# Supplementary material for: Metatranscriptomic Analysis of Multiple Environmental Stresses Identifies RAP2.4 Gene Associated with Arabidopsis Immunity to Botrytis cinerea
Source: Sci Rep. 2019 Nov 18;9:17010. doi: 10.1038/s41598-019-53694-1 (PMC6861241; doi:10.1038/s41598-019-53694-1)
Supplement: Supplementary file 5 — Supplementary information5 [file 41598_2019_53694_MOESM5_ESM.xlsx]

## Sheet: DS1(a)_Botrytis Up
Supplementary Dataset 1. (A) Expression levels and fold induction of genes in response to B. cinerea selected from wild type samples.
Wt-0: Col-0 wild-type at 0hpt with Botrytis cinerea Stress.
Wt-18: Col-0 wild-type at 18hpt with Botrytis cinerea Stress.
FC: Fold Change.
Probe ID	Locus Identifier	Wt-0	Wt-18	FC	P-value	Annotation
244950_at	ATMG00160	22.704	46.4005	2.04371	0.42684	protein kinase family protein
245038_at	AT2G26560	83.3282	2429.23	29.1525	0.000165044	S-locus lectin protein kinase family protein
245039_at	AT2G26600	83.0937	185.731	2.23521	0.0190143	pyruvate decarboxylase family protein
245041_at	AT2G26530	91.0953	560.81	6.1563	0.0133576	PIN7 (PIN-FORMED 7); auxin:hydrogen symporter/ transporter
245052_at	AT2G26440	93.5166	377.474	4.03644	0.017478	similar to unknown protein [Arabidopsis thaliana] (TAIR:AT3G15358.1); similar to unnamed protein product [Vitis vinifera] (GB:CAO69750.1)
245064_at	AT2G39725	15.6777	83.2375	5.30931	0.380111	zinc finger (AN1-like) family protein
245076_at	AT2G23170	30.9872	886.039	28.5937	0.51437	FAD-binding domain-containing protein
245094_at	AT2G40840	160.458	577.351	3.59815	0.0672561	proton-dependent oligopeptide transport (POT) family protein
245127_at	AT2G47600	97.2184	389.437	4.00579	0.230358	ANNAT1 (ANNEXIN ARABIDOPSIS 1); calcium ion binding / calcium-dependent phospholipid binding
245136_at	AT2G45210	27.5361	112.759	4.09495	0.753161	ATERF11/ERF11 (ERF domain protein 11); DNA binding / transcription factor/ transcription repressor
245151_at	AT2G47550	17.0975	65.8483	3.85135	0.492686	metal-dependent phosphohydrolase HD domain-containing protein-related
245168_at	AT2G33150	718.562	1869.25	2.60137	0.237996	oxysterol-binding family protein
245188_at	AT1G67660	48.0037	99.7039	2.077	0.404379	UVR8 (UVB-RESISTANCE 8)
245197_at	AT1G67800	38.6915	99.7161	2.57721	0.0419505	ATCHX17 (CATION/H+ EXCHANGER 17); monovalent cation:proton antiporter
245230_at	AT4G25610	9.56807	22.6228	2.36441	0.0718375	BG3 (BETA-1,3-GLUCANASE 3); hydrolase, hydrolyzing O-glycosyl compounds
245244_at	AT1G44350	66.6423	261.287	3.92074	0.230123	ANAC013 (Arabidopsis NAC domain containing protein 13); transcription factor
245249_at	AT4G16760	304.046	723.738	2.38036	0.431909	universal stress protein (USP) family protein
245250_at	AT4G17490	37.4367	109.892	2.93542	0.0125412	phototropic-responsive NPH3 family protein
245252_at	AT4G17500	118.518	375.98	3.17235	0.357509	U-box domain-containing protein
245254_at	AT4G14680	159.262	383.27	2.40654	0.00804081	SPK-2-2 (SNF1-RELATED PROTEIN KINASE 2.2); kinase/ protein kinase
245266_at	AT4G17070	83.1877	231.876	2.78738	0.162745	similar to unknown protein [Arabidopsis thaliana] (TAIR:AT1G27030.1); similar to unnamed protein product [Vitis vinifera] (GB:CAO41035.1)
245307_at	AT4G16770	56.5351	133.496	2.3613	0.0155779	BIGYIN; binding
245317_at	AT4G15610	199.69	424.115	2.12387	0.642502	PBP1 (PINOID-BINDING PROTEIN 1); calcium ion binding
245319_at	AT4G16146	18.098	242.031	13.3733	0.202548	similar to unknown protein [Arabidopsis thaliana] (TAIR:AT3G04780.1); similar to unknown [Populus trichocarpa] (GB:ABK95895.1); contains InterPro domain Protein of unknown function DUF1000 (InterPro:IPR010400)
245329_at	AT4G14365	132.857	388.077	2.92101	0.0824911	AMP-binding protein, putative
245352_at	AT4G15490	41.3775	132.166	3.19416	0.198094	protein phosphatase 2C, putative / PP2C, putative
245365_at	AT4G17720	68.888	236.902	3.43894	0.153517	PR5 (PATHOGENESIS-RELATED GENE 5)
245393_at	AT4G16260	63.5378	1841.18	28.9777	0.252245	dormancy/auxin associated family protein
245428_at	AT4G17570	35.1519	71.7822	2.04206	0.0460994	CAX3 (cation exchanger 3); cation:cation antiporter
245432_at	AT4G17100	48.5002	274.147	5.65249	0.0887566	nicotianamine synthase, putative
245433_at	AT4G17140	65.7408	220.866	3.35965	0.184724	hydrolase, alpha/beta fold family protein
245434_at	AT4G17140	28.4124	76.3977	2.68888	0.25843	SAY1
245442_at	AT4G16710	44.6628	106.435	2.38307	0.142431	SYP122 (syntaxin 122); SNAP receptor
245483_at	AT4G16190	912.9	2343	2.56655	0.0372133	glutamine cyclotransferase family protein
245484_at	AT4G16210	74.9716	150.645	2.00936	0.150968	APS3 (ATP sulfurylase 2); sulfate adenylyltransferase (ATP)
245599_at	AT4G14220	51.411	137.275	2.67015	0.0431124	[AT4G13920, disease resistance family protein / LRR family protein];[AT4G13900, pseudogene, similar to NL0D, contains leucine rich-repeat domains Pfam:PF00560, INTERPRO:IPR001611; similar to Cf-4A protein (Lycopersicon esculentum) gi|3097197|emb|CAA73187; blastp match of 33% identity and 2.9e-93 P-value to GP|4235641|gb|AAD13301.1||AF119040 NL0D {Lycopersicon esculentum}]
245600_at	AT4G14230	39.779	236.413	5.94316	0.0651646	sugar transporter, putative
245602_at	AT4G14270	78.7347	437.748	5.55979	0.180257	ANAC003 (Arabidopsis NAC domain containing protein 3); transcription factor
245641_at	AT1G25370	28.0061	83.9249	2.99666	0.18411	CCL (CCR-LIKE)
245662_at	AT1G28190	55.1214	207.976	3.77305	0.266349	similar to unknown protein [Arabidopsis thaliana] (TAIR:AT2G34170.1); similar to unnamed protein product [Vitis vinifera] (GB:CAO48048.1); contains InterPro domain Protein of unknown function DUF688 (InterPro:IPR007789)
245671_at	AT1G28230	43.9074	196.782	4.48174	0.0676636	ATGSTU25 (Arabidopsis thaliana Glutathione S-transferase (class tau) 25); glutathione transferase
245687_at	AT1G28320	85.3992	190.01	2.22496	0.00310141	NIT4 (NITRILASE 4)
245694_at	AT5G04170	60.6059	210.047	3.46578	0.0326336	RPL18AA (60S RIBOSOMAL PROTEIN L18A-1)
245699_at	AT5G04250	28.6604	101.388	3.53758	0.360339	sulfate transmembrane transporter
245702_at	AT5G04220	42.76	87.8372	2.05419	0.0119843	myb family transcription factor
245711_at	AT5G04340	66.3187	480.092	7.23916	0.120669	similar to unknown protein [Arabidopsis thaliana] (TAIR:AT4G38550.1); contains InterPro domain Phospholipase-like, arabidopsis (InterPro:IPR007942)
245712_at	AT5G04360	55.8805	118.82	2.12633	0.289044	importin beta-2, putative
245731_at	AT1G73500	130.981	379.291	2.89578	0.0836183	LAG1 HOMOLOG 2 (LONGEVITY ASSURANCE GENE1 HOMOLOG 2)
245734_at	AT1G73480	144.636	342.107	2.3653	0.151924	yippee family protein
245755_at	AT1G35210	16.3833	54.2583	3.31181	0.0090293	CAT1 (CATALASE 1); catalase
245765_at	AT1G33600	240.144	838.265	3.49068	0.000796815	RGL1 (RGA-LIKE 1); transcription factor
245768_at	AT1G33590	408.437	1332.6	3.26269	0.00347986	SWIB complex BAF60b domain-containing protein
245776_at	AT1G30260	56.5697	132.847	2.34837	0.0612132	serine/threonine protein kinase, putative
245802_at	AT1G46840	8.90942	18.5997	2.08765	0.33121	PMSR1 (PEPTIDEMETHIONINE SULFOXIDE REDUCTASE 1); peptide-methionine-(S)-S-oxide reductase
245854_at	AT5G13490	250.534	554.304	2.21249	0.52216	ANAC091/TIP (TCV-INTERACTING PROTEIN); transcription coactivator/ transcription factor
245866_s_at	AT1G57990;AT1G57980	252.106	599.525	2.37806	0.0179772	SAC3/GANP family protein
245885_at	AT5G09440	120.929	313.647	2.59364	0.414772	bile acid:sodium symporter family protein
245897_at	AT5G09400	30.5906	72.768	2.37877	0.000773269	proton-dependent oligopeptide transport (POT) family protein
245904_at	AT5G11110	29.8805	72.2694	2.41861	0.316131	cysteine proteinase, putative
245928_s_at	AT5G24770;AT5G24780	78.5291	196.281	2.49947	0.39951	protein kinase family protein
245951_at	AT5G19550	285.506	637.239	2.23196	0.281302	short-chain dehydrogenase/reductase (SDR) family protein
245982_at	AT5G13170	151.131	744.322	4.92502	0.777974	ATARFB1A (ADP-ribosylation factor B1A); GTP binding
245991_at	AT5G20660	86.4119	223.97	2.59189	0.0356354	UBX domain-containing protein
245998_at	AT5G20830	141.545	567.393	4.00857	0.379512	dihydroxyacetone kinase family protein
246012_at	AT5G10650	31.711	65.6935	2.07163	0.317999	zinc finger (C3HC4-type RING finger) family protein
246018_at	AT5G10695	43.479	217.8	5.00932	0.127254	AIR3 (Auxin-Induced in Root cultures 3); subtilase
246042_at	AT5G19440	205.371	655.435	3.19147	0.36807	universal stress protein (USP) family protein / early nodulin ENOD18 family protein
246055_at	AT5G08380	61.9333	131.465	2.12269	0.0716768	GTP-binding family protein
246075_at	AT5G20410	15.3117	40.2367	2.62784	0.285512	vacuolar sorting receptor, putative
246099_at	AT5G20230	509.365	1044.99	2.05154	0.425791	SAG101 (SENESCENCE-ASSOCIATED GENE 101); triacylglycerol lipase
246143_at	AT5G19980	70.5461	231.778	3.28548	0.00035349	LEA14 (LATE EMBRYOGENESIS ABUNDANT 14)
246151_at	AT5G19950	11.9359	26.1928	2.19446	0.141403	similar to unknown protein [Arabidopsis thaliana] (TAIR:AT3G28770.1); similar to hypothetical protein Kpol_1058p4 [Vanderwaltozyma polyspora DSM 70294] (GB:XP_001645325.1)
246184_at	AT5G20950	188.87	460.705	2.43927	0.00289408	phosphatidate cytidylyltransferase family protein
246189_at	AT5G20910	29.6672	158.851	5.35444	0.24877	Identical to UPF0497 membrane protein At2g36330 [Arabidopsis Thaliana] (GB:Q84WP5;GB:Q9SJM5); similar to integral membrane protein, putative [Arabidopsis thaliana] (TAIR:AT5G62820.1); similar to unnamed protein product [Vitis vinifera] (GB:CAO64343.1); contains InterPro domain Protein of unknown function DUF588 (InterPro:IPR006702)
246197_at	AT4G37010	12.0632	50.1417	4.15657	0.599352	calcineurin-like phosphoesterase family protein
246214_at	AT4G36988;AT4G36990	57.8956	247.315	4.27174	0.459484	ATGSTF5 (Arabidopsis thaliana Glutathione S-transferase (class phi) 5); glutathione transferase
246219_at	AT4G36760	91.3894	294.062	3.21768	0.314798	ribosome recycling factor family protein / ribosome releasing factor family protein
246233_at	AT4G36550	49.09	123.283	2.51137	0.0658628	similar to unknown protein [Arabidopsis thaliana] (TAIR:AT5G12010.1); similar to unnamed protein product [Vitis vinifera] (GB:CAO43835.1); contains domain PTHR22930 (PTHR22930)
246270_at	AT4G36500	286.388	1003.39	3.5036	0.00145775	leucine-rich repeat transmembrane protein kinase, putative
246272_at	AT4G37150	58.2128	246.45	4.2336	0.66756	ATMGL; catalytic/ methionine gamma-lyase
246288_at	AT1G31850	52.8585	113.508	2.1474	0.251506	thioesterase family protein
246293_at	AT3G56710	59.4186	541.443	9.11235	0.00388149	ARR16 (response regulator 16); transcription regulator/ two-component response regulator
246302_at	AT3G51860	105.679	290.77	2.75144	0.584065	ATCLH1 (CORONATINE-INDUCED PROTEIN 1)
246305_at	AT3G51890	46.1733	140.479	3.04243	0.0506467	dienelactone hydrolase family protein
246309_at	AT3G51790	34.6711	75.9934	2.19184	0.0649423	BEL1 (BELL 1); DNA binding / transcription factor
246320_at	AT1G16560	94.5514	211.36	2.23539	0.00226305	GLN1;4 (Glutamine synthetase 1;4); glutamate-ammonia ligase
246325_at	AT1G16540	26.3047	76.7865	2.91912	0.499042	similar to unnamed protein product [Vitis vinifera] (GB:CAO45116.1)
246327_at	AT1G16670	49.3051	138.474	2.80852	0.120721	similar to unnamed protein product [Vitis vinifera] (GB:CAO68056.1)
246340_s_at	AT3G44860;AT3G44870	27.6485	644.379	23.3061	0.146554	LIM domain-containing protein
246343_at	AT3G56720	27.8873	93.7506	3.36177	0.144784	similar to unknown protein [Arabidopsis thaliana] (TAIR:AT1G21740.1); similar to unnamed protein product [Vitis vinifera] (GB:CAO61884.1); contains InterPro domain Protein of unknown function DUF632 (InterPro:IPR006867); contains InterPro domain Protein of unknown function DUF630 (InterPro:IPR006868)
246368_at	AT1G51890	28.1871	157.584	5.59064	0.234761	SUC2 (SUCROSE-PROTON SYMPORTER 2); carbohydrate transmembrane transporter/ sucrose transmembrane transporter/ sucrose:hydrogen symporter/ sugar:hydrogen ion symporter
246371_at	AT1G51940	66.654	182.426	2.7369	0.357241	meprin and TRAF homology domain-containing protein / MATH domain-containing protein
246384_at	AT1G77370	153.492	386.895	2.52062	0.28368	GGT3/GGT4 (GAMMA-GLUTAMYL TRANSPEPTIDASE 3); gamma-glutamyltransferase/ glutathione gamma-glutamylcysteinyltransferase
246410_at	no_match	35.2051	77.6912	2.20682	0.0377275	ATGSR1 (Arabidopsis thaliana glutamine synthase clone R1); glutamate-ammonia ligase
246429_at	AT5G17450	24.178	95.7215	3.95903	0.605247	ATSBT3.5; subtilase
246440_at	AT5G17650	73.9209	152.311	2.06045	0.307291	PWD (PHOSPHOGLUCAN WATER DIKINASE); catalytic
246481_s_at	AT5G15960;AT5G15970	112.247	1691.44	15.0689	0.331243	SNZ (SCHNARCHZAPFEN); DNA binding / transcription factor
246529_at	AT5G15730	48.5133	102.66	2.11613	0.0358647	similar to unknown protein [Arabidopsis thaliana] (TAIR:AT1G12150.1); similar to unnamed protein product [Vitis vinifera] (GB:CAO45150.1); contains InterPro domain Protein of unknown function DUF827, plant (InterPro:IPR008545)
246552_at	AT5G15420	9.47306	25.5203	2.69398	0.639874	choline kinase, putative
246566_at	AT5G14940	32.7503	94.589	2.88818	0.00171652	BRL3 (BRI1-LIKE 3); protein binding / protein kinase
246567_at	AT5G14950	67.8354	146.204	2.15528	0.00025426	delta-OAT (ornithine- delta-aminotransferase); ornithine-oxo-acid transaminase
246595_at	AT5G14780	521.566	1733.27	3.3232	0.142459	RWP-RK domain-containing protein
246600_at	AT5G14930	20.3546	42.2924	2.07778	0.0106828	pyruvate kinase, putative
246603_at	AT1G31690	22.7082	53.1827	2.34201	0.493383	oxidoreductase, acting on paired donors, with incorporation or reduction of molecular oxygen, 2-oxoglutarate as one donor, and incorporation of one atom each of oxygen into both donors
246620_at	AT5G36220	69.3016	171.015	2.4677	0.266435	similar to unknown protein [Arabidopsis thaliana] (TAIR:AT2G20950.1); contains InterPro domain Phospholipase-like, arabidopsis (InterPro:IPR007942)
246631_at	AT1G50740	106.784	356.346	3.33708	0.0776704	protein binding
246653_at	AT5G35200	98.8991	224.278	2.26775	0.0482889	WRKY26 (WRKY DNA-binding protein 26); transcription factor
246682_at	AT5G33290	41.205	312.956	7.59508	0.202987	GRP-3 (GLYCINE-RICH PROTEIN 3)
246716_s_at	AT5G28960;AT5G28910	4.32628	12.0061	2.77514	0.095138	TGA3 (TGA1a-related gene 3); DNA binding / calmodulin binding / transcription factor
246724_at	AT5G29000	20.832	58.5404	2.81012	0.273376	DNAJ heat shock N-terminal domain-containing protein
246744_at	AT5G27760	227.489	967.735	4.25398	0.0933983	lactoylglutathione lyase family protein / glyoxalase I family protein
246756_at	AT5G27930	18.8871	156.236	8.2721	0.0580676	pseudogene, disease resistance protein-related, low similarity to disease resistance protein Cf-2.1 (Lycopersicon pimpinellifolium) GI:1184075; contains Pfam profile PF00560: Leucine Rich Repeat; blastp match of 38% identity and 4.4e-96 P-value to GP|1184075|gb|AAC15779.1||U42444 Cf-2.1 {Lycopersicon pimpinellifolium}
246777_at	AT5G27420	42.6317	345.32	8.10008	0.178297	GCN5-related N-acetyltransferase (GNAT) family protein
246785_at	AT5G27380	193.431	1013.12	5.23765	0.027699	[AT2G46430, ATCNGC3 (CYCLIC NUCLEOTIDE GATED CHANNEL 3); calmodulin binding / cyclic nucleotide binding / ion channel];[AT2G46440, ATCNGC11 (cyclic nucleotide gated channel 11); calmodulin binding / cyclic nucleotide binding / ion channel]
246791_at	AT5G27280	48.6834	541.493	11.1228	0.0701333	similar to unknown protein [Arabidopsis thaliana] (TAIR:AT4G14000.1); similar to unnamed protein product [Vitis vinifera] (GB:CAO64780.1); contains domain SSF53335 (SSF53335); contains domain PTHR21095 (PTHR21095)
246821_at	AT5G26920	28.1768	129.262	4.58753	0.0752116	similar to unknown protein [Arabidopsis thaliana] (TAIR:AT1G20225.1); similar to unknown [Solanum tuberosum] (GB:ABB55396.1); contains InterPro domain Thioredoxin-like fold (InterPro:IPR012336); contains InterPro domain Thioredoxin fold (InterPro:IPR012335)
246829_at	AT5G26570	110.993	390.621	3.51933	0.372787	disease resistance protein (TIR-NBS-LRR class), putative
246831_at	AT5G26340	51.3228	1021.24	19.8984	0.0862389	similar to unknown protein [Arabidopsis thaliana] (TAIR:AT1G29240.1); similar to hypothetical protein [Vitis vinifera] (GB:CAN81695.1); contains InterPro domain Protein of unknown function DUF688 (InterPro:IPR007789)
246858_at	AT5G25930	56.2216	260.457	4.63268	0.234338	CYP71B7 (cytochrome P450, family 71, subfamily B, polypeptide 7); oxygen binding
246870_at	AT5G26030	138.95	465.554	3.35051	0.0593207	ATBZIP60 (BASIC REGION/LEUCINE ZIPPER MOTIF 60); DNA binding / transcription factor
246881_at	AT5G26040	18.2098	47.1057	2.58684	0.0943188	WRKY53 (WRKY DNA-binding protein 53); DNA binding / protein binding / transcription activator/ transcription factor
246884_at	AT5G26220	55.1816	137.73	2.49595	0.237245	EDA39 (embryo sac development arrest 39); calmodulin binding
246895_at	AT5G25540	160.305	402.468	2.51064	0.0427664	similar to hypothetical protein MtrDRAFT_AC148994g36v2 [Medicago truncatula] (GB:ABN05865.1)
246927_s_at	AT5G25260;AT5G25250	27.1528	121.489	4.47429	0.0860989	ATPDIL1-1 (PDI-LIKE 1-1); protein disulfide isomerase
246951_at	AT5G04880	20.571	42.8776	2.08437	0.28445	transcription factor jumonji (jmjC) domain-containing protein
246972_s_at	AT5G24950;AT5G24960	9.61062	26.0114	2.70652	0.0675474	methionine sulfoxide reductase domain-containing protein / SeIR domain-containing protein
246978_at	AT5G24910	10.4077	26.1979	2.51717	0.458666	VLN4 (ARABIDOPSIS THALIANA VILLIN 4); actin binding
247007_at	AT5G67500	249.043	498.354	2.00108	0.182134	AR781
247013_at	AT5G67480	136.383	511.051	3.74717	0.155181	ATPase, coupled to transmembrane movement of ions, phosphorylative mechanism
247043_at	AT5G66880	77.2648	250.348	3.24014	0.110162	acid phosphatase/ oxidoreductase/ transition metal ion binding
247047_at	AT5G66650	25.1617	51.7623	2.05719	0.289032	GSH2/GSHB (GLUTATHIONE SYNTHETASE 2); glutathione synthase
247060_at	AT5G66760	292.741	586.525	2.00356	0.540426	pectinesterase family protein
247077_at	AT5G66420	81.6098	186.104	2.28041	0.0251188	DREB2A (DRE-BINDING PROTEIN 2A); DNA binding / transcription activator/ transcription factor
247086_at	AT5G66320	50.3134	147.309	2.92783	0.00687451	disease resistance protein (NBS-LRR class), putative
247125_at	AT5G66070	63.1275	155.724	2.46681	0.0216627	ATFP6 (FARNESYLATED PROTEIN 6); metal ion binding
247136_at	AT5G66170	34.8267	95.6192	2.74557	0.626951	CRCK2 (calmodulin-binding receptor-like cytoplasmic kinase 2); kinase
247177_at	AT5G65300	13.8712	69.709	5.02543	0.39806	ankyrin protein kinase, putative
247191_at	AT5G65310	57.0499	115.474	2.02409	0.343736	C2H2 (ZINC FINGER OF ARABIDOPSIS THALIANA 6); nucleic acid binding / transcription factor/ zinc ion binding
247216_at	AT5G64860	39.5153	185.002	4.68179	0.316994	AtkdsA1 (Arabidopsis thaliana KDO-8-phosphate synthase A1); 3-deoxy-8-phosphooctulonate synthase
247275_at	AT5G64370	118.568	251.813	2.12379	0.255456	similar to unknown protein [Arabidopsis thaliana] (TAIR:AT4G26960.1)
247287_at	AT5G64230	25.5668	52.2831	2.04497	0.477694	[AT3G44860, FAMT (FARNESOIC ACID CARBOXYL-O-METHYLTRANSFERASE); S-adenosylmethionine-dependent methyltransferase/ farnesoic acid O-methyltransferase];[AT3G44870, S-adenosyl-L-methionine:carboxyl methyltransferase family protein]
247302_at	AT5G63880	39.7216	124.373	3.13111	0.145	ATAPY1 (APYRASE 1); calmodulin binding
247307_at	AT5G63860	124.858	256.252	2.05235	0.250572	similar to unknown protein [Arabidopsis thaliana] (TAIR:AT3G20510.1); similar to unnamed protein product [Vitis vinifera] (GB:CAO38976.1); contains InterPro domain Protein of unknown function UPF0136, Transmembrane; (InterPro:IPR005349)
247312_at	AT5G63970	31.0343	205.398	6.61841	0.460401	[AT2G36780, UDP-glucoronosyl/UDP-glucosyl transferase family protein];[AT2G36770, UDP-glucoronosyl/UDP-glucosyl transferase family protein]
247313_at	AT5G63980	266.803	555.32	2.08139	0.189393	GDSL-motif lipase/hydrolase family protein
247338_at	AT5G63680	99.9054	334.006	3.34322	0.362733	similar to unnamed protein product [Vitis vinifera] (GB:CAO68697.1)
247348_at	AT5G63810	25.5264	170.79	6.69072	0.446877	ANAC042 (Arabidopsis NAC domain containing protein 42); transcription factor
247356_at	AT5G63800	186.627	698.474	3.74261	0.0012971	serine/threonine protein kinase, putative
247387_at	no_match	26.1439	53.8737	2.06066	0.037406	MSS1 (SUGAR TRANSPORT PROTEIN 13); carbohydrate transmembrane transporter/ hexose:hydrogen symporter/ high-affinity hydrogen:glucose symporter/ sugar:hydrogen ion symporter
247389_at	AT5G63490	48.1297	103.18	2.1438	0.11526	catalytic
247396_at	AT5G62930	43.7898	89.0836	2.03435	0.0696694	ATAGAL1 (ARABIDOPSIS THALIANA ALPHA-GALACTOSIDASE 1); alpha-galactosidase
247403_at	AT5G62740	141.57	308.63	2.18005	0.0152445	sterol carrier protein 2 (SCP-2) family protein
247407_at	AT5G62900	28.9475	87.1201	3.00959	0.187515	similar to unknown protein [Arabidopsis thaliana] (TAIR:AT4G14450.1)
247419_at	AT5G63080	28.1809	62.9018	2.23207	0.0327999	similar to unknown protein [Arabidopsis thaliana] (TAIR:AT3G03870.2); similar to unknown [Medicago truncatula] (GB:ABK28852.1)
247436_at	AT5G62530	84.8554	172.325	2.0308	0.279859	nodulin MtN3 family protein
247443_at	AT5G62720	116.586	276.195	2.36902	0.429973	protein kinase family protein
247450_at	AT5G62350	360.362	1918.12	5.32276	0.109359	ATPDR6/PDR6 (PLEIOTROPIC DRUG RESISTANCE 6); ATPase, coupled to transmembrane movement of substances
247459_at	AT5G62200	97.9556	214.12	2.18589	0.211906	similar to unknown protein [Arabidopsis thaliana] (TAIR:AT3G27090.1); similar to unknown [Populus trichocarpa] (GB:ABK95892.1); contains InterPro domain Kelch related (InterPro:IPR013089); contains InterPro domain Development and cell death (InterPro:IPR013989)
247487_at	AT5G62150	21.5496	168.828	7.83439	0.231632	EBF1 (EIN3-BINDING F BOX PROTEIN 1); ubiquitin-protein ligase
247495_at	AT5G61760	35.3094	89.6485	2.53894	0.0391963	unknown protein
247498_at	AT5G61810	30.9202	76.3432	2.46904	0.0789712	similar to unknown protein [Arabidopsis thaliana] (TAIR:AT1G77220.1); similar to unnamed protein product [Vitis vinifera] (GB:CAO47512.1); contains InterPro domain Protein of unknown function DUF300 (InterPro:IPR005178)
247514_at	AT5G61640	40.7625	83.5322	2.04924	0.122302	[AT5G15960, KIN1];[AT5G15970, KIN2 (COLD-RESPONSIVE 6.6)]
247525_at	AT5G61380	28.213	230.828	8.18163	0.305402	glycerol-3-phosphate transporter, putative / glycerol 3-phosphate permease, putative
247529_at	AT5G61520	91.927	264.852	2.88112	0.0206737	zinc finger (C3HC4-type RING finger) family protein
247540_at	AT5G61590	619.855	1264.53	2.04005	0.13739	esterase, putative
247541_at	AT5G61660	189.205	864.543	4.56934	0.193812	[AT1G14230, nucleoside phosphatase family protein / GDA1/CD39 family protein];[AT1G14250, nucleoside phosphatase family protein / GDA1/CD39 family protein]
247545_at	AT5G61530	85.9183	284.389	3.30999	0.0454782	kelch repeat-containing F-box family protein
247554_at	AT5G61010	96.8966	204.479	2.11028	0.134433	CYP81F2 (cytochrome P450, family 81, subfamily F, polypeptide 2); oxygen binding
247573_at	AT5G61160	40.7908	1092.93	26.7936	0.0100324	vacuolar sorting receptor, putative
247602_at	AT5G60900	27.4197	127.651	4.65544	0.0125978	PDR8/PEN3 (PLEIOTROPIC DRUG RESISTANCE8); ATPase, coupled to transmembrane movement of substances / cadmium ion transmembrane transporter
247610_at	AT5G60630	14.9795	34.7275	2.31834	0.216569	calcium-transporting ATPase, plasma membrane-type, putative / Ca(2+)-ATPase, putative (ACA12)
247611_at	AT5G60710	115.973	259.466	2.2373	0.218529	cinnamoyl-CoA reductase-related
247617_at	AT5G60270	32.695	66.3193	2.02842	0.116979	[AT1G57990, ATPUP18 (Arabidopsis thaliana purine permease 18); purine transmembrane transporter];[AT1G57980, purine permease-related]
247626_at	AT5G60300	25.1248	117.546	4.67849	0.112657	similar to unknown protein [Arabidopsis thaliana] (TAIR:AT1G27100.1); similar to unknown [Populus trichocarpa] (GB:ABK94560.1); contains InterPro domain Protein of unknown function DUF569 (InterPro:IPR007679); contains InterPro domain Actin-crosslinking proteins (InterPro:IPR008999)
247632_at	AT5G60460	37.9932	146.58	3.85805	0.049924	JAZ5/TIFY11A (JASMONATE-ZIM-DOMAIN PROTEIN 5)
247641_at	AT5G60540	81.8131	216.098	2.64136	0.152957	glycosyl transferase family 1 protein
247653_at	AT5G59950	104.858	299.232	2.85369	0.00123063	pepsin A
247655_at	AT5G59820	63.4247	230.942	3.64121	0.448802	cation efflux family protein / metal tolerance protein, putative (MTPc4)
247677_at	AT5G59420	269.461	567.428	2.10579	0.160574	XTR3 (XYLOGLUCAN ENDOTRANSGLYCOSYLASE 3); hydrolase, acting on glycosyl bonds
247684_at	AT5G59670	20.7946	41.9525	2.01747	0.14811	zinc finger (C3HC4-type RING finger) family protein
247707_at	AT5G59450	43.5021	88.5236	2.03493	0.117408	MGD2 (monogalactosyldiacylglycerol synthase 2); 1,2-diacylglycerol 3-beta-galactosyltransferase/ transferase, transferring glycosyl groups
247708_at	AT5G59550	70.3813	320.335	4.55142	0.0672804	similar to unnamed protein product [Vitis vinifera] (GB:CAO68469.1)
247723_at	AT5G59220	46.4141	662.721	14.2784	0.524475	esterase/lipase/thioesterase family protein
247786_at	AT5G58600	20.9861	58.5139	2.78822	0.33652	HMGB2 (HIGH MOBILITY GROUP B 2); transcription factor
247792_at	AT5G58787	72.8609	178.333	2.44758	0.00259699	ZIFL2 (ZINC INDUCED FACILITATOR-LIKE 2); carbohydrate transmembrane transporter/ sugar:hydrogen ion symporter
247794_at	AT5G58670	37.0879	254.827	6.87089	0.00543104	similar to glycine-rich protein [Arabidopsis thaliana] (TAIR:AT4G37900.1); similar to unnamed protein product [Vitis vinifera] (GB:CAO44607.1); similar to unnamed protein product [Vitis vinifera] (GB:CAO17179.1); similar to unnamed protein product [Vitis vinifera] (GB:CAO38708.1); contains InterPro domain Protein of unknown function DUF1399 (InterPro:IPR009836)
247835_at	AT5G57910	19.1163	72.5126	3.79323	0.472821	ATTRX5 (thioredoxin H-type 5); thiol-disulfide exchange intermediate
247863_at	AT5G57900	52.5515	109.677	2.08705	0.366603	ATIPK2BETA (Arabidopsis thaliana inositol hexakisphosphate 2beta); inositol or phosphatidylinositol kinase
247864_s_at	AT1G25155;AT5G57890;AT1G25083;AT1G24909;AT1G25220;AT1G24807	218.19	809.389	3.70956	0.20215	ATCDS1 (CDP-diacylglycerol synthase 1); phosphatidate cytidylyltransferase
247866_at	AT5G57550	27.9934	63.4989	2.26835	0.231495	PGIP2 (POLYGALACTURONASE INHIBITING PROTEIN 2); protein binding
247867_at	AT5G57630	46.9406	209.711	4.46757	0.142258	similar to unknown protein [Arabidopsis thaliana] (TAIR:AT1G21680.1); similar to hypothetical protein [Vitis vinifera] (GB:CAN73514.1); similar to unnamed protein product [Vitis vinifera] (GB:CAO61906.1); contains InterPro domain WD40-like Beta Propeller (InterPro:IPR011659); contains InterPro domain Six-bladed beta-propeller, TolB-like (InterPro:IPR011042)
247870_at	AT5G57580	58.8292	161.736	2.74924	0.000472612	GR-RBP6 (glycine-rich RNA-binding protein 6); RNA binding
247930_at	AT5G57060	49.3328	141.364	2.86552	0.110252	prenylated rab acceptor (PRA1) family protein
247937_at	AT5G57110	30.7393	174.633	5.6811	0.412101	C2 domain-containing protein / GRAM domain-containing protein
247949_at	AT5G57220	69.7399	232.521	3.33411	0.0259233	COR47 (cold regulated 47)
247966_at	AT5G56610	19.002	38.0073	2.00018	0.151116	PLP2 (PHOSPHOLIPASE A 2A); nutrient reservoir
247983_at	AT5G56630	105.427	219.268	2.07981	0.248181	no_match
247989_at	AT5G56350	164.669	555.523	3.37357	0.329469	MATE efflux family protein
247992_at	AT5G56520	36.0315	78.7008	2.18422	0.350319	AOS (ALLENE OXIDE SYNTHASE); hydro-lyase/ oxygen binding
247994_at	AT5G56140	148.592	356.348	2.39817	0.0159594	YLS2 (yellow-leaf-specific gene 2); strictosidine synthase
248001_at	AT5G55990	124.652	301.519	2.41888	0.147804	ATMP2 (MEMBRANE STEROID BINDING PROTEIN 2); heme binding / transition metal ion binding
248008_at	AT5G56270	22.1095	79.0415	3.575	0.0220413	SS2 (STRICTOSIDINE SYNTHASE 2); strictosidine synthase
248032_at	AT5G55860	39.0621	78.8597	2.01883	0.0120868	similar to unknown protein [Arabidopsis thaliana] (TAIR:AT1G68340.1); similar to unnamed protein product [Vitis vinifera] (GB:CAO68084.1); contains InterPro domain Protein of unknown function DUF1639 (InterPro:IPR012438)
248060_at	AT5G55560	19.7297	66.7302	3.38221	0.255475	unknown protein
248088_at	AT5G55070	257.107	577.474	2.24605	0.31229	exostosin family protein
248123_at	AT5G54720	18.14	37.5392	2.06941	0.339479	SNRK2-3/SNRK2.3/SRK2I (SNF1-RELATED PROTEIN KINASE 2.3); kinase/ protein kinase
248132_at	AT5G54840	62.9362	152.844	2.42856	0.479355	ATPHS2/PHS2 (ALPHA-GLUCAN PHOSPHORYLASE 2); phosphorylase/ transferase, transferring glycosyl groups
248139_at	AT5G54970	96.1264	203.119	2.11304	0.0590287	pyruvate kinase, putative
248162_at	AT5G54500	280.365	1123.89	4.00867	0.193355	ATERF-8/ATERF8 (ETHYLENE RESPONSE ELEMENT BINDING FACTOR 4); DNA binding / transcription factor/ transcription repressor
248164_at	AT5G54490	41.1599	107.548	2.61293	0.0699803	[AT4G21903, antiporter/ drug transporter];[AT4G21910, MATE efflux family protein]
248176_at	AT5G54650	20.747	51.6529	2.48966	0.327153	aspartic-type endopeptidase/ pepsin A
248236_at	AT5G53870	25.2566	82.7229	3.2753	0.596326	PGDH (3-PHOSPHOGLYCERATE DEHYDROGENASE); phosphoglycerate dehydrogenase
248243_at	AT5G53590;AT5G53588	46.3817	104.868	2.26097	0.425196	myb family transcription factor
248268_at	AT5G53480	100.757	227.86	2.26148	0.00299919	ASK2 (ARABIDOPSIS SERINE/THREONINE KINASE 2); kinase
248270_at	AT5G53450	216.358	684.484	3.16366	0.377379	RCI2A (RARE-COLD-INDUCIBLE 2A)
248289_at	AT5G52880	32.6008	85.8925	2.63467	< 0.0001	ERD3 (EARLY-RESPONSIVE TO DEHYDRATION 3)
248309_at	AT5G52540	96.4043	193.09	2.00291	0.0109003	DPE2 (DISPROPORTIONATING ENZYME 2); 4-alpha-glucanotransferase/ heteroglycan binding
248310_at	AT5G52550;AT5G52552	64.5247	130.149	2.01704	0.0462572	cysteine proteinase, putative
248322_at	AT5G52760	37.1268	109.192	2.94106	0.151154	SRO2 (SIMILAR TO RCD ONE 2); NAD+ ADP-ribosyltransferase
248327_at	AT5G52750	60.9906	195.283	3.20185	0.116655	ATMDAR3/MDHAR (MONODEHYDROASCORBATE REDUCTASE); monodehydroascorbate reductase (NADH)
248330_at	AT5G52810	53.5411	142.093	2.65391	0.283983	receptor serine/threonine kinase, putative
248335_at	AT5G52450	111.476	335.708	3.01148	0.352511	GTP binding
248358_at	AT5G52400	12.1638	43.4598	3.57287	0.413404	CM3 (CHORISMATE MUTASE 3); chorismate mutase
248381_at	AT5G51830	33.2762	175.887	5.28569	0.0509057	transcription regulator
248421_at	AT5G51510	80.7129	174.481	2.16174	0.00664608	RPS4 (RESISTANT TO P. SYRINGAE 4)
248422_at	AT5G51640	58.931	128.056	2.17299	0.382429	aspartyl protease family protein
248429_at	AT5G51770	32.1339	65.4562	2.03698	0.407205	caltractin, putative / centrin, putative
248461_s_at	AT2G47510;AT5G50950	466.567	1424.53	3.05321	0.00255286	ATACP5 (acid phosphatase 5); acid phosphatase/ protein serine/threonine phosphatase
248466_at	AT5G50720	26.0454	60.5211	2.32368	0.0276611	ATGPX5 (GLUTATHIONE PEROXIDASE 5); glutathione peroxidase
248487_at	AT5G51070	262.93	939.81	3.57437	0.242129	phosphoribulokinase/uridine kinase family protein
248502_at	AT5G50450	57.7253	160.121	2.77384	0.329194	ATPP2-A12 (PHLOEM PROTEIN 2-A12); carbohydrate binding
248528_at	AT5G50760	41.7953	448.04	10.7199	0.55232	PR1 (PATHOGENESIS-RELATED GENE 1)
248540_at	AT5G50160	121.444	299.43	2.46557	0.166257	leucine-rich repeat transmembrane protein kinase, putative
248553_at	AT5G50170	26.8746	60.9164	2.26669	0.647218	(THIOREDOXIN-LIKE 5); thiol-disulfide exchange intermediate
248581_at	AT5G49900	38.1768	84.5557	2.21484	0.17256	[AT5G23490, similar to unknown protein [Arabidopsis thaliana] (TAIR:AT5G08440.1); similar to unnamed protein product [Vitis vinifera] (GB:CAO67077.1)];[AT5G23510, similar to unknown protein [Arabidopsis thaliana] (TAIR:AT5G23490.1); similar to unnamed protein product [Vitis vinifera] (GB:CAO67077.1)]
248592_at	AT5G49280	36.332	185.9	5.11668	0.323841	similar to unknown protein [Arabidopsis thaliana] (TAIR:AT2G25270.1); similar to hypothetical protein OsJ_008445 [Oryza sativa (japonica cultivar-group)] (GB:EAZ24962.1)
248611_at	AT5G49520	52.4351	124.301	2.37057	0.772109	ATPDIL1-3 (PDI-LIKE 1-3); thiol-disulfide exchange intermediate
248619_at	AT5G49630	68.6546	286.075	4.16688	0.0903442	protein kinase family protein
248697_at	AT5G48370	34.8221	94.2884	2.70772	0.0454668	similar to unknown protein [Arabidopsis thaliana] (TAIR:AT4G22270.1); similar to unnamed protein product [Vitis vinifera] (GB:CAO23242.1)
248698_at	AT5G48380	147.689	422.618	2.86154	0.0405411	ATPTPKIS1/DSP4/SEX4 (STARCH-EXCESS 4); polysaccharide binding / protein tyrosine/serine/threonine phosphatase
248701_at	AT5G48410	25.9476	94.7583	3.65191	0.409864	ATTI1 (ARABIDOPSIS THALIANA TRYPSIN INHIBITOR PROTEIN 1)
248719_at	AT5G47910	189.226	686.991	3.63053	0.0147195	similar to unnamed protein product [Vitis vinifera] (GB:CAO45587.1)
248726_at	AT5G47960	18.2869	40.1213	2.19399	0.326904	similar to unknown protein [Arabidopsis thaliana] (TAIR:AT2G41730.1); similar to unnamed protein product [Vitis vinifera] (GB:CAO14635.1)
248744_at	AT5G48250	26.2915	186.07	7.07718	0.337903	hesB-like domain-containing protein
248745_at	no_match	16.621	48.3025	2.9061	0.0927726	disease resistance family protein
248769_at	AT5G47730	62.2529	132.25	2.1244	0.0681171	Fh5 (FORMIN HOMOLOGY5); actin binding
248793_at	AT5G47240	38.408	658.77	17.1519	0.080352	ATGSTF9 (Arabidopsis thaliana Glutathione S-transferase (class phi) 9); glutathione transferase
248794_at	AT5G47220	66.1045	441.733	6.68235	0.000106435	PIF4 (PHYTOCHROME INTERACTING FACTOR 4); DNA binding / transcription factor
248799_at	AT5G47230	50.0479	100.604	2.01014	0.25252	peptidyl-prolyl cis-trans isomerase
248813_at	AT5G46860	104.847	218.705	2.08594	0.276794	integral membrane HPP family protein
248821_at	AT5G47070	58.8638	178.382	3.03043	0.162772	serine/threonine protein phosphatase 2A (PP2A) regulatory subunit B', putative
248833_at	AT5G47120	414.218	927.841	2.23998	0.14799	[AT5G12950, catalytic];[AT5G12960, catalytic]
248879_at	AT5G46180	99.2646	213.456	2.15037	0.521014	zinc finger (B-box type) family protein
248889_at	AT5G46230	16.4736	50.9732	3.09423	0.353597	F-box family protein
248896_at	AT5G46350	15.7289	72.6462	4.61866	0.30839	pathogenesis-related thaumatin family protein
248910_at	AT5G45820	205.547	422.218	2.05412	0.20631	[AT5G28960, similar to unknown protein [Arabidopsis thaliana] (TAIR:AT5G28910.2); similar to unknown protein [Arabidopsis thaliana] (TAIR:AT5G28910.1); similar to unnamed protein product [Vitis vinifera] (GB:CAO44656.1)];[AT5G28910, similar to unknown protein [Arabidopsis thaliana] (TAIR:AT5G28960.1); similar to unnamed protein product [Vitis vinifera] (GB:CAO44656.1)]
248916_at	AT5G45840	8.58328	23.2332	2.7068	0.041944	similar to unnamed protein product [Vitis vinifera] (GB:CAO69665.1)
248934_at	AT5G46080	11.1158	69.9061	6.28891	0.194537	ATGSTU13 (GLUTATHIONE S-TRANSFERASE 12); glutathione transferase
248944_at	AT5G45500	108.317	256.158	2.36489	0.00229973	WRKY70 (WRKY DNA-binding protein 70); transcription factor
248951_at	AT5G45550	233.799	473.771	2.0264	0.015596	similar to unknown protein [Arabidopsis thaliana] (TAIR:AT1G22470.1); similar to hypothetical protein [Vitis vinifera] (GB:CAN82663.1)
248967_at	AT5G45350	475.882	966.829	2.03166	0.0346978	24 kDa vacuolar protein, putative
248971_at	AT5G45000	10.24	26.5229	2.59013	0.0323858	major latex protein-related / MLP-related
248981_at	AT5G45110	123.395	319.802	2.5917	0.0372567	hydroxyproline-rich glycoprotein family protein
248994_at	AT5G45250	49.0892	104.259	2.12387	0.0195648	FQR1 (FLAVODOXIN-LIKE QUINONE REDUCTASE 1)
249021_at	AT5G44820	23.339	70.2608	3.01045	0.0079083	zinc finger (C3HC4-type RING finger) family protein / ankyrin repeat family protein
249029_at	AT5G44870	115.423	233.991	2.02725	0.020609	AGL79 (AGAMOUS-LIKE 79)
249046_at	AT5G44400	98.7391	210.593	2.13282	0.00360864	CYP715A1 (cytochrome P450, family 715, subfamily A, polypeptide 1); oxygen binding
249052_at	AT5G44420	135.771	2728.71	20.0979	0.0723852	WRKY25 (WRKY DNA-binding protein 25); transcription factor
249057_at	AT5G44480	24.0257	244.317	10.169	0.438789	similar to pentatricopeptide (PPR) repeat-containing protein [Arabidopsis thaliana] (TAIR:AT4G22760.1); similar to hypothetical protein [Catharanthus roseus] (GB:CAC09928.1)
249078_at	AT5G44070	196.533	439.068	2.23407	0.0525384	disease resistance protein (TIR-NBS-LRR class), putative
249089_at	AT5G44240	96.6947	193.459	2.00072	0.231656	glycosyl hydrolase family 17 protein
249091_at	AT5G43860	25.5051	52.1904	2.04627	0.091569	similar to unnamed protein product [Vitis vinifera] (GB:CAO63033.1)
249107_at	AT5G43680	17.2224	42.8116	2.48581	0.0305269	CAD5 (CINNAMYL ALCOHOL DEHYDROGENASE 5); cinnamyl-alcohol dehydrogenase
249112_at	AT5G43780	121.623	341.253	2.80583	0.199723	ATPLC2 (PHOSPHOLIPASE C 2); phospholipase C
249128_at	AT5G43440	28.0742	169.62	6.04183	0.0556931	WRKY6 (WRKY DNA-binding protein 6); transcription factor
249130_at	AT5G43100	39.7566	94.9441	2.38813	0.000129648	macrophage migration inhibitory factor family protein / MIF family protein
249145_at	AT5G43280	56.2493	124.542	2.21411	0.233357	similar to unknown protein [Arabidopsis thaliana] (TAIR:AT3G48980.1); similar to unnamed protein product [Vitis vinifera] (GB:CAO17250.1); contains InterPro domain Protein of unknown function DUF821, CAP10-like (InterPro:IPR008539); contains InterPro domain Lipopolysaccharide-modifying protein (InterPro:IPR006598)
249178_at	AT5G42890	118.848	312.803	2.63195	0.140009	glycosyl hydrolase family 18 protein
249204_at	AT5G42570	50.3593	122.022	2.42303	0.100786	similar to F-box family protein-related [Arabidopsis thaliana] (TAIR:AT5G62860.1); similar to unknown [Populus trichocarpa] (GB:ABK95323.1)
249208_at	AT5G42650	173.989	615.987	3.54038	0.00565359	zinc finger (C3HC4-type RING finger) family protein
249220_at	AT5G42420	54.095	168.108	3.10765	0.110062	glycine-rich protein
249221_at	AT5G42440	9.95671	22.392	2.24894	0.00515928	ATVAMP713 (Arabidopsis thaliana vesicle-associated membrane protein 713)
249237_at	AT5G42050	262.506	847.116	3.22703	0.236343	lecithin:cholesterol acyltransferase family protein / LACT family protein
249252_at	AT5G42010	13.7334	38.6384	2.81347	0.182056	ATHCHIB (BASIC CHITINASE); chitinase
249264_s_at	AT5G41750;AT5G41740	47.3813	112.301	2.37016	0.126673	C2 domain-containing protein
249266_at	AT5G41670	84.9828	181.942	2.14093	0.0377754	zinc finger (MYND type) family protein
249309_at	AT5G41410	67.3301	144.076	2.13985	0.0807725	ERD1 (EARLY RESPONSIVE TO DEHYDRATION 1); ATP binding / ATPase
249346_at	AT5G40780	113.779	556.559	4.89159	0.102028	ALDH6B2 (Aldehyde dehydrogenase 6B2); 3-chloroallyl aldehyde dehydrogenase
249372_at	AT5G40760	76.2978	238.733	3.12896	0.121594	LACS6 (LONG-CHAIN ACYL-COA SYNTHETASE 6)
249377_at	AT5G40690	16.4762	196.182	11.907	0.511702	reticulon family protein (RTNLB5)
249378_at	AT5G40450	241.58	991.573	4.10454	0.107022	similar to unknown [Brassica rapa] (GB:ABL97948.1)
249393_at	AT5G40170	115.356	484.317	4.19846	0.0223714	maoC-like dehydratase domain-containing protein
249417_at	AT5G39670	33.8852	76.6421	2.26182	0.335377	Identical to UPF0139 protein At5g07960 [Arabidopsis Thaliana] (GB:Q9SD88); similar to unknown [Populus trichocarpa] (GB:ABK93624.1); contains InterPro domain Protein of unknown function UPF0139 (InterPro:IPR005351)
249422_at	AT5G39760	27.9894	70.134	2.50574	0.117576	hydrophobic protein, putative / low temperature and salt responsive protein, putative
249454_at	AT5G39520	48.0929	1113.66	23.1565	0.525821	UDP-glucoronosyl/UDP-glucosyl transferase family protein
249467_at	AT5G39610	74.3595	383.187	5.15316	0.60355	FUT4 (fucosyltransferase 4); fucosyltransferase/ transferase, transferring glycosyl groups
249481_at	AT5G38900	39.2415	341.412	8.70026	0.313049	CYP71B6 (CYTOCHROME P450 71B6); oxygen binding
249485_at	AT5G39020	38.9285	81.7604	2.10027	0.165894	PMR5 (POWDERY MILDEW RESISTANT 5)
249486_at	AT5G39030	37.8655	104.389	2.75683	0.22549	ATEXPA8 (ARABIDOPSIS THALIANA EXPANSIN A8)
249489_at	AT5G39090	18.6334	57.8377	3.10398	0.427569	LOX5; lipoxygenase
249494_at	AT5G39050	91.5468	443.722	4.84695	0.461836	transcription factor
249525_at	AT5G38650	157.64	405.202	2.57042	0.27124	ubiquitin-associated (UBA)/TS-N domain-containing protein / octicosapeptide/Phox/Bemp1 (PB1) domain-containing protein
249527_at	AT5G38710	15.8402	203.998	12.8785	0.425728	[AT2G02930, ATGSTF3 (GLUTATHIONE S-TRANSFERASE 16); glutathione transferase];[AT4G02520, ATGSTF2 (Arabidopsis thaliana Glutathione S-transferase (class phi) 2); glutathione transferase]
249581_at	AT5G37600	231.957	1372.44	5.91681	0.0306796	phosphoglycerate/bisphosphoglycerate mutase family protein
249582_at	AT5G37780	228.568	582.315	2.54767	0.130116	RD26 (RESPONSIVE TO DESSICATION 26); transcription factor
249719_at	AT5G35735	79.2971	977.418	12.326	0.00620456	late embryogenesis abundant protein, putative / LEA protein, putative
249740_at	AT5G24500	29.6414	63.9775	2.15838	0.0607742	protein kinase family protein
249746_at	AT5G24590	29.9249	81.2298	2.71445	0.00675929	ankyrin repeat family protein
249777_at	AT5G24210	294.319	645.691	2.19385	0.16469	G6PD6 (GLUCOSE-6-PHOSPHATE DEHYDROGENASE 6); glucose-6-phosphate dehydrogenase
249800_at	AT5G23660	103.152	603.978	5.85525	0.273385	ATBCAT-2; branched-chain-amino-acid transaminase/ catalytic
249806_at	AT5G23850	30.261	92.8845	3.06945	0.0190516	RSH2 (RELA-SPOT HOMOLOG); catalytic
249835_s_at	AT5G23490;AT5G23510	113.245	274.085	2.42029	0.0111937	aldose 1-epimerase family protein
249860_at	AT5G22860	49.8161	324.344	6.51082	0.441901	[AT1G52030, MBP2 (MYROSINASE-BINDING PROTEIN 2)];[AT1G52040, MBP1 (MYROSINASE-BINDING PROTEIN 1)]
249889_at	AT5G22540	27.4642	66.6539	2.42694	0.21566	zinc finger (C3HC4-type RING finger) family protein
249890_at	AT5G22570	9.68698	23.9186	2.46915	0.0960166	CYP81D8 (cytochrome P450, family 81, subfamily D, polypeptide 8); oxygen binding
249910_at	AT5G22630	49.9537	103.713	2.07619	0.044923	VPS20.1
249919_at	AT5G19250	502.025	1591.01	3.16917	0.012109	similar to unknown protein [Arabidopsis thaliana] (TAIR:AT5G06560.1); similar to unnamed protein product [Vitis vinifera] (GB:CAO39886.1); contains InterPro domain Protein of unknown function DUF593 (InterPro:IPR007656)
249922_at	AT5G19140	1042.12	2756.38	2.64496	0.0616351	unknown protein
249928_at	AT5G22250	34.0271	200.236	5.88462	0.105687	similar to unnamed protein product [Vitis vinifera] (GB:CAO42932.1)
249941_at	AT5G22270	259.169	709.273	2.73672	0.0331491	cathepsin B-like cysteine protease, putative
249942_at	AT5G22300	147.406	599.345	4.06594	0.253695	wall-associated kinase, putative
249974_at	AT5G18780	34.1945	85.3944	2.49731	0.0872152	binding
249983_at	AT5G18470	43.6436	399.91	9.16308	0.016374	ceramidase family protein
249999_at	AT5G18640	38.0263	102.471	2.69474	0.0577517	ATISA3/ISA3 (ISOAMYLASE 3); alpha-amylase
250014_at	AT5G17990	444.44	1246.11	2.80377	0.24019	similar to unknown protein [Arabidopsis thaliana] (TAIR:AT1G29580.1); similar to unnamed protein product [Vitis vinifera] (GB:CAO45707.1); similar to hypothetical protein [Vitis vinifera] (GB:CAN78638.1)
250022_at	AT5G18210	13.4851	53.1385	3.94053	0.0622038	similar to transmembrane receptor [Arabidopsis thaliana] (TAIR:AT2G32140.1)
250028_at	AT5G18130	56.6549	445.047	7.85539	0.135087	serine/threonine/tyrosine kinase, putative
250032_at	AT5G18170	135.792	303.806	2.23729	0.0305747	dimethylmenaquinone methyltransferase family protein
250038_at	AT5G18360	13.8529	29.434	2.12475	0.0108229	plastocyanin-like domain-containing protein
250054_at	AT5G17860	145.781	335.496	2.30136	0.543073	PRR7 (PSEUDO-RESPONSE REGULATOR 7); transcription regulator
250062_at	AT5G17760	34.918	84.79	2.42826	0.662835	protein binding / zinc ion binding
250065_at	AT5G17910	40.2945	109.415	2.71538	0.112812	peroxisomal membrane protein-related
250094_at	AT5G17380	369.712	810.879	2.19327	0.419978	LHT1 (LYSINE HISTIDINE TRANSPORTER 1); amino acid transmembrane transporter
250096_at	AT5G17190	230.299	601.034	2.6098	0.0954786	no_match
250100_at	AT5G16570	25.0689	119.587	4.77033	0.0808892	SOUL heme-binding family protein
250127_at	AT5G16380	32.3865	89.7914	2.77249	0.0709385	SEC14 cytosolic factor family protein / phosphoglyceride transfer family protein
250129_at	AT5G16450	60.1633	168.855	2.8066	0.323408	ATMKK4 (MITOGEN-ACTIVATED PROTEIN KINASE KINASE 4); MAP kinase kinase/ kinase
250149_at	AT5G14700	43.1974	96.0783	2.22417	0.139783	CCR4-NOT transcription complex protein, putative
250191_at	AT5G14270	39.3428	96.7797	2.45991	0.142408	APL3 (large subunit of AGP 3)
250252_at	AT5G13750	125.62	342.892	2.72959	0.384203	nodulin MtN21 family protein
250259_at	AT5G13800	103.367	222.063	2.1483	0.383445	leucine-rich repeat family protein / protein kinase family protein
250268_s_at	AT5G12950;AT5G12960	82.9717	209.313	2.5227	0.387725	HAESA (RECEPTOR-LIKE PROTEIN KINASE 5); ATP binding / kinase/ protein serine/threonine kinase
250287_at	AT5G13330	51.6014	227.745	4.41355	0.813045	similar to unknown protein [Arabidopsis thaliana] (TAIR:AT1G23110.3); similar to unknown protein [Arabidopsis thaliana] (TAIR:AT1G23110.1); similar to unknown protein [Arabidopsis thaliana] (TAIR:AT1G23110.2); similar to hypothetical protein [Vitis vinifera] (GB:CAN77015.1)
250289_at	AT5G13190	302.079	863.976	2.8601	0.182787	similar to unknown protein [Arabidopsis thaliana] (TAIR:AT5G06660.1); similar to fiber protein Fb27 [Gossypium barbadense] (GB:AAQ84318.1); contains InterPro domain Protein of unknown function DUF841, eukaryotic (InterPro:IPR008559)
250292_at	AT5G13220	25.9245	167.071	6.44453	0.492401	MLO6 (MILDEW RESISTANCE LOCUS O 6); calmodulin binding
250339_at	AT5G11670	373.121	3208.31	8.59856	0.00140565	[AT2G37480, similar to unknown protein [Arabidopsis thaliana] (TAIR:AT3G53670.1); similar to hypothetical protein [Vitis vinifera] (GB:CAN77855.1)];[AT2G37478, CPuORF52 (Conserved peptide upstream open reading frame 52)]
250351_at	AT5G12030	44.5124	93.7196	2.10547	0.786	SKIP1 (SKP1 INTERACTING PARTNER 1)
250368_at	AT5G11280	117.727	235.468	2.00012	0.0162238	cytochrome c oxidase subunit 2
250380_at	AT5G11600	22.5339	55.7629	2.47463	0.00517618	aconitate hydratase, cytoplasmic / citrate hydro-lyase / aconitase (ACO)
250381_at	AT5G11610	21.7015	130.37	6.00742	0.00526759	ethylene-responsive protein, putative
250385_at	AT5G11520	367.687	791.146	2.15168	0.519465	SEC14 cytosolic factor, putative / polyphosphoinositide-binding protein, putative
250401_at	AT5G10780	162.976	415.332	2.54842	0.0203089	eukaryotic translation initiation factor SUI1, putative
250404_at	AT5G10960	259.581	677.666	2.61061	0.00335238	[AT4G21830, methionine sulfoxide reductase domain-containing protein / SeIR domain-containing protein];[AT4G21840, methionine sulfoxide reductase domain-containing protein / SelR domain-containing protein]
250409_at	AT5G10860	465.984	936.999	2.01079	0.295966	integral membrane family protein
250412_at	AT5G11150	27.7024	137.891	4.97757	0.373759	leucine-rich repeat family protein
250419_at	AT5G11250	37.0439	103.506	2.79415	0.0949329	calcineurin-like phosphoesterase family protein
250435_at	AT5G10380	132.599	328.454	2.47705	0.0350274	Rho-GTPase-activating protein-related
250445_at	AT5G10760	57.7632	350.139	6.06163	0.0375925	NPQ1 (NON-PHOTOCHEMICAL QUENCHING 1)
250471_at	AT5G10170	57.9963	141.024	2.4316	0.315974	ARA3; GTP binding
250483_at	AT5G10300	33.3821	146.788	4.39722	0.421971	phosphoglucomutase, putative / glucose phosphomutase, putative
250514_at	AT5G09550	12.0475	24.3425	2.02055	0.288637	DEG15; endopeptidase
250515_at	AT5G09570	21.7248	56.4299	2.59748	0.605803	similar to catalytic/ pyridoxal phosphate binding [Arabidopsis thaliana] (TAIR:AT5G51920.1); similar to unnamed protein product [Vitis vinifera] (GB:CAO63651.1); contains domain PTHR14237 (PTHR14237)
250518_at	AT5G08139	50.0949	131.389	2.62281	0.00349064	cytochrome-c oxidase/ electron carrier
250524_at	AT5G08520	73.6784	174.511	2.36855	0.279887	unknown protein
250527_at	AT5G08590	131.174	287.071	2.18848	0.0543438	WD-40 repeat family protein
250553_at	AT5G07960	67.3024	168.165	2.49865	0.00863671	VAMP7C (VESICLE-ASSOCIATED MEMBRANE PROTEIN 7C)
250575_at	AT5G08240	39.6986	79.6552	2.0065	0.347738	ILL6 (IAA-leucine resistant (ILR)-like gene 6); metallopeptidase
250582_at	AT5G07580	205.974	449.997	2.18472	0.209666	transporter-related
250603_at	AT5G07820	12.1805	32.5704	2.67397	0.0352347	SCPL20 (serine carboxypeptidase-like 20); serine carboxypeptidase
250604_at	AT5G07830	150.92	303.84	2.01326	0.0460276	glycosyl hydrolase family 17 protein
250649_at	AT5G06690	30.0032	353.726	11.7896	0.301614	AGP16 (ARABINOGALACTAN PROTEIN 16)
250666_at	AT5G07100	20.8497	78.285	3.75472	0.105228	ATUGT85A4 (UDP-GLUCOSYL TRANSFERASE 85A4); UDP-glycosyltransferase/ glucuronosyltransferase/ transferase, transferring hexosyl groups
250669_at	AT5G06870	128.062	364.037	2.84266	0.130299	plastid developmental protein DAG, putative
250676_at	AT5G06320	285.721	796.064	2.78615	0.0375324	UDP-glucoronosyl/UDP-glucosyl transferase family protein
250694_at	AT5G06710	17.9339	43.7387	2.43888	0.0912713	ATMPK3 (MITOGEN-ACTIVATED PROTEIN KINASE 3); MAP kinase/ kinase/ protein kinase
250700_at	AT5G06830	29.3775	60.8985	2.07296	0.0214221	similar to unknown protein [Arabidopsis thaliana] (TAIR:AT2G17850.1); similar to unnamed protein product [Vitis vinifera] (GB:CAO48196.1); contains InterPro domain Rhodanese-like (InterPro:IPR001763)
250722_at	AT5G06190	10.4293	23.3679	2.24059	0.359484	RAP2.6L (related to AP2 6L); DNA binding / transcription factor
250738_at	AT5G05730	227.453	1366.62	6.00836	0.140962	proton-dependent oligopeptide transport (POT) family protein
250745_at	AT5G05850	25.3184	64.898	2.56328	0.024325	PSD3 (PHOSPHATIDYLSERINE DECARBOXYLASE 3); calcium ion binding / phosphatidylserine decarboxylase
250764_at	AT5G05960	94.0024	233.191	2.48069	0.113961	CPK5 (CALMODULIN-DOMAIN PROTEIN KINASE 5); calmodulin-dependent protein kinase/ kinase
250781_at	AT5G05410	27.7693	95.6062	3.44287	0.304863	auxin efflux carrier family protein
250793_at	AT5G05600	57.1996	749.663	13.1061	0.31888	ATPSK2 (PHYTOSULFOKINE 2 PRECURSOR); growth factor
250810_at	AT5G05090	15.9009	115.508	7.26428	0.0707804	AAA-type ATPase family protein
250811_at	AT5G05110	89.5127	192.451	2.14999	0.238936	SMG1 (SMALL MOLECULAR WEIGHT G-PROTEIN 1); GTP binding
250818_at	AT5G04930	144.305	566.578	3.92626	0.0646302	similar to hypothetical protein MtrDRAFT_AC149131g9v2 [Medicago truncatula] (GB:ABD32556.1)
250828_at	AT5G05250	54.5149	156.374	2.86847	0.549092	oxidoreductase
250900_at	AT5G03470	42.4126	102.83	2.42452	0.0721028	calcium-binding EF hand family protein
250916_at	AT5G03630	279.391	974.988	3.48969	0.125247	trypsin and protease inhibitor family protein / Kunitz family protein
250918_at	AT5G03610	171.961	501.584	2.91685	0.461477	[AT3G23480, cyclopropane fatty acid synthase-related];[AT3G23470, cyclopropane-fatty-acyl-phospholipid synthase]
250921_at	AT5G03460	95.9893	245.845	2.56117	0.163719	ankyrin repeat family protein / BTB/POZ domain-containing protein
250929_at	AT5G03290	362.256	903.794	2.4949	0.186931	LKR (SACCHAROPINE DEHYDROGENASE)
250942_at	AT5G03350	160.19	1064.75	6.64681	0.0421605	[AT2G02000, GAD3 (GLUTAMATE DECARBOXYLASE 3); calmodulin binding];[AT2G02010, GAD4 (GLUTAMATE DECARBOXYLASE 4); calmodulin binding]
250948_at	AT5G03490	21.885	52.6235	2.40454	0.124476	calmodulin-related protein, putative
250956_at	AT5G03210	6.2291	14.9959	2.40739	0.102162	UGT72E1 (UDP-glucosyl transferase 72E1); UDP-glycosyltransferase/ coniferyl-alcohol glucosyltransferase/ transferase, transferring glycosyl groups
250971_at	AT5G02810	136.217	417.975	3.06846	0.0761156	similar to unknown protein [Arabidopsis thaliana] (TAIR:AT4G13266.1); similar to Ankyrin [Medicago truncatula] (GB:ABN08906.1)
250975_at	AT5G03050	22.9016	55.8158	2.4372	0.30669	ADF2 (ACTIN DEPOLYMERIZING FACTOR 2); actin binding
250983_at	AT5G02780	25.0166	136.286	5.44781	0.284297	CYP79B3 (cytochrome P450, family 79, subfamily B, polypeptide 3); oxygen binding
251019_at	AT5G02420	17.2943	39.5735	2.28825	0.58878	ATMDAR2; monodehydroascorbate reductase (NADH)
251024_at	AT5G02180	59.9674	173.854	2.89914	0.172688	contains domain PROKAR_LIPOPROTEIN (PS51257)
251034_at	AT5G02040	83.586	198.815	2.37857	0.0634609	lectin protein kinase, putative
251036_at	AT5G02160	594.043	1479.57	2.49067	0.301941	BAK1 (BRI1-ASSOCIATED RECEPTOR KINASE); kinase
251037_at	AT5G02100	28.3216	65.021	2.29581	0.312618	legume lectin family protein
251074_at	AT5G01800	96.2007	255.371	2.65457	0.0997849	AtRABA1e (Arabidopsis Rab GTPase homolog A1e); GTP binding
251078_at	AT5G01990	29.1275	74.8221	2.56878	0.0189165	ATGP4 (Arabidopsis thaliana geranylgeranylated protein)
251084_at	AT5G01520	39.9443	177.805	4.45134	0.00877106	SRG1 (SENESCENCE-RELATED GENE 1); oxidoreductase, acting on paired donors, with incorporation or reduction of molecular oxygen, 2-oxoglutarate as one donor, and incorporation of one atom each of oxygen into both donors
251104_at	AT5G01720	68.2735	144.37	2.11459	0.179532	CBL2 (calcineurin B-like protein 2); calcium ion binding
251106_at	AT5G01500	80.812	205.234	2.53964	0.284017	protein phosphatase 2C PPH1 / PP2C PPH1 (PPH1)
251132_at	AT5G01200	13.0189	26.3054	2.02056	0.205438	calcium-binding EF hand family protein
251144_at	AT5G01210	94.444	292.545	3.09755	0.252146	ATL2 (Arabidopsis T?xicos en Levadura 2); protein binding / zinc ion binding
251169_at	AT3G63210	38.1005	120.773	3.16986	0.217779	SYP121 (syntaxin 121); SNAP receptor
251176_at	AT3G63380	13.8329	282.292	20.4073	0.138452	SCPL11; serine carboxypeptidase
251187_at	AT3G62770	57.8056	195.296	3.3785	0.0377685	NPR1 (NONEXPRESSER OF PR GENES 1); protein binding
251191_at	AT3G62590	31.1059	101.742	3.27082	0.453604	similar to unknown protein [Arabidopsis thaliana] (TAIR:AT1G13520.1); similar to unnamed protein product [Vitis vinifera] (GB:CAO42040.1); contains InterPro domain Protein of unknown function DUF1262 (InterPro:IPR010683)
251200_at	AT3G63010	31.1786	84.9628	2.72504	0.460932	SAG21 (SENESCENCE-ASSOCIATED GENE 21)
251205_at	AT3G63080	99.6879	259.811	2.60625	0.0027887	IM (IMMUTANS)
251221_at	AT3G62550	75.3796	1603.19	21.2682	0.157863	SCPL13; serine carboxypeptidase
251225_at	AT3G62660	65.8958	201.377	3.05599	0.281455	serine/threonine protein phosphatase 2A (PP2A) regulatory subunit B', putative
251230_at	no_match	80.0294	172.181	2.15147	0.304154	no_match
251248_at	AT3G62150	46.5994	224.451	4.81661	0.0325362	ALDH7B4 (ALDEHYDE DEHYDROGENASE 7B4); 3-chloroallyl aldehyde dehydrogenase
251283_at	AT3G61790	75.9354	159.063	2.09472	0.00890539	lectin protein kinase family protein
251307_at	AT3G61200	92.7439	321.958	3.47147	0.00954586	CLE12 (CLAVATA3/ESR-RELATED 12); receptor binding
251320_at	AT3G61530	30.1653	62.5848	2.07473	0.0227465	DPE1 (DISPROPORTIONATING ENZYME); 4-alpha-glucanotransferase
251336_at	AT3G61190	22.871	59.9302	2.62036	0.373278	B120; protein kinase/ sugar binding
251342_at	AT3G60690	73.0151	178.635	2.44655	0.0646264	CCR4-NOT transcription complex protein, putative
251346_at	AT3G60980	49.6685	105.815	2.13043	0.0343389	heavy-metal-associated domain-containing protein
251360_at	AT3G61210	97.9675	302.9	3.09184	0.122439	ATNAC3 (ARABIDOPSIS NAC DOMAIN CONTAINING PROTEIN 55); transcription factor
251399_at	AT3G60590	54.0162	112.882	2.08978	0.0460238	glycine-rich protein
251400_at	AT3G60420	37.2931	161.7	4.33592	0.120247	senescence-associated protein-related
251402_at	AT3G60290	30.7569	140.01	4.55215	0.181519	similar to nodulin-related [Arabidopsis thaliana] (TAIR:AT2G03440.1); similar to hypothetical protein [Vitis vinifera] (GB:CAN63832.1)
251422_at	AT3G60540	39.5605	144.078	3.64196	0.129424	ATPase, coupled to transmembrane movement of substances / amino acid transmembrane transporter
251427_at	AT3G60130	142.178	561.596	3.94996	0.232764	HVA22H (HVA22-LIKE PROTEIN H (ATHVA22H))
251428_at	AT3G60140	63.7617	1167.46	18.3097	0.553875	aldo/keto reductase family protein
251429_at	AT3G60190	182.621	469.512	2.57096	0.0138087	phosphorylase family protein
251438_s_at	AT3G59930;AT5G33355	44.4933	371.397	8.34725	0.588741	binding / heme binding
251475_at	AT3G59660	88.232	184.027	2.08572	0.23884	ALDH12A1 (Aldehyde dehydrogenase 12A1); 1-pyrroline-5-carboxylate dehydrogenase/ 3-chloroallyl aldehyde dehydrogenase
251478_at	AT3G59690	17.4032	78.7752	4.52647	0.403876	lectin protein kinase family protein
251479_at	AT3G59700	11.4488	33.7935	2.9517	0.315458	CYP71B26 (cytochrome P450, family 71, subfamily B, polypeptide 26); oxygen binding
251494_at	AT3G59350	42.7089	121.848	2.853	0.3517	unknown protein
251529_at	AT3G58570	39.7419	110.28	2.77491	0.246895	ATUGT85A2 (UDP-GLUCOSYL TRANSFERASE 85A2); UDP-glycosyltransferase/ glucuronosyltransferase/ transferase, transferring glycosyl groups
251541_at	AT3G58750	116.573	234.446	2.01115	0.480897	similar to unknown protein [Arabidopsis thaliana] (TAIR:AT1G69510.2); similar to unknown protein [Arabidopsis thaliana] (TAIR:AT1G69510.1); similar to unknown protein [Arabidopsis thaliana] (TAIR:AT1G69510.3); similar to unnamed protein product [Vitis vinifera] (GB:CAO44882.1); contains InterPro domain Lg106-like (InterPro:IPR012482)
251594_at	AT3G57630	52.4506	144.682	2.75844	0.112594	protein kinase family protein / peptidoglycan-binding LysM domain-containing protein
251624_at	AT3G57280	267.293	653.662	2.44549	0.0217445	similar to unknown protein [Arabidopsis thaliana] (TAIR:AT3G52740.1); similar to unnamed protein product [Vitis vinifera] (GB:CAO70571.1)
251625_at	AT3G57260	67.5922	456.986	6.76093	0.331248	similar to unknown protein [Arabidopsis thaliana] (TAIR:AT5G60680.1); similar to unnamed protein product [Vitis vinifera] (GB:CAO21845.1); contains InterPro domain Protein of unknown function DUF584 (InterPro:IPR007608)
251644_at	AT3G57540	10.1196	24.4856	2.41962	0.261448	MAG1 (MAIGO 1); protein serine/threonine phosphatase
251659_at	AT3G57090	191.147	392.408	2.05291	0.0955633	XGD1 (XYLOGALACTURONAN DEFICIENT 1); catalytic
251673_at	AT3G57240	12.155	171.345	14.0967	0.0418481	PGP6; ATPase, coupled to transmembrane movement of substances
251684_at	AT3G56410	34.3065	94.1434	2.74418	0.00561384	similar to unknown protein [Arabidopsis thaliana] (TAIR:AT2G45900.1); similar to unnamed protein product [Vitis vinifera] (GB:CAO39618.1); contains domain PTHR21726:SF4 (PTHR21726:SF4); contains domain PTHR21726 (PTHR21726)
251705_at	AT3G56400	338.324	1032.39	3.05149	0.0222638	similar to unknown protein [Arabidopsis thaliana] (TAIR:AT4G28100.1); similar to unknown [Populus trichocarpa] (GB:ABK95654.1)
251722_at	AT3G56200	152.717	666.379	4.36349	0.136792	[AT1G53885, senescence-associated protein-related];[AT1G53903, similar to senescence-associated protein-related [Arabidopsis thaliana] (TAIR:AT1G53885.1); similar to Protein of unknown function DUF581 [Medicago truncatula] (GB:ABO84791.1); contains InterPro domain Protein of unknown function DUF581 (InterPro:IPR007650)]
251743_at	AT3G55890	8.78163	121.87	13.8779	0.525382	similar to unknown protein [Arabidopsis thaliana] (TAIR:AT4G00355.2); similar to unknown protein [Arabidopsis thaliana] (TAIR:AT4G00355.3); similar to unknown protein [Arabidopsis thaliana] (TAIR:AT4G00355.1); similar to unknown [Populus trichocarpa] (GB:ABK94390.1)
251746_at	AT3G56060	57.0633	118.417	2.07518	0.224999	BETA-UP (BETA-UREIDOPROPIONASE); beta-ureidopropionase
251766_at	AT3G55910	14.1776	63.0102	4.44434	0.517738	(ATSERPIN1); cysteine protease inhibitor/ serine-type endopeptidase inhibitor
251769_at	AT3G55950	21.9757	122.829	5.58932	0.101759	esterase/lipase/thioesterase family protein
251789_at	AT3G55450	65.1481	160.661	2.46609	0.294105	disease resistance-responsive family protein
251790_at	AT3G55470	41.6277	148.859	3.57596	0.21752	ATGSTU11 (Arabidopsis thaliana Glutathione S-transferase (class tau) 11); glutathione transferase
251840_at	AT3G54960	67.1692	187.25	2.78773	0.126406	similar to F-box family protein [Arabidopsis thaliana] (TAIR:AT1G20940.1); contains domain UNCHARACTERIZED (PTHR13711:SF8); contains domain SWI/SNF-RELATED CHROMATIN BINDING PROTEIN (PTHR13711)
251847_at	AT3G54640	325.372	1457.35	4.47902	0.112361	ANAC017 (Arabidopsis NAC domain containing protein 17); transcription factor
251884_at	AT3G54150	21.5902	198.377	9.1883	0.0987303	GCN5-related N-acetyltransferase (GNAT) family protein
251894_at	AT3G54380	20.0661	42.1137	2.09875	0.0287289	oxysterol-binding family protein
251910_at	AT3G53810	53.8361	148.971	2.76712	0.372436	ATGUS3 (ARABIDOPSIS THALIANA GLUCURONIDASE 3); beta-glucuronidase
251916_at	AT3G53960	70.3193	166.802	2.37206	0.033263	TSA1 (TRYPTOPHAN SYNTHASE ALPHA CHAIN); tryptophan synthase
251919_at	AT3G53800	31.4417	232.698	7.40094	0.179387	UGT73B5 (UDP-GLUCOSYL TRANSFERASE 73B5); UDP-glycosyltransferase/ transferase, transferring glycosyl groups
251927_at	AT3G53990	148.023	437.225	2.95376	0.244108	CYP71B4 (cytochrome P450, family 71, subfamily B, polypeptide 4); oxygen binding
251952_at	AT3G53650	8.36762	16.9669	2.02768	0.783782	AAC2 (ADP/ATP CARRIER 2); ATP:ADP antiporter/ binding
251973_at	AT3G53180	123.806	354.291	2.86167	0.0534277	glucan phosphorylase, putative
252036_at	AT3G52070	79.7238	219.247	2.75008	0.127952	MP (MONOPTEROS); transcription factor
252053_at	AT3G52400	77.0474	360.888	4.68397	0.048615	[AT1G65800, ARK2 (Arabidopsis Receptor Kinase 2); kinase];[AT1G65790, ARK1 (A. THALIANA RECEPTOR KINASE I); kinase]
252060_at	AT3G52430	18.4119	39.8184	2.16264	0.00969984	similar to unknown protein [Arabidopsis thaliana] (TAIR:AT4G19970.1); similar to unnamed protein product [Vitis vinifera] (GB:CAO46707.1); contains domain PTHR10483:SF6 (PTHR10483:SF6); contains domain PTHR10483 (PTHR10483)
252066_at	AT3G51550	262.55	569.754	2.17008	0.0197116	ATCLH2 (Chlorophyll-chlorophyllido hydrolase 2)
252068_at	AT3G51440	17.1574	60.3555	3.51776	0.271672	similar to hydroxyproline-rich glycoprotein family protein [Arabidopsis thaliana] (TAIR:AT5G52430.1); similar to unknown [Thellungiella halophila] (GB:ABJ98061.1)
252076_at	AT3G51660	30.4109	540.832	17.7842	0.158855	no_match
252084_at	AT3G51970	15.5235	33.0626	2.12984	0.610631	similar to unknown protein [Arabidopsis thaliana] (TAIR:AT5G24000.1); similar to unnamed protein product [Vitis vinifera] (GB:CAO49471.1); contains InterPro domain Protein of unknown function DUF819 (InterPro:IPR008537)
252097_at	AT3G51090	14.4162	49.1832	3.41165	0.581143	proton-dependent oligopeptide transport (POT) family protein
252102_at	AT3G50970	38.5254	145.755	3.78334	0.124968	protein kinase family protein
252114_at	AT3G51450	34.6053	254.468	7.35343	0.0803427	peroxidase 21 (PER21) (P21) (PRXR5)
252117_at	AT3G51430	60.3134	352.746	5.84855	0.304843	similar to RXW8 [Arabidopsis thaliana] (TAIR:AT1G58520.1); similar to hypothetical protein OsI_012954 [Oryza sativa (indica cultivar-group)] (GB:EAY91721.1); similar to hypothetical protein OsJ_011922 [Oryza sativa (japonica cultivar-group)] (GB:EAZ28439.1); similar to unnamed protein product [Vitis vinifera] (GB:CAO61522.1); contains InterPro domain Protein of unknown function DUF221; (InterPro:…
252118_at	AT3G51400	12.3478	108.155	8.75908	0.339524	similar to unknown protein [Arabidopsis thaliana] (TAIR:AT2G18680.1); similar to hypothetical protein OsI_029427 [Oryza sativa (indica cultivar-group)] (GB:EAZ08195.1)
252126_at	AT3G50950	288.426	587.431	2.03668	0.0442247	zinc finger (C3HC4-type RING finger) family protein
252131_at	AT3G50930	42.1405	143.331	3.40126	0.232111	CAD1 (CONSTITUTIVELY ACTIVATED CELL DEATH 1)
252133_at	AT3G50900	39.1882	198.527	5.06599	0.335855	leucine-rich repeat transmembrane protein kinase, putative
252136_at	AT3G50770	20.4684	237.293	11.5931	0.365098	similar to unknown protein [Arabidopsis thaliana] (TAIR:AT4G35110.2); similar to unknown protein [Arabidopsis thaliana] (TAIR:AT4G35110.3); similar to unknown protein [Arabidopsis thaliana] (TAIR:AT4G35110.4); similar to hypothetical protein [Vitis vinifera] (GB:CAN73143.1); contains InterPro domain Phospholipase-like, arabidopsis (InterPro:IPR007942)
252166_at	AT3G50500	73.8818	434.193	5.87686	0.0782028	similar to unknown protein [Arabidopsis thaliana] (TAIR:AT2G32210.1)
252173_at	AT3G50650	19.8331	56.4171	2.84459	0.150866	LOL1 (LSD ONE LIKE 1)
252175_at	AT3G50700	26.4691	204.513	7.72649	0.200161	similar to unknown protein [Arabidopsis thaliana] (TAIR:AT2G25800.1); similar to unnamed protein product [Vitis vinifera] (GB:CAO65466.1); similar to unnamed protein product [Vitis vinifera] (GB:CAO44019.1); similar to unknown protein [Oryza sativa (japonica cultivar-group)] (GB:BAD28473.1); contains InterPro domain Munc13 homology 2 (InterPro:IPR014772); contains InterPro domain Protein of unkno…
252183_at	AT3G50740	131.938	273.058	2.06959	0.246689	similar to unknown protein [Arabidopsis thaliana] (TAIR:AT2G23790.1); similar to unnamed protein product [Vitis vinifera] (GB:CAO22909.1); contains InterPro domain Protein of unknown function DUF607 (InterPro:IPR006769)
252213_at	AT3G50210	47.7219	145.851	3.05628	0.1567	JAI3/JAZ3/TIFY6B (JASMONATE-ZIM-DOMAIN PROTEIN 3)
252217_at	AT3G50140	6.43522	13.7611	2.1384	0.142356	YLS7 (yellow-leaf-specific gene 7)
252265_at	AT3G49620	52.6408	1391.04	26.4252	0.162901	similar to unknown protein [Arabidopsis thaliana] (TAIR:AT3G07900.1); similar to unnamed protein product [Vitis vinifera] (GB:CAO15104.1); contains InterPro domain Protein of unknown function DUF246, plant (InterPro:IPR004348)
252278_at	AT3G49530	60.5737	145.498	2.402	0.145748	similar to unknown protein [Arabidopsis thaliana] (TAIR:AT5G66490.1); similar to hypothetical protein [Thellungiella halophila] (GB:ABB45855.1)
252291_s_at	AT3G49120;AT3G49110	274.393	2073.54	7.55682	0.21295	similar to unknown protein [Arabidopsis thaliana] (TAIR:AT4G33960.1)
252303_at	AT3G49210	29.6195	192.798	6.50917	0.422175	VPS2.3
252309_at	AT3G49340	11.013	28.1458	2.55569	0.228289	similar to unknown protein [Arabidopsis thaliana] (TAIR:AT5G56980.1); similar to hypothetical protein [Vitis vinifera] (GB:CAN72576.1)
252338_at	AT3G48890	148.5	874.744	5.89051	0.250243	aspartyl protease family protein
252364_at	AT3G48450	11.0198	37.1828	3.37419	0.271675	ATPDIL1-2 (PDI-LIKE 1-2); protein disulfide isomerase
252374_at	AT3G48100	23.1276	68.2156	2.94954	0.151248	CPK9 (CALMODULIN-DOMAIN PROTEIN KINASE 9); calmodulin-dependent protein kinase/ kinase
252385_at	AT3G47810	272.76	590.689	2.1656	0.154787	DUR (DEFECTIVE UGE IN ROOT); catalytic
252387_at	AT3G47800	67.9609	284.777	4.1903	0.152665	ATPDR12/PDR12 (PLEIOTROPIC DRUG RESISTANCE 12); ATPase, coupled to transmembrane movement of substances
252391_at	AT3G47860	106.394	295.296	2.77549	0.470118	ZF14; transporter
252400_at	AT3G48020	21.2155	76.9366	3.62644	0.424847	JAZ6/TIFY11B (JASMONATE-ZIM-DOMAIN PROTEIN 6)
252403_at	AT3G48080	9.47551	52.8814	5.58085	0.00508635	LOL3 (LSD ONE LIKE 3); caspase/ cysteine-type endopeptidase
252417_at	AT3G47480	14.1631	88.0403	6.21618	0.252474	protein binding / zinc ion binding
252421_at	AT3G47540	78.4647	307.679	3.92124	0.312184	phosphoglycerate/bisphosphoglycerate mutase family protein
252422_at	AT3G47550	56.8846	262.595	4.61628	0.0322944	UDP-glucose:sterol glucosyltransferase, putative
252464_at	AT3G47160	71.7259	518.199	7.22471	0.130835	similar to unknown protein [Arabidopsis thaliana] (TAIR:AT2G20230.1); similar to unnamed protein product [Vitis vinifera] (GB:CAO23953.1)
252468_at	AT3G46970	103.45	915.617	8.85079	0.209161	protein kinase, putative
252470_at	AT3G46930	25.3017	51.9374	2.05272	0.219668	epsin N-terminal homology (ENTH) domain-containing protein
252514_at	AT3G46060	144.759	311.57	2.15234	0.00288062	ATNUDT8 (Arabidopsis thaliana Nudix hydrolase homolog 8); hydrolase
252515_at	AT3G46230	55.1982	182.906	3.31363	0.888242	OPCL1 (OPC-8:0 COA LIGASE1); 4-coumarate-CoA ligase
252517_at	AT3G46340	12.1839	27.1594	2.22912	0.13474	lipase class 3 family protein
252527_at	AT3G46440	37.3953	122.194	3.26764	0.21391	heavy-metal-associated domain-containing protein
252533_at	AT3G46110	33.8603	75.7083	2.2359	0.123158	similar to unknown protein [Arabidopsis thaliana] (TAIR:AT3G07470.1); similar to unnamed protein product [Vitis vinifera] (GB:CAO22944.1); contains InterPro domain Protein of unknown function DUF538 (InterPro:IPR007493)
252549_at	AT3G45860	114.776	350.211	3.05125	0.0324038	glycosyl hydrolase family 1 protein
252565_at	AT3G46000	252.472	544.705	2.15748	0.0960403	CIPK20 (CBL-INTERACTING PROTEIN KINASE 20); kinase
252587_at	AT3G45620	84.5327	248.236	2.93656	0.0419869	[AT1G41700, transposable element gene];[AT1G36540, transposable element gene];[AT3G33066, transposable element gene]
252591_at	AT3G45600	85.1548	202.755	2.38102	0.172665	histone H2B, putative
252592_at	AT3G45640	251.948	863.77	3.42836	0.00498591	O-methyltransferase family 2 protein
252602_at	AT3G45040	66.6863	169.92	2.54805	0.237242	[AT5G54810, TSB1 (TRYPTOPHAN SYNTHASE BETA-SUBUNIT)];[AT4G27070, TSB2 (TRYPTOPHAN SYNTHASE BETA-SUBUNIT); tryptophan synthase]
252612_at	AT3G45160	102.967	329.744	3.20242	0.229113	ALPHA-DOX1 (ALPHA-DIOXYGENASE 1)
252618_at	AT3G45140	562.195	2648.57	4.71114	0.0114107	TUB1 (tubulin beta-1 chain); structural molecule
252652_at	AT3G44720	100.552	256.868	2.55457	0.221277	mitochondrial import inner membrane translocase subunit Tim17/Tim22/Tim23 family protein
252661_at	AT3G44450	141.393	284.099	2.00928	0.307574	ATERF-1 (ETHYLENE RESPONSIVE ELEMENT BINDING FACTOR 1); DNA binding / transcription activator/ transcription factor
252679_at	AT3G44260	55.8264	158.975	2.84767	0.0640951	amino acid permease family protein
252698_at	AT3G43670	19.0609	68.9325	3.61644	0.0236164	acid phosphatase, putative
252707_at	AT3G43790	27.6642	83.7099	3.02593	0.248253	cysteine proteinase, putative
252715_x_at	AT3G43900	13.1755	43.5893	3.30836	0.126948	similar to protein binding / transcription cofactor [Arabidopsis thaliana] (TAIR:AT1G15780.1); similar to Os08g0564800 [Oryza sativa (japonica cultivar-group)] (GB:NP_001062533.1); similar to hypothetical protein OsJ_027171 [Oryza sativa (japonica cultivar-group)] (GB:EAZ43688.1); similar to CTV.22 [Poncirus trifoliata] (GB:AAN62354.1)
252765_at	AT3G42800	16.2557	33.4111	2.05534	0.795021	protein phosphatase 2C, putative / PP2C, putative
252822_at	AT4G39955	38.6355	90.2965	2.33714	0.598848	similar to unknown protein [Arabidopsis thaliana] (TAIR:AT3G60450.1); similar to unnamed protein product [Vitis vinifera] (GB:CAO70569.1); contains InterPro domain Phosphoglycerate mutase (InterPro:IPR013078); contains InterPro domain PRIB5 (InterPro:IPR012398)
252827_at	AT4G39950	124.157	1221.99	9.84235	0.198787	OEP16 (OUTER ENVELOPE PROTEIN 16); P-P-bond-hydrolysis-driven protein transmembrane transporter
252831_at	AT4G39980	306.053	998.912	3.26385	0.04069	alpha 1,4-glycosyltransferase family protein / glycosyltransferase sugar-binding DXD motif-containing protein
252885_at	AT4G39260	385.388	944.265	2.45017	0.256327	similar to unknown protein [Arabidopsis thaliana] (TAIR:AT1G54200.1); similar to expressed protein [Olimarabidopsis pumila] (GB:ABA18092.1)
252888_at	AT4G39210	41.6049	106.917	2.56982	0.101444	RIN2 (RPM1 INTERACTING PROTEIN 2); protein binding / zinc ion binding
252921_at	AT4G39030	29.9618	135.426	4.51993	0.102227	esterase/lipase/thioesterase family protein
252927_at	AT4G39090	301.842	1777.05	5.88734	0.066898	oxidoreductase, 2OG-Fe(II) oxygenase family protein
252939_at	AT4G39230	33.5555	75.4669	2.24902	0.102303	disease resistance protein (TIR-NBS-LRR class), putative
252940_at	AT4G39270	24.3392	130.833	5.37542	0.270589	YLS9 (YELLOW-LEAF-SPECIFIC GENE 9)
252951_at	AT4G38700	15.0584	35.6762	2.36919	0.308212	protein kinase, putative
252956_at	AT4G38580	51.267	177.018	3.45286	0.310349	similar to unknown protein [Arabidopsis thaliana] (TAIR:AT1G24600.1)
252976_s_at	AT4G38550	119.721	599.011	5.0034	0.00498798	[AT2G04080, MATE efflux family protein];[AT2G04066, MATE efflux protein-related]
252978_at	AT4G38590	17.726	41.171	2.32263	0.608841	ATGID1B/GID1B (GA INSENSITIVE DWARF1B); hydrolase
252984_at	AT4G37990	18.0788	1358.98	75.1696	0.484094	no_match
252993_at	AT4G38540	91.4383	415.454	4.54354	0.244315	lactoylglutathione lyase family protein / glyoxalase I family protein
253000_at	AT4G38360	72.1925	146.453	2.02865	0.0474194	phosphate-responsive protein, putative
253046_at	AT4G37370	47.358	317.877	6.71222	0.419026	AML2; RNA binding
253053_at	AT4G37470	250.05	610.939	2.44327	0.0463479	contains domain PROKAR_LIPOPROTEIN (PS51257)
253057_at	AT4G37670	26.3519	73.4525	2.78737	0.00427778	CONSTANS-like protein-related
253063_at	AT4G37640	118.905	272.832	2.29454	0.0410816	isocitrate dehydrogenase, putative / NAD+ isocitrate dehydrogenase, putative
253114_at	AT4G35860	92.3411	185.062	2.00411	0.26013	DNA binding / magnesium ion binding / nuclease
253120_at	AT4G35790	92.508	275.559	2.97876	0.0603403	similar to unknown protein [Arabidopsis thaliana] (TAIR:AT5G41050.1); similar to unnamed protein product [Vitis vinifera] (GB:CAO49052.1)
253135_at	AT4G35830	648.206	1945.85	3.0019	0.00153619	leucine-rich repeat transmembrane protein kinase, putative
253137_at	AT4G35500	23.5312	57.99	2.46439	0.593137	isoflavone reductase, putative
253162_at	AT4G35630	252.69	1539.77	6.09351	0.127795	protein kinase family protein
253163_at	AT4G35750	290.841	594.192	2.04301	0.0817214	ABA3/ATABA3/LOS5/SIR3 (ABA DEFICIENT 3); Mo-molybdopterin cofactor sulfurase/ selenocysteine lyase
253167_at	AT4G35310	152.635	520.423	3.40958	0.0216561	PATL1 (PATELLIN 1); transporter
253196_at	AT4G35260	196.314	393.099	2.0024	0.134726	complex 1 family protein / LVR family protein
253204_at	AT4G34460	142.202	321.04	2.25764	0.00516012	hydrolase, alpha/beta fold family protein
253215_at	AT4G34950	49.2238	1290.29	26.2127	0.0224374	PEN2 (PENETRATION 2); hydrolase, hydrolyzing O-glycosyl compounds
253218_at	AT4G34980	146.613	307.069	2.09441	0.258843	unknown protein
253238_at	AT4G34480	70.1092	164.425	2.34528	0.0428157	IQD13 (IQ-domain 13); calmodulin binding
253245_at	AT4G34590;AT4G34588	83.236	178.914	2.14947	0.337917	RBOHD (RESPIRATORY BURST OXIDASE PROTEIN D)
253257_at	AT4G34390	60.9259	122.774	2.01514	0.126803	pleckstrin homology (PH) domain-containing protein
253268_s_at	AT4G34131;AT4G34135	185.421	878.759	4.73926	0.77081	auxin efflux carrier family protein
253273_at	AT4G34180	318.513	880.413	2.76414	0.247238	arogenate dehydrogenase
253274_at	AT4G34200	296.853	1432.9	4.82695	0.234959	selenoprotein family protein
253277_at	AT4G34230	195.735	486.058	2.48325	0.504753	XLG2 (EXTRA-LARGE GTP-BINDING PROTEIN 2); signal transducer
253282_at	AT4G34120	638.111	1607.13	2.51857	0.053873	ACA10 (autoinhibited Ca2+ -ATPase 10); calcium-transporting ATPase/ calmodulin binding
253303_at	AT4G33780	74.5437	198.785	2.66669	0.220387	PGP9 (P-GLYCOPROTEIN 9); ATPase, coupled to transmembrane movement of substances
253331_at	AT4G33490	30.851	86.4828	2.80324	0.285482	calcium-binding protein, putative
253338_at	AT4G33430	111.341	228.464	2.05193	0.0298706	CYP81D1 (CYTOCHROME P450 91A1); oxygen binding
253343_at	AT4G33540	96.9224	416.714	4.29946	0.451285	[AT1G02930, ATGSTF6 (EARLY RESPONSIVE TO DEHYDRATION 11); glutathione transferase];[AT1G02920, ATGSTF7 (GLUTATHIONE S-TRANSFERASE 11); glutathione transferase]
253358_at	AT4G32940	540.32	1662.94	3.07769	0.0497743	[AT3G26820, esterase/lipase/thioesterase family protein];[AT3G26840, esterase/lipase/thioesterase family protein]
253373_at	AT4G33150	88.6891	478.353	5.39359	0.68433	mitochondrial substrate carrier family protein
253406_at	AT4G32890	15.1084	30.4542	2.01572	0.642857	glycosyltransferase family protein 28
253414_at	AT4G33050	203.887	670.047	3.28636	0.0454247	ATMPK11 (Arabidopsis thaliana MAP kinase 11); MAP kinase/ kinase
253421_at	AT4G32340	163.464	922.705	5.64469	0.354657	GI (GIGANTEA); binding
253442_at	AT4G32530	259.788	531.662	2.04653	0.000757605	leucine-rich repeat protein kinase, putative
253462_at	AT4G32150	156.319	362.255	2.31741	0.123781	MARD1 (MEDIATOR OF ABA-REGULATED DORMANCY 1)
253473_at	AT4G32250	115.804	243.936	2.10645	0.586857	CIPK21 (CBL-INTERACTING PROTEIN KINASE 21); kinase
253485_at	AT4G31800	57.7038	124.37	2.15532	0.00348886	similar to unknown protein [Arabidopsis thaliana] (TAIR:AT1G09310.1); similar to unnamed protein product [Vitis vinifera] (GB:CAO14438.1); contains InterPro domain Protein of unknown function DUF538 (InterPro:IPR007493)
253534_at	AT4G31500	401.63	2333.14	5.80917	0.00216061	cinnamyl-alcohol dehydrogenase family / CAD family
253581_at	AT4G30660	34.7957	450.727	12.9535	0.194557	MDR4/PGP4 (P-GLYCOPROTEIN4); ATPase, coupled to transmembrane movement of substances / xenobiotic-transporting ATPase
253590_at	no_match	22.2154	52.0664	2.34371	0.0124371	ADL4/ADLP2/DRP1E/EDR3 (DYNAMIN-LIKE PROTEIN 4); GTP binding / GTPase
253596_s_at	AT4G30730;AT4G30750	58.4267	125.864	2.15422	0.0140301	protein kinase, putative
253597_at	AT4G30690	105.187	275.665	2.62072	0.293156	ARK3 (Arabidopsis Receptor Kinase 3); kinase
253606_at	AT4G30530	760.512	1596.6	2.09937	0.105001	scarecrow-like transcription factor 11 (SCL11)
253637_at	AT4G30390	71.1276	194.086	2.7287	0.229067	epoxide hydrolase, putative
253643_at	AT4G29780	45.0248	125.815	2.79436	0.28961	protein kinase family protein
253646_at	AT4G29810	151.775	345.247	2.27473	0.0148028	ASA1 (ANTHRANILATE SYNTHASE ALPHA SUBUNIT 1); anthranilate synthase
253663_at	AT4G30160	43.7411	108.099	2.47134	0.051835	hydrolase, alpha/beta fold family protein
253672_at	AT4G29820	26.7396	130.191	4.86885	0.00933242	UDP-glucoronosyl/UDP-glucosyl transferase family protein
253697_at	AT4G29700	24.5224	113.413	4.62489	0.68223	SEX1 (STARCH EXCESS 1)
253702_at	AT4G29900	159.56	321.067	2.01221	0.0739089	UGT84A3; UDP-glycosyltransferase/ sinapate 1-glucosyltransferase/ transferase, transferring glycosyl groups
253708_at	AT4G29210	44.7645	194.862	4.35305	0.305484	exostosin family protein
253722_at	AT4G29190	165.848	1160.99	7.00036	0.0237523	ADF5 (ACTIN DEPOLYMERIZING FACTOR 5); actin binding
253747_at	AT4G29050	19.6158	56.4044	2.87546	0.00809654	protease inhibitor/seed storage/lipid transfer protein (LTP) family protein
253759_at	AT4G29010	302.89	638.194	2.10702	0.0330863	calmodulin-binding protein
253779_at	AT4G28490	39.6785	122.225	3.08038	0.0955939	similar to hypothetical protein [Vitis vinifera] (GB:CAN62135.1)
253819_at	AT4G28350	9.33251	30.7569	3.29567	0.139896	cathepsin B-like cysteine protease, putative
253827_at	AT4G28085	18.786	73.5728	3.91635	0.191563	JMT (JASMONIC ACID CARBOXYL METHYLTRANSFERASE); jasmonate O-methyltransferase
253834_at	AT4G27800	299.003	847.751	2.83526	0.143808	no_match
253865_at	AT4G27470	45.5706	189.663	4.16197	0.00572963	ATMYC2 (JASMONATE INSENSITIVE 1); DNA binding / transcription factor
253871_at	AT4G27440	178.679	1806.81	10.112	0.163493	ankyrin repeat family protein
253872_at	AT4G27410	151.999	461.969	3.03929	0.424424	similar to unknown protein [Arabidopsis thaliana] (TAIR:AT1G17080.1); similar to unknown [Populus trichocarpa] (GB:ABK95219.1); contains domain PTHR10052 (PTHR10052); contains domain PTHR10052:SF2 (PTHR10052:SF2)
253879_s_at	AT4G27560;AT4G27570	38.976	96.3706	2.47256	0.0551177	GCN5-related N-acetyltransferase (GNAT) family protein / amino acid kinase family protein
253898_s_at	AT5G54810;AT4G27070	247.327	2762.44	11.1692	0.0598953	ATSPLA2-ALPHA/PLA2-ALPHA (PHOSPHOLIPASE A2-ALPHA); phospholipase A2
253900_at	AT4G27130	134.346	348.893	2.59698	0.212242	AGL19 (AGAMOUS-LIKE 19); transcription factor
253950_at	AT4G26910	171.697	782.075	4.55497	0.0542448	2-oxoglutarate-dependent dioxygenase, putative
253954_at	AT4G26970	529.533	1095.81	2.06939	0.187029	BT4 (BTB AND TAZ DOMAIN PROTEIN 4); protein binding / transcription regulator
253981_at	AT4G26670	40.8761	169.489	4.1464	0.41383	STZ (SALT TOLERANCE ZINC FINGER); nucleic acid binding / transcription factor/ zinc ion binding
253989_at	AT4G26130	55.4446	196.102	3.5369	0.0635401	amino acid transporter family protein
253992_at	AT4G26060	19.4964	120.138	6.16207	0.221511	similar to unknown protein [Arabidopsis thaliana] (TAIR:AT1G70950.1); similar to unnamed protein product [Vitis vinifera] (GB:CAO42267.1)
253993_at	AT4G26070	65.0614	198.268	3.04741	0.00739373	ALDH2C4 (REDUCED EPIDERMAL FLUORESCENCE1); 3-chloroallyl aldehyde dehydrogenase/ aldehyde dehydrogenase (NAD)
253994_at	AT4G26080	96.1795	350.646	3.64575	0.29044	trypsin inhibitor, putative
253997_at	AT4G26090	35.7862	85.6812	2.39425	0.101045	LTI30 (LOW TEMPERATURE-INDUCED 30)
254014_at	AT4G26120	11.1877	29.2554	2.61496	0.178585	proton-dependent oligopeptide transport (POT) family protein
254032_at	AT4G25940	29.9744	83.0055	2.76921	0.00660161	CIPK11 (SOS3-INTERACTING PROTEIN 4); kinase
254035_at	AT4G25970	143.146	308.311	2.15382	0.0224066	ERF5 (ETHYLENE RESPONSIVE ELEMENT BINDING FACTOR 5); DNA binding / transcription activator/ transcription factor
254040_at	AT4G25900	142.891	691.092	4.83648	0.122038	unknown protein
254073_at	AT4G25500	53.5711	146.315	2.73123	0.114499	ANAC069 (Arabidopsis NAC domain containing protein 69); transcription factor
254082_at	AT4G25720	106.435	251.713	2.36494	0.0371423	amino acid transporter family protein
254089_at	AT4G24800	140.617	337.323	2.39888	0.0456083	similar to unknown protein [Arabidopsis thaliana] (TAIR:AT4G35720.1); similar to unnamed protein product [Vitis vinifera] (GB:CAO23715.1); contains InterPro domain Protein of unknown function DUF241, plant (InterPro:IPR004320)
254103_at	AT4G25030	293.602	684.631	2.33183	0.277654	auxin-responsive family protein
254106_at	AT4G24990	175.696	447.576	2.54745	0.0437758	PORB (PROTOCHLOROPHYLLIDE OXIDOREDUCTASE B); oxidoreductase/ protochlorophyllide reductase
254108_at	AT4G25230	83.7738	169.997	2.02924	0.129802	ATSPS2F/SPS1 (SUCROSE PHOSPHATE SYNTHASE 1); sucrose-phosphate synthase
254144_at	AT4G24690	344.519	772.562	2.24244	0.0633332	ATNADP-ME2 (NADP-MALIC ENZYME 2); malate dehydrogenase (oxaloacetate-decarboxylating) (NADP+)/ malic enzyme/ oxidoreductase, acting on NADH or NADPH, NAD or NADP as acceptor
254150_at	AT4G24350	66.3766	827.04	12.4598	0.0636257	unknown protein
254158_at	AT4G24380	81.3618	165.103	2.02924	0.447771	[AT5G24770, VSP2 (VEGETATIVE STORAGE PROTEIN 2); acid phosphatase];[AT5G24780, VSP1 (VEGETATIVE STORAGE PROTEIN 1); acid phosphatase]
254163_s_at	AT4G24340;AT4G24350	181.915	1917.67	10.5416	0.0850499	ATGLR3.5 (GLUTAMATE RECEPTOR 6)
254189_at	AT4G24000	9.24776	209.128	22.6139	0.489681	similar to unknown protein [Arabidopsis thaliana] (TAIR:AT4G29850.1); similar to hypothetical protein [Vitis vinifera] (GB:CAN75495.1); contains InterPro domain Protein of unknown function DUF872, eukaryotic (InterPro:IPR008590)
254190_at	AT4G23885	30.1394	89.1585	2.95821	0.496239	[AT3G25760, AOC1 (ALLENE OXIDE CYCLASE 1)];[AT3G25770, AOC2 (ALLENE OXIDE CYCLASE 2)]
254197_at	AT4G24040	47.6015	104.663	2.19874	0.561387	protein kinase family protein
254215_at	AT4G23700	33.0255	217.702	6.59194	0.293527	similar to hypothetical protein [Vitis vinifera] (GB:CAN75913.1)
254216_at	AT4G23710	74.6696	170.519	2.28365	0.23031	ALA1 (AMINOPHOSPHOLIPID ATPASE1); ATPase, coupled to transmembrane movement of ions, phosphorylative mechanism
254231_at	AT4G23810	81.8214	174.099	2.12779	0.415687	ORG1 (OBP3-RESPONSIVE GENE 1); kinase
254232_at	AT4G23600	62.0067	1538.45	24.811	0.16403	uricase / urate oxidase / nodulin 35, putative
254234_at	AT4G23680	208.972	1178.12	5.63771	0.740096	RAB7 (Ras-related protein 7); GTP binding
254262_at	AT4G23470	166.896	400.652	2.40061	0.16677	disease resistance protein (CC-NBS-LRR class), putative
254268_at	AT4G23040	28.5976	60.3236	2.1094	0.0126577	ACA8 (AUTOINHIBITED CA2+ -ATPASE, ISOFORM 8); calcium-transporting ATPase/ calmodulin binding
254271_at	AT4G23150	12.8441	135.749	10.569	0.139076	C2 domain-containing protein
254281_at	AT4G22840	37.9484	92.5036	2.43761	0.0269568	transducin family protein / WD-40 repeat family protein
254286_at	AT4G22950	12.4055	25.1255	2.02534	0.135048	ATMKK9 (Arabidopsis thaliana MAP kinase kinase 9); kinase
254289_at	AT4G22980	12.8623	56.4274	4.38703	0.140692	YSL8 (YELLOW STRIPE LIKE 8); oligopeptide transporter
254291_at	AT4G23010	196.76	445.515	2.26426	0.156292	DNA binding / transcription factor
254318_at	AT4G22530	28.5757	79.3082	2.77538	0.222292	JAZ1/TIFY10A (JASMONATE-ZIM-DOMAIN PROTEIN 1); protein binding
254329_at	AT4G22540	58.0112	124.09	2.13908	0.112392	[AT2G47510, FUM1 (FUMARASE 1); fumarate hydratase];[AT5G50950, fumarate hydratase, putative / fumarase, putative]
254331_s_at	AT4G22710;AT4G22690	1038.49	2981.77	2.87126	0.0191792	oxidoreductase, 2OG-Fe(II) oxygenase family protein
254335_at	AT4G22260	103.433	232.488	2.24772	0.202423	CCR4-NOT transcription complex protein, putative
254346_at	AT4G21980	100.283	235.185	2.3452	0.303013	C2 domain-containing protein / GRAM domain-containing protein
254354_at	no_match	5.81011	12.5397	2.15826	0.521633	leucine-rich repeat transmembrane protein kinase, putative
254385_s_at	AT4G21830;AT4G21840	75.7626	929.056	12.2627	0.510228	HNH endonuclease domain-containing protein
254387_at	AT4G21850	67.7197	150.671	2.22492	0.534314	similar to unknown protein [Arabidopsis thaliana] (TAIR:AT5G06270.1); similar to unnamed protein product [Vitis vinifera] (GB:CAO15841.1); similar to hypothetical protein [Vitis vinifera] (GB:CAN79170.1)
254389_s_at	AT4G21903;AT4G21910	77.2393	156.17	2.0219	0.356549	OTU-like cysteine protease family protein
254396_at	AT4G21680	22.4507	347.314	15.4701	0.489999	prenylated rab acceptor (PRA1) family protein
254408_at	AT4G21390	25.4026	94.3115	3.71266	0.172823	similar to RRA2 (REDUCED RESIDUAL ARABINOSE 2) [Arabidopsis thaliana] (TAIR:AT1G75110.1); similar to unnamed protein product [Vitis vinifera] (GB:CAO61198.1); contains InterPro domain Reticulon; (InterPro:IPR003388)
254416_at	AT4G21380	28.6647	139.834	4.87826	0.00116329	pfkB-type carbohydrate kinase family protein
254429_at	AT4G21105	419.169	999.297	2.384	0.00780126	PAD4 (PHYTOALEXIN DEFICIENT 4); triacylglycerol lipase
254432_at	AT4G20830	163.394	394.866	2.41665	0.413731	[AT3G49120, ATPCB/ATPERX34/PERX34/PRXCB (PEROXIDASE 34); peroxidase];[AT3G49110, ATPCA/ATPRX33/PRX33/PRXCA (PEROXIDASE 33); peroxidase]
254445_at	AT4G20930	29.0619	62.1827	2.13967	0.405404	ATHVA22E (Arabidopsis thaliana HVA22 homologue E)
254487_at	AT4G20780	57.2633	219.459	3.83245	0.000699356	FAD-binding domain-containing protein
254500_at	AT4G20110	70.0626	200.551	2.86246	0.430672	PCC1 (PATHOGEN AND CIRCADIAN CONTROLLED 1)
254520_at	AT4G19960	48.1923	123.941	2.57181	0.0231109	hydrolase, acting on ester bonds
254543_at	AT4G19810	41.9376	249.584	5.95132	0.457914	RPT5B (26S PROTEASOME AAA-ATPASE SUBUNIT RPT5B); ATPase/ calmodulin binding
254558_at	AT4G19185	40.037	85.3908	2.1328	0.0553759	MATE efflux protein-related
254560_at	AT4G19110;AT4G19112	186.254	375.027	2.01352	0.0537171	zinc finger (GATA type) family protein
254563_at	AT4G19120	110.039	624.041	5.67111	0.393023	similar to pentatricopeptide (PPR) repeat-containing protein [Arabidopsis thaliana] (TAIR:AT1G16830.1); similar to unnamed protein product [Vitis vinifera] (GB:CAO41680.1)
254564_at	AT4G19170	378.543	945.512	2.49777	0.0771405	vacuolar ATP synthase, putative / V-ATPase, putative
254575_at	AT4G19460	15.9572	52.1225	3.26638	0.732277	disease resistance family protein / LRR family protein
254580_at	AT4G19390	36.1411	266.883	7.38448	0.0994824	MEE14 (maternal effect embryo arrest 14)
254592_at	AT4G18880	57.0987	183.966	3.22191	0.0959555	NS2 (asparaginyl-tRNA synthetase 2)
254594_at	AT4G18930	123.238	430.126	3.4902	0.0466102	AIG1 (AVRRPT2-INDUCED GENE 1); GTP binding
254624_at	AT4G18580	42.6017	108.962	2.55768	0.24922	similar to unknown protein [Arabidopsis thaliana] (TAIR:AT5G57060.1); similar to unnamed protein product [Vitis vinifera] (GB:CAO65021.1); contains domain PTHR10052 (PTHR10052); contains domain PTHR10052:SF2 (PTHR10052:SF2)
254641_at	AT4G18800	32.2359	70.7924	2.19607	0.465909	calcium-binding EF hand family protein
254652_at	AT4G18170	13.9969	60.8466	4.34715	0.445059	similar to unknown protein [Arabidopsis thaliana] (TAIR:AT4G08540.1); similar to unnamed protein product [Vitis vinifera] (GB:CAO61775.1); contains domain PTHR21297 (PTHR21297)
254659_at	AT4G18240	95.3445	234.617	2.46073	0.252381	EDS5 (ENHANCED DISEASE SUSCEPTIBILITY 5); antiporter/ transporter
254660_at	AT4G18250	17.5717	67.1542	3.82172	0.00428255	ETHE1/GLX2-3/GLY3 (GLYOXALASE 2-3); hydroxyacylglutathione hydrolase
254670_at	AT4G18390	77.7909	162.376	2.08734	0.227534	mitochondrial substrate carrier family protein
254673_at	AT4G18430	20.8699	81.0298	3.88261	0.00677037	C2 domain-containing protein
254683_at	AT4G13800	21.8157	54.2638	2.48737	0.150357	similar to unknown protein [Arabidopsis thaliana] (TAIR:AT1G69935.1); similar to unnamed protein product [Vitis vinifera] (GB:CAO49867.1)
254684_at	AT4G13850	366.838	766.993	2.09082	0.00277023	ATEXO70E2 (EXOCYST SUBUNIT EXO70 FAMILY PROTEIN E2); protein binding
254694_at	no_match	148.635	404.22	2.71954	0.0093297	oxidoreductase, 2OG-Fe(II) oxygenase family protein
254710_at	AT4G18050	27.5632	113.221	4.10768	0.535798	kelch repeat-containing F-box family protein
254741_s_at	AT4G13920;AT4G13900	36.9477	91.1759	2.4677	0.595627	BGAL14 (beta-galactosidase 14); beta-galactosidase
254764_at	AT4G13250	467.124	1026.36	2.1972	0.488734	ATHB23 (ARABIDOPSIS THALIANA HOMEOBOX PROTEIN 23); DNA binding / transcription factor
254778_at	AT4G12750	26.9057	66.6018	2.47538	0.0777021	protein kinase family protein
254791_at	AT4G12910	46.5422	150.599	3.23575	0.041373	NHL1 (NDR1/HIN1-like 1)
254830_at	AT4G12590	175.827	355.064	2.01939	0.0308191	similar to unknown protein [Arabidopsis thaliana] (TAIR:AT5G12340.1); similar to unknown [Picea sitchensis] (GB:ABK21062.1)
254833_s_at	AT4G12290;AT4G12280	23.4248	255.719	10.9166	0.146021	PECT1 (PHOSPHORYLETHANOLAMINE CYTIDYLYLTRANSFERASE 1); ethanolamine-phosphate cytidylyltransferase
254847_at	AT4G11850	10.4266	48.0448	4.60793	0.0154863	similar to unknown protein [Arabidopsis thaliana] (TAIR:AT1G79160.1); similar to unnamed protein product [Vitis vinifera] (GB:CAO47911.1)
254853_at	AT4G12080	25.4263	63.4554	2.49566	0.790534	zinc finger (GATA type) family protein
254857_at	AT4G12120	26.0301	60.1429	2.31051	0.348305	saposin B domain-containing protein
254858_at	AT4G12070	28.5655	169.674	5.93984	0.0264879	BIP3; ATP binding
254889_at	AT4G11650	126.033	2073.71	16.4538	0.571058	sigA-binding protein-related
254890_at	AT4G11600	286.428	1500.41	5.23834	0.108864	WRKY46 (WRKY DNA-binding protein 46); transcription factor
254891_at	AT4G11740	84.6211	173.334	2.04835	0.244007	heavy-metal-associated domain-containing protein / copper chaperone (CCH)-related
254919_at	AT4G11360	108.506	549.478	5.06403	0.00782991	similar to unknown protein [Arabidopsis thaliana] (TAIR:AT1G05575.1); similar to unnamed protein product [Vitis vinifera] (GB:CAO22015.1); similar to hypothetical protein [Vitis vinifera] (GB:CAN61524.1); similar to hypothetical protein [Vitis vinifera] (GB:CAN71356.1)
254922_at	AT4G11370	17.1297	232.754	13.5878	0.143634	CYCP4;1 (cyclin p4;1); cyclin-dependent protein kinase
254926_at	AT4G11280	220.287	450.993	2.0473	0.173676	glutaredoxin, putative
254998_at	AT4G09760	130.831	269.992	2.06367	0.117445	FC1 (FERROCHELATASE 1); ferrochelatase
255070_at	AT4G09020	18.6022	193.512	10.4026	0.227998	17.6 kDa class I small heat shock protein (HSP17.6B-CI)
255110_at	AT4G08770	63.9557	351.447	5.49517	0.179808	ATERF15 (ETHYLENE-RESPONSIVE ELEMENT BINDING FACTOR 15); DNA binding / transcription activator/ transcription factor
255148_at	AT4G08470	83.2418	257.559	3.09411	0.0129188	leucine-rich repeat family protein
255221_at	AT4G05150	155.199	735.566	4.73952	0.103069	PAP1 (PURPLE ACID PHOSPHATASE 1); acid phosphatase/ protein serine/threonine phosphatase
255232_at	AT4G05330	19.187	39.6463	2.06631	0.370503	CID6 (CTC-Interacting Domain 6); protein binding
255243_at	AT4G05590	45.945	117.549	2.55848	0.352165	ABI1 (ABA INSENSITIVE 1); calcium ion binding / protein serine/threonine phosphatase
255259_at	AT4G05020	71.2085	526.927	7.39977	0.259063	unknown protein
255301_at	AT4G04800	47.3669	132.857	2.80486	0.230181	ATFRUCT5 (BETA-FRUCTOFURANOSIDASE 5); hydrolase, hydrolyzing O-glycosyl compounds / levanase
255331_at	AT4G04330	13.8062	551.054	39.9137	0.340515	remorin family protein
255348_at	AT4G03820	20.825	42.702	2.05052	0.139834	proton-dependent oligopeptide transport (POT) family protein
255360_at	AT4G03960	47.0568	129.164	2.74487	0.280584	similar to unknown protein [Arabidopsis thaliana] (TAIR:AT2G45980.1); similar to unknown [Populus trichocarpa] (GB:ABK94390.1)
255381_at	AT4G03510	116.84	282.876	2.42106	0.0238676	apolipoprotein D-related
255403_at	AT4G03400	70.4225	146.615	2.08193	0.0890457	band 7 family protein
255406_at	AT4G03450	34.4506	176.235	5.1156	0.06464	similar to unknown protein [Arabidopsis thaliana] (TAIR:AT1G07090.1); similar to hypothetical protein [Vitis vinifera] (GB:CAN66524.1); contains InterPro domain Protein of unknown function DUF640 (InterPro:IPR006936)
255429_at	AT4G03410	81.1645	198.356	2.44387	0.100943	LOX2 (LIPOXYGENASE 2)
255430_at	AT4G03320	32.9818	436.015	13.2199	0.527335	ELF3 (EARLY FLOWERING 3)
255462_at	AT4G02940	106.403	563.612	5.29694	0.440513	zinc finger (C3HC4-type RING finger) family protein
255469_at	AT4G03030	95.543	200.873	2.10243	0.16795	ATPLC1 (PHOSPHOLIPASE C 1); phospholipase C
255475_at	no_match	50.5088	136.391	2.70034	0.0590763	octicosapeptide/Phox/Bem1p (PB1) domain-containing protein
255477_at	AT4G02370	104.166	543.245	5.2152	0.0629187	kelch repeat-containing F-box family protein
255479_at	AT4G02380	383.894	1238.73	3.22675	0.26732	armadillo/beta-catenin repeat family protein
255502_at	AT4G02410	105.544	240.254	2.27633	0.0457251	leucine-rich repeat family protein
255525_at	AT4G02340	63.7129	205.792	3.22998	0.020069	NHX2 (sodium proton exchanger 2); sodium:hydrogen antiporter
255575_at	AT4G01430	43.7006	289.982	6.63566	0.623162	tyrosine specific protein phosphatase family protein
255585_at	AT4G01550	25.4934	51.1416	2.00607	0.053235	zinc finger (C2H2 type) family protein
255587_at	AT4G01480	74.1853	184.086	2.48143	0.0954761	IDH1 (ISOCITRATE DEHYDROGENASE 1); isocitrate dehydrogenase (NAD+)
255590_at	AT4G01610	204.575	585.541	2.86223	0.23802	POP2 (POLLEN-PISTIL INCOMPATIBILITY 2); 4-aminobutyrate transaminase
255621_at	AT4G01390	54.4667	137.364	2.52197	0.124839	AIM1 (ABNORMAL INFLORESCENCE MERISTEM); enoyl-CoA hydratase
255630_at	AT4G00700	16.2725	78.4286	4.81971	0.37672	RSH3 (RELA/SPOT HOMOLOG 3); catalytic
255645_at	AT4G00880	102.033	286.322	2.80618	0.226698	[AT1G51760, IAR3 (IAA-ALANINE RESISTANT 3); metallopeptidase];[AT1G51780, ILL5 (IAA-leucine resistant (ILR)-like gene 5); metallopeptidase]
255659_at	AT4G00895	158.019	406.895	2.57498	0.0412622	ATCSLG2 (Cellulose synthase-like G2); transferase/ transferase, transferring glycosyl groups
255664_at	AT4G00440	46.7456	101.124	2.16327	0.211556	FAD-binding domain-containing protein
255671_at	AT4G00355	66.8417	194.676	2.91248	0.00879915	Identical to Uncharacterized protein At3g27210 (Y-2) [Arabidopsis Thaliana] (GB:Q9LK32); similar to unknown protein [Arabidopsis thaliana] (TAIR:AT5G40860.1); similar to unnamed protein product [Vitis vinifera] (GB:CAO14583.1)
255681_at	AT4G00550	31.6607	64.0426	2.02278	0.0224895	ATSYTC/NTMC2T1.3/NTMC2TYPE1.3/SYTC
255716_at	AT4G00330	102.828	300.016	2.91764	0.000465414	ATMRP7 (Arabidopsis thaliana multidrug resistance-associated protein 7)
255728_at	AT1G25500	20.016	57.0467	2.85005	0.238961	glutaredoxin family protein
255753_at	AT1G18570	46.6299	305.413	6.54974	0.00200406	flavin-containing monooxygenase family protein / FMO family protein
255777_at	AT1G18630	43.4091	97.0078	2.23474	0.00391563	AAA-type ATPase family protein
255782_at	AT1G19850	33.8534	144.148	4.25802	0.569245	[AT1G56140, leucine-rich repeat family protein / protein kinase family protein];[AT1G56130, leucine-rich repeat family protein / protein kinase family protein];[AT1G56120, leucine-rich repeat family protein / protein kinase family protein]
255786_at	AT1G19670	213.204	1401.57	6.57384	0.101319	F-box family protein
255795_at	AT2G33380	106.326	547.897	5.15298	0.533851	MEE3 (maternal effect embryo arrest 3); DNA binding / transcription factor
255822_at	AT2G40610	217.207	488.119	2.24725	0.304282	similar to unknown [Populus trichocarpa] (GB:ABK95804.1); contains InterPro domain Uncharacterised conserved protein UCP017207, transmembrane-p85 (InterPro:IPR016687); contains InterPro domain Protein of unknown function DUF1077 (InterPro:IPR009445)
255827_at	AT2G40600	108.823	248.309	2.28176	0.000950041	myb family transcription factor
255844_at	AT2G33580	50.1237	103.813	2.07113	0.136241	similar to tm-1^GCR26 protein [Solanum lycopersicum] (GB:BAF75725.1); similar to unnamed protein product [Vitis vinifera] (GB:CAO48327.1); similar to hypothetical protein [Thellungiella halophila] (GB:ABB45848.1); contains InterPro domain Protein of unknown function UPF0261 (InterPro:IPR010647)
255852_at	AT1G66970	633.833	1459.75	2.30305	0.0890115	amino acid transporter family protein
255855_at	AT1G66950	5.18971	12.5441	2.41711	0.269086	similar to unknown protein [Arabidopsis thaliana] (TAIR:AT3G49200.1); similar to condensation domain-containing protein [Arabidopsis thaliana] (TAIR:AT3G49190.1); similar to unnamed protein product [Vitis vinifera] (GB:CAO48523.1); contains InterPro domain Protein of unknown function UPF0089 (InterPro:IPR004255); contains InterPro domain Protein of unknown function DUF1298 (InterPro:IPR009721)
255859_at	AT5G34930	45.8167	104.523	2.28132	0.414572	oxidoreductase, 2OG-Fe(II) oxygenase family protein
255860_at	AT5G34940	48.1028	161.373	3.35476	0.624484	similar to unknown protein [Arabidopsis thaliana] (TAIR:AT5G19860.1); similar to hypothetical protein [Vitis vinifera] (GB:CAN64354.1); contains InterPro domain Protein of unknown function DUF538 (InterPro:IPR007493)
255872_at	AT2G30360	55.0587	112.917	2.05085	0.537749	FDH (FORMATE DEHYDROGENASE); NAD binding / binding / catalytic/ cofactor binding / oxidoreductase, acting on the CH-OH group of donors, NAD or NADP as acceptor
255923_at	AT1G22180	13.1824	125.551	9.52418	0.182824	ATGSTZ1 (GLUTATHIONE S-TRANSFERASE 18); glutathione transferase
255931_at	AT1G12710	21.7399	91.8152	4.22334	0.207184	ATUGT85A1/UGT85A1 (UDP-GLUCOSYL TRANSFERASE 85A1); UDP-glycosyltransferase/ glucuronosyltransferase/ transferase, transferring glycosyl groups / transferase, transferring hexosyl groups
255942_at	AT1G22360	90.7376	289.647	3.19214	0.152876	ATG8H (AUTOPHAGY 8H); microtubule binding
255953_at	AT1G22070	74.3708	362.364	4.8724	0.000860818	ADS2 (16:0DELTA9 ARABIDOPSIS DESATURASE 2); oxidoreductase
255980_at	AT1G33970	39.1172	170.876	4.36831	0.0502836	similar to unknown protein [Arabidopsis thaliana] (TAIR:AT1G25480.1); similar to unknown protein [Arabidopsis thaliana] (TAIR:AT2G17470.1); similar to unnamed protein product [Vitis vinifera] (GB:CAO42118.1); contains InterPro domain Protein of unknown function UPF0005 (InterPro:IPR006214)
256017_at	AT1G19180	44.6928	711.419	15.918	0.209889	amino acid transporter family protein
256024_at	AT1G58340	20.4384	216.279	10.582	0.495399	embryo-abundant protein-related
256041_at	AT1G07230	64.5926	144.042	2.23001	0.0855126	TRP1 (TRYPTOPHAN BIOSYNTHESIS 1); anthranilate phosphoribosyltransferase
256046_at	no_match	25.4287	91.7856	3.60953	0.0478498	AMY3/ATAMY3 (ALPHA-AMYLASE-LIKE 3); alpha-amylase
256050_at	AT1G07000	63.0016	237.301	3.76659	0.0415079	calcium-binding protein, putative
256058_at	AT1G07240	68.0523	140.074	2.05833	0.0166573	calmodulin binding
256060_at	AT1G07050	18.0309	167.383	9.28314	0.4486	[AT2G12290, similar to protein binding / zinc ion binding [Arabidopsis thaliana] (TAIR:AT4G19700.1); similar to unknown [Populus trichocarpa] (GB:ABK94891.1)];[AT4G19700, protein binding / zinc ion binding]
256061_at	AT1G07040	84.4818	293.612	3.47545	0.26296	calmodulin binding
256080_at	AT1G20690	5.93947	13.7861	2.3211	0.203232	lipase class 3 family protein
256091_at	AT1G20693	197.517	757.731	3.83627	0.126252	FAD-binding domain-containing protein
256092_at	AT1G20696	273.082	668.114	2.44657	0.138796	copper amine oxidase, putative
256100_at	AT1G13750	27.8982	196.735	7.05187	0.000747766	UBC29 (UBIQUITIN-CONJUGATING ENZYME 29); ubiquitin-protein ligase
256121_at	AT1G18160	59.7033	164.648	2.75776	0.0123018	appr-1-p processing enzyme family protein
256129_at	AT1G18210	198.373	534.703	2.69544	0.195851	peroxidase, putative
256147_at	AT1G55080	33.9424	71.7296	2.11328	0.469356	similar to unknown protein [Arabidopsis thaliana] (TAIR:AT1G55365.1)
256150_at	AT1G55120	23.6266	74.3431	3.14659	0.168549	SCPL27 (serine carboxypeptidase-like 27); serine carboxypeptidase
256156_at	AT3G08510	185.779	727.981	3.91853	0.130723	glycosyl hydrolase family 17 protein
256178_s_at	AT1G51760;AT1G51780	48.7047	720.397	14.7911	0.269724	hydrolase, alpha/beta fold family protein
256183_at	AT1G51660	39.852	115.523	2.8988	0.0038977	ATERF-4/ATERF4/ERF4/RAP2.5 (ETHYLENE RESPONSIVE ELEMENT BINDING FACTOR 4); DNA binding / protein binding / transcription factor/ transcription repressor
256206_at	AT1G50910	18.172	40.1	2.20668	0.129988	proline oxidase, putative / osmotic stress-responsive proline dehydrogenase, putative
256221_at	AT1G56300	17.8066	476.063	26.7352	0.191251	disease resistance family protein
256225_at	AT1G56220	528.766	1499.94	2.83668	0.0735073	[AT3G11010, disease resistance family protein / LRR family protein];[AT5G27060, disease resistance family protein]
256235_at	AT3G12490	118.562	402.604	3.39573	0.0588489	COR314-TM2 (cold regulated 314 thylakoid membrane 2)
256243_at	AT3G12500	54.3097	692.75	12.7555	0.487382	unknown protein
256256_at	AT3G11230	63.3376	141.401	2.23249	0.269861	GDH1 (GLUTAMATE DEHYDROGENASE 1); oxidoreductase
256294_at	AT1G69450	67.6365	162.422	2.40139	0.101062	AAA-type ATPase family protein
256300_at	AT1G69490	196.619	432.25	2.19842	0.541198	ANAC092/ATNAC2/ATNAC6 (Arabidopsis NAC domain containing protein 92); protein heterodimerization/ protein homodimerization/ transcription factor
256321_at	AT1G55020	49.4571	309.486	6.25766	0.475974	rubber elongation factor (REF) family protein
256366_at	AT1G66880	48.7105	154.018	3.1619	0.183084	pectate lyase family protein
256376_s_at	AT1G66690;AT1G66700	20.2509	579.06	28.5943	0.334472	SPL3 (SQUAMOSA PROMOTER BINDING PROTEIN-LIKE 3); transcription factor
256412_at	no_match	14.2075	28.7046	2.02039	0.06321	PUP1 (PURINE PERMEASE 1); purine transmembrane transporter
256419_at	no_match	20.1267	40.9437	2.0343	0.120114	cinnamyl-alcohol dehydrogenase, putative (CAD)
256431_s_at	AT3G11010;AT5G27060	25.162	66.6171	2.64753	0.184208	WRKY28 (WRKY DNA-binding protein 28); transcription factor
256433_at	AT3G10985	174.674	439.78	2.51772	0.228617	ATCFIM-25/CFIM-25 (ARABIDOPSIS HOMOLOG OF CFIM-25)
256461_s_at	AT1G36280;AT4G18440	65.356	158.467	2.42468	0.223935	chitinase, putative
256466_at	AT1G32580	47.9583	102.814	2.14381	0.204745	hydroxyproline-rich glycoprotein family protein
256469_at	AT1G32540	103.011	301.059	2.92259	0.061668	Identical to Uncharacterized mitochondrial protein At3g15000 [Arabidopsis Thaliana] (GB:Q9LKA5); similar to plastid developmental protein DAG, putative [Arabidopsis thaliana] (TAIR:AT3G06790.2); similar to unnamed protein product [Vitis vinifera] (GB:CAO39382.1)
256489_at	AT1G31550	45.882	188.579	4.11009	0.0654112	APK2A (PROTEIN KINASE 2A); kinase
256508_at	AT1G75140	21.7062	64.8046	2.98553	0.0856443	ATPLT5 (POLYOL TRANSPORTER 5); D-ribose transmembrane transporter/ D-xylose transmembrane transporter/ carbohydrate transmembrane transporter/ galactose transmembrane transporter/ glucose transmembrane transporter/ glycerol transmembrane transporter/ hydr
256529_at	AT1G33260	18.0367	49.4137	2.73962	0.244865	auxin-responsive family protein
256547_at	AT3G14840	230.531	487.36	2.11408	0.0662243	KH domain-containing protein
256567_at	AT3G19553	58.7301	255.406	4.3488	0.0462647	galactosyltransferase family protein
256569_at	AT3G19550	7.16055	32.6621	4.5614	0.0843112	BETA-VPE (vacuolar processing enzyme beta); cysteine-type endopeptidase
256576_at	AT3G28210	21.9133	174.871	7.98013	0.478337	similar to unknown protein [Arabidopsis thaliana] (TAIR:AT2G32170.1); similar to unnamed protein product [Vitis vinifera] (GB:CAO64660.1); contains InterPro domain N2227-like (InterPro:IPR012901)
256583_at	AT3G28850	21.1135	58.0309	2.74852	0.0826441	choline transporter-related
256617_at	AT3G22240	1640.4	5221.83	3.18326	0.0395514	short-chain dehydrogenase/reductase (SDR) family protein
256626_at	AT3G20015	25.8873	65.2677	2.52122	0.763724	zinc finger (CCCH-type) family protein
256633_at	AT3G28340	24.4919	102.275	4.17586	0.204837	ERD14 (EARLY RESPONSE TO DEHYDRATION 14)
256637_at	AT3G12030	36.2356	125.17	3.45433	0.0498906	glycine-rich protein
256676_at	AT3G52180	67.8879	263.25	3.87772	0.120381	SMO2-2 (sterol 4-alpha-methyl-oxidase 2); C-4 methylsterol oxidase
256746_at	AT3G29320	191.671	426.722	2.22632	0.263863	curculin-like (mannose-binding) lectin family protein
256763_at	AT3G16860	22.3687	49.2219	2.20048	0.280831	transferase family protein
256765_at	AT3G22200	356.64	913.168	2.56047	0.316293	RPS2 (RESISTANT TO P. SYRINGAE 2)
256766_at	AT3G22231	1004.83	3856.55	3.83801	0.0144639	similar to unknown protein [Arabidopsis thaliana] (TAIR:AT2G46550.1); similar to unnamed protein product [Vitis vinifera] (GB:CAO48635.1)
256770_at	AT3G13700;AT3G13710	20.8809	47.0387	2.25272	0.0918377	inositol-3-phosphate synthase, putative / myo-inositol-1-phosphate synthase, putative / MI-1-P synthase, putative
256785_at	AT3G13720	101.331	278.184	2.7453	0.0176341	DGD2 (digalactosyldiacylglycerol synthase 2); digalactosyldiacylglycerol synthase / transferase, transferring glycosyl groups
256789_at	AT3G13672	12.9996	73.7721	5.67495	0.0183703	similar to unknown protein [Arabidopsis thaliana] (TAIR:AT1G23710.1); similar to unnamed protein product [Vitis vinifera] (GB:CAO66069.1); contains InterPro domain Protein of unknown function DUF1645 (InterPro:IPR012442)
256813_at	AT3G21360	30.3992	60.8726	2.00244	0.0128352	GH3.3; indole-3-acetic acid amido synthetase
256829_at	AT3G22850	87.073	218.274	2.5068	0.374002	no_match
256883_at	AT3G26440	32.2816	115.406	3.57499	0.366623	sulfotransferase family protein
256922_at	AT3G19010	201.064	654.137	3.25337	0.027324	calcium-binding EF hand family protein
256930_at	AT3G22460	32.0524	78.4858	2.44868	0.244083	similar to unknown protein [Arabidopsis thaliana] (TAIR:AT3G43910.1)
256933_at	AT3G22600	118.103	1238.84	10.4896	0.194746	ATHB-7 (ARABIDOPSIS THALIANA HOMEOBOX 7); transcription factor
256937_at	AT3G22620	28.2148	60.8513	2.15672	0.794567	WRKY8 (WRKY DNA-binding protein 8); transcription factor
256958_at	AT3G13430	38.3345	98.4125	2.5672	0.0427814	MA3 domain-containing protein
256981_at	AT3G13380	19.7726	48.6774	2.46186	0.440238	RD19 (RESPONSIVE TO DEHYDRATION 19); cysteine-type peptidase
256997_at	AT3G14067	259.911	590.319	2.27124	0.0116929	Identical to CDK5RAP3-like protein [Arabidopsis Thaliana] (GB:Q9FG23); similar to unnamed protein product [Vitis vinifera] (GB:CAO23373.1); similar to hypothetical protein [Vitis vinifera] (GB:CAN63789.1); contains InterPro domain Protein of unknown function DUF773 (InterPro:IPR008491)
257025_at	AT3G19190	48.0643	103.903	2.16174	0.114083	NPR3 (NPR1-LIKE PROTEIN 3); protein binding
257038_at	AT3G19260	52.0063	262.886	5.05488	0.143533	CNX2 (COFACTOR OF NITRATE REDUCTASE AND XANTHINE DEHYDROGENASE 2); catalytic
257053_at	AT3G15210	67.0855	271.378	4.04525	0.0852244	SPL4 (SQUAMOSA PROMOTER BINDING PROTEIN-LIKE 4); DNA binding / transcription factor
257058_at	AT3G15352	40.0391	114.092	2.84952	0.368196	PMZ; zinc ion binding
257061_at	AT3G18250	52.9119	290.897	5.49775	0.399697	similar to unnamed protein product [Vitis vinifera] (GB:CAO41778.1)
257088_at	AT3G20510	164.469	356.807	2.16945	0.129784	haloacid dehalogenase-like hydrolase family protein
257099_s_at	AT3G24982;AT3G25020	1.67141	17.2499	10.3206	0.259567	SAG13 (Senescence-associated gene 13); oxidoreductase
257100_at	AT3G25010	10.5892	55.7327	5.26318	0.218906	indole-3-glycerol phosphate synthase (IGPS)
257144_at	AT3G27300	70.6012	196.206	2.77907	0.0931037	phosphoesterase family protein
257154_at	AT3G27210	11.9749	73.2553	6.11739	0.183771	[AT1G61250, SC3 (SECRETORY CARRIER 3); transmembrane transporter];[AT1G11180, secretory carrier membrane protein (SCAMP) family protein]
257175_s_at	AT3G23480;AT3G23470	23.5506	54.8386	2.32854	0.126521	seven in absentia (SINA) family protein
257185_at	AT3G13100	18.4944	61.5236	3.32661	0.810641	CAT3 (CATALASE 3); catalase
257191_at	AT3G13175	8.72657	30.4208	3.48599	0.660427	hydrolase, alpha/beta fold family protein
257196_at	AT3G23790	32.9487	100.659	3.05503	0.368831	dihydroorotate dehydrogenase family protein / dihydroorotate oxidase family protein
257206_at	AT3G16530	1147.5	3612.23	3.1479	0.0559422	UBC12 (ubiquitin-conjugating enzyme 12); ubiquitin-protein ligase
257214_at	AT3G15040	72.3412	196.037	2.70989	0.076775	tyrosine specific protein phosphatase family protein
257216_at	AT3G14990	422.858	862.128	2.03881	0.516428	binding / ubiquitin-protein ligase
257218_at	AT3G15000	138.62	309.818	2.23502	0.0586543	similar to unknown protein [Arabidopsis thaliana] (TAIR:AT2G29620.1); similar to hypothetical protein [Glycine max] (GB:BAB41198.1)
257224_at	AT3G27870	11.6863	36.4634	3.12018	0.0192069	pectate lyase family protein
257226_at	AT3G27880	20.2079	87.7079	4.34029	0.426537	JAZ2/TIFY10B (JASMONATE-ZIM-DOMAIN PROTEIN 2)
257277_at	AT3G14470	18.6656	49.0656	2.62867	0.0106766	potassium ion transmembrane transporter
257279_at	AT3G14430	70.4272	163.37	2.3197	0.0405082	AtATG18a (Arabidopsis thaliana homolog of yeast autophagy 18 (ATG18) a)
257294_at	AT3G15570	82.1607	203.951	2.48235	0.197322	SLP2 (subtilisin-like serine protease 2); subtilase
257345_s_at	AT1G41700;AT1G36540;AT3G33066	14.8685	33.6109	2.26055	0.273454	zinc finger (C3HC4-type RING finger) family protein
257365_x_at	AT2G26020	494.263	2809.91	5.68505	0.0150956	[AT1G03220, extracellular dermal glycoprotein, putative / EDGP, putative];[AT1G03230, extracellular dermal glycoprotein, putative / EDGP, putative]
257401_at	AT1G23550	45.8996	117.65	2.5632	0.813479	epsin N-terminal homology (ENTH) domain-containing protein
257440_at	AT2G24880	2.43714	10.8333	4.44512	0.480565	MLO2 (MILDEW RESISTANCE LOCUS O 2); calmodulin binding
257444_at	AT2G12550	27.9387	58.6591	2.09957	0.0307941	zinc finger (C3HC4-type RING finger) family protein
257536_at	AT3G02800	13.2369	68.2306	5.15458	0.0860521	similar to unknown protein [Arabidopsis thaliana] (TAIR:AT4G32020.1)
257557_at	AT3G14490	5.3546	12.0357	2.24773	0.970786	CBS domain-containing protein
257611_at	AT3G26580	290.589	1240.07	4.26744	0.045615	similar to unknown protein [Arabidopsis thaliana] (TAIR:AT2G32190.1); similar to unnamed protein product [Vitis vinifera] (GB:CAO68639.1); contains domain PD188784 (PD188784)
257621_at	AT3G20410	80.0841	190.544	2.3793	0.0716834	armadillo/beta-catenin repeat family protein
257628_at	AT3G26290	156.967	318.09	2.02648	0.0338932	leucine-rich repeat family protein
257634_s_at	AT3G26170;AT3G26180	164.475	669.568	4.07095	0.0431649	ICS2; isochorismate synthase
257635_at	AT3G26280	119.826	300.398	2.50695	0.00449234	translation initiation factor 3 (IF-3) family protein
257636_at	AT3G26200	96.9442	425.935	4.39361	0.0924114	similar to unknown protein [Arabidopsis thaliana] (TAIR:AT1G58320.1); similar to unnamed protein product [Vitis vinifera] (GB:CAO42113.1); contains InterPro domain Protein of unknown function Cys-rich (InterPro:IPR006461)
257641_s_at	AT3G25760;AT3G25770	418.613	1534.34	3.6653	0.00550815	AtSerat2;1 (SERINE ACETYLTRANSFERASE 1)
257654_at	AT3G13310	100.263	284.051	2.83305	0.345054	serine/threonine protein kinase family protein
257700_at	AT3G12740	371.295	1243.24	3.34838	0.147119	TSA1 (TSK-ASSOCIATING PROTEIN 1); calcium ion binding / protein binding
257715_at	AT3G12750	32.0744	64.6988	2.01715	0.114628	enoyl-CoA hydratase/isomerase family protein
257734_at	AT3G18370	41.2477	127.38	3.08817	0.0216303	GLIP4; carboxylesterase
257751_at	AT3G18690	53.0416	124.632	2.3497	0.00355128	DEAD box RNA helicase, putative
257793_at	AT3G26960	71.3047	153.655	2.15491	0.309198	ATBI-1 (ARABIDOPSIS BAX INHIBITOR 1)
257805_at	AT3G18830	253.03	716.878	2.83317	0.23203	[AT1G66690, S-adenosyl-L-methionine:carboxyl methyltransferase family protein];[AT1G66700, PXMT1; S-adenosylmethionine-dependent methyltransferase]
257824_at	AT3G25290	30.3138	95.7478	3.15855	0.818073	ATSIK; kinase
257828_at	AT3G26670	64.5962	145.115	2.24649	0.259309	ASP3 (ASPARTATE AMINOTRANSFERASE 3)
257832_at	AT3G26740	466.465	2696.69	5.78111	0.0770888	GLP5 (GERMIN-LIKE PROTEIN 5); manganese ion binding / metal ion binding / nutrient reservoir
257868_at	AT3G25070	112.249	256.176	2.28221	0.0312299	cysteine protease inhibitor, putative / cystatin, putative
257892_at	AT3G17020	347.154	1033.04	2.97573	0.0687641	MKS1 (MAP KINASE SUBSTRATE 1)
257902_at	AT3G28450	86.1027	213.071	2.47462	0.0211801	ATPLDDELTA (Arabidopsis thaliana phospholipase D delta); phospholipase D
257919_at	AT3G23250	13.2314	56.1337	4.24246	0.265074	plastocyanin-like domain-containing protein
257925_at	AT3G23170	18.7666	45.6394	2.43194	0.240222	ATHSP17.4 (Arabidopsis thaliana heat shock protein 17.4)
257926_at	AT3G23280	126.781	682.77	5.38541	0.0876326	CSY3 (CITRATE SYNTHASE 3); citrate (SI)-synthase
257951_at	AT3G21700	24.3057	114.285	4.70197	0.459088	microsomal glutathione s-transferase, putative
257964_at	AT3G19850	102.401	238.889	2.33288	0.18581	similar to unknown protein [Arabidopsis thaliana] (TAIR:AT1G48460.1); similar to unknown [Populus trichocarpa x Populus deltoides] (GB:ABK96523.1)
257985_at	AT3G20810	20.4452	95.1529	4.65403	0.200379	ALDH5F1 (SUCCINIC SEMIALDEHYDE DEHYDROGENASE); 3-chloroallyl aldehyde dehydrogenase/ succinate-semialdehyde dehydrogenase
258000_at	AT3G28940	468.37	1385.91	2.95901	0.0240096	DNAJ heat shock N-terminal domain-containing protein
258001_at	AT3G28950	50.1217	119.366	2.38153	0.0112174	glutamate-ammonia ligase
258002_at	AT3G28930	68.54	629.541	9.18501	0.127588	similar to phosphatidic acid phosphatase-related / PAP2-related [Arabidopsis thaliana] (TAIR:AT3G54020.1); similar to unnamed protein product [Vitis vinifera] (GB:CAO15746.1); contains domain PTHR21290:SF1 (PTHR21290:SF1); contains domain PTHR21290 (PTHR21290)
258006_at	AT3G19400	49.777	104.366	2.09666	0.311333	RNA and export factor-binding protein, putative
258020_at	AT3G19490	169.329	404.339	2.38789	0.0165231	strictosidine synthase family protein
258044_at	AT3G21270	55.7075	116.779	2.09629	0.0877167	ATPDX2/EMB2407/PDX2 (PYRIDOXINE BIOSYNTHESIS 2); glutaminase/ glutaminyl-tRNA synthase (glutamine-hydrolyzing)/ protein heterodimerization
258072_at	AT3G26090	51.3315	107.684	2.09782	0.0912334	RHL41 (RESPONSIVE TO HIGH LIGHT 41); nucleic acid binding / transcription factor/ zinc ion binding
258084_at	AT3G26020	61.3246	126.798	2.06765	0.0525497	[AT5G24950, CYP71A15 (cytochrome P450, family 71, subfamily A, polypeptide 15); oxygen binding];[AT5G24960, CYP71A14 (cytochrome P450, family 71, subfamily A, polypeptide 14); oxygen binding]
258092_at	AT3G14595	189.927	483.925	2.54795	0.00133952	[AT4G27560, glycosyltransferase family protein];[AT4G27570, glycosyltransferase family protein]
258100_at	AT3G23550	111.223	1498.01	13.4685	0.0169356	transcription factor
258102_at	AT3G23600	303.314	689.65	2.27372	0.0491256	unknown protein
258108_at	AT3G23570	216.12	602.833	2.78934	0.333491	HMGB3 (HIGH MOBILITY GROUP B 3); transcription factor
258140_at	AT3G24503	528.276	1760.62	3.33277	0.0520228	WAK2 (wall-associated kinase 2); protein serine/threonine kinase
258151_at	AT3G18080	236.561	1187.84	5.02129	0.189982	histone H2B, putative
258156_at	AT3G18050	129.144	479.389	3.71205	0.209041	myb family transcription factor
258158_at	AT3G17790	66.7504	349.35	5.23368	0.467336	transporter
258162_at	AT3G17810	127.136	444.628	3.49727	0.445671	similar to unknown protein [Arabidopsis thaliana] (TAIR:AT1G18720.1); similar to unknown [Populus trichocarpa] (GB:ABK94463.1); similar to hypothetical protein [Vitis vinifera] (GB:CAN69808.1); contains InterPro domain Protein of unknown function DUF962 (InterPro:IPR009305)
258176_at	AT3G21650	54.838	116.203	2.11903	0.0282111	ankyrin repeat family protein
258189_at	AT3G17860	68.6133	142.899	2.08268	0.00291729	similar to unknown protein [Arabidopsis thaliana] (TAIR:AT5G50090.1); similar to Os09g0381600 [Oryza sativa (japonica cultivar-group)] (GB:NP_001063061.1); similar to unnamed protein product [Vitis vinifera] (GB:CAO40951.1)
258201_at	AT3G13910	33.2479	124.761	3.75245	0.272772	ethylene-responsive factor, putative
258203_at	AT3G13950	52.1128	213.641	4.09959	0.284607	anionic peroxidase, putative
258207_at	AT3G14050	77.4173	444.936	5.74723	0.0969991	sugar transporter, putative
258223_at	AT3G15840	713.662	2149.33	3.01169	0.0686469	phototropic-responsive NPH3 family protein
258225_at	AT3G15630	171.522	387.502	2.2592	0.0840612	RAB GDP-dissociation inhibitor
258252_at	AT3G15720	10.5024	23.1875	2.20782	0.487011	auxin-responsive family protein
258259_s_at	AT3G26820;AT3G26840	13.0943	117.231	8.95286	0.450248	EXLB3 (EXPANSIN-LIKE B3 PRECURSOR)
258277_at	AT3G26830	79.7152	1454.95	18.2519	0.126372	RLK (RECEPTOR LECTIN KINASE); kinase
258332_at	AT3G16180	48.3478	221.068	4.57246	0.448684	protease inhibitor/seed storage/lipid transfer protein (LTP) family protein
258362_at	AT3G14280	14.8295	71.9483	4.85169	0.558315	HSR8/MUR4/UXE1 (MURUS 4); UDP-arabinose 4-epimerase/ catalytic
258364_at	AT3G14225	12.1527	32.6585	2.68735	0.136104	ATGPX6 (GLUTATHIONE PEROXIDASE 6); glutathione peroxidase
258369_at	AT3G14310	265.988	2313.87	8.69915	0.0033901	cytosol aminopeptidase
258395_at	AT3G15500	41.826	243.913	5.83162	0.454378	similar to RXW8 [Arabidopsis thaliana] (TAIR:AT1G58520.1); similar to hypothetical protein OsI_012954 [Oryza sativa (indica cultivar-group)] (GB:EAY91721.1); similar to hypothetical protein OsJ_011922 [Oryza sativa (japonica cultivar-group)] (GB:EAZ28439.1); similar to unnamed protein product [Vitis vinifera] (GB:CAO61522.1); contains InterPro domain Protein of unknown function DUF221; (InterPro:…
258409_at	AT3G17640	30.5088	65.7119	2.15387	0.313391	VAM3 (syntaxin 22); SNAP receptor
258435_at	AT3G16740	19.3302	55.2831	2.85994	0.0593992	GATL10 (Galacturonosyltransferase-like 10); polygalacturonate 4-alpha-galacturonosyltransferase/ transferase, transferring hexosyl groups
258436_at	AT3G16720	41.7468	98.8381	2.36756	0.0234132	glucose-methanol-choline (GMC) oxidoreductase family protein
258439_at	AT3G17240	199.469	447.909	2.24551	0.32787	similar to unknown protein [Arabidopsis thaliana] (TAIR:AT1G19990.1); similar to unnamed protein product [Vitis vinifera] (GB:CAO44023.1)
258445_at	AT3G22400	14.5756	33.4762	2.29673	0.169542	UDP-glucoronosyl/UDP-glucosyl transferase family protein
258452_at	AT3G22370	201.779	572.836	2.83893	0.280595	SAG20 (WOUND-INDUCED PROTEIN 12)
258501_at	AT3G06780	55.886	183.112	3.27652	0.0607136	ATGPAT2/GPAT2 (GLYCEROL-3-PHOSPHATE ACYLTRANSFERASE 2); acyltransferase
258507_at	AT3G06500	67.5719	373.274	5.5241	0.223936	[AT2G13790, ATSERK4 (SOMATIC EMBRYOGENESIS RECEPTOR-LIKE KINASE 4); protein binding / protein kinase/ transmembrane receptor protein serine/threonine kinase];[AT2G13800, ATSERK5 (SOMATIC EMBRYOGENESIS RECEPTOR LIKE KINASE 5); ATP binding / protein kinase/ transmembrane receptor protein serine/threonine kinase]
258523_at	AT3G06830	9.43651	20.1655	2.13697	0.184225	similar to Os10g0508600 [Oryza sativa (japonica cultivar-group)] (GB:NP_001065024.1); similar to unknown protein [Oryza sativa (japonica cultivar-group)] (GB:AAM94931.1); similar to expressed protein [Oryza sativa (japonica cultivar-group)] (GB:AAP54551.2)
258524_at	AT3G06810	78.2008	160.177	2.04828	0.519579	no_match
258537_at	AT3G04210	146.858	708.387	4.82361	0.00346103	inosine-uridine preferring nucleoside hydrolase family protein
258552_at	AT3G07010	83.9455	225.951	2.69164	0.342552	RHA1A (RING-H2 finger A1A); protein binding / zinc ion binding
258563_at	AT3G05970	169.218	389.672	2.30278	0.202628	In2-1 protein, putative
258567_at	AT3G04080	36.1924	92.3139	2.55064	0.104107	2-oxoacid dehydrogenase family protein
258572_at	AT3G04270	7.52759	16.1173	2.1411	0.46085	auxin-responsive family protein
258608_at	AT3G03020	26.4504	59.5102	2.24988	0.068523	zinc finger (C3HC4-type RING finger) family protein
258610_at	AT3G02875	31.1658	91.0793	2.92241	0.514044	4-methyl-5(b-hydroxyethyl)-thiazole monophosphate biosynthesis protein, putative
258633_at	AT3G07990	22.3035	58.5222	2.6239	0.302981	3-hydroxyisobutyrate dehydrogenase, putative
258661_at	AT3G02930	12.548	26.727	2.12997	0.713408	[AT5G52550, similar to unknown protein [Arabidopsis thaliana] (TAIR:AT4G25670.1); similar to hypothetical protein [Vitis vinifera] (GB:CAN66701.1)];[AT5G52552, CPuORF14 (Conserved peptide upstream open reading frame 14)]
258664_at	AT3G08700	3.68583	15.0706	4.08878	0.394436	GRX480; thiol-disulfide exchange intermediate
258665_at	AT3G08710	102.857	275.849	2.68186	0.00373016	SEC1B; protein transporter
258682_at	AT3G08720	25.3648	80.1807	3.16111	0.444179	phototropic-responsive protein, putative
258683_at	AT3G08760	38.2566	204.929	5.35669	0.251858	similar to unknown protein [Arabidopsis thaliana] (TAIR:AT3G52710.1); similar to unnamed protein product [Vitis vinifera] (GB:CAO15901.1)
258692_at	AT3G08640	231.597	519.806	2.24444	0.192237	AT-HSP17.6A (Arabidopsis thaliana heat shock protein 17.6A)
258694_at	AT3G08660	6.82454	21.0188	3.07988	0.159299	proton-dependent oligopeptide transport (POT) family protein
258719_at	AT3G09540	25.4949	81.1703	3.18378	0.153359	AT-P4H-2 (A. THALIANA P4H ISOFORM 2); oxidoreductase, acting on paired donors, with incorporation or reduction of molecular oxygen, 2-oxoglutarate as one donor, and incorporation of one atom each of oxygen into both donors / procollagen-proline 4-dioxygen
258735_at	AT3G05880	382.694	1380.37	3.60699	0.283744	similar to unknown protein [Arabidopsis thaliana] (TAIR:AT1G27100.1); similar to unknown [Populus trichocarpa] (GB:ABK94560.1); contains InterPro domain Protein of unknown function DUF569 (InterPro:IPR007679); contains InterPro domain Actin-crosslinking proteins (InterPro:IPR008999)
258742_at	AT3G05800	17.3593	113.518	6.53931	0.475882	embryo-abundant protein-related
258777_at	AT3G11850	24.5806	55.617	2.26264	0.0946859	similar to unknown protein [Arabidopsis thaliana] (TAIR:AT5G23160.1)
258786_at	AT3G11820	116.62	372.576	3.19478	0.00766697	AHB2 (NON-SYMBIOTIC HAEMOGLOBIN 2)
258787_at	AT3G11840	34.2655	173.937	5.07615	0.0532368	COR15B
258791_at	AT3G04720	374.477	2703.37	7.21906	0.0957668	mannitol transporter, putative
258792_at	AT3G04640	65.6638	531.988	8.10169	0.109926	similar to unknown protein [Arabidopsis thaliana] (TAIR:AT1G15010.1); similar to unnamed protein product [Vitis vinifera] (GB:CAO42242.1)
258809_at	AT3G04070	66.0616	188.232	2.84934	0.61194	similar to hypothetical protein [Vitis vinifera] (GB:CAN60715.1)
258815_at	AT3G04000	106.587	283.734	2.66199	0.723429	no_match
258852_at	AT3G06300	55.0655	147.917	2.68621	0.0710188	ATOSM34 (OSMOTIN 34)
258879_at	AT3G03270	80.2495	175.797	2.19063	0.490547	6-phosphogluconate dehydrogenase family protein
258880_at	AT3G06420	59.2202	134.393	2.26937	0.618996	NHL3 (NDR1/HIN1-like 3)
258894_at	AT3G05650	27.6798	81.5441	2.94598	0.166113	terpene synthase/cyclase family protein
258901_at	AT3G05640	16.8152	39.5971	2.35484	0.0262828	similar to unknown protein [Arabidopsis thaliana] (TAIR:AT3G20510.1); similar to unnamed protein product [Vitis vinifera] (GB:CAO23643.1); contains InterPro domain Protein of unknown function UPF0136, Transmembrane; (InterPro:IPR005349)
258920_at	AT3G10520	284.988	685.949	2.40694	0.239333	ATIDD2 (ARABIDOPSIS THALIANA INDETERMINATE(ID)-DOMAIN 2); nucleic acid binding / transcription factor/ zinc ion binding
258921_at	AT3G10500	98.9006	310.199	3.13647	0.330116	unknown protein
258941_at	AT3G09940	26.9236	109.395	4.06317	0.334608	similar to unknown protein [Arabidopsis thaliana] (TAIR:AT1G74440.1); similar to hypothetical protein [Vitis vinifera] (GB:CAN69808.1); contains InterPro domain Protein of unknown function DUF962 (InterPro:IPR009305)
258955_s_at	AT3G18530;AT3G01450	6.18305	17.7498	2.87072	0.203741	similar to unknown protein [Arabidopsis thaliana] (TAIR:AT1G13000.2); similar to unknown protein [Arabidopsis thaliana] (TAIR:AT1G13000.1); similar to unnamed protein product [Vitis vinifera] (GB:CAO42517.1); contains InterPro domain Protein of unknown function DUF707 (InterPro:IPR007877)
258957_at	AT3G01420	49.8825	1391.78	27.9011	0.529906	protein kinase family protein
258970_at	AT3G10410	117.979	445.336	3.77469	0.194054	ERD2 (ER lumen protein retaining receptor 2); receptor
258983_at	AT3G08860	19.1248	248.777	13.0081	0.51211	AtGRF1 (GROWTH-REGULATING FACTOR 1)
258996_at	AT3G01800	16.9109	45.8736	2.71266	0.0517647	DFL2 (DWARF IN LIGHT 2)
259005_at	AT3G01930	45.0036	95.2377	2.11622	0.235682	protein kinase family protein
259018_at	AT3G07390	79.4135	543.601	6.8452	0.148785	ATHB24 (ARABIDOPSIS THALIANA HOMEOBOX PROTEIN 24); DNA binding / transcription factor
259022_at	AT3G07420	33.1565	67.4739	2.03501	0.421747	ATBCB (ARABIDOPSIS BLUE-COPPER-BINDING PROTEIN); copper ion binding
259033_at	AT3G09410	34.4973	309.675	8.97678	0.148996	[AT2G18680, similar to unknown protein [Arabidopsis thaliana] (TAIR:AT2G18690.1); similar to hypothetical protein OsI_029427 [Oryza sativa (indica cultivar-group)] (GB:EAZ08195.1)];[AT2G18670, zinc finger (C3HC4-type RING finger) family protein]
259043_at	AT3G03440	15.5048	34.7652	2.24222	0.14391	JAS1/JAZ10/TIFY9 (JASMONATE-ZIM-DOMAIN PROTEIN 10)
259057_at	AT3G03310	23.9582	68.8869	2.87529	0.429091	cysteine synthase, putative / O-acetylserine (thiol)-lyase, putative / O-acetylserine sulfhydrylase, putative
259058_at	AT3G03470	79.8664	476.392	5.96486	0.24934	leucine-rich repeat transmembrane protein kinase, putative
259080_at	AT3G04910	96.5818	336.131	3.48027	0.158116	similar to unknown protein [Arabidopsis thaliana] (TAIR:AT1G15060.1); similar to unnamed protein product [Vitis vinifera] (GB:CAO42199.1); contains InterPro domain Uncharacterised conserved protein UCP031088, alpha/beta hydrolase, At1g15070 (InterPro:IPR016969)
259081_at	AT3G05030	38.4188	100.914	2.62668	0.000264073	calcium-binding protein, putative
259100_at	AT3G04880	53.4509	119.481	2.23534	0.0303305	similar to unknown protein [Arabidopsis thaliana] (TAIR:AT3G03160.1); similar to unnamed protein product [Vitis vinifera] (GB:CAO42347.1)
259102_at	AT3G11660	189.332	425.04	2.24494	0.169315	similar to unknown protein [Arabidopsis thaliana] (TAIR:AT1G80200.1); similar to unknown [Populus trichocarpa] (GB:ABK96125.1)
259118_at	AT3G01310	85.5386	356.828	4.17154	0.177464	Identical to Uncharacterized protein At1g18380 precursor [Arabidopsis Thaliana] (GB:Q5BQ05;GB:Q5Q0G6;GB:Q8RX30;GB:Q9LPQ6); similar to unknown protein [Arabidopsis thaliana] (TAIR:AT1G67025.1); similar to unnamed protein product [Vitis vinifera] (GB:CAO68096.1)
259120_at	AT3G02240	10.2564	39.7713	3.87769	0.726678	binding
259133_at	AT3G05400	32.326	102.421	3.16838	0.944686	transcription factor
259137_at	AT3G10300	29.5604	175.868	5.94943	0.0494909	[AT1G08890, sugar transporter family protein];[AT1G08900, carbohydrate transmembrane transporter]
259171_at	AT3G03590	10.5104	21.7645	2.07075	0.140911	SDH1-1 (Succinate dehydrogenase 1-1)
259211_at	AT3G09020	26.2475	225.649	8.59696	0.0247878	[AT2G37480, similar to unknown protein [Arabidopsis thaliana] (TAIR:AT3G53670.1); similar to hypothetical protein [Vitis vinifera] (GB:CAN77855.1)];[AT2G37478, CPuORF52 (Conserved peptide upstream open reading frame 52)]
259253_at	AT3G07640	53.3334	111.938	2.09884	0.144541	leucine-rich repeat protein kinase, putative
259297_at	AT3G05360	23.7787	65.6112	2.75925	0.416699	glycerophosphoryl diester phosphodiesterase family protein
259306_at	AT3G05290	30.3837	91.5994	3.01476	0.14906	avirulence-responsive protein-related / avirulence induced gene (AIG) protein-related
259346_at	AT3G03910	22.6864	47.641	2.09998	0.0384549	protein phosphatase 2C, putative / PP2C, putative
259354_at	AT3G05220	216.434	601.584	2.77953	0.0585925	no_match
259385_at	AT1G13470	17.4622	99.4105	5.69291	0.00202467	BGLU45; hydrolase, hydrolyzing O-glycosyl compounds
259403_at	AT1G17745	169.221	1216.52	7.18894	0.284713	nodulin family protein
259410_at	AT1G13340	31.2278	326.879	10.4676	0.452012	B5 #1 (cytochrome b5 family protein #1); heme binding / transition metal ion binding
259418_at	AT1G02390	14.5669	64.312	4.41494	0.376616	C2 domain-containing protein
259424_at	AT1G13830	14.6568	30.7834	2.10028	0.517694	zinc finger (C3HC4-type RING finger) family protein
259426_at	AT1G01470	222.334	1064.33	4.78709	0.0263474	GDSL-motif lipase, putative
259428_at	AT1G01560	33.7066	116.346	3.45173	0.126188	AT-HSFA8 (Arabidopsis thaliana heat shock transcription factor A8); DNA binding / transcription factor
259441_at	AT1G02300	34.6584	103.865	2.99683	0.17446	RIN4 (RPM1 INTERACTING PROTEIN 4); protein binding
259445_at	AT1G02400	22.4031	63.376	2.82889	0.385175	LOX1 (Lipoxygenase 1); lipoxygenase
259479_at	AT1G19020	93.3691	786.088	8.41915	0.243323	disease resistance family protein
259489_at	AT1G15790	15.359	38.5339	2.50888	0.0599518	defense-related protein, putative
259502_at	AT1G15670	166.786	384.101	2.30295	0.611056	similar to unknown protein [Arabidopsis thaliana] (TAIR:AT1G08180.1); similar to hypothetical protein [Vitis vinifera] (GB:CAN68753.1)
259516_at	AT1G20450	171.368	1075.24	6.27444	0.0573356	glycine-rich protein
259517_at	AT1G20630	95.6301	380.1	3.97469	0.204502	emp24/gp25L/p24 family protein
259518_at	AT1G20510	81.4094	434.762	5.34044	0.045275	similar to unknown protein [Arabidopsis thaliana] (TAIR:AT2G27770.1); similar to unnamed protein product [Vitis vinifera] (GB:CAO15960.1); contains InterPro domain Protein of unknown function DUF868, plant (InterPro:IPR008586)
259540_at	AT1G20640	52.2549	105.197	2.01315	0.0604142	RNA recognition motif (RRM)-containing protein
259544_at	AT1G20620	1340.39	4253.79	3.17354	0.0092199	PR4 (PATHOGENESIS-RELATED 4)
259559_at	AT1G21240	10.168	88.7785	8.73113	0.29656	zinc finger (C3HC4-type RING finger) family protein
259560_at	AT1G21270	104.465	320.844	3.0713	0.0985008	similar to unknown protein [Arabidopsis thaliana] (TAIR:AT1G52720.1); similar to unnamed protein product [Vitis vinifera] (GB:CAO46032.1); similar to hypothetical protein [Vitis vinifera] (GB:CAN71657.1)
259561_at	AT1G21250	179.493	857.514	4.77742	0.00592472	oxidoreductase, 2OG-Fe(II) oxygenase family protein
259570_at	AT1G20440	189.784	817.783	4.30903	0.23431	bZIP family transcription factor
259583_at	AT1G28070	19.3151	62.1769	3.21909	0.0741476	nodulin family protein
259594_at	AT1G28140	211.083	494.419	2.34229	0.0785164	sec61beta family protein
259609_at	AT1G52410	67.8818	174.036	2.5638	0.173443	aldose 1-epimerase family protein
259626_at	AT1G42990	135.883	417.831	3.07493	0.184969	glycoside hydrolase family 28 protein / polygalacturonase (pectinase) family protein
259640_at	AT1G52400	567.32	1382.48	2.43686	0.0283944	receptor-like protein kinase, putative
259661_at	AT1G55265	41.929	274.096	6.53714	0.358244	glutaredoxin family protein
259705_at	AT1G77450	48.6231	120.25	2.47311	0.711242	ACA2 (CALCIUM ATPASE 2); calmodulin binding
259708_at	AT1G77420	67.3031	142.5	2.11729	0.0464302	2-oxoacid dehydrogenase family protein
259734_at	AT1G77500	18.3699	46.7074	2.5426	0.563141	zinc finger (C3HC4-type RING finger) family protein
259743_at	AT1G71140	36.8405	216.168	5.86766	0.247124	cinnamyl-alcohol dehydrogenase family / CAD family
259757_at	AT1G77510	111.192	321.24	2.88907	0.309916	subtilase family protein
259764_at	AT1G64280	89.4654	222.076	2.48226	0.0591165	nodulin family protein
259766_at	AT1G64360	82.4109	380.686	4.61936	0.00222058	ribose-phosphate pyrophosphokinase 3 / phosphoribosyl diphosphate synthetase 3 (PRS3)
259768_at	AT1G29390	142.577	601.931	4.22181	0.144021	proton-dependent oligopeptide transport (POT) family protein
259769_at	AT1G29400	97.0345	259.932	2.67876	0.0506616	[AT4G12290, copper amine oxidase, putative];[AT4G12280, copper amine oxidase family protein]
259792_at	AT1G29690	44.5562	92.2859	2.07123	0.167582	zinc finger (GATA type) family protein
259802_at	AT1G72260	10.2997	23.3322	2.26533	0.249908	similar to chromosome scaffold protein-related [Arabidopsis thaliana] (TAIR:AT5G61260.1); similar to unnamed protein product [Vitis vinifera] (GB:CAO15046.1); contains InterPro domain Calmodulin-binding, plant (InterPro:IPR012417)
259803_at	AT1G72150	754.922	1742.53	2.30822	0.199198	UNE18 (unfertilized embryo sac 18); oxysterol binding
259839_at	AT1G52190	200.697	569.101	2.83562	0.380116	no_match
259841_at	AT1G52200	197.665	414.068	2.0948	0.0514668	sec61beta family protein
259864_at	AT1G72800	46.1547	106.877	2.31562	0.0317635	myb family transcription factor
259878_at	AT1G76790	61.1543	257.433	4.20956	0.299375	[AT1G50480, THFS (10-FORMYLTETRAHYDROFOLATE SYNTHETASE); ATP binding / formate-tetrahydrofolate ligase];[AT2G12280, ligase, putative];[AT2G12200, ligase, putative]
259879_at	AT1G76650	21.9548	101.347	4.61619	0.279703	PAB1 (PROTEASOME SUBUNIT PAB1); peptidase
259884_at	AT1G76390	51.7503	110.683	2.13879	0.564295	protein kinase family protein
259887_at	AT1G76360	45.1257	112.92	2.50234	0.0178298	WRKY18 (WRKY DNA-binding protein 18); transcription factor
259911_at	AT1G72680	111.662	319.546	2.86171	0.474297	COBL8 (COBRA-LIKE PROTEIN 8 PRECURSOR)
259925_at	AT1G75040	116.91	602.186	5.15084	0.201245	ATGRP7 (COLD, CIRCADIAN RHYTHM, AND RNA BINDING 2); RNA binding / double-stranded DNA binding / single-stranded DNA binding
259971_at	AT1G76580	38.046	85.2215	2.23996	0.0371425	hydrolase, alpha/beta fold family protein
259977_at	AT1G76590	31.6795	311.615	9.83649	0.0196204	transposable element gene
259980_at	AT1G76520	309.161	910.18	2.94403	0.0521226	self-incompatibility protein-related
259983_at	AT1G76490	531.309	1092.16	2.05561	0.173604	zinc finger (C3HC4-type RING finger) family protein
259990_s_at	AT5G23410;AT1G68050;AT5G42730	50.3108	131.071	2.60522	0.433225	[AT4G22710, CYP706A2 (cytochrome P450, family 706, subfamily A, polypeptide 2); oxygen binding];[AT4G22690, CYP706A1 (cytochrome P450, family 706, subfamily A, polypeptide 1); oxygen binding]
259992_at	AT1G67970	17.8535	147.074	8.2378	0.0573322	protein kinase C substrate, heavy chain-related
260005_at	AT1G67920	18.7771	61.5128	3.27594	0.254087	similar to unknown protein [Arabidopsis thaliana] (TAIR:AT1G34220.2); similar to unknown [Carica papaya] (GB:ABS01355.1); contains InterPro domain Protein of unknown function DUF292, eukaryotic (InterPro:IPR005061)
260007_at	AT1G67870	412.552	1459.98	3.53891	0.118723	proline-rich family protein
260012_at	AT1G67865	791.197	2270.5	2.8697	0.0843568	similar to unknown protein [Arabidopsis thaliana] (TAIR:AT5G43830.1); similar to hypothetical protein [Vitis vinifera] (GB:CAN71784.1); contains domain PTHR11772 (PTHR11772); contains domain G3DSA:3.60.20.10 (G3DSA:3.60.20.10); contains domain SSF56235 (SSF56235)
260015_at	AT1G67980	22.1267	244.774	11.0624	0.388539	dehydration-responsive family protein
260026_at	AT1G29970	151.161	308.146	2.03853	0.0331065	ATAPP1 (aminopeptidase P1)
260039_at	AT1G68795	21.4893	44.6524	2.07789	0.707533	BGAL10 (beta-galactosidase 10); beta-galactosidase
260042_at	AT1G68820	61.7399	124.345	2.01401	0.407999	pleckstrin homology (PH) domain-containing protein
260046_at	AT1G73805	30.0602	141.621	4.71124	0.00578797	similar to unknown protein [Arabidopsis thaliana] (TAIR:AT1G23840.1); similar to hypothetical protein [Vitis vinifera] (GB:CAN74577.1)
260048_at	AT1G73750	93.3963	268.901	2.87913	0.0538524	protease inhibitor/seed storage/lipid transfer protein (LTP) family protein
260051_at	AT1G78210	66.5942	245.9	3.69252	0.184618	ATPase, coupled to transmembrane movement of substances
260054_at	AT1G78130	26.7589	57.0238	2.13102	0.00560385	heavy-metal-associated domain-containing protein
260101_at	AT1G73260	85.0149	4247.22	49.9585	0.515506	pseudogene, glycine-rich protein
260116_at	AT1G33960	8.60868	29.5543	3.43308	0.47392	armadillo/beta-catenin repeat family protein / U-box domain-containing protein
260141_at	AT1G66350	16.6469	57.1142	3.43092	0.0855003	CML38; calcium ion binding
260211_at	AT1G74440	39.6158	123.104	3.10746	0.0107877	AOX1A (alternative oxidase 1A); alternative oxidase
260239_at	AT1G74360	13.2128	164.691	12.4645	0.220995	thiamine biosynthesis family protein / thiC family protein
260243_at	AT1G63720	34.6453	135.377	3.90751	0.325247	CKX5 (CYTOKININ OXIDASE 5); cytokinin dehydrogenase
260269_at	AT1G63740	14.3015	31.5373	2.20517	0.263696	proteasome maturation factor UMP1 family protein
260290_at	AT1G80510	60.159	120.395	2.00128	0.00346016	pectinesterase family protein
260302_at	AT1G80310	73.3631	201.653	2.7487	0.0954587	MYB51 (MYB DOMAIN PROTEIN 51); DNA binding / transcription factor
260314_at	AT1G63830	140.788	351.037	2.49336	0.0133764	metallo-beta-lactamase family protein
260327_at	AT1G63840	90.4362	348.923	3.85822	0.49727	ORMDL family protein
260345_at	AT1G69270	42.1383	93.4404	2.21747	0.0487963	ADT5 (AROGENATE DEHYDRATASE 5); arogenate dehydratase/ prephenate dehydratase
260350_at	AT1G69410	352.734	843	2.3899	0.156392	ATSAT1 (ARABIDOPSIS THALIANA STEROL O-ACYLTRANSFERASE 1); acyltransferase
260360_at	AT1G69370	47.3547	109.557	2.31354	0.00439107	mitochondrial substrate carrier family protein
260372_at	AT1G73980	58.5166	119.091	2.03516	0.0492052	integral membrane family protein
260387_at	AT1G74100	370.421	873.86	2.3591	0.00742144	remorin family protein
260391_at	AT1G74020	96.0522	425.704	4.43201	0.554662	disease resistance protein (TIR-NBS class), putative
260405_at	AT1G69930	15.5277	179.425	11.5551	0.424611	glutaredoxin family protein
260408_at	AT1G69880	9.1784	84.0166	9.15372	0.471113	protein kinase family protein
260410_at	AT1G69870	80.8949	653.934	8.08375	0.168741	UPS2 (UREIDE PERMEASE 2)
260411_at	AT1G69890	50.846	240.99	4.73961	0.00893728	beta-1,2-N-acetylglucosaminyltransferase II
260412_at	AT1G69830	144.117	598.047	4.14972	0.215587	hydrolase, alpha/beta fold family protein
260415_at	AT1G69790	13.2155	47.9697	3.62982	0.626848	similar to unknown protein [Arabidopsis thaliana] (TAIR:AT1G48780.1); similar to unnamed protein product [Vitis vinifera] (GB:CAO42164.1)
260421_at	AT1G69640	144.576	338.747	2.34303	0.0162747	glycosyl hydrolase family 1 protein / beta-glucosidase, putative (YLS1)
260429_at	AT1G72450	230.964	669.538	2.89888	0.0877717	ATCOX17 (Arabidopsis thaliana cytochrome c oxidase 17)
260434_at	AT1G68330	13.9397	40.7182	2.92103	0.0920798	legume lectin family protein
260450_at	AT1G72390	9.13324	20.4764	2.24197	0.0664921	similar to unknown [Populus trichocarpa] (GB:ABK93196.1); contains InterPro domain LPS-induced tumor necrosis factor alpha factor (InterPro:IPR006629)
260477_at	AT1G11050	83.1432	193.216	2.3239	0.0754568	universal stress protein (USP) family protein
260489_at	AT1G51610	36.2822	105.189	2.89919	0.38639	similar to unknown protein [Arabidopsis thaliana] (TAIR:AT1G50740.1); similar to unnamed protein product [Vitis vinifera] (GB:CAO38976.1); contains InterPro domain Protein of unknown function UPF0136, Transmembrane; (InterPro:IPR005349)
260496_at	AT2G41700	109.848	222.449	2.02506	0.0210539	ATLDA/ATPU1 (PULLULANASE 1); alpha-amylase/ limit dextrinase
260541_at	AT2G43530	184.824	487.775	2.63913	0.0597363	NCED4 (NINE-CIS-EPOXYCAROTENOID DIOXYGENASE 4)
260547_at	AT2G43550	98.2907	289.484	2.94518	0.421302	phosphoprotein phosphatase
260549_at	AT2G43535	41.5394	108.471	2.61127	0.418867	methionine sulfoxide reductase domain-containing protein / SeIR domain-containing protein
260551_at	AT2G43510	145.923	674.745	4.62397	0.45503	ACA.L (AUTOINHIBITED CA2+/ATPASE II); ATPase, coupled to transmembrane movement of ions, phosphorylative mechanism / calmodulin binding
260562_at	AT2G43850	21.3623	51.6837	2.41939	0.119535	ARR5 (ARABIDOPSIS RESPONSE REGULATOR 5); transcription regulator/ two-component response regulator
260568_at	AT2G43570	98.5332	810.853	8.22924	0.399757	similar to unknown protein [Arabidopsis thaliana] (TAIR:AT5G64470.2); similar to hypothetical protein [Vitis vinifera] (GB:CAN78688.1); contains InterPro domain Protein of unknown function DUF231, plant (InterPro:IPR004253)
260590_at	AT1G53310	190.108	472.037	2.48299	0.05899	[AT4G34590, GBF6 (ARABIDOPSIS THALIANA BASIC LEUCINE-ZIPPER 11); DNA binding / protein heterodimerization/ transcription factor];[AT4G34588, CPuORF2 (Conserved peptide upstream open reading frame 2)]
260602_at	AT1G55920	272.892	700.861	2.56827	0.340339	similar to unknown protein [Arabidopsis thaliana] (TAIR:AT5G45410.2); similar to unknown protein [Arabidopsis thaliana] (TAIR:AT5G45410.3); similar to unknown protein [Arabidopsis thaliana] (TAIR:AT5G45410.1); similar to unnamed protein product [Vitis vinifera] (GB:CAO68979.1); similar to hypothetical protein [Vitis vinifera] (GB:CAN81117.1)
260614_at	AT1G53390	93.2441	279.275	2.9951	0.0177425	similar to permease-related [Arabidopsis thaliana] (TAIR:AT3G23870.1); similar to unnamed protein product [Vitis vinifera] (GB:CAO49131.1); contains InterPro domain Protein of unknown function DUF803 (InterPro:IPR008521)
260627_at	AT1G62310	12.7821	26.6692	2.08644	0.191843	invertase/pectin methylesterase inhibitor family protein / DC 1.2 homolog (FL5-2I22)
260636_at	AT1G62430	79.722	304.662	3.82156	0.0836254	leucine-rich repeat family protein / protein kinase family protein
260664_at	AT1G19510	26.9765	56.9395	2.11071	0.260693	dual specificity protein phosphatase family protein
260665_at	AT1G19360	107.415	278.518	2.59292	0.00861956	protein kinase family protein
260666_at	AT1G19300	30.234	100.73	3.33167	0.247791	WAK3 (WALL ASSOCIATED KINASE 3); kinase/ protein serine/threonine kinase
260673_at	AT1G19330	59.1148	120.479	2.03805	0.307001	[AT4G36988, CPuORF49 (Conserved peptide upstream open reading frame 49)];[AT4G36990, HSF4 (HEAT SHOCK FACTOR 4); DNA binding / transcription factor]
260679_at	AT1G07990	47.2654	98.997	2.09449	0.00125289	lectin protein kinase family protein
260687_at	AT1G17530	49.9784	102.065	2.04219	0.0249321	protein binding / protein transporter/ structural molecule
260728_at	AT1G48210	32.6871	107.154	3.27817	0.285197	beta-1,3-glucanase-related
260731_at	AT1G17500	42.975	92.1875	2.14514	0.0590245	WRKY48 (WRKY DNA-binding protein 48); transcription factor
260739_at	AT1G15000	30.938	64.2329	2.07618	0.237756	similar to unknown protein [Arabidopsis thaliana] (TAIR:AT3G19920.1); similar to hypothetical protein [Trifolium pratense] (GB:BAE71289.1)
260783_at	AT1G06160	55.0118	402.67	7.3197	0.019499	similar to unknown protein [Arabidopsis thaliana] (TAIR:AT1G01240.3); similar to unknown protein [Arabidopsis thaliana] (TAIR:AT1G01240.1); similar to unknown protein [Arabidopsis thaliana] (TAIR:AT1G01240.2); similar to unnamed protein product [Vitis vinifera] (GB:CAO14395.1)
260799_at	AT1G78270	33.0492	112.3	3.39796	0.0473715	AML5 (ARABIDOPSIS MEI2-LIKE PROTEIN 5); RNA binding
260804_at	AT1G78410	16.7632	124.935	7.45291	0.0533344	ATG8D (autophagy gene 8-related); microtubule binding
260880_at	AT1G21380	103.099	209.351	2.03059	0.026076	ASP2 (ASPARTATE AMINOTRANSFERASE 2)
260881_at	AT1G21550	8.17272	51.016	6.24223	0.374289	unknown protein
260884_at	AT1G29240	22.3837	54.382	2.42954	0.166796	protein kinase family protein
260897_at	AT1G29330	40.9252	110.664	2.70406	0.374186	similar to unknown protein [Arabidopsis thaliana] (TAIR:AT4G22310.1); similar to unknown [Populus trichocarpa] (GB:ABK93494.1); contains InterPro domain Protein of unknown function UPF0041 (InterPro:IPR005336)
260924_at	AT1G21590	110.222	269.388	2.44405	0.00713523	ADT4 (AROGENATE DEHYDRATASE 4); arogenate dehydratase/ prephenate dehydratase
260943_at	AT1G45145	133.426	1050.4	7.87252	0.340945	[AT2G32190, similar to unknown protein [Arabidopsis thaliana] (TAIR:AT2G32210.1); similar to unknown [Populus trichocarpa] (GB:ABK92801.1); contains domain PD188784 (PD188784)];[AT2G32210, similar to unknown protein [Arabidopsis thaliana] (TAIR:AT2G32190.1); similar to unknown [Populus trichocarpa] (GB:ABK92801.1); contains domain PD188784 (PD188784)]
260966_at	AT1G12220	22.4557	47.8921	2.13274	0.0305044	ornithine cyclodeaminase/mu-crystallin family protein
260974_at	AT1G53440	77.4623	224.313	2.89577	0.088757	similar to hypothetical protein [Vitis vinifera] (GB:CAN64681.1); similar to hypothetical protein OsI_021682 [Oryza sativa (indica cultivar-group)] (GB:EAZ00450.1); similar to unnamed protein product [Vitis vinifera] (GB:CAO47794.1); contains InterPro domain ATG2, C-terminal (InterPro:IPR015412)
260986_at	AT1G53580	190.665	577.171	3.02715	0.348612	RGS1 (REGULATOR OF G-PROTEIN SIGNALING 1)
261020_at	AT1G26390	15.7929	314.321	19.9026	0.360183	similar to unknown protein [Arabidopsis thaliana] (TAIR:AT1G06540.1)
261021_at	AT1G26380	52.1521	427.46	8.1964	0.0571787	similar to unknown protein [Arabidopsis thaliana] (TAIR:AT1G33840.1); similar to unnamed protein product [Vitis vinifera] (GB:CAO48825.1); contains InterPro domain Protein of unknown function DUF567 (InterPro:IPR007612)
261023_at	AT1G12200	69.2653	140.314	2.02575	0.32239	hydrolase, alpha/beta fold family protein
261026_at	AT1G01240	65.9033	250.769	3.8051	0.00120914	RPS5 (RESISTANT TO P. SYRINGAE 5)
261027_at	AT1G01340	20.908	78.3974	3.74963	0.0660408	SCPL50 (serine carboxypeptidase-like 50); serine carboxypeptidase
261029_at	AT1G17330	13.4468	41.8719	3.11389	0.010807	IBR3 (IBA-RESPONSE 3); acyl-CoA dehydrogenase/ oxidoreductase
261033_at	AT1G17380	22.9718	131.412	5.72059	0.290801	WLIM1; transcription factor
261057_at	AT1G01230	108.319	252.358	2.32976	0.00303779	thioesterase family protein
261075_at	AT1G07280	151.945	646.476	4.25466	0.109599	binding
261076_at	AT1G07420	71.6161	145.682	2.0342	0.31636	similar to unknown protein [Arabidopsis thaliana] (TAIR:AT5G57123.1); similar to unknown [Picea sitchensis] (GB:ABK22689.1)
261083_at	AT1G07310	87.7735	215.294	2.45284	0.0255037	hydrolase, alpha/beta fold family protein
261107_at	AT1G63010	177.136	548.844	3.09844	0.367583	LPD2 (LIPOAMIDE DEHYDROGENASE 2); FAD binding / dihydrolipoyl dehydrogenase/ oxidoreductase
261109_at	AT1G75450	28.3312	85.7072	3.02519	0.280532	AIG2 (AVRRPT2-INDUCED GENE 2)
261125_at	AT1G04990	27.0269	80.4177	2.97547	0.285175	ATSYTF/NTMC2T3/NTMC2TYPE3/SYTF
261150_at	AT1G19640	23.5769	56.2374	2.38527	0.303391	FER (FERONIA); kinase/ protein kinase
261187_at	AT1G32860	21.963	45.1931	2.05769	0.517233	zinc finger (DNL type) family protein
261192_at	AT1G32870	33.5413	95.4763	2.84653	0.322854	protein kinase family protein
261201_at	AT1G12850	123.26	247.396	2.0071	0.0046126	ACX1 (ACYL-COA OXIDASE 1)
261203_at	AT1G12845	35.1109	106.285	3.02711	0.488132	ADOF2 (Arabidopsis dof zinc finger protein 2); DNA binding / transcription factor
261216_at	AT1G33030	27.0746	141.234	5.21647	0.220736	similar to unknown protein [Arabidopsis thaliana] (TAIR:AT5G53900.2); similar to unnamed protein product [Vitis vinifera] (GB:CAO40921.1); contains domain PTHR13902:SF3 (PTHR13902:SF3); contains domain PTHR13902 (PTHR13902)
261218_at	AT1G20020	991.227	2049.51	2.06765	0.307576	CYP714A1 (cytochrome P450, family 714, subfamily A, polypeptide 1); oxygen binding
261221_at	AT1G19960	55.7463	689.031	12.3601	0.0332005	BAG6 (ARABIDOPSIS THALIANA BCL-2-ASSOCIATED ATHANOGENE 6); calmodulin binding / protein binding
261223_at	AT1G19950	16.0999	32.8884	2.04277	0.450392	Per1-like family protein
261230_at	AT1G20010	118.597	432.333	3.6454	0.276534	trypsin inhibitor, putative
261240_at	AT1G32940	66.4109	380.823	5.73433	0.515735	similar to unknown protein [Arabidopsis thaliana] (TAIR:AT1G58420.1); contains InterPro domain Uncharacterised conserved protein UCP031279 (InterPro:IPR016972)
261254_at	AT1G05805	47.1415	239.013	5.07011	0.00892504	DEAD box RNA helicase, putative
261261_at	AT1G26730	25.4679	66.8141	2.62346	0.204173	FAD-binding domain-containing protein
261269_at	AT1G26690	41.1108	86.0248	2.09251	0.198994	RLK1 (RECEPTOR-LIKE PROTEIN KINASE 1); carbohydrate binding / kinase
261285_at	AT1G35720	426.106	886.031	2.07936	0.0845218	BGAL6/MUM2 (MUCILAGE-MODIFIED 2); beta-galactosidase
261294_at	AT1G48430	36.3748	98.909	2.71916	0.00406986	TIC20-IV (TRANSLOCON AT THE INNER ENVELOPE MEMBRANE OF CHLOROPLASTS 20-IV); P-P-bond-hydrolysis-driven protein transmembrane transporter
261315_at	AT1G53170	79.0247	174.828	2.21232	0.0781281	similar to unnamed protein product [Vitis vinifera] (GB:CAO48577.1)
261318_at	AT1G53035	10.7475	77.8771	7.24608	0.36188	pEARLI4
261339_at	AT1G35710	136.633	318.413	2.33043	0.0798091	PANB2; 3-methyl-2-oxobutanoate hydroxymethyltransferase
261365_at	AT1G53110	13.0088	32.3002	2.48295	0.0180474	glycosyl hydrolase family 17 protein
261375_at	AT1G53160	49.5208	108.84	2.19787	0.318285	similar to unknown protein [Arabidopsis thaliana] (TAIR:AT5G39530.1); similar to unnamed protein product [Vitis vinifera] (GB:CAO15021.1)
261379_at	AT1G18720	322.88	746.431	2.31179	0.0561066	F-box family protein (FBL3)
261394_at	AT1G79680	35.0555	162.868	4.646	0.284292	alcohol dehydrogenase, putative
261428_at	AT1G18870	15.8482	55.2875	3.48857	0.101007	UNE2 (unfertilized embryo sac 2); carbohydrate transmembrane transporter/ sugar:hydrogen ion symporter
261443_at	AT1G28480	21.3458	129.041	6.04527	0.397038	S-locus lectin protein kinase family protein
261453_at	AT1G21130	200.502	730.368	3.6427	0.0770801	trypsin inhibitor, putative
261467_at	AT1G28520	26.5543	54.081	2.03662	0.709904	glycosyl hydrolase family 3 protein
261470_at	AT1G28370	46.0771	152.189	3.30291	0.171408	similar to unknown protein [Arabidopsis thaliana] (TAIR:AT3G48180.1); similar to unnamed protein product [Vitis vinifera] (GB:CAO40966.1)
261474_at	AT1G14540	13.1413	35.373	2.69174	0.175507	ACS6 (1-AMINOCYCLOPROPANE-1-CARBOXYLIC ACID (ACC) SYNTHASE 6)
261508_at	AT1G71730	51.4182	127.307	2.47592	0.0927239	PSAT (phosphoserine aminotransferase); phosphoserine transaminase
261525_at	AT1G14330	53.8825	145.728	2.70456	0.327341	NDB2 (NAD(P)H DEHYDROGENASE B2); disulfide oxidoreductase
261526_at	AT1G14370	36.0619	83.1948	2.307	0.326122	unknown protein
261530_at	AT1G63460	74.8528	175.756	2.34802	0.0765129	ATHLECRK (ARABIDOPSIS THALIANA LECTIN-RECEPTOR KINASE); kinase
261534_at	AT1G01820	90.8306	289.945	3.19215	0.0164807	disease resistance family protein
261576_at	AT1G01070	38.4965	91.0257	2.36452	0.762647	similar to unknown protein [Arabidopsis thaliana] (TAIR:AT5G05190.1); similar to unknown protein [Arabidopsis thaliana] (TAIR:AT3G61670.1); similar to hypothetical protein Kpol_1058p4 [Vanderwaltozyma polyspora DSM 70294] (GB:XP_001645325.1)
261648_at	AT1G27730	196.58	850.771	4.32786	0.124452	similar to unknown protein [Arabidopsis thaliana] (TAIR:AT3G15630.1); similar to unnamed protein product [Vitis vinifera] (GB:CAO46032.1)
261661_at	AT1G18360	90.0227	193.176	2.14586	0.149369	AAP6 (AMINO ACID PERMEASE 6); amino acid transmembrane transporter
261676_at	AT1G18480	58.2809	119.41	2.04887	0.0629625	glycine/proline-rich protein
261713_at	AT1G32640	75.0722	155.633	2.07311	0.0780727	ATHB5 (ARABIDOPSIS THALIANA HOMEOBOX PROTEIN 5); transcription factor
261718_at	AT1G18390	32.2062	140.787	4.37143	0.0271563	similar to unknown protein [Arabidopsis thaliana] (TAIR:AT3G17580.1); similar to unknown [Populus trichocarpa] (GB:ABK96144.1)
261719_at	AT1G18380	19.7762	40.5547	2.05068	0.0644542	ATGMII/GMII (GOLGI ALPHA-MANNOSIDASE II); alpha-mannosidase
261749_at	AT1G76180	295.079	952.826	3.22906	0.12884	WNK1 (WITH NO LYSINE (K) 1); kinase
261763_at	AT1G15520	44.2285	1001.18	22.6366	0.23328	TAG1 (TRIACYLGLYCEROL BIOSYNTHESIS DEFECT 1); diacylglycerol O-acyltransferase
261771_at	AT1G76150	209.186	492.699	2.35531	0.384246	BGL2 (PATHOGENESIS-RELATED PROTEIN 2); glucan 1,3-beta-glucosidase/ hydrolase, hydrolyzing O-glycosyl compounds
261836_at	AT1G16090	20.8815	71.3436	3.41659	0.149692	similar to unknown protein [Arabidopsis thaliana] (TAIR:AT3G18470.1); similar to unnamed protein product [Vitis vinifera] (GB:CAO45876.1); contains InterPro domain Protein of unknown function Cys-rich (InterPro:IPR006461)
261852_at	AT1G50440	78.4472	213.501	2.7216	0.0381323	kelch repeat-containing F-box family protein
261864_s_at	AT1G50480;AT2G12280;AT2G12200	367.941	949.045	2.57934	0.00971717	VAG2/VATG2/VHA-G2 (VACUOLAR ATP SYNTHASE SUBUNIT G2)
261892_at	AT1G80840	120.893	479.921	3.96979	0.0949146	basic helix-loop-helix (bHLH) family protein
261925_at	AT1G22540	50.9619	143.783	2.82139	0.167947	NAP (NAC-LIKE, ACTIVATED BY AP3/PI); transcription factor
261934_at	AT1G22400	149.289	336.126	2.25151	0.575717	aspartyl protease family protein
261937_at	AT1G22570	53.232	546.82	10.2724	0.110911	ATGSTU6 (GLUTATHIONE S-TRANSFERASE 24); glutathione transferase
261957_at	AT1G64660	44.8875	175.743	3.91519	0.672421	zinc finger (CCCH-type) family protein
261970_at	AT1G65960	1061.11	2342.17	2.20727	0.0723782	CAM1 (CALMODULIN 1); calcium ion binding
261973_at	AT1G64610	29.2184	108.36	3.7086	0.308075	transcription factor jumonji (jmjC) domain-containing protein
261975_at	AT1G64640	36.6347	121.312	3.3114	0.532104	ERD10/LTI45 (EARLY RESPONSIVE TO DEHYDRATION 10)
262047_at	AT1G80160	73.0008	751.38	10.2928	0.554216	ATGSTU1 (GLUTATHIONE S-TRANSFERASE 19); glutathione transferase
262050_at	AT1G80130	52.1164	146.875	2.81821	0.160025	yippee family protein
262072_at	AT1G59590	82.5599	212.541	2.57438	0.80744	[AT4G24340, phosphorylase family protein];[AT4G24350, phosphorylase family protein]
262082_s_at	AT1G56140;AT1G56130;AT1G56120	52.1203	140.66	2.69875	0.0241857	MAPKKK10 (Mitogen-activated protein kinase kinase kinase 10); kinase
262085_at	AT1G56060	22.4936	122.643	5.45234	0.162087	SCPL51; serine carboxypeptidase
262103_at	AT1G02940	8.0969	21.3994	2.64291	0.485416	similar to unknown protein [Arabidopsis thaliana] (TAIR:AT5G13720.1); similar to unnamed protein product [Vitis vinifera] (GB:CAO63752.1); contains InterPro domain Uncharacterised conserved protein UCP022348 (InterPro:IPR016804); contains InterPro domain Protein of unknown function UPF0114 (InterPro:IPR005134)
262119_s_at	AT1G02930;AT1G02920	1189.22	3283.54	2.7611	0.0747158	ATPDR11/PDR11 (PLEIOTROPIC DRUG RESISTANCE 11); ATPase, coupled to transmembrane movement of substances
262137_at	AT1G77920	48.7499	143.98	2.95344	0.235237	[AT3G26170, CYP71B19 (cytochrome P450, family 71, subfamily B, polypeptide 19); oxygen binding];[AT3G26180, CYP71B20 (cytochrome P450, family 71, subfamily B, polypeptide 20); oxygen binding]
262159_at	AT1G52720	46.4887	129.507	2.78577	0.298995	ATEXO70B2 (exocyst subunit EXO70 family protein B2); protein binding
262162_at	AT1G78020	293.623	682.496	2.32439	0.293145	GATL7 (Galacturonosyltransferase-like 7); polygalacturonate 4-alpha-galacturonosyltransferase/ transferase, transferring glycosyl groups / transferase, transferring hexosyl groups
262171_at	AT1G74950	128.875	308.031	2.39015	0.0995426	similar to unknown protein [Arabidopsis thaliana] (TAIR:AT2G16460.1); similar to unnamed protein product [Vitis vinifera] (GB:CAO48264.1); contains InterPro domain Protein of unknown function DUF1640 (InterPro:IPR012439)
262183_at	AT1G77890	25.4895	54.773	2.14884	0.26636	ATGLR1.3 (Arabidopsis thaliana glutamate receptor 1.3)
262188_at	AT1G77810	22.1866	113.668	5.1233	0.147309	similar to unknown protein [Arabidopsis thaliana] (TAIR:AT3G05570.1); similar to unknown protein [Arabidopsis thaliana] (TAIR:AT4G39235.1); similar to hypothetical protein OsI_027197 [Oryza sativa (indica cultivar-group)] (GB:EAZ05965.1)
262223_at	AT1G74680	54.8683	114.917	2.09441	0.194439	zinc finger (C3HC4-type RING finger) family protein
262226_at	AT1G53885;AT1G53903	5.05914	175.153	34.6211	0.0643137	similar to unnamed protein product [Vitis vinifera] (GB:CAO23408.1); contains InterPro domain WRC (InterPro:IPR014977)
262232_at	AT1G68600	43.6479	367.881	8.42838	0.00280778	[AT2G15120, pseudogene, disease-resistance family protein / fatty acid elongase-related, similar to fatty acid elongase 1 (FAE1) (Arabidopsis thaliana) GI:881615; similar to NtPRp27 (GI:5360263) (Nicotiana tabacum)similar to R 14 protein (GI:27764542) (Glycine max); contains Pfam profile PF04450: Plant Basic Secretory Protein; blastp match of 71% identity and 6.0e-20 P-value to GP|18674893|emb|CA…
262236_at	AT1G48330	17.8356	39.2449	2.20038	0.531616	protein kinase family protein
262244_at	AT1G48260	46.7878	96.1347	2.0547	0.56821	hypoxia-responsive family protein
262248_at	AT1G48370	35.5449	140.461	3.95164	0.395319	TUB5 (tubulin beta-5 chain)
262279_at	AT1G68630	13.1532	42.9642	3.26645	0.423552	mitochondrial substrate carrier family protein
262296_at	AT1G27630	32.0192	135.585	4.23448	0.192329	GAD2 (GLUTAMATE DECARBOXYLASE 2); calmodulin binding
262309_at	AT1G70820	142.751	694.87	4.8677	0.194476	FAD-binding domain-containing protein
262313_at	AT1G70900	72.5735	152.729	2.10447	0.0256944	similar to unknown protein [Arabidopsis thaliana] (TAIR:AT4G30630.1); similar to unnamed protein product [Vitis vinifera] (GB:CAO66657.1)
262314_at	AT1G70810	113.118	457.097	4.04088	0.167815	leucine-rich repeat transmembrane protein kinase, putative
262381_at	AT1G72900	65.2887	267.087	4.09086	0.0998646	O-methyltransferase, putative
262440_at	AT1G47710	82.017	245.806	2.99701	0.0100134	universal stress protein (USP) family protein
262455_at	AT1G11310	198.465	559.558	2.81943	0.0960549	similar to HYP1 (HYPOTHETICAL PROTEIN 1) [Arabidopsis thaliana] (TAIR:AT3G01100.1); similar to unnamed protein product [Vitis vinifera] (GB:CAO64743.1); similar to unnamed protein product [Vitis vinifera] (GB:CAO15025.1); similar to Protein of unknown function DUF221 [Medicago truncatula] (GB:ABN08272.1); contains InterPro domain Protein of unknown function DUF221; (InterPro:IPR003864)
262482_at	AT1G17020	13.4123	707.297	52.7351	0.508609	disease resistance family protein
262503_at	AT1G21670	126.223	346.374	2.74415	0.0802336	ATP synthase delta chain-related
262504_at	AT1G21750	230.758	656.959	2.84696	0.17129	leucine-rich repeat family protein / protein kinase family protein
262514_at	AT1G34190	160.605	373.452	2.32528	0.000705963	no_match
262517_at	AT1G17180	33.2235	359.423	10.8183	0.545194	unknown protein
262518_at	AT1G17170	81.0867	195.633	2.41263	0.638773	similar to unknown protein [Arabidopsis thaliana] (TAIR:AT3G50130.1); similar to unknown protein [Arabidopsis thaliana] (TAIR:AT3G50190.1); similar to unnamed protein product [Vitis vinifera] (GB:CAO71911.1); contains InterPro domain Protein of unknown function DUF247, plant (InterPro:IPR004158)
262540_at	AT1G34260	48.7972	102.741	2.10547	0.000832955	[AT1G25155, anthranilate synthase beta subunit, putative];[AT5G57890, anthranilate synthase beta subunit, putative];[AT1G25083, anthranilate synthase beta subunit, putative];[AT1G24909, anthranilate synthase beta subunit, putative];[AT1G25220, ASB1 (ANTHRANILATE SYNTHASE BETA SUBUNIT 1); anthranilate synthase];[AT1G24807, anthranilate synthase beta subunit, putative]
262561_at	AT1G34340	24.8361	81.1407	3.26704	0.0100308	glutamate dehydrogenase, putative
262567_at	AT1G34300	57.8952	116.388	2.01032	0.0176996	oxidoreductase, 2OG-Fe(II) oxygenase family protein
262592_at	AT1G15400	144.709	294.172	2.03285	0.110129	zinc finger (C3HC4-type RING finger) family protein
262603_at	AT1G15380	82.9747	220.65	2.65924	0.994574	ATGRP2 (GLYCINE-RICH RNA-BINDING PROTEIN 2); RNA binding / double-stranded DNA binding / single-stranded DNA binding
262607_at	AT1G13990	122.175	504.652	4.13057	0.242917	glutathione peroxidase, putative
262609_at	AT1G13930	853.526	2686.79	3.14787	0.203864	similar to unknown protein [Arabidopsis thaliana] (TAIR:AT5G16730.1); similar to unnamed protein product [Vitis vinifera] (GB:CAO62148.1); contains domain PTHR23160 (PTHR23160)
262616_at	AT1G06620	14.4505	99.9356	6.91571	0.474003	ROC3 (rotamase CyP 3); peptidyl-prolyl cis-trans isomerase
262629_at	AT1G06460	232.964	1209.17	5.19036	0.189972	CRY2 (CRYPTOCHROME 2)
262641_at	AT1G62730	15.9484	32.5553	2.0413	0.105362	dehydration-responsive protein, putative
262644_at	AT1G62710	26.2141	53.4599	2.03935	0.341679	similar to unknown protein [Arabidopsis thaliana] (TAIR:AT2G18210.1); similar to hypothetical protein [Thellungiella halophila] (GB:ABB45855.1)
262661_s_at	AT1G14230;AT1G14250	30.4091	113.438	3.73041	0.0983004	SIT4 phosphatase-associated family protein
262694_at	AT1G62790	113.741	293.031	2.57629	0.352838	similar to unknown protein [Arabidopsis thaliana] (TAIR:AT5G24165.1); similar to unnamed protein product [Vitis vinifera] (GB:CAO69543.1)
262698_at	AT1G75960	18.3555	57.7299	3.14511	0.324846	ILR1 (IAA-LEUCINE RESISTANT 1); metallopeptidase
262700_at	AT1G76020	79.0694	169.384	2.14222	0.161494	C2 domain-containing protein / GRAM domain-containing protein
262707_at	AT1G16290	15.628	31.7089	2.02898	0.1071	KUP7 (K+ uptake permease 7); potassium ion transmembrane transporter
262711_at	AT1G16500	32.8282	71.3163	2.17241	0.0212386	APS4
262716_at	AT1G16470	182.13	395.335	2.17062	0.288695	similar to unnamed protein product [Vitis vinifera] (GB:CAO71288.1)
262722_at	AT1G43620	47.0634	120.391	2.55806	0.110732	MEK1 (mitogen-activated protein kinase kinase 1); MAP kinase kinase/ kinase
262727_at	AT1G75800	133.75	457.752	3.42243	0.311009	nuM1-related
262762_at	AT1G10700	74.8133	315.136	4.2123	0.229676	WRKY40 (WRKY DNA-binding protein 40); transcription factor
262772_at	AT1G13210	39.037	544.514	13.9487	0.00126229	HPT1 (HOMOGENTISATE PHYTYLTRANSFERASE 1); prenyltransferase
262784_at	AT1G10760	173.491	864.457	4.98271	0.296482	MATE efflux family protein
262793_at	AT1G13110	278.195	933.928	3.3571	0.0525819	ANAC032 (Arabidopsis NAC domain containing protein 32); transcription factor
262797_at	AT1G20840	64.139	306.068	4.77195	0.196947	zinc finger (B-box type) family protein
262832_s_at	AT1G14870;AT1G14880	121.634	1239.64	10.1916	0.071513	ATGSTU4 (GLUTATHIONE S-TRANSFERASE 22); glutathione transferase
262870_at	AT1G64710	98.3705	314.539	3.19749	0.00617491	ANAC053 (Arabidopsis NAC domain containing protein 53); transcription factor
262888_at	AT1G14790	19.2864	52.5338	2.72388	0.0451165	similar to unknown protein [Arabidopsis thaliana] (TAIR:AT1G02816.1); similar to unnamed protein product [Vitis vinifera] (GB:CAO40037.1); similar to hypothetical protein [Vitis vinifera] (GB:CAN69598.1); contains InterPro domain Protein of unknown function DUF538 (InterPro:IPR007493)
262892_at	AT1G79440	32.1621	151.045	4.69636	0.272504	harpin-induced protein-related / HIN1-related / harpin-responsive protein-related
262899_at	AT1G59870	592.775	2819.16	4.75587	0.00484604	CYP708A3 (cytochrome P450, family 708, subfamily A, polypeptide 3); oxygen binding
262910_at	AT1G59710	40.9176	91.5625	2.23773	0.0252574	ZIFL1 (ZINC INDUCED FACILITATOR-LIKE 1); tetracycline:hydrogen antiporter/ transporter
262920_at	AT1G79500	33.03	72.5016	2.19502	0.316803	disease resistance family protein
262926_s_at	AT1G65800;AT1G65790	60.8761	158.309	2.60052	0.158009	ATUTR2/UTR2 (UDP-GALACTOSE TRANSPORTER 2)
262930_at	AT1G65690	33.7517	190.673	5.64929	0.450633	ATGGH2 (GAMMA-GLUTAMYL HYDROLASE 2); gamma-glutamyl hydrolase
262932_at	AT1G65820	426.881	1564.21	3.66426	0.102361	ATPPC1 (PHOSPHOENOLPYRUVATE CARBOXYLASE 1); phosphoenolpyruvate carboxylase
262978_at	AT1G75780	26.4668	65.3421	2.46883	0.63214	monooxygenase, putative (MO2)
263032_at	AT1G23850	42.9032	90.5827	2.11133	0.284491	phosphofructokinase family protein
263065_at	AT2G18170	37.0333	162.345	4.38375	0.133582	CIPK17 (SNF1-RELATED PROTEIN KINASE 3.21); kinase
263073_at	AT2G17500	103.489	644.887	6.23146	0.565051	VHS domain-containing protein / GAT domain-containing protein
263083_at	AT2G27190	89.8281	231.489	2.57703	0.0548767	ATTRE1/TRE1 (TREHALASE 1); alpha,alpha-trehalase/ trehalase
263105_at	AT2G05320	21.6976	52.8255	2.43462	0.00867318	signal transducer
263120_at	AT1G78490	61.52	151.821	2.46784	0.204653	ELI3-2 (ELICITOR-ACTIVATED GENE 3)
263124_at	AT1G78480	13.5601	33.2754	2.45391	0.305676	CYP79B2 (cytochrome P450, family 79, subfamily B, polypeptide 2); oxygen binding
263126_at	AT1G78460	193.092	962.226	4.98324	0.00766468	[AT2G04090, MATE efflux family protein];[AT2G04100, MATE efflux family protein]
263128_at	AT1G78600	63.3454	398.396	6.28926	0.127494	similar to unknown protein [Arabidopsis thaliana] (TAIR:AT1G27020.1); similar to unknown protein [Oryza sativa (japonica cultivar-group)] (GB:AAN05517.1); similar to Os10g0463800 [Oryza sativa (japonica cultivar-group)] (GB:NP_001064789.1)
263135_at	AT1G78550	30.0002	61.5122	2.05039	0.0170525	unknown protein
263156_at	AT1G54030	152.317	416.952	2.73739	0.453325	C2 domain-containing protein
263157_at	AT1G54100	338.022	727.621	2.15258	0.585073	ATERF-2/ATERF2/ERF2 (ETHYLENE RESPONSE FACTOR 2); DNA binding / transcription activator/ transcription factor
263159_at	AT1G54130	213.737	939.256	4.39444	0.0826467	CYCT1;3; cyclin-dependent protein kinase
263180_at	AT1G05620	63.7209	152.721	2.39672	0.503581	strictosidine synthase family protein
263181_at	AT1G05720	86.1147	188.522	2.1892	0.0464216	[AT5G41750, disease resistance protein (TIR-NBS-LRR class), putative];[AT5G41740, disease resistance protein (TIR-NBS-LRR class), putative]
263182_at	AT1G05575	36.0143	183.046	5.08259	0.0898626	COR15A (COLD-REGULATED 15A)
263183_at	AT1G05570	79.2558	175.645	2.21617	0.0417717	WRKY38 (WRKY DNA-binding protein 38); transcription factor
263210_at	AT1G10585	18.2356	226.535	12.4226	0.494876	binding
263221_at	AT1G30620	42.5601	125.346	2.94516	0.363639	ubiquitin-associated (UBA)/TS-N domain-containing protein
263228_at	AT1G30700	27.0239	445.546	16.4871	0.518474	protein kinase family protein
263231_at	AT1G05680	101.61	420.062	4.13405	0.826338	nodulin MtN21 family protein
263249_at	AT2G31360	183.663	945.797	5.14964	0.209386	chaperone protein dnaJ-related
263250_at	AT2G31390	185.395	375.842	2.02725	0.501965	F-box family protein
263275_at	AT2G14170	226.413	473.079	2.08945	0.163631	AP2 domain-containing transcription factor family protein
263297_at	AT2G15310	32.3708	85.9152	2.65409	0.485673	TCP family transcription factor, putative
263330_at	AT2G15320	38.6195	83.4074	2.15972	0.000795234	mob1/phocein family protein
263379_at	AT2G40140	88.7619	305.532	3.44215	0.0755408	zinc-binding family protein
263402_at	AT2G04050	23.3139	48.7222	2.08983	0.953991	small G protein family protein / RhoGAP family protein
263404_s_at	AT2G04090;AT2G04100	24.9146	53.0485	2.12922	0.56146	F-box family protein
263405_s_at	AT2G04080;AT2G04066	41.6006	147.723	3.55097	0.0134068	eukaryotic translation initiation factor 5A, putative / eIF-5A, putative
263406_at	AT2G04160	98.7946	297.777	3.0141	0.540751	avirulence-responsive protein, putative / avirulence induced gene (AIG) protein, putative
263412_at	AT2G28720	52.0927	154.07	2.95761	0.239706	CYP71B22 (cytochrome P450, family 71, subfamily B, polypeptide 22); oxygen binding
263461_at	AT2G31800	89.8369	336.175	3.74206	0.00510599	ATTIM23-1 (TRANSLOCASE OF INNER MITOCHONDRIAL MEMBRANE 23); P-P-bond-hydrolysis-driven protein transmembrane transporter
263472_at	AT2G31955	62.7124	196.377	3.13139	0.079143	two-component response regulator
263475_at	AT2G31945	61.0006	193.75	3.1762	0.580521	glycine-rich protein
263478_at	AT2G31880	301.925	809.334	2.68058	0.0447913	DNA-binding family protein
263493_at	AT2G42520	67.4606	145.703	2.15983	0.10741	proline-rich family protein
263495_at	AT2G42530	24.6075	372.54	15.1393	0.354091	WRKY33 (WRKY DNA-binding protein 33); transcription factor
263497_at	AT2G42540	29.4939	218.175	7.39727	0.197341	COR413-PM1 (cold regulated 413 plasma membrane 1)
263498_at	AT2G42610	35.1157	134.738	3.83698	0.208708	flavin-containing monooxygenase family protein / FMO family protein
263513_at	AT2G12400	33.974	69.6998	2.05157	0.0787348	copper ion binding
263515_at	AT2G21640	44.944	131.421	2.9241	0.407285	haloacid dehalogenase-like hydrolase family protein
263517_at	AT2G21620	196.315	1084.82	5.52592	0.18058	endonuclease/exonuclease/phosphatase family protein / calcium-binding EF hand family protein
263539_at	AT2G24850	53.3518	700.818	13.1358	0.372897	NDA2 (ALTERNATIVE NAD(P)H DEHYDROGENASE 2); NADH dehydrogenase
263541_at	AT2G24860	229.747	460.229	2.0032	0.0153662	auxin-responsive protein-related
263548_at	AT2G21660	74.4491	2426.2	32.5888	0.251608	lipase class 3 family protein
263549_at	AT2G21650	286.798	667.141	2.32617	0.261155	PGP21 (P-GLYCOPROTEIN 21); ATPase, coupled to transmembrane movement of substances
263565_at	AT2G15390	38.6523	152.304	3.94036	0.144926	ATLFNR2 (LEAF FNR 2); NADPH dehydrogenase/ oxidoreductase/ poly(U) binding
263613_at	AT2G25250	53.1341	183.385	3.45137	0.0418279	[AT5G23410, similar to FKF1 (FLAVIN-BINDING KELCH DOMAIN F BOX PROTEIN), ubiquitin-protein ligase [Arabidopsis thaliana] (TAIR:AT1G68050.1); similar to unnamed protein product [Vitis vinifera] (GB:CAO42365.1); contains domain PTHR23244 (PTHR23244); contains domain PTHR23244:SF9 (PTHR23244:SF9)];[AT1G68050, FKF1 (FLAVIN-BINDING KELCH DOMAIN F BOX PROTEIN); ubiquitin-protein ligase];[AT5G42730, pse…
263669_at	AT1G04400	361.229	779.728	2.15854	0.00914169	similar to unknown protein [Arabidopsis thaliana] (TAIR:AT5G45520.1); similar to unnamed protein product [Vitis vinifera] (GB:CAO43141.1); similar to Os01g0799000 [Oryza sativa (japonica cultivar-group)] (GB:NP_001044526.1); contains domain SSF52047 (SSF52047); contains domain G3DSA:3.80.10.10 (G3DSA:3.80.10.10)
263680_at	AT1G26930	30.6505	72.0922	2.35208	0.935675	CSY2 (CITRATE SYNTHASE 2); citrate (SI)-synthase
263738_at	AT1G60060	16.4022	45.521	2.7753	0.38871	avirulence-responsive protein, putative / avirulence induced gene protein, putative / AIG protein, putative
263749_at	AT2G21520	116.119	255.646	2.20159	0.047043	transferase family protein
263776_s_at	AT2G46430;AT2G46440	112.182	405.314	3.61301	0.0150638	protein kinase, putative
263783_at	AT2G46400	34.7846	89.2347	2.56535	0.116713	ATRSP35 (Arabidopsis thaliana arginine/serine-rich splicing factor 35); RNA binding
263807_at	AT2G04400	304.843	1404.12	4.60605	0.144171	similar to predicted protein [Physcomitrella patens subsp. patens] (GB:EDQ78585.1); similar to Os02g0170900 [Oryza sativa (japonica cultivar-group)] (GB:NP_001046030.1); contains InterPro domain Lytic transglycosylase-like, catalytic (InterPro:IPR008258)
263829_at	AT2G40435	20.2293	131.911	6.5208	0.38358	AR791; actin binding
263852_at	AT2G04450	20.4773	45.3171	2.21304	0.0290841	lipase class 3 family protein
263870_at	AT2G22010	50.2666	133.339	2.65263	0.0715452	ATSS4/SSIV (STARCH SYNTHASE 4); transferase, transferring glycosyl groups
263901_at	AT2G36320	207.814	521.919	2.51147	0.0119835	ATMKK2 (MAP KINASE KINASE 2); MAP kinase kinase/ kinase
263904_at	AT2G36380	155.938	412.434	2.64486	0.335272	cyclic phosphodiesterase
263912_at	AT2G36390	115.102	237.838	2.06633	0.468033	[AT5G25260, similar to unknown protein [Arabidopsis thaliana] (TAIR:AT5G25250.1); similar to unknown protein [Arabidopsis thaliana] (TAIR:AT5G64870.1); similar to unnamed protein product [Vitis vinifera] (GB:CAO44306.1); similar to hypothetical protein [Vitis vinifera] (GB:CAN77054.1); similar to 80C09_16 [Brassica rapa subsp. pekinensis] (GB:AAZ41827.1); contains domain PTHR13806:SF3 (PTHR13806:…
263919_at	AT2G36470	12.2098	38.083	3.11904	0.00330412	disease resistance protein (TIR-NBS class), putative
263928_at	AT2G36330	45.9272	92.0004	2.00318	0.00552159	ATMHX (MAGNESIUM/PROTON EXCHANGER); cation:cation antiporter
263931_at	AT2G36220	26.82	137.783	5.13733	0.231942	TAT3 (TYROSINE AMINOTRANSFERASE 3); transaminase
263935_at	AT2G35930	47.5078	134.884	2.8392	0.102686	[AT1G36280, adenylosuccinate lyase, putative / adenylosuccinase, putative];[AT4G18440, adenylosuccinate lyase, putative / adenylosuccinase, putative]
263948_at	AT2G35980	30.2667	503.201	16.6256	0.37041	ATP synthase protein I -related
263986_at	AT2G42790	92.072	300.722	3.26616	0.372886	similar to unnamed protein product [Vitis vinifera] (GB:CAO41126.1)
264000_at	AT2G22500	85.6479	346.152	4.04157	0.102935	chorismate mutase
264006_at	AT2G22430	204.285	658.392	3.22291	0.00434297	pectinacetylesterase family protein
264019_at	AT2G21130	34.4992	215.33	6.24159	0.272586	ATSKP2;2/SKP2B (ARABIDOPSIS HOMOLOG OF HOMOLOG OF HUMAN SKP2 2); ubiquitin-protein ligase
264048_at	AT2G22400	67.6611	158.557	2.34339	0.136457	DIN2 (DARK INDUCIBLE 2); hydrolase, hydrolyzing O-glycosyl compounds
264052_at	AT2G22330	95.5625	281.826	2.94913	0.112537	binding
264071_at	AT2G27920	33.3974	74.1473	2.22015	0.173203	Identical to Uncharacterized GPI-anchored protein At5g19250 precursor [Arabidopsis Thaliana] (GB:P59833;GB:Q67ZQ2;GB:Q6ID89); similar to unknown protein [Arabidopsis thaliana] (TAIR:AT3G06035.1); similar to unknown [Populus trichocarpa] (GB:ABK94712.1)
264083_at	AT2G31230	37.6447	89.4649	2.37656	0.162998	embryo-abundant protein-related
264096_at	AT1G78995	82.2132	197.86	2.40668	0.565797	scarecrow-like transcription factor 7 (SCL7)
264107_s_at	AT2G13790;AT2G13800	146.848	367.523	2.50275	0.0312482	CYP83B1 (CYTOCHROME P450 MONOOXYGENASE 83B1); oxygen binding
264123_at	AT1G02270	74.9953	197.392	2.63206	0.051084	[AT4G19110, protein kinase, putative];[AT4G19112, CPuORF25 (Conserved peptide upstream open reading frame 25)]
264148_at	AT1G02220	20.0088	203.29	10.16	0.527183	ATPP2-B10 (Phloem protein 2-B10); carbohydrate binding
264178_at	AT1G02170	126.083	265.664	2.10706	0.123338	similar to unknown protein [Arabidopsis thaliana] (TAIR:AT4G26060.1); similar to unknown [Picea sitchensis] (GB:ABK23978.1); contains InterPro domain Channel forming colicin, C-terminal cytotoxic; (InterPro:IPR000293)
264186_at	AT1G54570	28.3569	238.301	8.40363	0.506896	similar to unnamed protein product [Vitis vinifera] (GB:CAO44157.1)
264204_at	AT1G22710	464.551	1083.38	2.3321	0.106013	pentatricopeptide (PPR) repeat-containing protein
264209_at	AT1G22740	24.8853	95.6678	3.84436	0.361718	ATCNGC10 (CYCLIC NUCLEOTIDE GATED CHANNEL 10); calmodulin binding / cyclic nucleotide binding / ion channel
264211_at	AT1G22770	57.6097	349.187	6.06126	0.227871	ERD7 (EARLY-RESPONSIVE TO DEHYDRATION 7)
264250_at	AT1G78680	136.003	540.204	3.97201	0.0436491	EXS family protein / ERD1/XPR1/SYG1 family protein
264261_at	AT1G09240	52.3653	153.432	2.93003	0.346017	similar to unnamed protein product [Vitis vinifera] (GB:CAO60894.1)
264280_at	AT1G61820	11.0045	67.9689	6.17649	0.615769	aldo/keto reductase family protein
264288_at	AT1G62045	10.6384	25.8723	2.43197	0.426293	leucine-rich repeat protein kinase, putative
264304_at	AT1G78895	62.699	126.518	2.01786	0.00470591	CBS domain-containing protein-related
264314_at	AT1G70420	21.6569	139.948	6.46205	0.219879	unknown protein
264351_at	AT1G03370	39.835	121.132	3.04085	0.0133157	MATE efflux family protein
264365_s_at	AT1G03220;AT1G03230	322.094	712.974	2.21356	0.443969	MTN3 (ARABIDOPSIS HOMOLOG OF MEDICAGO TRUNCATULA MTN3)
264433_at	AT1G61810	11.1191	74.4039	6.69152	0.378596	aspartyl protease family protein
264462_at	AT1G10200	101.694	395.323	3.88737	0.210034	SPX (SYG1/Pho81/XPR1) domain-containing protein
264467_at	AT1G10140	64.0114	232.923	3.63877	0.274748	protein kinase family protein
264482_at	AT1G77210	98.6244	263.461	2.67135	0.0774738	short-chain dehydrogenase/reductase (SDR) family protein
264506_at	AT1G09560	256.282	745.131	2.90747	0.266345	G6PD5 (GLUCOSE-6-PHOSPHATE DEHYDROGENASE 5); glucose-6-phosphate dehydrogenase
264514_at	AT1G09500	50.456	884.17	17.5236	0.524361	ATGSTF10 (EARLY DEHYDRATION-INDUCED 13); glutathione transferase
264515_at	AT1G10090	60.8691	192.067	3.15541	0.0231639	ATH9 (thioredoxin H-type 9); thiol-disulfide exchange intermediate
264516_at	AT1G10090	36.3851	90.3074	2.48199	0.0482053	AGB1 (GTP BINDING PROTEIN BETA 1); nucleotide binding
264524_at	AT1G10070	106.825	258.41	2.41899	0.507317	nitrate-responsive NOI protein, putative
264554_at	AT1G09510	17.3932	36.0562	2.073	0.31552	unknown protein
264580_at	AT1G05340	35.2657	341.079	9.67168	0.535291	similar to unknown protein [Arabidopsis thaliana] (TAIR:AT1G12450.1); similar to unnamed protein product [Vitis vinifera] (GB:CAO22255.1); contains InterPro domain SNARE associated Golgi protein (InterPro:IPR015414)
264590_at	AT2G17710	47.3354	107.84	2.2782	0.0489636	protease inhibitor/seed storage/lipid transfer protein (LTP) family protein
264592_at	AT2G17720	119.572	369.428	3.08959	0.271227	ATPME3 (Arabidopsis thaliana pectin methylesterase 3)
264619_at	AT2G17760	63.7706	184.945	2.90016	0.265254	[AT3G24982, protein binding];[AT3G25020, disease resistance family protein]
264645_at	AT1G08940	27.991	128.004	4.57303	0.238952	AMP-binding protein, putative
264648_at	AT1G09080	11.3498	34.1988	3.01317	0.45234	transcription factor jumonji (jmjC) domain-containing protein
264652_at	AT1G08920	52.6744	284.853	5.4078	0.256341	peptidyl-prolyl cis-trans isomerase / cyclophilin (CYP2) / rotamase
264654_s_at	AT1G08890;AT1G08900	54.9664	177.024	3.22059	0.0488884	AIR12 (Auxin-Induced in Root cultures 12); extracellular matrix structural constituent
264657_at	AT1G09100	27.3637	136.288	4.9806	0.115713	CZF1/ZFAR1; transcription factor
264663_at	AT1G09970	273.413	769.143	2.81312	0.164894	cysteine protease inhibitor, putative / cystatin, putative
264701_at	AT1G70160	303.588	806.642	2.65702	0.0426014	permease-related
264708_at	AT1G09740	50.4462	109.958	2.17972	0.524293	ATDCI1 (DELTA(3,5),DELTA(2,4)-DIENOYL-COA ISOMERASE 1); delta3,5-delta2,4-dienoyl-CoA isomerase/ enoyl-CoA hydratase
264736_at	AT1G62200	126.358	291.967	2.31063	0.0855248	auxin efflux carrier family protein
264746_at	AT1G62300	54.2211	171.195	3.15735	0.425815	ATPK19 (ARABIDOPSIS THALIANA PROTEIN KINASE 19); kinase
264766_at	AT1G61420	10.2262	23.4023	2.28847	0.214965	GDSL-motif lipase/hydrolase family protein
264783_at	AT1G08650	38.6909	141.47	3.65642	0.0376745	ankyrin protein kinase, putative (APK1)
264787_at	AT2G17840	39.8067	285.747	7.17837	0.180098	diacylglycerol kinase, putative
264799_at	AT1G08550	153.213	484.157	3.16003	0.26755	alphavirus core protein family
264809_at	AT1G08830	425.058	1209.3	2.84502	0.0647397	Identical to Uncharacterized membrane protein At1g75140 [Arabidopsis Thaliana] (GB:Q9FRK5;GB:Q8GY41;GB:Q9C9Q7); similar to unknown protein [Arabidopsis thaliana] (TAIR:AT1G19370.1); similar to unnamed protein product [Vitis vinifera] (GB:CAO61180.1); contains InterPro domain WD40 repeat-like (InterPro:IPR011046)
264841_at	AT1G03740	39.5768	262.257	6.62653	0.00922585	similar to unknown protein [Arabidopsis thaliana] (TAIR:AT3G53120.1); similar to unnamed protein product [Vitis vinifera] (GB:CAO62968.1); contains InterPro domain Modifier of rudimentary, Modr (InterPro:IPR009851)
264883_s_at	AT1G61250;AT1G11180	234.306	488.988	2.08696	0.0369525	peptidoglycan-binding LysM domain-containing protein
264900_at	AT1G23080	46.8081	212.633	4.54265	0.323854	similar to unknown protein [Arabidopsis thaliana] (TAIR:AT1G80180.1); similar to hypothetical protein MtrDRAFT_AC148340g12v2 [Medicago truncatula] (GB:ABD28396.1)
264902_at	AT1G23060	21.1148	43.8656	2.07748	0.250071	copine-related
264929_at	AT1G60730	36.1852	194.054	5.3628	0.423066	U-box domain-containing protein
264938_at	AT1G60610	32.5302	111.734	3.43476	0.57983	cinnamyl-alcohol dehydrogenase, putative
264951_at	AT1G76970	28.9067	86.3979	2.98885	0.264404	auxin-responsive family protein
264957_at	AT1G77000	31.3197	94.7769	3.02611	0.0959676	ATNHD1 (Arabidopsis thaliana Na/H antiporter 1); sodium:hydrogen antiporter
264958_at	AT1G76960	64.0341	264.578	4.13182	0.367609	PEX11C
264968_at	AT1G67360	110.219	381.854	3.4645	0.422207	CCoAMT (caffeoyl-CoA 3-O-methyltransferase); caffeoyl-CoA O-methyltransferase
264977_at	AT1G27090	116.484	289.657	2.48667	0.0569272	LEJ1 (LOSS OF THE TIMING OF ET AND JA BIOSYNTHESIS 1)
264986_at	AT1G27130	266.601	811.461	3.04373	0.00516642	dienelactone hydrolase family protein
264987_at	AT1G27030	61.4036	128.404	2.09114	0.466153	AACT1 (ANTHOCYANIN 5-AROMATIC ACYLTRANSFERASE 1); transferase
265008_at	AT1G61560	12.4917	52.4539	4.19909	0.274286	WAKL7 (WALL ASSOCIATED KINASE-LIKE 7)
265025_at	AT1G24575	50.8576	173.042	3.40248	0.0639124	THI2.1 (THIONIN 2.1); toxin receptor binding
265044_at	AT1G03950	35.7185	86.5686	2.42364	0.125942	lipase class 3 family protein / disease resistance protein-related
265058_s_at	AT1G52030;AT1G52040	30.5535	250.01	8.18269	0.0189078	CBS domain-containing protein
265059_at	AT1G52080	27.7395	59.9977	2.1629	0.5423	disease resistance protein (TIR-NBS-LRR class), putative
265067_at	AT1G03850	63.9477	222.179	3.47438	0.405756	membrane protein, putative
265075_at	AT1G55450	362.86	864.639	2.38284	0.107177	similar to unnamed protein product [Vitis vinifera] (GB:CAO40812.1)
265119_at	AT1G62570	43.6066	162.149	3.71845	0.509306	GATL1/GLZ1/PARVUS (GALACTURONOSYLTRANSFERASE-LIKE 1); polygalacturonate 4-alpha-galacturonosyltransferase/ transferase, transferring glycosyl groups / transferase, transferring hexosyl groups
265156_at	AT1G31000	3.90759	9.52629	2.43789	0.22258	TET3 (TETRASPANIN3)
265192_at	AT1G05060	57.5344	156.698	2.72355	0.0151225	no_match
265199_s_at	AT2G36780;AT2G36770	11.5524	107.507	9.30599	0.500484	FRA8 (FRAGILE FIBER8); transferase
265207_at	AT2G36680	53.0539	107.528	2.02677	0.0107446	disease resistance protein-related / LRR protein-related
265214_at	AT1G05000	30.6899	98.2753	3.20221	0.632699	[AT3G18530, binding];[AT3G01450, binding]
265221_s_at	AT2G02000;AT2G02010	14.6621	274.113	18.6953	0.158418	unknown protein
265244_at	AT2G43018;AT2G43020	103.912	240.196	2.31152	0.238374	zinc finger (C3HC4-type RING finger) family protein
265248_at	AT2G43010	135.582	346.206	2.55349	0.15752	aconitate hydratase, cytoplasmic, putative / citrate hydro-lyase/aconitase, putative
265260_at	AT2G43000	29.0493	153.597	5.28746	0.226321	ATNUDT6 (Arabidopsis thaliana Nudix hydrolase homolog 6); ADP-ribose diphosphatase/ NAD binding / hydrolase
265262_at	AT2G42980	8.54796	33.5796	3.92838	0.150406	O-methyltransferase family 2 protein
265266_at	AT2G42890	53.6915	157.124	2.92642	0.254349	similar to unknown protein [Arabidopsis thaliana] (TAIR:AT1G23710.1); similar to hypothetical protein [Vitis vinifera] (GB:CAN61665.1); similar to unnamed protein product [Vitis vinifera] (GB:CAO14763.1); contains InterPro domain Protein of unknown function DUF1645 (InterPro:IPR012442)
265271_at	AT2G28360	15.8564	54.5787	3.44208	0.0169185	transcription factor
265276_at	AT2G28400	31.6898	150.741	4.75677	0.528272	prenyltransferase/squalene oxidase repeat-containing protein
265283_at	AT2G20370	40.5015	81.3329	2.00814	0.00816471	ATERF6 (ETHYLENE RESPONSIVE ELEMENT BINDING FACTOR 6); DNA binding / transcription factor
265333_at	AT2G18350	12.1	41.7234	3.44821	0.155681	HMG1 (3-HYDROXY-3-METHYLGLUTARYL COA REDUCTASE)
265344_at	AT2G22660	71.3619	252.947	3.54457	0.0706051	RPK1 (RECEPTOR-LIKE PROTEIN KINASE 1); kinase
265352_at	AT2G16600	739.533	1505.39	2.0356	0.00453295	similar to unknown protein [Arabidopsis thaliana] (TAIR:AT5G63540.2); similar to unknown protein [Arabidopsis thaliana] (TAIR:AT5G63540.1); similar to unknown protein [Oryza sativa (japonica cultivar-group)] (GB:BAD67825.1); contains InterPro domain Region of unknown function DUF1767 (InterPro:IPR013894)
265354_at	AT2G16700	52.351	140.427	2.68242	0.378461	protein binding
265357_at	AT2G16740	170.263	346.026	2.0323	0.00165408	SUS1 (SUCROSE SYNTHASE 1); UDP-glycosyltransferase/ sucrose synthase
265358_at	AT2G16710	78.4973	233.192	2.9707	0.161674	ZIP1 (ZINC TRANSPORTER 1 PRECURSOR); zinc ion transmembrane transporter
265359_at	AT2G16720	25.055	52.2851	2.08681	0.95322	embryo-specific protein-related
265385_at	AT2G20900	76.2421	198.29	2.6008	0.168927	embryo-abundant protein-related
265414_at	AT2G16660	101.508	764.465	7.53106	0.0313116	OPR3 (OPDA-REDUCTASE 3); 12-oxophytodienoate reductase
265424_at	AT2G20780	25.0649	76.9616	3.07049	0.0546069	PIFI (POST-ILLUMINATION CHLOROPHYLL FLUORESCENCE INCREASE)
265426_at	AT2G20740	119.855	241.368	2.01383	0.114897	serine protease protein -related, expressed pseudogene, blastp match of 64% identity and 1.9e-114 P-value to GP|29367523|gb|AAO72617.1||AY224498 putative serine protease-like protein {Oryza sativa (japonica cultivar-group)}
265433_at	AT2G20950	44.7763	95.1578	2.12518	0.0747713	[AT5G53590, auxin-responsive family protein];[AT5G53588, CPuORF50 (Conserved peptide upstream open reading frame 50)]
265440_at	AT2G20960	117.519	273.985	2.33142	0.025197	BAP1 (BON ASSOCIATION PROTEIN 1)
265450_at	AT2G46620	51.6792	217.396	4.20665	0.0707051	zinc finger (C3HC4-type RING finger) family protein
265457_at	AT2G46550	109.227	236.386	2.16418	0.175326	PDF1.2 (Low-molecular-weight cysteine-rich 77)
265471_at	AT2G37130	47.3901	162.767	3.43462	0.477529	protein kinase, putative
265478_at	AT2G15890	152.939	1682.21	10.9993	0.195262	epsin N-terminal homology (ENTH) domain-containing protein
265480_at	AT2G15970	196.3	1527.39	7.78089	0.238213	F-box family protein
265481_at	AT2G15960	315.961	844.298	2.67216	0.33721	sequence-specific DNA binding / transcription factor
265499_at	AT2G15480	27.4547	85.3474	3.10866	0.525327	beta-fructofuranosidase, putative / invertase, putative / saccharase, putative / beta-fructosidase, putative
265501_at	AT2G15490	18.8776	85.9947	4.55538	0.52427	ACD32.1 (ALPHA-CRYSTALLIN DOMAIN 31.2)
265510_at	AT2G05630	38.8182	141.977	3.65748	0.154304	chitinase, putative
265530_at	AT2G06050	114.363	531.305	4.64577	0.182529	[AT1G14870, Identical to Uncharacterized protein At1g14870 [Arabidopsis Thaliana] (GB:Q9LQU4); similar to unknown protein [Arabidopsis thaliana] (TAIR:AT5G35525.1); similar to unnamed protein product [Vitis vinifera] (GB:CAO42338.1); contains InterPro domain Aspartic acid and asparagine hydroxylation site (InterPro:IPR000152); contains InterPro domain Protein of unknown function Cys-rich (InterPr…
265539_at	AT2G15830	14.6073	32.686	2.23766	0.262647	ATBET9 (ARABIDOPSIS THALIANA BROMODOMAIN AND EXTRATERMINAL DOMAIN PROTEIN 9); DNA binding
265560_at	AT2G05520	1665.54	4406.47	2.64567	0.0476551	AtRABA1d/AtRab11B/AthSGBP (Arabidopsis Rab GTPase homolog A1d); GTP binding
265577_at	AT2G20100	8.87787	18.5345	2.08772	0.821114	TOC1 (TIMING OF CAB EXPRESSION 1); transcription regulator
265583_at	AT2G20010	68.3871	142.852	2.08888	0.150339	hexose transporter, putative
265620_at	AT2G27310	11.4566	64.7888	5.65517	0.225928	BGLU46; hydrolase, hydrolyzing O-glycosyl compounds
265633_at	AT2G25490	230.739	465.674	2.01819	0.00268378	Protein containing PAM2 motif which mediates interaction with the PABC domain of polyadenyl binding proteins.
265661_at	AT2G24360	200.305	460.568	2.29934	0.0171862	unknown protein
265670_s_at	AT2G32190;AT2G32210	31.3955	133.037	4.23746	0.514395	WD-40 repeat family protein
265679_at	AT2G32240	202.328	650.382	3.21449	0.0122824	alanine--glyoxylate aminotransferase, putative / beta-alanine-pyruvate aminotransferase, putative / AGT, putative
265698_at	AT2G32160	143.221	495.02	3.45635	0.0237066	unknown protein
265713_at	AT2G03530	50.6039	164.043	3.2417	0.0432271	similar to unknown protein [Arabidopsis thaliana] (TAIR:AT3G02242.1)
265725_at	AT2G32030	23.9935	54.3621	2.2657	0.0290803	ATGUS2 (ARABIDOPSIS THALIANA GLUCURONIDASE 2); beta-glucuronidase
265732_at	AT2G01300	24.1837	65.5731	2.71146	0.112957	RMA1 (Ring finger protein with Membrane Anchor 1); protein binding / ubiquitin-protein ligase/ zinc ion binding
265759_at	AT2G13100	67.3719	219.022	3.25094	0.0465033	sugar transporter, putative
265828_at	AT2G14520	10.4008	26.2291	2.52184	0.0791856	lectin protein kinase family protein
265837_at	AT2G14560	189.756	1351.5	7.12232	0.000362486	MYB7 (myb domain protein 7); DNA binding / transcription factor
265840_at	AT2G14530	34.5851	71.3901	2.06419	0.0783847	HDA2 (histone deacetylase 2); histone deacetylase
265855_at	AT2G42390	76.9477	154.206	2.00404	0.0939533	KAT2/PED1 (PEROXISOME DEFECTIVE 1); acetyl-CoA C-acyltransferase
265893_at	AT2G15040	18.9966	97.4479	5.12976	0.0425465	RD2 (RESPONSIVE TO DESSICATION 2)
265900_at	AT2G25730	55.8785	149.583	2.67692	0.29548	similar to hypothetical protein [Vitis vinifera] (GB:CAN72892.1); contains InterPro domain Protein of unknown function DUF850, transmembrane eukaryotic (InterPro:IPR008568)
265913_at	AT2G25625	65.848	500.738	7.60445	0.583955	ethylene-responsive family protein
265917_at	AT2G15080	80.2492	269.209	3.35466	0.131974	BGL1 (BETA-GLUCOSIDASE HOMOLOG 1); hydrolase, hydrolyzing O-glycosyl compounds
265920_s_at	AT2G15120;AT2G15220	18.2597	84.9541	4.65254	0.422883	RDR1 (RNA-DEPENDENT RNA POLYMERASE 1); RNA-directed RNA polymerase/ nucleic acid binding
265952_at	AT2G37480;AT2G37478	81.2191	262.131	3.22746	0.016976	CYP89A9 (cytochrome P450, family 87, subfamily A, polypeptide 9); oxygen binding
265953_at	AT2G37480;AT2G37478	104.427	468.581	4.48718	0.0174165	ATGSTU24 (ARABIDOPSIS THALIANA GLUTATHIONE S-TRANSFERASE (CLASS TAU) 24); glutathione transferase
265987_at	AT2G24240	42.8073	98.5201	2.30148	0.034698	similar to hypothetical protein [Vitis vinifera] (GB:CAN67127.1)
265996_at	AT2G24200	703.728	1936.51	2.75179	0.0911289	RD20 (RESPONSIVE TO DESSICATION 20); calcium ion binding
266000_at	AT2G24180	271.41	797.758	2.93931	0.383318	PDF1.2b (plant defensin 1.2b)
266016_at	AT2G18670	40.5692	107.298	2.64482	0.00201955	AT-HSFA4A (Arabidopsis thaliana heat shock transcription factor A4A); DNA binding / transcription factor
266017_at	AT2G18690	117.352	664.507	5.6625	0.098789	similar to ankyrin repeat family protein [Arabidopsis thaliana] (TAIR:AT1G11740.1); similar to unknown [Brassica rapa] (GB:ABL97958.1); contains domain PTHR12447 (PTHR12447)
266037_at	AT2G05940	89.7185	206.709	2.30397	0.387101	prenylated rab acceptor (PRA1) family protein
266070_at	AT2G18660	59.8949	122.583	2.04664	0.132104	protein kinase family protein / peptidoglycan-binding LysM domain-containing protein
266071_at	AT2G18680;AT2G18670	38.8056	88.763	2.28738	0.336935	ATB' ALPHA (PP2A, B' subunit, alpha isoform); protein phosphatase type 2A regulator
266078_at	AT2G40670	26.3025	58.4909	2.22378	0.223795	auxin/aluminum-responsive protein, putative
266081_at	AT2G37840	16.5557	53.5591	3.23508	0.033926	DRT102 (DNA-DAMAGE-REPAIR/TOLERATION 2)
266089_at	AT2G38010	61.1096	143.253	2.34419	0.113808	[AT3G59930, Encodes a defensin-like (DEFL) family protein.];[AT5G33355, Encodes a defensin-like (DEFL) family protein.]
266101_at	AT2G37940	102.052	336.943	3.30167	0.011637	ATGA2OX6/DTA1 (GIBBERELLIN 2-OXIDASE 6); gibberellin 2-beta-dioxygenase
266142_at	AT2G39030	22.0041	1641.94	74.6194	0.320941	CYP71A13 (CYTOCHROME P450, FAMILY 71, SUBFAMILY A, POLYPEPTIDE 13); indoleacetaldoxime dehydratase/ oxygen binding
266150_s_at	AT2G12290;AT4G19700	49.4869	105.989	2.14176	0.491162	ATFRO8/FRO8 (FERRIC REDUCTION OXIDASE 8); ferric-chelate reductase/ oxidoreductase
266156_at	AT2G28110	33.066	86.1847	2.60645	0.946827	APG8A (autophagy 8A)
266167_at	AT2G38860	195.882	907.961	4.63525	0.1029	TMT1 (TONOPLAST MONOSACCHARIDE TRANSPORTER1); carbohydrate transmembrane transporter/ nucleoside transmembrane transporter/ sugar:hydrogen ion symporter
266170_at	AT2G39050	34.4159	208.762	6.06585	0.430723	CSD1 (COPPER/ZINC SUPEROXIDE DISMUTASE 1); copper, zinc superoxide dismutase
266181_at	AT2G02390	156.673	321.108	2.04954	0.583722	serine/threonine protein kinase, putative
266182_at	AT2G02370	48.416	113.98	2.35418	0.0619447	exostosin family protein
266214_at	AT2G06890	1.43633	3.49524	2.43345	0.344423	UXS5 (UDP-Xyl synthase 5); catalytic
266225_at	AT2G28900	143.244	963.18	6.72403	0.385135	SIT4 phosphatase-associated family protein
266229_at	AT2G28840	107.703	929.171	8.62715	0.0798176	potassium channel tetramerisation domain-containing protein
266235_at	AT2G02360	38.1376	109.243	2.86444	0.00262535	[AT3G13700, RNA-binding protein, putative];[AT3G13710, prenylated rab acceptor (PRA1) family protein]
266259_at	AT2G27830	110.688	243.36	2.19861	0.0738706	DSBA oxidoreductase family protein
266267_at	AT2G29460	40.8547	381.17	9.3299	0.310976	hydroxyproline-rich glycoprotein family protein
266271_at	AT2G29440	26.9091	61.4673	2.28425	0.756478	similar to unknown protein [Arabidopsis thaliana] (TAIR:AT3G56360.1); similar to unnamed protein product [Vitis vinifera] (GB:CAO41488.1)
266290_at	AT2G29490	31.7026	215.982	6.81277	0.531497	KAM1/MUR3 (MURUS 3); catalytic/ transferase, transferring glycosyl groups
266292_at	AT2G29350	56.7605	853.279	15.033	0.45525	CYP710A1 (cytochrome P450, family 710, subfamily A, polypeptide 1); C-22 sterol desaturase/ oxygen binding
266294_at	AT2G29500	47.162	127.448	2.70235	0.702485	AGD13 (ARF-GAP DOMAIN 13); ARF GTPase activator/ zinc ion binding
266326_at	AT2G46650	201.996	567.967	2.81177	0.226314	dormancy/auxin associated family protein
266327_at	AT2G46680	67.5704	254.041	3.75965	0.816973	VHS domain-containing protein / GAT domain-containing protein
266337_at	AT2G32390	18.5478	55.0736	2.96928	0.13051	LEM3 (ligand-effect modulator 3) family protein / CDC50 family protein
266342_at	AT2G01540	48.1072	147.33	3.06254	0.106651	similar to unknown protein [Arabidopsis thaliana] (TAIR:AT2G19460.1); similar to unknown [Populus trichocarpa] (GB:ABK95751.1)
266368_at	AT2G41380	31.1471	140.018	4.49537	0.551958	phosphatidylinositol-4-phosphate 5-kinase family protein
266385_at	AT2G14610	44.636	1326.36	29.715	0.374028	no_match
266396_at	AT2G38790	34.1245	84.8079	2.48525	0.048403	cyclase family protein
266399_at	AT2G38670	78.4927	203.059	2.58698	0.0375884	CORI3 (CORONATINE INDUCED 1, JASMONIC ACID RESPONSIVE 2); transaminase
266437_at	AT2G43160	182.996	458.763	2.50695	0.0356174	[AT4G30730, similar to unknown protein [Arabidopsis thaliana] (TAIR:AT4G30750.1)];[AT4G30750, similar to unknown protein [Arabidopsis thaliana] (TAIR:AT4G30730.1)]
266439_s_at	AT2G43200	19.609	53.4491	2.72575	0.141489	lectin protein kinase family protein
266452_at	AT2G43320	32.1253	64.4439	2.00601	0.28845	copine-related
266500_at	AT2G06925	62.7339	178.473	2.84492	0.451039	GDSL-motif lipase, putative
266516_at	AT2G47880	41.0628	83.8782	2.04268	0.213802	ATG1 (G1p-related protein)
266536_at	AT2G16900	58.7168	277.415	4.72463	0.401313	ATMPK7 (MAP KINASE 7); MAP kinase/ kinase
266552_at	AT2G46330	830.643	2641.08	3.17956	0.0190391	ANAC047 (Arabidopsis NAC domain containing protein 47); transcription factor
266553_at	AT2G46170	207.744	481.197	2.31631	0.0290015	transferase family protein
266572_at	AT2G23840	131.496	384.152	2.92141	0.00551178	similar to unknown protein [Arabidopsis thaliana] (TAIR:AT4G21970.1); similar to hypothetical protein [Vitis vinifera] (GB:CAN76322.1); contains InterPro domain Protein of unknown function DUF584 (InterPro:IPR007608)
266581_at	AT2G46140	36.8301	79.7787	2.16613	0.487335	CAD1 (CADMIUM SENSITIVE 1)
266590_at	AT2G46240	15.4773	40.7363	2.632	0.00953385	integral membrane family protein
266617_at	AT2G29670	348.417	1072.86	3.07925	0.0266761	PAD3 (PHYTOALEXIN DEFICIENT 3); oxygen binding
266658_at	AT2G25735	162.744	367.876	2.26046	0.152824	similar to unknown protein [Arabidopsis thaliana] (TAIR:AT5G64400.1); similar to unknown [Populus trichocarpa] (GB:ABK94558.1); contains InterPro domain CHCH (InterPro:IPR010625)
266673_at	AT2G29630	179.799	1073.21	5.96892	0.233133	similar to unknown protein [Arabidopsis thaliana] (TAIR:AT5G54870.1); similar to unknown protein [Arabidopsis thaliana] (TAIR:AT4G27020.1); similar to unknown [Picea sitchensis] (GB:ABK24649.1); similar to hypothetical protein OsI_030218 [Oryza sativa (indica cultivar-group)] (GB:EAZ08986.1); similar to unnamed protein product [Vitis vinifera] (GB:CAO40967.1)
266707_at	AT2G03310	85.5927	229.334	2.67937	0.220303	PLDGAMMA1 (maternal effect embryo arrest 54); phospholipase D
266746_s_at	AT2G02930;AT4G02520	1097.14	2726.81	2.48538	0.0989594	EDA9 (embryo sac development arrest 9); NAD binding / amino acid binding / binding / catalytic/ cofactor binding / oxidoreductase, acting on the CH-OH group of donors, NAD or NADP as acceptor / phosphoglycerate dehydrogenase
266752_at	AT2G47000	42.3676	282.904	6.67736	0.51151	[AT2G43018, CPuORF17 (Conserved peptide upstream open reading frame 17)];[AT2G43020, ATPAO2 (POLYAMINE OXIDASE 2); amine oxidase]
266797_at	AT2G22840	10.5106	22.9667	2.1851	0.211581	protein kinase family protein
266799_at	AT2G22860	10.3389	76.9629	7.44401	0.206589	UGT73B4; UDP-glycosyltransferase/ transferase, transferring glycosyl groups
266835_at	AT2G29990	50.3851	151.598	3.00877	0.277077	AtMYB15/AtY19/MYB15 (myb domain protein 15); DNA binding / transcription factor
266839_at	AT2G25930	28.5707	120.689	4.22423	0.287232	proton-dependent oligopeptide transport (POT) family protein
266848_at	AT2G25950	59.1727	131.11	2.21572	0.0842793	serine carboxypeptidase S28 family protein
266872_at	AT2G44730	18.0008	40.0541	2.22513	0.126043	F-box family protein
266873_at	AT2G44740	28.1396	87.537	3.11081	0.303757	pectinesterase family protein
266923_at	AT2G45980	185.881	386.173	2.07753	0.000413345	SAL1 (FIERY1); 3'(2'),5'-bisphosphate nucleotidase/ inositol or phosphatidylinositol phosphatase
266938_at	AT2G18950	69.5661	199.409	2.86647	0.457615	seven in absentia (SINA) family protein
266964_at	AT2G39480	52.7169	112.609	2.1361	0.0853361	pfkB-type carbohydrate kinase family protein
266977_at	AT2G39420	32.0637	119.249	3.71911	0.097167	similar to unknown protein [Arabidopsis thaliana] (TAIR:AT1G75060.1); similar to unnamed protein product [Vitis vinifera] (GB:CAO61216.1)
266983_at	AT2G39400	127.138	347.938	2.7367	0.0204957	ATPPA5 (ARABIDOPSIS THALIANA PYROPHOSPHORYLASE 5); inorganic diphosphatase/ pyrophosphatase
266995_at	AT2G34500	46.2189	430.72	9.31914	0.369078	YLS5 (yellow-leaf-specific gene 5)
267010_at	AT2G39250	16.1837	39.0464	2.4127	0.373229	DIN11 (DARK INDUCIBLE 11); oxidoreductase
267028_at	AT2G38470	210.131	894.236	4.25561	0.053729	ZCF37
267055_at	AT2G38360	54.6869	112.971	2.06578	0.278019	ChaC-like family protein
267080_at	AT2G41190	31.0902	168.968	5.43477	0.505339	NOL1/NOP2/sun family protein
267084_at	AT2G41180	110.089	594.926	5.40406	0.0105477	ATHB6 (ARABIDOPSIS THALIANA HOMEOBOX PROTEIN 6); transcription factor
267134_at	AT2G23450	78.9948	194.287	2.45948	0.363732	ATGRP8/GR-RBP8 (COLD, CIRCADIAN RHYTHM, AND RNA BINDING 1, GLYCINE-RICH PROTEIN 8); RNA binding
267152_at	AT2G31040	463.712	1052.36	2.26943	0.303237	HAT14 (homeobox-leucine zipper protein 14); DNA binding / transcription factor
267153_at	AT2G30860	2119.3	4624.19	2.18194	0.0113609	similar to unknown protein [Arabidopsis thaliana] (TAIR:AT1G11905.1); similar to unnamed protein product [Vitis vinifera] (GB:CAO24012.1); contains InterPro domain B-cell receptor-associated 31-like; (InterPro:IPR008417)
267154_at	AT2G30870	1330.14	3212.51	2.41516	0.0364156	ANAC062 (Arabidopsis NAC domain containing protein 62); transcription factor
267161_at	no_match	39.7496	82.2035	2.06804	0.207159	porin, putative
267165_at	AT2G37710	201.989	503.861	2.49449	0.038106	GAMMA-VPE (Vacuolar processing enzyme gamma); cysteine-type endopeptidase
267168_at	AT2G37770	70.677	560.901	7.93612	0.549123	similar to unknown protein [Arabidopsis thaliana] (TAIR:AT1G05320.1); similar to unknown protein [Arabidopsis thaliana] (TAIR:AT1G05320.3); similar to unknown protein [Arabidopsis thaliana] (TAIR:AT1G05320.2); similar to unnamed protein product [Vitis vinifera] (GB:CAO63724.1); contains domain PD023692 (PD023692); contains domain PTHR23160 (PTHR23160)
267178_at	AT2G37750	38.302	204.134	5.32961	0.733997	SBE2.1 (STARCH BRANCHING ENZYME 2.1); 1,4-alpha-glucan branching enzyme
267181_at	AT2G37760	209.754	514.906	2.45481	0.735385	DHS1 (3-DEOXY-D-ARABINO-HEPTULOSONATE 7-PHOSPHATE SYNTHASE 1); 3-deoxy-7-phosphoheptulonate synthase
267199_at	AT2G30990	77.4843	195.146	2.51852	0.00518174	type I phosphodiesterase/nucleotide pyrophosphatase family protein
267209_at	AT2G30930	177.169	438.37	2.4743	0.277122	ATGB2/ATRAB2C/ATRABB1B (GTP-BINDING 2); GTP binding
267246_at	AT2G30250	66.741	155.672	2.33248	0.209004	embryo-abundant protein-related
267264_at	AT2G22970	27.9302	75.118	2.68949	0.14645	RHA1B (RING-H2 finger A1B); protein binding / zinc ion binding
267265_at	AT2G22980	158.178	326.249	2.06254	0.438839	leucine-rich repeat family protein / protein kinase family protein
267278_at	AT2G19350	36.7413	75.0002	2.0413	0.112575	SIB1 (SIGMA FACTOR BINDING PROTEIN 1); binding
267280_at	AT2G19450	33.9184	164.291	4.84371	0.187437	CALS1 (CALLOSE SYNTHASE 1); transferase, transferring glycosyl groups
267300_at	AT2G30140	184.88	424.199	2.29446	0.54086	similar to unknown [Populus trichocarpa] (GB:ABK93498.1)
267355_at	AT2G39900	37.2067	152.332	4.09421	0.32923	similar to unknown protein [Arabidopsis thaliana] (TAIR:AT2G42400.1); similar to unnamed protein product [Vitis vinifera] (GB:CAO66378.1); similar to unnamed protein product [Vitis vinifera] (GB:CAO69825.1); similar to hypothetical protein [Vitis vinifera] (GB:CAN71043.1)
267374_at	AT2G26230	63.4616	289.137	4.5561	0.167639	similar to hypothetical protein [Vitis vinifera] (GB:CAN63693.1); contains InterPro domain Terpenoid synthase (InterPro:IPR008949)
267392_at	AT2G44490	642.541	1395.97	2.17257	0.104852	2-oxoglutarate-dependent dioxygenase, putative
267393_at	AT2G44500	86.8072	187.649	2.16168	0.353907	transmembrane receptor
267411_at	AT2G34930	28.3207	70.34	2.4837	0.11639	[AT4G34131, UGT73B3 (UDP-GLUCOSYL TRANSFERASE 73B3); UDP-glycosyltransferase/ abscisic acid glucosyltransferase/ transferase, transferring hexosyl groups];[AT4G34135, UGT73B2; UDP-glucosyltransferase/ UDP-glycosyltransferase/ flavonol 3-O-glucosyltransferase]
267412_at	AT2G34940	26.6735	53.6553	2.01155	0.0645181	zinc finger (C3HC4-type RING finger) family protein / ankyrin repeat family protein
267422_at	AT2G35050	241.153	501.931	2.08138	0.0909329	CBS domain-containing protein / octicosapeptide/Phox/Bemp1 (PB1) domain-containing protein
267425_at	AT2G34810	44.7517	271.051	6.05678	0.396998	PPCK1 (PHOSPHOENOLPYRUVATE CARBOXYLASE KINASE); kinase
267460_at	AT2G33810	34.2748	122.787	3.58243	0.296013	ATH8 (thioredoxin H-type 8); thiol-disulfide exchange intermediate
267461_at	AT2G33830	83.2422	1654.37	19.8742	0.34364	aldo/keto reductase family protein
267490_at	AT2G19130	56.4699	181.469	3.21355	0.0886617	SCPL49 (serine carboxypeptidase-like 49); serine carboxypeptidase
267495_at	no_match	15.5823	34.5261	2.21573	0.283484	similar to unknown protein [Arabidopsis thaliana] (TAIR:AT5G22550.2); similar to unnamed protein product [Vitis vinifera] (GB:CAO15956.1); contains InterPro domain Protein of unknown function DUF247, plant (InterPro:IPR004158)
267496_at	AT2G30550	85.5875	206.264	2.40998	0.467722	2-oxoacid-dependent oxidase, putative
267532_at	AT2G42040	37.384	79.097	2.1158	0.298587	WRKY2 (WRKY DNA-binding protein 2); transcription factor
267538_at	AT2G41870	38.1794	96.8703	2.53724	0.0778525	lectin protein kinase family protein
267545_at	AT2G32690	17.326	65.0898	3.75676	0.0947372	VQ motif-containing protein
267546_at	AT2G32680	33.5641	111.883	3.33342	0.0384956	WAK1 (CELL WALL-ASSOCIATED KINASE); kinase
267567_at	AT2G30770	15.7976	1319.55	83.5284	0.220539	glycosyl hydrolase family 1 protein
267621_at	no_match	9.15568	20.4561	2.23425	0.236479	CAX7 (CALCIUM EXCHANGER 7); calcium:sodium antiporter/ cation:cation antiporter
267645_at	AT2G32860	121.144	250.477	2.06759	0.228537	pseudogene of ABC transporter family protein

## Sheet: DS1(b)_Botrytis Down
Supplementary Dataset 1. (B) Expression levels and fold repression of genes in response to B. cinerea selected from wild type samples.
Wt-0: Col-0 wild-type at 0hpt with Botrytis cinerea Stress.
Wt-18: Col-0 wild-type at 18hpt with Botrytis cinerea Stress.
FC: Fold Change.
Probe ID	Locus Identifier	Wt-0	Wt-18	FC	P-value	Annotation
244912_at	AT2G07783;ATMG00830	220.103	75.134	-2.92948	0.00273085	[AT2G07783, pseudogene, similar to Ccl1, blastp match of 86% identity and 6.4e-177 P-value to GP|1694629|dbj|BAA12329.1||D84373 Ccl1 {Brassica napus}];[ATMG00830, cytochrome c biogenesis orf382]
244920_s_at	AT2G07751;ATMG00990	348.956	80.3594	-4.34243	< 0.0001	[AT2G07751, NADH-ubiquinone oxidoreductase chain 3, putative];[ATMG00990, NADH dehydrogenase subunit 3]
244921_s_at	ATMG01000	251.828	59.3107	-4.24591	0.00485911	hypothetical protein
244922_s_at	AT2G07674;ATMG01010	58.955	24.2421	-2.43192	0.0175787	[AT2G07674, similar to hypothetical protein BrnapMp048 [Brassica napus] (GB:YP_717145.1); contains domain PD020792 (PD020792)];[ATMG01010, hypothetical protein]
244929_at	ATMG00580	246.442	123.995	-1.98752	0.0403101	NADH dehydrogenase subunit 4
244932_at	ATCG01060	1024.27	396.987	-2.58012	0.0130141	Encodes the PsaC subunit of photosystem I.
244933_at	ATCG01070	714.687	300.597	-2.37756	0.0217414	NADH dehydrogenase ND4L
244934_at	ATCG01080	412.361	196.324	-2.10041	0.0864097	NADH dehydrogenase ND6
244936_at	ATCG01100	2077.33	674.134	-3.08148	0.00496882	NADH dehydrogenase ND1
244937_at	ATCG01110	305.68	86.8358	-3.5202	0.0035298	Encodes the 49KDa plastid NAD(P)H dehydrogenase subunit H protein. Its transcription is regulated by an ndhF-specific plastid sigma factor, SIG4.
244938_at	ATCG01120	275.62	80.9436	-3.40509	0.00509173	encodes a chloroplast ribosomal protein S15, a constituent of the small subunit of the ribosomal complex
244939_at	ATCG00065	534.462	136.876	-3.9047	0.0027073	chloroplast gene encoding ribosomal protein s12. The gene is located in three distinct loci on the chloroplast genome and is transpliced to make one transcript.
244940_at	ATCG01230;ATCG00905	3032.67	495.284	-6.12308	0.00222951	[ATCG01230, chloroplast gene encoding ribosomal protein s12. The gene is located in three distinct loci on the chloroplast genome and is transpliced to make one transcript.];[ATCG00905, chloroplast gene encoding ribosomal protein s12. The gene is located in three distinct loci on the chloroplast genome and is transpliced to make one transcript.]
244944_s_at	ATMG00080;ATMG00090	194.388	96.1288	-2.02216	0.00456196	[ATMG00080, encodes a mitochondrial ribosomal protein L16, which is a constituent of the large ribosomal subunit];[ATMG00090, ribosomal protein S3]
244959_s_at	AT2G07708;ATMG00500;ATMG00490	98.3297	36.032	-2.72896	0.000990596	[AT2G07708, Identical to Uncharacterized mitochondrial protein AtMg00500 [Arabidopsis Thaliana] (GB:P93305); similar to hypothetical protein BrnapMp004 [Brassica napus] (GB:YP_717103.1)];[ATMG00500, hypothetical protein];[ATMG00490, hypothetical protein]
244966_at	ATCG00600	281.02	121.683	-2.30944	0.0236928	Cytochrome b6-f complex, subunit V. Disruption of homologous gene in Chlamydomonas results in disruption of cytochrome b6-f complex.
244970_at	ATCG00660	385.013	162.813	-2.36475	0.0104613	encodes a chloroplast ribosomal protein L20, a constituent of the large subunit of the ribosomal complex
244971_at	ATCG00670	2973.04	1305.74	-2.27691	0.0327807	Encodes the only ClpP (caseinolytic protease) encoded within the plastid genome. Contains a highly conserved catalytic triad of Ser-type proteases (Ser-His-Asp). Part of the 350 kDa chloroplast Clp complex. The name reflects nomenclature described in Adam et. al (2001).
244973_at	ATCG00690	523.516	204.423	-2.56094	0.0107656	Encodes photosystem II 5 kD protein subunit PSII-T. This is a plastid-encoded gene (PsbTc) which also has a nuclear-encoded paralog (PsbTn).
244974_at	ATCG00700	225.581	85.5618	-2.63647	0.00167174	PSII low MW protein
244978_at	ATCG00740	2095.14	487.375	-4.29883	0.00579511	RNA polymerase alpha subunit
244979_at	ATCG00750	3200.62	369.862	-8.65355	0.00130016	30S chloroplast ribosomal protein S11
244980_at	ATCG00760	2362.81	257.61	-9.17201	0.00331645	encodes a chloroplast ribosomal protein L36, a constituent of the large subunit of the ribosomal complex
244981_at	ATCG00770	1588.57	237.391	-6.69179	0.00248351	chloroplast 30S ribosomal protein S8
244982_at	ATCG00780	969.884	120.19	-8.06959	0.00897601	encodes a chloroplast ribosomal protein L14, a constituent of the large subunit of the ribosomal complex
244983_at	ATCG00790	3087.48	458.518	-6.73361	0.00305899	chloroplast gene encoding a ribosomal protein L16, which is a constituent of 50S large ribosomal subunit
244984_at	ATCG00800	2158.59	697.649	-3.09408	0.0084157	encodes a chloroplast ribosomal protein S3, a constituent of the small subunit of the ribosomal complex
244985_at	ATCG00810	2108.39	489.164	-4.31019	0.00160719	encodes a chloroplast ribosomal protein L22, a constituent of the large subunit of the ribosomal complex
244986_at	ATCG00820	2411.52	766.168	-3.14751	0.00640575	Encodes a 6.8-kDa protein of the small ribosomal subunit.
244989_s_at	ATCG00860;ATCG01280	96.0023	31.0401	-3.09284	0.0341047	[ATCG00860, Encodes an unknown protein. This gene is regulated by AtSIG6 transcriptionally.];[ATCG01280, hypothetical protein]
244990_s_at	ATCG00870;ATCG01270	87.3625	33.399	-2.61572	0.0630158	[ATCG00870, hypothetical protein];[ATCG01270, hypothetical protein]
244992_s_at	ATCG00900;ATCG01240	4681.99	2248.76	-2.08203	0.0535661	[ATCG00900, encodes a chloroplast ribosomal protein S7, a constituent of the small subunit of the ribosomal complex];[ATCG01240, 30S chloroplast ribosomal protein S7]
244993_s_at	ATCG01000;ATCG01130	1650.6	280.186	-5.89108	0.002798	[ATCG01000, hypothetical protein];[ATCG01130, hypothetical protein]
244995_at	ATCG00150	417.297	77.91	-5.35613	0.00348223	Encodes a subunit of ATPase complex CF0, which is a proton channel that supplies the proton motive force to drive ATP synthesis by CF1 portion of the complex.
244996_at	ATCG00160	1566.55	602.065	-2.60197	0.00437531	Chloroplast ribosomal protein S2
244997_at	ATCG00170	752.981	113.232	-6.64988	0.000286242	RNA polymerase beta' subunit-2
244998_at	ATCG00180	1051.56	399.984	-2.629	0.00863593	RNA polymerase beta' subunit-1
244999_at	ATCG00190	253.725	40.7596	-6.22492	0.00446562	Chloroplast DNA-dependent RNA polymerase B subunit. The transcription of this gene is regulated by a nuclear encoded RNA polymerase. This gene has been transferred to mitochondrial genome during crucifer evolution.
245002_at	ATCG00270	1566.18	741.453	-2.11231	0.0164663	PSII D2 protein
245003_at	ATCG00280	2811.57	1267.87	-2.21755	0.0243316	chloroplast gene encoding a CP43 subunit of the photosystem II reaction center. promoter contains a blue-light responsive element.
245004_at	ATCG00300	2974.08	1215.1	-2.44761	0.0121253	encodes PsbZ, which is a subunit of photosystem II. In Chlamydomonas, this protein has been shown to be essential in the interaction between PS II and the light harvesting complex II.
245005_at	ATCG00330	229.777	53.9342	-4.26032	0.0706018	30S chloroplast ribosomal protein S14
245007_at	ATCG00350	4118.13	1911.12	-2.15483	0.0227842	Encodes psaA protein comprising the reaction center for photosystem I along with psaB protein; hydrophobic protein encoded by the chloroplast genome.
245008_at	ATCG00360	1104.33	94.5089	-11.685	0.00330761	Encodes a protein required for photosystem I assembly and stability. In Chlamydomonas reinhardtii, this protein seems to act as a PSI specific chaperone facilitating the assembly of the complex by interacting with PsaA and PsaD. A loss of function mutation in tobacco leads to a loss of photosystem I.
245015_at	ATCG00490	553.874	222.308	-2.49147	0.0127766	large subunit of RUBISCO.
245016_at	ATCG00500	970.258	480.568	-2.01898	0.0524098	Encodes the carboxytransferase beta subunit of the Acetyl-CoA carboxylase (ACCase) complex in plastids. This complex catalyzes the carboxylation of acetyl-CoA to produce malonyl-CoA, the first committed step in fatty acid synthesis.
245018_at	ATCG00520	2387.53	643.522	-3.7101	0.000724134	Encodes a protein required for photosystem I assembly and stability. In cyanobacteria, loss of function mutation in this gene increases PSII/PSI ratio without any influence on photoautotrophic growth.
245019_at	ATCG00530	2739.19	945.739	-2.89635	0.00749356	hypothetical protein
245020_at	ATCG00540	2421.98	940.757	-2.5745	0.0089626	Encodes cytochrome f apoprotein; involved in photosynthetic electron transport chain; encoded by the chloroplast genome and is transcriptionally repressed by a nuclear gene HCF2.
245021_at	ATCG00550	1798.73	733.233	-2.45315	0.000561035	PSII component
245049_at	ATCG00050	286.677	106.096	-2.70205	0.00228111	Homologous to the bacterial ribosomal protein S16
245101_at	AT2G40890	476.315	195.208	-2.44004	0.00023289	CYP98A3 (CYTOCHROME P450, FAMILY 98, SUBFAMILY A, POLYPEPTIDE 3); monooxygenase/ p-coumarate 3-hydroxylase
245104_at	AT2G41600	127.558	62.2261	-2.04991	0.00846783	similar to hypothetical protein [Vitis vinifera] (GB:CAN74374.1); contains InterPro domain Mitochondrial glycoprotein; (InterPro:IPR003428)
245106_at	AT2G41650	93.99	26.5478	-3.5404	0.00130839	unknown protein
245112_at	AT2G41540	86.3461	42.2029	-2.04597	0.0210531	GPDHC1; NAD binding / glycerol-3-phosphate dehydrogenase (NAD+)
245118_at	AT2G41680	782.308	280.836	-2.78564	0.0123382	thioredoxin reductase, putative / NADPH-dependent thioredoxin reductase, putative
245130_at	AT2G45340	114.238	52.9387	-2.15793	0.0631135	leucine-rich repeat transmembrane protein kinase, putative
245133_at	AT2G45310	38.2964	17.269	-2.21764	0.0226899	GAE4 (UDP-D-GLUCURONATE 4-EPIMERASE 4); catalytic
245142_at	AT2G45270	117.588	54.8132	-2.14525	0.0101748	glycoprotease M22 family protein
245145_at	AT2G45440	176.476	85.2749	-2.0695	0.0318341	DHDPS2 (DIHYDRODIPICOLINATE SYNTHASE); dihydrodipicolinate synthase
245152_at	AT2G47490	226.638	113.395	-1.99867	0.044062	mitochondrial substrate carrier family protein
245165_at	AT2G33180	278.565	130.538	-2.13398	0.0190138	similar to unnamed protein product [Vitis vinifera] (GB:CAO41107.1)
245199_at	AT1G67730	701.052	318.292	-2.20255	0.0164544	YBR159; ketoreductase/ oxidoreductase
245228_at	AT3G29810	92.1618	27.9045	-3.30275	0.00168542	COBL2 (COBRA-LIKE PROTEIN 2 PRECURSOR)
245229_at	AT4G25620	209.783	101.178	-2.07341	0.0193686	hydroxyproline-rich glycoprotein family protein
245242_at	AT1G44446	926.942	449.882	-2.06041	0.103913	CH1 (CHLOROPHYLL B BIOSYNTHESIS); chlorophyllide a oxygenase
245285_s_at	AT4G14030;AT4G14040	709.105	156.515	-4.53057	0.000739553	[AT4G14030, selenium-binding protein, putative];[AT4G14040, EDA38 (embryo sac development arrest 38); selenium binding]
245311_at	AT4G14320	1246.09	503.196	-2.47635	0.014098	60S ribosomal protein L36a/L44 (RPL36aB)
245325_at	AT4G14130	69.6119	22.0461	-3.15756	0.000830911	XTR7 (XYLOGLUCAN ENDOTRANSGLYCOSYLASE 7); hydrolase, acting on glycosyl bonds
245354_at	AT4G17600	1421.44	504.072	-2.81992	0.0153907	LIL3:1; transcription factor
245362_at	AT4G17460	201.159	87.9056	-2.28835	0.0216484	HAT1 (homeobox-leucine zipper protein 1); DNA binding / transcription factor
245372_at	AT4G15000	1202.05	385.332	-3.11951	0.000430347	60S ribosomal protein L27 (RPL27C)
245392_at	AT4G15680	76.7137	31.017	-2.47328	0.0189044	glutaredoxin family protein
245426_at	AT4G17540	77.5195	37.7706	-2.05237	0.0226772	similar to hypothetical protein OsI_033497 [Oryza sativa (indica cultivar-group)] (GB:EAY79538.1); similar to Os10g0563400 [Oryza sativa (japonica cultivar-group)] (GB:NP_001065401.1)
245451_at	AT4G16890	133.118	63.1177	-2.10904	0.0300154	SNC1 (SUPPRESSOR OF NPR1-1, CONSTITUTIVE 1)
245459_at	no_match	32.9899	16.0657	-2.05343	0.0199789	no_match
245479_at	AT4G16140	139.146	32.4987	-4.28157	0.00329523	proline-rich family protein
245499_at	AT4G16480	62.3389	26.5984	-2.34371	0.453646	ATINT4 (INOSITOL TRANSPORTER 4); carbohydrate transmembrane transporter/ myo-inositol:hydrogen symporter/ sugar:hydrogen ion symporter
245523_at	AT4G15910	62.8807	14.1829	-4.43357	0.00304138	ATDI21 (Arabidopsis thaliana drought-induced 21)
245558_at	AT4G15430	99.0748	23.5992	-4.19823	0.00511567	similar to early-responsive to dehydration protein-related / ERD protein-related [Arabidopsis thaliana] (TAIR:AT4G04340.1); similar to early-responsive to dehydration protein-related / ERD protein-related [Arabidopsis thaliana] (TAIR:AT4G04340.3); similar to early-responsive to dehydration protein-related / ERD protein-related [Arabidopsis thaliana] (TAIR:AT3G21620.1); similar to unnamed protein …
245593_at	AT4G14550	37.1434	11.1533	-3.33025	0.0550358	IAA14 (SOLITARY ROOT); transcription factor
245629_at	AT1G56580	1053.73	249.193	-4.22857	0.00194788	similar to unknown protein [Arabidopsis thaliana] (TAIR:AT1G09310.1); similar to unknown [Populus trichocarpa] (GB:ABK94967.1); contains InterPro domain Protein of unknown function DUF538 (InterPro:IPR007493)
245688_at	AT1G28290	250.187	85.425	-2.92874	0.0171266	AGP31 (ARABINOGALACTAN-PROTEIN 31); structural constituent of cell wall
245739_at	AT1G44110	51.5794	16.6198	-3.10349	0.013494	CYCA1;1 (CYCLIN A1;1); cyclin-dependent protein kinase regulator
245757_at	AT1G35140	404.649	21.1321	-19.1486	0.0534199	PHI-1 (PHOSPHATE-INDUCED 1)
245792_at	AT1G32100	90.7481	45.1451	-2.01014	0.020859	pinoresinol-lariciresinol reductase, putative
245924_at	AT5G28750	1026.57	329.852	-3.11221	0.00387375	thylakoid assembly protein, putative
245936_at	AT5G19850	243.214	71.8796	-3.38363	0.00234843	hydrolase, alpha/beta fold family protein
245952_at	AT5G28500	653.532	272.395	-2.39921	0.0354868	similar to unknown protein [Arabidopsis thaliana] (TAIR:AT3G04550.1); similar to unnamed protein product [Vitis vinifera] (GB:CAO65032.1)
245980_at	AT5G13140	233.47	74.8557	-3.11894	0.0410441	similar to unknown protein [Arabidopsis thaliana] (TAIR:AT3G26960.1); similar to unknown [Euphorbia pulcherrima] (GB:ABO43960.1); contains InterPro domain Pollen Ole e 1 allergen and extensin (InterPro:IPR006041)
245984_at	AT5G13090	285.805	132.12	-2.16322	0.0315896	similar to unknown protein [Arabidopsis thaliana] (TAIR:AT1G24270.1); similar to unnamed protein product [Vitis vinifera] (GB:CAO68319.1); similar to hypothetical protein [Vitis vinifera] (GB:CAN73358.1)
246003_at	AT5G20720	2711.3	1005.41	-2.69672	0.0116469	CPN20 (CHAPERONIN 20); calmodulin binding
246004_at	AT5G20630	1804.76	772.606	-2.33594	0.126377	GLP3 (GERMIN-LIKE PROTEIN 3); manganese ion binding / metal ion binding / nutrient reservoir
246021_at	AT5G21100	319.169	86.7187	-3.68051	0.000684824	L-ascorbate oxidase, putative
246034_at	AT5G08350	195.7	46.0981	-4.24529	0.00144009	GRAM domain-containing protein / ABA-responsive protein-related
246058_at	AT5G08430	127.783	56.0325	-2.28052	0.00598207	SWIB complex BAF60b domain-containing protein / plus-3 domain-containing protein / GYF domain-containing protein
246069_at	AT5G20220	165.468	33.7372	-4.9046	0.00297667	zinc knuckle (CCHC-type) family protein
246095_at	AT5G19310	47.1979	22.9729	-2.05451	0.01476	homeotic gene regulator, putative
246097_at	AT5G20270	170.907	68.0391	-2.51189	0.0424565	HHP1 (HEPTAHELICAL TRANSMEMBRANE PROTEIN1)
246122_at	AT5G20380	292.069	118.436	-2.46605	0.00893983	transporter-related
246124_at	AT5G20060	333.751	160.163	-2.08382	0.00105221	phospholipase/carboxylesterase family protein
246142_at	AT5G19970	42.607	12.9349	-3.29396	0.00175147	similar to unnamed protein product [Vitis vinifera] (GB:CAO65601.1)
246211_at	AT4G36730	298.673	143.941	-2.07497	0.0271744	GBF1 (G-box binding factor 1); transcription factor
246225_at	AT4G36910	102.71	46.8703	-2.19137	0.00554885	LEJ2 (LOSS OF THE TIMING OF ET AND JA BIOSYNTHESIS 2)
246228_at	AT4G36430	65.3397	19.0422	-3.43131	0.179721	peroxidase, putative
246231_at	AT4G37080	131.758	52.6279	-2.50357	0.0272175	similar to unknown protein [Arabidopsis thaliana] (TAIR:AT5G42690.2); similar to hypothetical protein [Populus tremula] (GB:CAM84232.1); contains InterPro domain Protein of unknown function DUF547 (InterPro:IPR006869)
246265_at	AT1G31860	173.798	61.463	-2.82769	0.0170051	AT-IE (Arabidopsis thaliana bifunctional HisI-HisE protein)
246268_at	AT1G31800	503.875	250.208	-2.01382	0.0273705	CYP97A3/LUT5 (CYTOCHROME P450-TYPE MONOOXYGENASE 97A3); carotene beta-ring hydroxylase/ oxygen binding
246294_at	AT3G56910	1746.7	804.934	-2.16999	0.0625724	PSRP5 (PLASTID-SPECIFIC 50S RIBOSOMAL PROTEIN 5)
246303_at	AT3G51870	229.834	82.6131	-2.78205	0.00335959	mitochondrial substrate carrier family protein
246308_at	AT3G51820	845.62	310.231	-2.72578	0.0192427	ATG4/CHLG/G4 (CHLOROPHYLL SYNTHASE); chlorophyll synthetase
246313_at	AT1G31920	183.13	59.4801	-3.07884	0.0177619	pentatricopeptide (PPR) repeat-containing protein
246330_at	AT3G43600	137.046	48.8839	-2.80351	0.0290818	AAO2 (ALDEHYDE OXIDASE 2)
246369_at	AT1G51910	21.2951	8.51103	-2.50206	0.0938517	protein kinase family protein
246379_s_at	AT1G57660;AT1G57860	746.279	251.214	-2.9707	0.00485501	[AT1G57660, 60S ribosomal protein L21 (RPL21E)];[AT1G57860, 60S ribosomal protein L21]
246411_at	AT1G57770	247.745	104.688	-2.3665	0.0219529	amine oxidase family
246427_at	AT5G17400	93.5934	43.4165	-2.15571	0.0442042	ADP, ATP carrier protein, mitochondrial, putative / ADP/ATP translocase, putative / adenine nucleotide translocator, putative
246433_at	AT5G17510	42.9911	18.9643	-2.26695	0.0255317	electron carrier/ heme binding / iron ion binding
246439_at	AT5G17600	80.1277	26.1549	-3.06358	0.0168371	zinc finger (C3HC4-type RING finger) family protein
246468_at	AT5G17050	179.349	43.6243	-4.11121	0.000861912	UDP-glucoronosyl/UDP-glucosyl transferase family protein
246476_at	AT5G16730	93.5579	44.8197	-2.08743	0.0104407	similar to unknown protein [Arabidopsis thaliana] (TAIR:AT3G02930.1); similar to unnamed protein product [Vitis vinifera] (GB:CAO62148.1); contains InterPro domain Spectrin repeat (InterPro:IPR002017)
246486_at	AT5G15910	190.497	83.0162	-2.2947	0.0156159	dehydrogenase-related
246490_at	AT5G15950;AT5G15948	324.628	109.216	-2.97235	0.00854677	[AT5G15950, adenosylmethionine decarboxylase family protein];[AT5G15948, CPuORF10 (Conserved peptide upstream open reading frame 10)]
246492_at	AT5G16140	113.837	45.1526	-2.52115	0.0271856	peptidyl-tRNA hydrolase family protein
246505_at	AT5G16250	125.82	51.3547	-2.45002	0.0817315	similar to unknown protein [Arabidopsis thaliana] (TAIR:AT3G02640.1); similar to unnamed protein product [Vitis vinifera] (GB:CAO50168.1)
246523_at	AT5G15850	574.084	93.262	-6.1556	0.00220184	COL1 (CONSTANS-LIKE 1); transcription factor/ zinc ion binding
246524_at	AT5G15860	97.044	40.8802	-2.37386	0.00355221	ATPCME (PRENYLCYSTEINE METHYLESTERASE); prenylcysteine methylesterase
246554_at	AT5G15450	782.698	334.843	-2.33751	0.0217575	APG6/CLPB-P/CLPB3 (ALBINO AND PALE GREEN 6); ATP binding / ATPase
246594_at	AT5G14800	295.362	111.456	-2.65004	0.00415858	P5CR (PYRROLINE-5- CARBOXYLATE (P5C) REDUCTASE); pyrroline-5-carboxylate reductase
246597_at	AT5G14760	226.061	61.6874	-3.66462	0.00308362	AO (L-ASPARTATE OXIDASE); L-aspartate oxidase
246630_at	AT1G50730	309.084	107.663	-2.87085	0.0274588	similar to unnamed protein product [Vitis vinifera] (GB:CAO38919.1); contains domain PTHR13673 (PTHR13673)
246673_at	AT5G30510	2486.01	1225.08	-2.02927	0.0492115	RPS1 (ribosomal protein S1); RNA binding
246730_at	AT5G28060	659.704	315.1	-2.09363	0.00200705	40S ribosomal protein S24 (RPS24B)
246783_at	AT5G27360	92.0515	42.4949	-2.16618	0.0359132	SFP2; carbohydrate transmembrane transporter/ sugar:hydrogen ion symporter
246847_at	AT5G26820	325.115	147.094	-2.21025	0.0447617	ferroportin-related
246888_at	AT5G26270	67.0598	27.0871	-2.47571	0.0407641	unknown protein
246901_at	AT5G25630	366.023	182.545	-2.00511	0.0110384	pentatricopeptide (PPR) repeat-containing protein
246921_at	AT5G25080	67.0965	32.0583	-2.09295	0.000857026	similar to unnamed protein product [Vitis vinifera] (GB:CAO44352.1); contains InterPro domain Exosome-associated factor Rrp47/DNA strand repair C1D (InterPro:IPR011082)
246926_at	AT5G25240	50.9206	24.2978	-2.09569	0.0782535	similar to NHL repeat-containing protein [Arabidopsis thaliana] (TAIR:AT5G14890.1); similar to unnamed protein product [Vitis vinifera] (GB:CAO67727.1)
246932_at	AT5G25190	146.389	67.2482	-2.17684	0.185936	ethylene-responsive element-binding protein, putative
246947_at	AT5G25120	82.9358	28.1545	-2.94573	0.0081458	CYP71B11 (cytochrome P450, family 71, subfamily B, polypeptide 11); oxygen binding
246949_at	AT5G25140	39.5822	10.7285	-3.68944	0.0242108	CYP71B13 (cytochrome P450, family 71, subfamily B, polypeptide 13); oxygen binding
246966_at	AT5G24850	75.4553	24.5135	-3.07812	0.0122714	CRY3 (CRYPTOCHROME 3); DNA binding / DNA photolyase/ FMN binding
246983_at	AT5G67200	46.622	12.7398	-3.65956	0.0481036	leucine-rich repeat transmembrane protein kinase, putative
246998_at	AT5G67370	721.117	275.562	-2.6169	0.0260261	similar to unknown protein [Arabidopsis thaliana] (TAIR:AT5G11840.1); similar to hypothetical protein [Vitis vinifera] (GB:CAN75014.1); contains InterPro domain Protein of unknown function DUF1230 (InterPro:IPR009631)
246999_at	AT5G67440	100.387	41.5324	-2.41708	< 0.0001	phototropic-responsive NPH3 family protein
247034_at	AT5G67260	191.752	75.1061	-2.55308	0.0201581	CYCD3;2 (CYCLIN D3;2); cyclin-dependent protein kinase
247069_at	AT5G66920	111.601	54.1979	-2.05914	0.0305649	SKS17 (SKU5 Similar 17); copper ion binding / oxidoreductase
247098_at	AT5G66470	272.94	97.3926	-2.80248	0.0105317	GTP binding / RNA binding
247111_at	AT5G65880	119.933	48.6482	-2.46532	0.0435409	unknown protein
247151_at	AT5G65640	56.2662	23.7085	-2.37325	0.0924542	BHLH093 (BETA HLH PROTEIN 93); DNA binding / transcription factor
247162_at	AT5G65730	876.588	406.507	-2.15639	0.149457	xyloglucan:xyloglucosyl transferase, putative / xyloglucan endotransglycosylase, putative / endo-xyloglucan transferase, putative
247185_at	AT5G65460	89.0141	37.9282	-2.34691	0.0344805	kinesin motor protein-related
247192_at	AT5G65360	654.88	221.994	-2.95	0.00198035	histone H3
247193_at	AT5G65380	579.909	274.992	-2.10882	0.16581	ripening-responsive protein, putative
247210_at	AT5G65020	157.005	77.0351	-2.03809	0.0661189	ANNAT2 (ANNEXIN ARABIDOPSIS 2); calcium ion binding / calcium-dependent phospholipid binding
247214_at	AT5G64850	355.936	118.748	-2.9974	0.027787	similar to unknown protein [Arabidopsis thaliana] (TAIR:AT5G09960.1); similar to 80C09_15 [Brassica rapa subsp. pekinensis] (GB:AAZ41826.1)
247218_at	AT5G65010	849.334	208.06	-4.08215	0.00852127	ASN2 (ASPARAGINE SYNTHETASE 2); asparagine synthase (glutamine-hydrolyzing)
247219_at	AT5G64920	135.82	62.3706	-2.17762	0.00365418	CIP8 (COP1-INTERACTING PROTEIN 8); protein binding / zinc ion binding
247232_at	AT5G64940	916.798	358.537	-2.55705	0.0784907	ATATH13 (ABC2 homolog 13)
247235_at	AT5G64580	111.322	34.4705	-3.22948	0.020315	AAA-type ATPase family protein
247259_at	AT5G64930	199.219	94.148	-2.11602	0.0245986	CPR5 (CONSTITUTIVE EXPRESSION OF PR GENES 5)
247266_at	AT5G64570	452.81	192.49	-2.35238	0.103577	XYL4 (beta-xylosidase 4); hydrolase, hydrolyzing O-glycosyl compounds
247268_at	AT5G64080	139.425	36.4313	-3.82706	0.0179639	protease inhibitor/seed storage/lipid transfer protein (LTP) family protein
247309_at	AT5G63940	99.2558	41.0976	-2.41512	0.00394737	protein kinase family protein
247323_at	AT5G64170	401.757	166.242	-2.4167	0.0324201	dentin sialophosphoprotein-related
247331_at	AT5G63530	205.319	66.8402	-3.07179	0.0260743	ATFP3 (Arabidopsis thaliana farnesylated protein 3); metal ion binding
247361_at	AT5G63480	83.4	38.9814	-2.13948	0.0305935	similar to unknown [Populus trichocarpa] (GB:ABK95190.1)
247362_at	AT5G63140	47.9112	22.6012	-2.11985	0.0104151	ATPAP29/PAP29 (purple acid phosphatase 29); acid phosphatase/ protein serine/threonine phosphatase
247376_at	AT5G63310	1030.32	452.119	-2.27886	0.035275	NDPK2 (NUCLEOSIDE DIPHOSPHATE KINASE 2); ATP binding / nucleoside diphosphate kinase
247439_at	AT5G62670	470.039	175.87	-2.67265	0.0142115	AHA11 (ARABIDOPSIS H(+)-ATPASE 11); ATPase
247442_s_at	AT5G62690;AT5G62700	682.844	333.48	-2.04763	0.0356929	[AT5G62690, TUB2 (Tubulin beta-2); structural molecule];[AT5G62700, TUB3 (TUBULIN BETA-3); structural molecule]
247447_at	AT5G62730	20.2637	8.75149	-2.31546	0.631512	proton-dependent oligopeptide transport (POT) family protein
247474_at	AT5G62280	74.0584	29.0454	-2.54975	0.0178671	similar to unknown protein [Arabidopsis thaliana] (TAIR:AT2G45360.1); similar to unnamed protein product [Vitis vinifera] (GB:CAO49726.1); contains InterPro domain Protein of unknown function DUF1442 (InterPro:IPR009902)
247486_at	AT5G62140	255.154	51.3562	-4.96832	0.0102439	similar to unknown [Populus trichocarpa] (GB:ABK94834.1)
247524_at	AT5G61440	128.17	37.8875	-3.3829	0.0120351	thioredoxin family protein
247563_at	AT5G61130	225.899	89.2758	-2.53035	0.043053	glycosyl hydrolase family protein 17
247566_at	AT5G61170	1087.39	492.928	-2.20598	0.0140122	40S ribosomal protein S19 (RPS19C)
247584_at	AT5G60670	998.791	413.22	-2.41709	0.00642191	60S ribosomal protein L12 (RPL12C)
247589_at	AT5G60690	153.415	60.027	-2.55576	0.00193352	REV (REVOLUTA); DNA binding / lipid binding / transcription factor
247651_at	AT5G59870	606.084	254.62	-2.38035	0.00826015	HTA6; DNA binding
247657_at	AT5G59845	26.1345	7.92536	-3.29757	0.00417977	gibberellin-regulated family protein
247687_at	AT5G59740	37.9688	18.5541	-2.04638	0.00581468	UDP-galactose/UDP-glucose transporter-related
247692_s_at	AT5G59970;AT5G59690	1103.69	475.617	-2.32055	0.0122215	[AT5G59970, histone H4];[AT5G59690, histone H4]
247694_at	AT5G59750	425.762	172.526	-2.46781	0.0289895	riboflavin biosynthesis protein, putative
247698_at	AT5G59830	83.3414	38.8435	-2.14557	0.00343015	similar to unknown protein [Arabidopsis thaliana] (TAIR:AT5G13660.2); similar to unknown protein [Arabidopsis thaliana] (TAIR:AT5G13660.1); similar to unnamed protein product [Vitis vinifera] (GB:CAO21713.1)
247771_at	AT5G58590	296.127	105.562	-2.80525	0.0175776	RANBP1 (RAN BINDING PROTEIN 1)
247780_at	AT5G58770	495.662	66.6403	-7.43787	0.00030161	dehydrodolichyl diphosphate synthase, putative / DEDOL-PP synthase, putative
247803_at	no_match	39.629	18.5088	-2.1411	0.0195002	no_match
247815_at	AT5G58420	775.674	308.633	-2.51326	0.00219944	40S ribosomal protein S4 (RPS4D)
247848_at	AT5G58120	123.918	60.6105	-2.0445	0.0400676	disease resistance protein (TIR-NBS-LRR class), putative
247880_at	AT5G57780	88.6101	28.6097	-3.09721	0.00407211	transcription regulator
247884_at	AT5G57800	427.978	148.65	-2.87911	0.00779101	CER3/FLP1/WAX2/YRE (ECERIFERUM 3); catalytic
247891_at	AT5G57960	139.45	69.1656	-2.01618	0.0570523	GTP-binding family protein
247900_at	AT5G57290	554.322	266.237	-2.08206	0.00971228	60S acidic ribosomal protein P3 (RPP3B)
247925_at	AT5G57560	1112.42	422.527	-2.63277	0.0868432	TCH4 (TOUCH 4); hydrolase, acting on glycosyl bonds / xyloglucan:xyloglucosyl transferase
247942_at	AT5G57120	94.6735	47.1808	-2.00661	0.0251233	similar to unnamed protein product [Vitis vinifera] (GB:CAO69558.1); contains InterPro domain SRP40, C-terminal (InterPro:IPR007718); contains InterPro domain LisH dimerisation motif (InterPro:IPR006594)
247944_at	AT5G57100	67.8003	32.4224	-2.09116	0.00808634	transporter-related
247946_at	AT5G57180	168.517	75.5459	-2.23066	0.0245255	CIA2 (CHLOROPLAST IMPORT APPARATUS 2)
247964_at	AT5G56600	337.382	166.235	-2.02954	0.0500336	PFN3/PRF3 (PROFILIN 3); actin binding
247968_at	AT5G56670	1022.99	435.479	-2.3491	0.0065604	40S ribosomal protein S30 (RPS30C)
247977_at	AT5G56850	306.953	75.5599	-4.06238	0.00633165	similar to unknown [Populus trichocarpa x Populus deltoides] (GB:ABK96358.1)
247978_at	AT5G56710	1334.11	668.481	-1.99573	0.0089991	60S ribosomal protein L31 (RPL31C)
248017_at	AT5G56460	37.0774	18.1125	-2.04706	0.00054116	protein kinase, putative
248045_at	AT5G56030	1227.54	556.176	-2.20711	0.044425	HSP81-2 (EARLY-RESPONSIVE TO DEHYDRATION 8); ATP binding
248046_at	AT5G56040	135.33	57.059	-2.37175	0.0310012	leucine-rich repeat protein kinase, putative
248074_at	AT5G55730	149.383	74.9588	-1.99287	0.0706181	FLA1
248080_at	AT5G55380	134.08	47.849	-2.80215	0.00585044	membrane bound O-acyl transferase (MBOAT) family protein / wax synthase-related
248085_at	AT5G55480	98.7353	47.6397	-2.07254	0.0736285	glycerophosphoryl diester phosphodiesterase family protein
248094_at	AT5G55220	473.661	126.457	-3.74564	0.00533064	trigger factor type chaperone family protein
248099_at	AT5G55300	176.62	73.2652	-2.41069	0.0021332	TOP1BETA (DNA TOPOISOMERASE 1 BETA); DNA topoisomerase type I
248179_at	AT5G54380	162.971	65.2881	-2.49619	0.0371571	THE1 (THESEUS1); kinase/ protein kinase
248190_at	AT5G54130	120.559	49.7614	-2.42273	0.0383193	calcium-binding EF hand family protein
248191_at	AT5G54130	238.988	58.7653	-4.06682	0.0149304	calcium-binding EF hand family protein
248204_at	AT5G54280	50.2818	25.2806	-1.98894	0.00580887	ATM2 (ARABIDOPSIS THALIANA MYOSIN 4)
248238_at	AT5G53900	122.23	35.4374	-3.44919	0.00335048	similar to unknown protein [Arabidopsis thaliana] (TAIR:AT3G15240.2); similar to unnamed protein product [Vitis vinifera] (GB:CAO39314.1); contains domain PTHR13902:SF3 (PTHR13902:SF3); contains domain PTHR13902 (PTHR13902)
248261_at	AT5G53280	93.1326	44.8349	-2.07723	0.0360836	PDV1 (PLASTID DIVISION1)
248282_at	AT5G52900	147.236	55.1451	-2.66997	0.000885945	similar to unnamed protein product [Vitis vinifera] (GB:CAO49548.1)
248283_at	AT5G52920	669.725	225.463	-2.97045	0.0194629	PKP-BETA1/PKP1/PKP2 (PLASTIDIC PYRUVATE KINASE 1); pyruvate kinase
248303_at	AT5G53170	309.206	145.526	-2.12475	0.0135055	FTSH11 (FtsH protease 11); ATP-dependent peptidase/ ATPase/ metallopeptidase
248311_at	AT5G52570	539.897	48.6381	-11.1003	0.00175793	BETA-OHASE 2 (BETA-CAROTENE HYDROXYLASE 2); beta-carotene hydroxylase
248332_at	AT5G52640	290.745	133.986	-2.16996	0.220526	HSP81-1 (HEAT SHOCK PROTEIN 81-1); ATP binding / unfolded protein binding
248334_s_at	AT5G58990;AT5G52370	86.3894	32.7026	-2.64167	0.00458211	[AT5G58990, similar to unknown protein [Arabidopsis thaliana] (TAIR:AT5G52370.1); similar to unnamed protein product [Vitis vinifera] (GB:CAO21535.1)];[AT5G52370, similar to unknown protein [Arabidopsis thaliana] (TAIR:AT5G58990.1); similar to unnamed protein product [Vitis vinifera] (GB:CAO21535.1)]
248336_at	AT5G52420	275.02	103.96	-2.64543	0.0110062	similar to unknown protein [Arabidopsis thaliana] (TAIR:AT5G23920.1); similar to unnamed protein product [Vitis vinifera] (GB:CAO49441.1)
248339_at	AT5G52520	336.009	163.965	-2.04927	0.00622241	OVA6/PRORS1 (OVULE ABORTION 6); ATP binding / aminoacyl-tRNA ligase
248344_at	AT5G52280	41.1251	20.397	-2.01624	0.0722159	protein transport protein-related
248377_at	AT5G51720	863.129	255.824	-3.37391	0.105063	similar to Os07g0467200 [Oryza sativa (japonica cultivar-group)] (GB:NP_001059590.1); similar to hypothetical protein OsI_025030 [Oryza sativa (indica cultivar-group)] (GB:EAZ03798.1); contains domain PTHR13680 (PTHR13680); contains domain PTHR13680:SF1 (PTHR13680:SF1)
248382_at	AT5G51890	166.234	55.1295	-3.01534	0.0182797	peroxidase
248393_at	AT5G52060	408.172	123.211	-3.3128	0.0016741	ATBAG1 (ARABIDOPSIS THALIANA BCL-2-ASSOCIATED ATHANOGENE 1); protein binding
248399_at	AT5G52010	103.43	49.6214	-2.08439	0.0773039	zinc finger (C2H2 type) family protein
248404_at	AT5G51460	198.472	50.4526	-3.93382	0.0127486	ATTPPA (Arabidopsis thaliana trehalose-6-phosphate phosphatase); trehalose-phosphatase
248420_at	AT5G51560	82.0694	41.4169	-1.98154	0.0585451	leucine-rich repeat transmembrane protein kinase, putative
248427_at	AT5G51750	187.911	61.0248	-3.07926	0.0245295	ATSBT1.3; subtilase
248460_at	AT5G50915	215.486	22.9682	-9.38194	0.0185881	basic helix-loop-helix (bHLH) family protein
248491_at	AT5G51010	534.925	264.476	-2.02258	0.0569081	rubredoxin family protein
248493_at	AT5G51100	139.369	57.8251	-2.41018	0.0747913	FSD2 (FE SUPEROXIDE DISMUTASE 2); iron superoxide dismutase
248527_at	AT5G50740	52.567	22.6832	-2.31744	0.162064	metal ion binding
248560_at	AT5G49970	419.95	199.956	-2.10021	0.0204968	ATPPOX (A. THALIANA PYRIDOXIN (PYRODOXAMINE) 5'-PHOSPHATE OXIDASE); pyridoxamine-phosphate oxidase
248582_at	AT5G49910	1062.34	325.547	-3.26326	0.00405854	cpHSC70-2 (HEAT SHOCK PROTEIN 70-7); ATP binding / unfolded protein binding
248606_at	AT5G49450;AT5G49448	396.214	134.946	-2.93609	0.0171464	[AT5G49450, ATBZIP1 (ARABIDOPSIS THALIANA BASIC LEUCINE-ZIPPER 1); DNA binding / protein heterodimerization/ transcription factor];[AT5G49448, CPuORF4 (Conserved peptide upstream open reading frame 4)]
248607_at	AT5G49480	824.529	357.095	-2.30899	0.220701	ATCP1 (CA2+-BINDING PROTEIN 1); calcium ion binding
248608_at	AT5G49460	221.304	102.844	-2.15183	0.00982414	ACLB-2 (ATP-citrate lyase B-2)
248634_at	AT5G49030	246.958	97.203	-2.54065	0.00270066	OVA2 (OVULE ABORTION 2); ATP binding / aminoacyl-tRNA ligase
248646_at	AT5G49100	80.8213	33.1526	-2.43786	0.0405436	similar to unknown protein [Arabidopsis thaliana] (TAIR:AT3G06868.1); similar to unnamed protein product [Vitis vinifera] (GB:CAO44794.1)
248657_at	AT5G48570	208.529	26.7044	-7.80878	0.00171875	peptidyl-prolyl cis-trans isomerase, putative / FK506-binding protein, putative
248683_at	AT5G48490	1140.12	83.0377	-13.7301	0.000282603	protease inhibitor/seed storage/lipid transfer protein (LTP) family protein
248684_at	AT5G48485	757.165	125.153	-6.04994	0.000891446	DIR1 (DEFECTIVE IN INDUCED RESISTANCE 1); lipid binding
248688_at	AT5G48220	251.233	126.031	-1.99342	0.0457914	indole-3-glycerol phosphate synthase, putative
248703_at	AT5G48430	40.8166	19.5836	-2.08422	0.19326	aspartic-type endopeptidase/ pepsin A
248709_at	AT5G48470	89.6347	40.5744	-2.20914	0.0374651	similar to unnamed protein product [Vitis vinifera] (GB:CAO17042.1)
248710_at	AT5G48480	155.357	62.6525	-2.47967	0.00393525	Identical to Uncharacterized protein At5g48480 [Arabidopsis Thaliana] (GB:Q9LV66); similar to unknown [Populus trichocarpa] (GB:ABK95611.1); contains domain SSF54593 (SSF54593)
248732_at	AT5G48070	14.4429	7.23659	-1.99582	0.0692773	ATXTH20 (XYLOGLUCAN ENDOTRANSGLUCOSYLASE/HYDROLASE 20); hydrolase, acting on glycosyl bonds
248751_at	AT5G47540	135.447	65.1878	-2.0778	0.0460517	Mo25 family protein
248759_at	AT5G47610	205.13	55.9583	-3.66577	0.0131257	zinc finger (C3HC4-type RING finger) family protein
248818_at	AT5G47040	536.194	199.851	-2.68297	0.00672238	Lon protease homolog 1, mitochondrial (LON)
248838_at	AT5G46800	1289.45	411.225	-3.13565	0.00336123	BOU (A BOUT DE SOUFFLE); binding
248899_at	AT5G46390	170.955	73.6035	-2.32265	0.012521	peptidase S41 family protein
248923_at	AT5G45940	54.4845	22.5465	-2.41654	0.011402	ATNUDT11 (Arabidopsis thaliana Nudix hydrolase homolog 11); hydrolase
248975_at	AT5G45040	129.224	51.5063	-2.5089	0.0287437	cytochrome c6 (ATC6)
249007_at	AT5G44650	510.409	225.602	-2.26243	0.0186024	similar to unnamed protein product [Vitis vinifera] (GB:CAO44475.1)
249011_at	AT5G44670	123.39	39.4248	-3.12976	0.0127995	similar to unknown protein [Arabidopsis thaliana] (TAIR:AT4G20170.1); similar to Os06g0328800 [Oryza sativa (japonica cultivar-group)] (GB:NP_001057533.1); similar to Os02g0712500 [Oryza sativa (japonica cultivar-group)] (GB:NP_001047907.1); similar to unknown protein [Oryza sativa (japonica cultivar-group)] (GB:BAD72474.1); contains InterPro domain Protein of unknown function DUF23 (InterPro:IPR…
249037_at	AT5G44130	1008.9	409.873	-2.4615	0.0425789	FLA13 (FASCICLIN-LIKE ARABINOGALACTAN PROTEIN 13 PRECURSOR)
249066_at	AT5G43920	63.4299	29.3212	-2.16328	0.181647	transducin family protein / WD-40 repeat family protein
249191_at	AT5G42760	255.998	26.3912	-9.70012	0.000266471	similar to unknown [Populus trichocarpa] (GB:ABK95091.1); contains InterPro domain O-methyltransferase, N-terminal (InterPro:IPR003455); contains InterPro domain Conserved hypothetical protein CHP00027, methylltransferase (InterPro:IPR011610)
249214_at	AT5G42720	159.96	60.2021	-2.65704	0.0437641	glycosyl hydrolase family 17 protein
249244_at	AT5G42270	1591.06	768.709	-2.06977	0.0155504	VAR1 (VARIEGATED 1); ATP-dependent peptidase/ ATPase/ metallopeptidase
249271_at	AT5G41790	441.669	149.438	-2.95552	< 0.0001	CIP1 (COP1-INTERACTIVE PROTEIN 1)
249337_at	AT5G41080	106.117	48.4197	-2.19161	0.366854	glycerophosphoryl diester phosphodiesterase family protein
249398_at	AT5G40250	96.9806	46.7456	-2.07465	0.00141549	zinc finger (C3HC4-type RING finger) family protein
249415_at	AT5G39660	120.635	46.1169	-2.61585	0.0055627	CDF2 (CYCLING DOF FACTOR 2); DNA binding / protein binding / transcription factor
249459_at	AT5G39580	130.673	21.2013	-6.16343	0.11477	peroxidase, putative
249466_at	AT5G39740	1356.13	440.818	-3.07639	0.00204423	60S ribosomal protein L5 (RPL5B)
249521_at	AT5G38690	47.8121	18.4517	-2.59121	0.0169657	similar to unknown protein [Arabidopsis thaliana] (TAIR:AT1G67780.1); similar to unnamed protein product [Vitis vinifera] (GB:CAO49292.1); contains InterPro domain DDT (InterPro:IPR004022)
249583_at	AT5G37770	228.487	95.2533	-2.39873	0.0244067	TCH2 (TOUCH 2); calcium ion binding
249644_at	AT5G37010	39.9544	18.0063	-2.21891	0.010853	similar to unknown protein [Arabidopsis thaliana] (TAIR:AT1G65710.1); similar to hypothetical protein [Vitis vinifera] (GB:CAN76723.1)
249645_at	AT5G36910	392.867	124.429	-3.15736	0.0207473	THI2.2 (THIONIN 2.2); toxin receptor binding
249688_at	AT5G36160	481.439	230.732	-2.08658	0.0426383	aminotransferase-related
249700_at	AT5G35530	1541.75	715.679	-2.15425	0.0122067	40S ribosomal protein S3 (RPS3C)
249762_at	AT5G24000	66.6425	31.3392	-2.12649	0.0112822	similar to unknown protein [Arabidopsis thaliana] (TAIR:AT5G52540.1); similar to hypothetical protein [Vitis vinifera] (GB:CAN74772.1); contains InterPro domain Protein of unknown function DUF819 (InterPro:IPR008537)
249765_at	AT5G24030	105.48	39.816	-2.6492	0.0200989	SLAH3 (SLAC1 HOMOLOGUE 3); transporter
249769_at	AT5G24120	335.193	123.718	-2.70933	0.0389069	SIGE (RNA polymerase sigma subunit E); DNA binding / DNA-directed RNA polymerase/ sigma factor/ transcription factor
249774_at	AT5G24150	1191.43	220.34	-5.40722	0.0138433	SQP1 (Squalene monooxygenase 1)
249775_at	AT5G24160	295.197	121.349	-2.43263	0.111351	squalene monooxygenase 1,2 / squalene epoxidase 1,2 (SQP1,2)
249810_at	AT5G23920	459.456	196.639	-2.33654	0.0226022	similar to unknown protein [Arabidopsis thaliana] (TAIR:AT5G52420.1); similar to unnamed protein product [Vitis vinifera] (GB:CAO49441.1)
249811_at	AT5G23760	175.99	54.5087	-3.22866	0.00210456	heavy-metal-associated domain-containing protein
249817_at	AT5G23820	199.07	48.1066	-4.13809	0.000314899	MD-2-related lipid recognition domain-containing protein / ML domain-containing protein
249826_at	AT5G23310	207.181	47.5783	-4.35454	0.00127655	FSD3 (FE SUPEROXIDE DISMUTASE 3); iron superoxide dismutase
249836_at	AT5G23420	45.2737	19.3842	-2.3356	0.00606995	HMGB6 (High mobility group B 6); transcription factor
249874_at	AT5G23070	110.767	55.3625	-2.00075	0.081696	thymidine kinase, putative
249876_at	AT5G23060	2279.34	840.53	-2.71178	0.0346157	similar to unknown protein [Arabidopsis thaliana] (TAIR:AT3G59780.1); similar to extracellular Ca2+ sensing receptor [Glycine max] (GB:ABY57763.1); contains InterPro domain Rhodanese-like (InterPro:IPR001763)
249885_at	AT5G22940	31.7858	15.0363	-2.11394	0.0156524	exostosin family protein
249886_at	AT5G22320	58.9281	28.0981	-2.09722	0.00241034	leucine-rich repeat family protein
249888_s_at	AT5G37340;AT5G22480	133.034	56.8479	-2.34017	0.0158344	[AT5G37340, zinc finger (ZPR1-type) family protein];[AT5G22480, zinc finger (ZPR1-type) family protein]
249900_at	AT5G22640	366.879	138.821	-2.64282	0.0326582	EMB1211 (EMBRYO DEFECTIVE 1211)
249923_at	AT5G19120	1142.88	550.624	-2.07561	0.00468549	aspartic-type endopeptidase/ pepsin A
249929_at	AT5G22340	316.298	128.866	-2.45447	0.0126652	similar to unnamed protein product [Vitis vinifera] (GB:CAO48701.1)
249993_at	AT5G18570	151.621	51.4742	-2.94557	0.00585969	GTP1/OBG family protein
250006_at	AT5G18660	486.472	89.3628	-5.44379	0.00491114	DVR (PALE-GREEN AND CHLOROPHYLL B REDUCED 2); 3,8-divinyl protochlorophyllide a 8-vinyl reductase
250007_at	AT5G18670	342.495	43.4344	-7.88533	0.00999509	BMY3 (BETA-AMYLASE 9); beta-amylase
250050_at	AT5G17790	74.5994	32.2529	-2.31295	0.0239625	VAR3 (VARIEGATED 3); binding
250073_at	AT5G17170	1702.69	533.51	-3.19149	0.0299026	ENH1 (ENHANCER OF SOS3-1); metal ion binding
250074_at	AT5G17310	569.449	171.816	-3.31429	0.0102599	UTP--glucose-1-phosphate uridylyltransferase, putative / UDP-glucose pyrophosphorylase, putative / UGPase, putative
250075_at	AT5G17670	367.489	105.339	-3.48863	0.0503732	hydrolase, acting on ester bonds
250079_at	AT5G16650	224.864	76.3056	-2.94689	0.0117382	DNAJ heat shock N-terminal domain-containing protein
250083_at	AT5G17220	52.8326	25.643	-2.06031	0.301635	ATGSTF12 (GLUTATHIONE S-TRANSFERASE 26); glutathione transferase
250095_at	AT5G17230	1373.27	598.615	-2.29407	0.0286096	PSY (PHYTOENE SYNTHASE); geranylgeranyl-diphosphate geranylgeranyltransferase
250099_at	AT5G17300	174.077	30.5613	-5.69599	0.0146922	myb family transcription factor
250110_at	AT5G15350	1195.85	277.057	-4.31628	0.00238441	plastocyanin-like domain-containing protein
250114_s_at	AT5G16370;AT5G16340	300.16	141.877	-2.11564	0.0508994	[AT5G16370, AMP-binding protein, putative];[AT5G16340, AMP-binding protein, putative]
250189_at	AT5G14410	112.789	43.2565	-2.60745	0.0565378	unknown protein
250207_at	AT5G13930	962.352	169.228	-5.68672	0.00315392	ATCHS/CHS/TT4 (CHALCONE SYNTHASE); naringenin-chalcone synthase
250222_at	AT5G14050	131.095	63.5196	-2.06385	0.0447048	transducin family protein / WD-40 repeat family protein
250256_at	AT5G13650	1187.75	507.051	-2.34247	0.0210204	elongation factor family protein
250257_at	AT5G13770	755.502	263.802	-2.8639	0.0237994	pentatricopeptide (PPR) repeat-containing protein
250261_at	AT5G13400	160.669	63.407	-2.53393	0.0213188	proton-dependent oligopeptide transport (POT) family protein
250327_at	AT5G12050	171.062	62.4459	-2.73936	0.0582593	similar to unnamed protein product [Vitis vinifera] (GB:CAO45643.1)
250333_at	AT5G11690	123.222	42.6474	-2.88933	0.0227711	ATTIM17-3 (Arabidopsis thaliana translocase inner membrane subunit 17-3); P-P-bond-hydrolysis-driven protein transmembrane transporter
250395_at	AT5G10950	49.8924	21.9062	-2.27755	0.00465544	cylicin-related
250403_at	AT5G10920	228.101	86.4168	-2.63954	0.020994	argininosuccinate lyase, putative / arginosuccinase, putative
250413_at	AT5G11160	96.3247	21.1914	-4.54546	0.000648106	APT5 (ADENINE PHOSPHORIBOSYLTRANSFERASE 5); adenine phosphoribosyltransferase
250421_at	AT5G11270	138.167	68.9619	-2.00352	0.0305815	OCP3 (OVEREXPRESSOR OF CATIONIC PEROXIDASE 3)
250428_at	AT5G10480	382.131	190.031	-2.01089	0.0152037	PAS2 (PASTICCINO 2)
250430_at	AT5G10460	158.933	64.1765	-2.4765	0.000474236	haloacid dehalogenase-like hydrolase family protein
250433_at	AT5G10400	122.896	40.2257	-3.05516	0.00854786	histone H3
250484_at	AT5G10240	110.827	46.9397	-2.36104	0.0733187	ASN3 (ASPARAGINE SYNTHETASE 3); asparagine synthase (glutamine-hydrolyzing)
250490_at	AT5G09760	159.646	53.8978	-2.96201	0.00768574	pectinesterase family protein
250503_at	AT5G09820	97.1728	43.8453	-2.21626	0.0765177	plastid-lipid associated protein PAP / fibrillin family protein
250549_at	AT5G07860	151.591	75.7695	-2.00068	0.0397535	transferase family protein
250563_at	AT5G08050	1439.15	677.115	-2.12541	0.0866609	similar to unnamed protein product [Vitis vinifera] (GB:CAO62462.1); similar to unknown [Populus trichocarpa] (GB:ABK95457.1); contains InterPro domain Protein of unknown function DUF1118 (InterPro:IPR009500); contains InterPro domain Uncharacterised conserved protein UCP022207 (InterPro:IPR016801)
250613_at	AT5G07240	181.177	90.3349	-2.00562	0.0251184	IQD24 (IQ-domain 24); calmodulin binding
250665_at	AT5G06980	908.23	260.562	-3.48565	0.0218918	similar to unknown protein [Arabidopsis thaliana] (TAIR:AT3G12320.1)
250667_at	AT5G07090	1003.38	278.839	-3.59843	0.0010376	40S ribosomal protein S4 (RPS4B)
250704_at	AT5G06265	114.22	50.0953	-2.28006	0.00604766	hyaluronan mediated motility receptor-related
250753_at	AT5G05860	94.5059	37.9301	-2.49158	0.00203455	UGT76C2 (UDP-glucosyl transferase 76C2); UDP-glycosyltransferase/ transferase, transferring glycosyl groups
250758_at	AT5G06000	53.9687	25.6546	-2.10366	0.0420432	EIF3G2 (eukaryotic translation initiation factor 3G2); RNA binding / translation initiation factor
250777_at	AT5G05440	373.611	167.028	-2.23682	0.00472667	similar to unknown protein [Arabidopsis thaliana] (TAIR:AT2G38310.1); similar to unnamed protein product [Vitis vinifera] (GB:CAO48777.1); contains InterPro domain Bet v I allergen; (InterPro:IPR000916); contains InterPro domain Streptomyces cyclase/dehydrase (InterPro:IPR005031)
250825_at	AT5G05210	59.3976	28.1992	-2.10635	0.00425027	nucleolar matrix protein-related
250832_at	AT5G04950	387.141	28.1727	-13.7417	0.0125055	nicotianamine synthase, putative
250884_at	AT5G03940	530.732	202.597	-2.61965	0.0224388	FFC (FIFTY-FOUR CHLOROPLAST HOMOLOGUE); 7S RNA binding / GTP binding / mRNA binding
250926_at	AT5G03555	265.972	61.6844	-4.31182	0.00091783	permease, cytosine/purines, uracil, thiamine, allantoin family protein
250973_at	AT5G02870	2224.32	885.918	-2.51076	0.00764237	60S ribosomal protein L4/L1 (RPL4D)
250985_at	AT5G02830	239.055	60.6356	-3.94249	0.000572323	pentatricopeptide (PPR) repeat-containing protein
251017_at	AT5G02760	309.286	59.5581	-5.19301	0.00150851	protein phosphatase 2C family protein / PP2C family protein
251018_at	AT5G02450	1028.27	317.459	-3.23907	0.00408422	60S ribosomal protein L36 (RPL36C)
251020_at	AT5G02270	201.193	49.3152	-4.07974	0.00275004	ATNAP9 (Non-intrinsic ABC protein 9)
251031_at	AT5G02120	1629.43	588.036	-2.77096	0.0193027	OHP (ONE HELIX PROTEIN)
251110_at	AT5G01260	61.0039	16.6898	-3.65515	0.0309188	glycoside hydrolase starch-binding domain-containing protein
251124_s_at	AT5G01050;AT5G01040	55.455	24.9907	-2.21903	0.129788	[AT5G01050, laccase family protein / diphenol oxidase family protein];[AT5G01040, LAC8 (laccase 8); copper ion binding / oxidoreductase]
251193_at	AT3G62910	244.685	117.607	-2.08053	0.104912	APG3 (ALBINO AND PALE GREEN); translation release factor
251262_at	AT3G62080	24.1533	11.8557	-2.03727	0.0512006	SNF7 family protein
251317_at	AT3G61490	42.0163	17.4717	-2.40482	0.019958	glycoside hydrolase family 28 protein / polygalacturonase (pectinase) family protein
251332_at	AT3G61670	69.9928	29.8774	-2.34267	0.00214719	similar to unknown protein [Arabidopsis thaliana] (TAIR:AT2G46380.1); similar to unnamed protein product [Vitis vinifera] (GB:CAO65830.1)
251355_at	AT3G61100	86.7161	38.716	-2.2398	0.0223053	similar to unknown protein [Arabidopsis thaliana] (TAIR:AT3G61090.1); similar to unnamed protein product [Vitis vinifera] (GB:CAO40196.1); contains InterPro domain Protein of unknown function DUF537 (InterPro:IPR007491)
251371_at	AT3G60360	61.6677	29.2477	-2.10847	0.0355954	EDA14/UTP11 (EMBRYO SAC DEVELOPMENT ARREST 14)
251375_at	AT3G60410	35.1477	16.2539	-2.16241	0.793427	similar to unknown protein [Arabidopsis thaliana] (TAIR:AT1G25370.1); similar to unnamed protein product [Vitis vinifera] (GB:CAO41620.1); contains InterPro domain Protein of unknown function DUF1639 (InterPro:IPR012438)
251409_at	AT3G60245	3198.56	1219.74	-2.62233	0.0022824	60S ribosomal protein L37a (RPL37aC)
251414_at	AT3G60370	150.879	74.3167	-2.03021	0.00414954	immunophilin / FKBP-type peptidyl-prolyl cis-trans isomerase family protein
251436_at	AT3G59900	41.9658	14.5748	-2.87934	0.0398561	(ARGOS); unknown protein
251461_at	no_match	639.227	148.775	-4.2966	0.0222245	no_match
251486_at	AT3G59540	915.12	363.932	-2.51454	0.00946771	60S ribosomal protein L38 (RPL38B)
251496_at	AT3G59040	232.473	63.9271	-3.63654	0.00175384	pentatricopeptide (PPR) repeat-containing protein
251558_at	AT3G57810	123.895	61.631	-2.01028	0.00314709	OTU-like cysteine protease family protein
251563_at	AT3G57880	117.046	40.703	-2.87563	0.00326337	C2 domain-containing protein
251584_at	AT3G58620	124.858	57.6052	-2.16748	0.0486869	TTL4 (TETRATRICOPETIDE-REPEAT THIOREDOXIN-LIKE 4); binding
251658_at	AT3G57020	480.205	181.376	-2.64757	0.0653462	strictosidine synthase family protein
251665_at	AT3G57040	218.611	83.7039	-2.61172	0.0323086	ARR9 (RESPONSE REACTOR 4); transcription regulator
251669_at	AT3G57180	104.113	22.662	-4.59416	0.00201318	GTP binding
251676_at	AT3G57320	62.0072	28.5015	-2.17558	0.082565	similar to hypothetical protein [Vitis vinifera] (GB:CAN80638.1)
251690_at	AT3G56510	73.5317	35.7662	-2.0559	0.014499	TBP-binding protein, putative
251714_at	AT3G56370	177.794	41.5283	-4.28127	0.0128662	leucine-rich repeat transmembrane protein kinase, putative
251727_at	AT3G56290	856.465	221.608	-3.86477	0.0202898	similar to hypothetical protein [Vitis vinifera] (GB:CAN75527.1)
251737_at	AT3G56340	1212.57	597.782	-2.02846	0.0266933	40S ribosomal protein S26 (RPS26C)
251740_at	AT3G56070	241.925	104.769	-2.30913	0.0168688	ROC2 (rotamase CyP 2); peptidyl-prolyl cis-trans isomerase
251759_at	AT3G55630	564.061	165.43	-3.40966	0.0106541	ATDFD (A. THALIANA DHFS-FPGS HOMOLOG D); tetrahydrofolylpolyglutamate synthase
251771_at	AT3G56000	33.9428	17.0191	-1.99439	0.0155637	ATCSLA14 (Cellulose synthase-like A14); transferase, transferring glycosyl groups
251807_at	AT3G55400	256.529	119.174	-2.15256	0.00983128	OVA1 (OVULE ABORTION 1); ATP binding / aminoacyl-tRNA ligase
251812_at	AT3G54970	35.8109	17.0828	-2.09631	0.00238301	catalytic
251827_at	AT3G55120	119.702	46.4807	-2.5753	0.00446274	A11/CFI/TT5 (TRANSPARENT TESTA 5); chalcone isomerase
251834_at	AT3G55170	98.071	28.6436	-3.42384	0.00220206	60S ribosomal protein L35 (RPL35C)
251846_at	AT3G54560	187.394	39.0897	-4.79394	0.00764959	HTA11; DNA binding
251869_at	AT3G54500	1059.61	242.003	-4.37851	0.00771429	similar to dentin sialophosphoprotein-related [Arabidopsis thaliana] (TAIR:AT5G64170.1); similar to dentin sialophosphoprotein-related [Arabidopsis thaliana] (TAIR:AT5G64170.2); similar to conserved hypothetical protein [Medicago truncatula] (GB:ABD28297.1)
251870_at	AT3G54510	53.4876	19.8387	-2.69612	0.00924529	early-responsive to dehydration protein-related / ERD protein-related
251899_at	AT3G54400	646.892	69.9426	-9.2489	0.0333628	aspartyl protease family protein
251918_at	AT3G54040	45.9084	14.2339	-3.22529	0.227185	photoassimilate-responsive protein-related
251920_at	AT3G53900	195.864	97.3586	-2.01178	0.0689572	uracil phosphoribosyltransferase, putative / UMP pyrophosphorylase, putative / UPRTase, putative
251924_at	AT3G53730	472.237	209.181	-2.25755	0.0195146	histone H4
251926_at	AT3G53740	1191.4	359.418	-3.3148	0.00683457	60S ribosomal protein L36 (RPL36B)
251935_at	AT3G54090	271.031	114.063	-2.37616	0.0256954	pfkB-type carbohydrate kinase family protein
251958_at	AT3G53560	370.308	154.514	-2.3966	0.000318171	chloroplast lumen common family protein
251982_at	AT3G53190	156.339	40.6887	-3.84233	0.0212488	pectate lyase family protein
251984_at	AT3G53260	1047.19	427.331	-2.45053	0.0401503	PAL2 (phenylalanine ammonia-lyase 2); phenylalanine ammonia-lyase
251992_at	AT3G53350	18.3248	6.98844	-2.62216	0.00051328	myosin heavy chain-related
252010_at	AT3G52740	56.6869	25.0075	-2.2668	0.00831282	similar to unknown protein [Arabidopsis thaliana] (TAIR:AT3G44450.1); similar to unnamed protein product [Vitis vinifera] (GB:CAO70571.1)
252011_at	AT3G52720	389.341	60.3802	-6.44816	0.02636	carbonic anhydrase family protein
252016_at	AT3G52950	138.995	66.6207	-2.08636	0.00326873	CBS domain-containing protein / octicosapeptide/Phox/Bemp1 (PB1) domain-containing protein
252037_at	AT3G51920	1194.25	554.6	-2.15336	0.034701	CAM9 (CALMODULIN 9); calcium ion binding
252045_at	AT3G52450	45.6409	19.8527	-2.29898	0.104023	U-box domain-containing protein
252055_at	AT3G52580	516.792	233.093	-2.21711	0.0048215	40S ribosomal protein S14 (RPS14C)
252081_at	AT3G51910	60.4482	22.5634	-2.67904	0.000797025	AT-HSFA7A (Arabidopsis thaliana heat shock transcription factor A7A); DNA binding / transcription factor
252123_at	AT3G51240	233.947	27.3167	-8.56427	0.0286476	F3H (TRANSPARENT TESTA 6); naringenin 3-dioxygenase
252127_at	AT3G50960	44.9369	20.8474	-2.15551	0.0122432	PLP3A (PHOSDUCIN-LIKE PROTEIN 3 HOMOLOG)
252167_at	AT3G50560	233.169	44.7948	-5.20527	0.0110987	short-chain dehydrogenase/reductase (SDR) family protein
252193_at	AT3G50060	276.814	92.0642	-3.00675	0.0152737	MYB77; DNA binding / transcription factor
252204_at	AT3G50340	70.8732	28.0637	-2.52544	0.0251942	similar to unknown protein [Arabidopsis thaliana] (TAIR:AT5G67020.1); similar to unknown protein [Oryza sativa (japonica cultivar-group)] (GB:BAD09363.1)
252277_at	AT3G49470	535.485	253.316	-2.1139	0.0465293	NACA2 (NASCENT POLYPEPTIDE-ASSOCIATED COMPLEX SUBUNIT ALPHA-LIKE PROTEIN 2)
252290_at	AT3G49140	202.527	62.6253	-3.23395	0.010531	binding
252319_at	AT3G48710	40.2509	16.5242	-2.43588	0.0113217	GTP binding / RNA binding
252343_at	AT3G48610	429.713	126.42	-3.39908	0.00545783	phosphoesterase family protein
252353_at	AT3G48200	536.176	167.278	-3.20529	0.00362638	similar to hypothetical protein OsI_020499 [Oryza sativa (indica cultivar-group)] (GB:EAY99266.1); similar to hypothetical protein OsJ_018975 [Oryza sativa (japonica cultivar-group)] (GB:EAZ35492.1); similar to unnamed protein product [Vitis vinifera] (GB:CAO64300.1)
252363_at	AT3G48460	260.342	70.2572	-3.70556	0.0188337	GDSL-motif lipase/hydrolase family protein
252365_at	AT3G48350	32.2371	14.645	-2.20124	0.00241023	cysteine proteinase, putative
252367_at	AT3G48360	716.797	156.669	-4.57524	0.0327056	BT2 (BTB AND TAZ DOMAIN PROTEIN 2); protein binding / transcription factor/ transcription regulator
252381_s_at	AT3G47760;AT3G47750	44.5948	15.9601	-2.79414	0.0218807	[AT3G47760, ATATH4 (ABC2 homolog 4); ATPase, coupled to transmembrane movement of substances];[AT3G47750, ATATH3 (ABC2 homolog 3); ATPase, coupled to transmembrane movement of substances]
252393_at	no_match	23.9844	10.1179	-2.37048	0.269919	no_match
252411_at	AT3G47430	397.924	146.377	-2.71849	0.0192358	PEX11B
252442_at	AT3G46940	130.798	54.656	-2.39312	0.00139282	deoxyuridine 5'-triphosphate nucleotidohydrolase family
252459_s_at	AT3G47290;AT3G47220	197.127	75.1156	-2.62431	0.00940183	[AT3G47290, phosphoinositide-specific phospholipase C family protein];[AT3G47220, phosphoinositide-specific phospholipase C family protein]
252502_at	AT3G46900	127.227	32.4778	-3.91737	0.00949554	COPT2 (Copper transporter 2); copper ion transmembrane transporter
252511_at	AT3G46280	161.582	14.7943	-10.9219	0.291293	protein kinase-related
252516_at	AT3G46100	327.779	132.841	-2.46746	0.0160523	ATHRS1 (HISTIDYL-TRNA SYNTHETASE 1); histidine-tRNA ligase
252562_s_at	AT3G46320;AT3G45930	217.258	49.9171	-4.35238	0.0177389	[AT3G46320, histone H4];[AT3G45930, histone H4]
252566_at	AT3G46040	1056.77	519.991	-2.03229	0.00278964	RPS15AD (ribosomal protein S15A D); structural constituent of ribosome
252576_s_at	AT3G45450;AT3G48870	97.5632	31.4898	-3.09825	0.000779582	[AT3G45450, Clp amino terminal domain-containing protein];[AT3G48870, ATCLPC (CASEINOLYTIC PROTEASE C); ATP binding / ATPase]
252624_at	AT3G44735	122.506	57.8356	-2.11817	0.0862897	PSK1 (PHYTOSULFOKINE 3 PRECURSOR); growth factor
252643_at	AT3G44590	482.269	214.813	-2.24506	0.0191819	60S acidic ribosomal protein P2 (RPP2D)
252648_at	AT3G44630	282.92	135.348	-2.09032	0.0168314	disease resistance protein RPP1-WsB-like (TIR-NBS-LRR class), putative
252821_at	AT4G39860	50.3566	24.173	-2.08317	0.00347912	similar to unknown protein [Arabidopsis thaliana] (TAIR:AT2G22270.1); similar to unnamed protein product [Vitis vinifera] (GB:CAO39818.1)
252852_at	AT4G39900	186.659	62.6712	-2.9784	0.00953153	similar to unnamed protein product [Vitis vinifera] (GB:CAO67041.1)
252863_at	AT4G39800	805.689	303.276	-2.65662	0.0242242	MI-1-P SYNTHASE (Myo-inositol-1-phosphate synthase); inositol-3-phosphate synthase
252866_at	AT4G39840	96.4291	48.1217	-2.00386	0.017403	similar to unnamed protein product [Vitis vinifera] (GB:CAO21162.1); similar to unnamed protein product [Vitis vinifera] (GB:CAO48661.1)
252911_at	AT4G39510	86.733	41.9994	-2.0651	0.148948	CYP96A12 (cytochrome P450, family 96, subfamily A, polypeptide 12); oxygen binding
252918_at	AT4G38980	50.3356	21.8606	-2.30257	0.00138084	unknown protein
252922_at	AT4G39040	648.56	289.682	-2.23887	0.0246793	similar to unknown protein [Arabidopsis thaliana] (TAIR:AT2G21350.1); similar to unnamed protein product [Vitis vinifera] (GB:CAO47229.1); contains InterPro domain CRS1/YhbY (InterPro:IPR001890)
252943_at	AT4G39330	891.291	229.463	-3.88424	0.00953404	mannitol dehydrogenase, putative
252952_at	AT4G38710	237.616	117.179	-2.02781	0.0104606	glycine-rich protein
252954_at	AT4G38660	140.458	51.0489	-2.75144	0.0238069	thaumatin, putative
252975_s_at	AT4G38430	265.177	97.4309	-2.72169	0.021737	ATROPGEF1/ROPGEF1 (KINASE PARTNER PROTEIN-LIKE); Rho guanyl-nucleotide exchange factor/ protein binding
253004_at	AT4G38280;AT4G38330;AT2G45250	312.566	94.5779	-3.30485	0.0113833	[AT4G38280, similar to unknown protein [Arabidopsis thaliana] (TAIR:AT2G45250.1); similar to unknown [Populus trichocarpa] (GB:ABK93717.1)];[AT4G38330, similar to unknown protein [Arabidopsis thaliana] (TAIR:AT4G38290.1); contains InterPro domain Hly-III related proteins; (InterPro:IPR004254)];[AT2G45250, similar to unknown protein [Arabidopsis thaliana] (TAIR:AT4G38280.1); similar to unknown [Po…
253039_at	AT4G37760	552.74	240.392	-2.29933	0.0508467	SQE3 (SQUALENE EPOXIDASE 3); oxidoreductase
253040_at	AT4G37800	880.443	308.971	-2.84959	0.0179551	xyloglucan:xyloglucosyl transferase, putative / xyloglucan endotransglycosylase, putative / endo-xyloglucan transferase, putative
253042_at	AT4G37550	504.836	128.067	-3.94196	0.0104068	formamidase, putative / formamide amidohydrolase, putative
253043_at	AT4G37540	195.845	76.3094	-2.56645	0.0202512	LBD39 (LOB DOMAIN-CONTAINING PROTEIN 39)
253048_at	AT4G37560	233.059	100.007	-2.33043	0.0173292	formamidase, putative / formamide amidohydrolase, putative
253061_at	AT4G37610	1282.03	270.089	-4.7467	0.00410919	BT5 (BTB and TAZ domain protein 5); protein binding / transcription regulator
253062_at	AT4G37590	220.365	60.5729	-3.638	0.00801769	phototropic-responsive NPH3 family protein
253090_at	AT4G36360	362.651	179.532	-2.01998	0.0703454	BGAL3 (beta-galactosidase 3); beta-galactosidase
253096_at	AT4G37330	156.792	58.4931	-2.68051	0.0244263	CYP81D4 (cytochrome P450, family 81, subfamily D, polypeptide 4); oxygen binding
253109_at	AT4G35920	219.546	90.5395	-2.42486	0.0147496	MCA1 (MID1-COMPLEMENTING ACTIVITY 1)
253118_at	AT4G35950	200.921	96.951	-2.0724	0.0373163	ARAC6/ATROP5/RAC2 (RHO-RELATED PROTEIN FROM PLANTS 7); GTP binding
253131_at	AT4G35550	59.2604	19.5271	-3.03477	0.0392078	HB-4/WOX13 (WUSCHEL-RELATED HOMEOBOX 13); DNA binding / transcription factor
253174_at	AT4G35090	4094.5	1732.27	-2.36366	0.0620618	CAT2 (CATALASE 2); catalase
253197_at	AT4G35250	1640.12	568.401	-2.8855	0.0141858	vestitone reductase-related
253237_at	AT4G34240	365.821	116.495	-3.14024	0.00703157	ALDH3I1 (Aldehyde dehydrogenase 3I1); 3-chloroallyl aldehyde dehydrogenase/ aldehyde dehydrogenase (NAD)
253247_at	AT4G34610	131.128	46.1241	-2.84294	0.0147643	BLH6 (BELL1-LIKE HOMEODOMAIN 5); DNA binding / transcription factor
253251_at	AT4G34730	199.977	66.0129	-3.02937	0.0318373	ribosome-binding factor A family protein
253270_at	AT4G34160	76.3673	37.2644	-2.04933	0.0543719	CYCD3/CYCD3;1/D3 (CYCLIN D3;1); cyclin-dependent protein kinase regulator/ protein binding
253281_at	AT4G34138	82.2094	39.4332	-2.08478	0.0108789	UGT73B1 (UDP-GLUCOSYL TRANSFERASE 73B1); UDP-glycosyltransferase/ abscisic acid glucosyltransferase
253283_at	AT4G34090	400.705	124.803	-3.21071	0.0145001	similar to unknown protein [Arabidopsis thaliana] (TAIR:AT2G23370.1); similar to unnamed protein product [Vitis vinifera] (GB:CAO47838.1)
253285_at	AT4G34250	53.0291	23.0966	-2.29597	0.0778797	fatty acid elongase, putative
253302_at	AT4G33660	442.108	145.163	-3.04559	0.0136935	unknown protein
253332_at	AT4G33420	142.363	32.5148	-4.37839	0.00431423	peroxidase, putative
253355_at	no_match	274.147	110.904	-2.47192	0.00297534	no_match
253357_at	AT4G33400	77.9897	36.0339	-2.16434	0.003675	dem protein-related / defective embryo and meristems protein-related
253362_s_at	AT4G33110;AT4G33120	361.35	129.292	-2.79483	0.0134875	[AT4G33110, coclaurine N-methyltransferase, putative];[AT4G33120, coclaurine N-methyltransferase, putative]
253394_at	AT4G32770	254.371	95.6943	-2.65817	0.0502782	VTE1 (VITAMIN E DEFICIENT 1)
253397_at	AT4G32710	49.3119	22.5144	-2.19024	0.0129328	kinase
253403_at	AT4G32830	67.135	32.358	-2.07476	0.0271904	ATAUR1 (ATAURORA1); histone serine kinase(H3-S10 specific) / kinase/ protein serine/threonine kinase
253425_at	AT4G32190	274.243	112.725	-2.43286	0.00566883	centromeric protein-related
253437_at	AT4G32460	184.741	78.1787	-2.36306	0.130523	similar to unknown protein [Arabidopsis thaliana] (TAIR:AT5G11420.1); similar to unnamed protein product [Vitis vinifera] (GB:CAO44183.1); contains InterPro domain Protein of unknown function DUF642 (InterPro:IPR006946); contains InterPro domain Galactose-binding like (InterPro:IPR008979)
253480_at	AT4G31840	103.55	38.0124	-2.72412	0.014175	plastocyanin-like domain-containing protein
253482_at	AT4G31985	657.998	229.655	-2.86515	0.00624202	60S ribosomal protein L39 (RPL39C)
253496_at	AT4G31870	361.401	59.0458	-6.12069	0.0170314	ATGPX7 (GLUTATHIONE PEROXIDASE 7); glutathione peroxidase
253545_at	AT4G31310	127.81	55.8241	-2.2895	0.0189053	avirulence-responsive protein-related / avirulence induced gene (AIG) protein-related
253547_at	AT4G30950	2188.67	1099.96	-1.98977	0.0500976	FAD6 (FATTY ACID DESATURASE 6); omega-6 fatty acid desaturase
253566_at	AT4G31210	172.929	80.5369	-2.1472	0.0296481	DNA topoisomerase family protein
253571_at	AT4G31000	38.0129	10.0791	-3.77145	0.00256274	calmodulin-binding protein
253574_at	AT4G31030	79.2909	35.2874	-2.24701	0.0258966	contains domain PROKAR_LIPOPROTEIN (PS51257)
253579_at	AT4G30610	225.518	35.6582	-6.32443	0.00742449	BRS1 (BRI1 SUPPRESSOR 1)
253580_at	AT4G30400	45.8031	21.1077	-2.16997	0.013595	zinc finger (C3HC4-type RING finger) family protein
253589_at	AT4G30825	101.746	39.3601	-2.58502	0.0174387	pentatricopeptide (PPR) repeat-containing protein
253607_at	AT4G30330	93.3689	39.1153	-2.38702	0.0141414	small nuclear ribonucleoprotein E, putative / snRNP-E, putative / Sm protein E, putative
253610_at	AT4G30200	318.928	154.751	-2.06091	0.00821197	similar to VIN3 (VERNALIZATION INSENSITIVE 3), protein binding / zinc ion binding [Arabidopsis thaliana] (TAIR:AT5G57380.1); similar to unnamed protein product [Vitis vinifera] (GB:CAO43227.1); contains InterPro domain Fibronectin, type III-like fold (InterPro:IPR008957); contains InterPro domain Fibronectin, type III (InterPro:IPR003961)
253638_at	AT4G30470	198.857	54.7923	-3.62928	0.0291728	cinnamoyl-CoA reductase-related
253726_at	AT4G29430	45.9132	21.4685	-2.13863	0.0668443	RPS15AE (ribosomal protein S15A E); structural constituent of ribosome
253736_at	AT4G28780	84.9297	38.8483	-2.18619	0.0514408	GDSL-motif lipase/hydrolase family protein
253739_at	AT4G28760	155.726	75.3471	-2.06678	0.0369678	similar to unknown protein [Arabidopsis thaliana] (TAIR:AT2G20240.1); similar to hypothetical protein [Vitis vinifera] (GB:CAN81514.1); contains domain PTHR21726:SF7 (PTHR21726:SF7); contains domain PTHR21726 (PTHR21726)
253754_at	AT4G29020	685.69	107.524	-6.37712	0.0454834	glycine-rich protein
253758_at	AT4G29060	1436.43	537.329	-2.67329	0.0181931	EMB2726 (EMBRYO DEFECTIVE 2726); translation elongation factor
253782_at	AT4G28590	36.8512	15.174	-2.42857	0.0367037	similar to unknown protein [Arabidopsis thaliana] (TAIR:AT2G31840.1); similar to unnamed protein product [Vitis vinifera] (GB:CAO40595.1); contains InterPro domain Thioredoxin-like fold (InterPro:IPR012336)
253790_at	AT4G28660	686.775	340.825	-2.01504	0.078459	PSB28 (PHOTOSYSTEM II REACTION CENTER PSB28 PROTEIN)
253805_at	AT4G28260	239.567	103.902	-2.30571	0.00307237	similar to unnamed protein product [Vitis vinifera] (GB:CAO69726.1)
253806_at	AT4G28270	347.275	92.4916	-3.75467	0.0011389	zinc finger (C3HC4-type RING finger) family protein
253811_at	AT4G28190	61.0874	24.1789	-2.52648	0.014922	ULT1 (ULTRAPETALA1); DNA binding / binding
253814_at	AT4G28290	322.531	80.1048	-4.02636	0.00413848	unknown protein
253849_at	AT4G28080	1048.73	459.37	-2.28297	0.0449024	binding
253858_at	AT4G27600	610.356	265.863	-2.29576	0.017395	pfkB-type carbohydrate kinase family protein
253916_at	AT4G27240	37.7298	10.758	-3.50714	0.00667053	zinc finger (C2H2 type) family protein
253919_at	AT4G27350	60.1709	22.1686	-2.71424	0.0179424	similar to unknown protein [Arabidopsis thaliana] (TAIR:AT5G54240.1); similar to unnamed protein product [Vitis vinifera] (GB:CAO39196.1); contains InterPro domain Protein of unknown function DUF1223 (InterPro:IPR010634)
253922_at	AT4G26850	1646.54	468.468	-3.51473	0.0100314	VTC2 (VITAMIN C DEFECTIVE 2)
253943_at	AT4G27030	366.594	67.9435	-5.39557	0.00570558	small conjugating protein ligase
253951_at	AT4G26860	580.716	202.113	-2.87322	0.0198489	alanine racemase family protein
253973_at	AT4G26555	239.637	112.526	-2.12962	0.0315421	immunophilin / FKBP-type peptidyl-prolyl cis-trans isomerase family protein
254012_at	AT4G26230	1269.17	406.075	-3.12545	0.00902599	60S ribosomal protein L31 (RPL31B)
254016_at	AT4G26150	72.3904	22.7019	-3.18874	0.00481042	CGA1 (CYTOKININ-RESPONSIVE GATA FACTOR 1); transcription factor
254020_at	AT4G25700	556.445	272.147	-2.04465	0.184668	BETA-OHASE 1 (BETA-HYDROXYLASE 1); beta-carotene hydroxylase
254027_at	AT4G25835	28.1477	8.93826	-3.14912	0.0145931	AAA-type ATPase family protein
254041_at	AT4G25830	120.65	33.7105	-3.57901	0.00791405	integral membrane family protein
254043_at	AT4G25990	24.5847	11.7258	-2.09663	0.00984661	CIL
254053_s_at	AT4G25310;AT4G25300	50.2037	18.4204	-2.72543	0.0144958	[AT4G25310, oxidoreductase, 2OG-Fe(II) oxygenase family protein];[AT4G25300, oxidoreductase, 2OG-Fe(II) oxygenase family protein]
254068_at	AT4G25450	198.592	82.3314	-2.41211	0.00143646	ATNAP8 (Arabidopsis thaliana non-intrinsic ABC protein 8); ATPase, coupled to transmembrane movement of substances
254102_at	AT4G25050	1988.21	992.131	-2.00398	0.0664236	ACP4 (ACYL CARRIER PROTEIN 4)
254110_at	AT4G25260	100.092	47.8769	-2.0906	0.131711	invertase/pectin methylesterase inhibitor family protein
254122_at	AT4G24510	158.326	61.5956	-2.57041	0.0447185	CER2 (ECERIFERUM 2); transferase
254125_at	AT4G24670	72.8286	20.3116	-3.58556	0.00985943	alliinase family protein
254130_at	AT4G24540	107.494	33.8519	-3.17541	0.000970113	AGL24 (AGAMOUS-LIKE 24); protein binding / protein heterodimerization/ protein homodimerization/ transcription factor
254145_at	AT4G24700	263.328	72.3658	-3.63884	0.0120049	unknown protein
254148_at	AT4G24280	873.724	406.39	-2.14996	0.00878551	CPHSC70-1 (chloroplast heat shock protein 70-1); ATP binding / unfolded protein binding
254181_at	AT4G23940	141.828	52.9707	-2.67749	0.0194734	FtsH protease, putative
254218_at	AT4G23740	117.418	49.2368	-2.38476	0.0456821	leucine-rich repeat transmembrane protein kinase, putative
254225_at	AT4G23670	1727.34	407.838	-4.23536	< 0.0001	major latex protein-related / MLP-related
254260_at	AT4G23440	40.872	19.4242	-2.10418	0.00216565	nucleoside-triphosphatase/ nucleotide binding / transmembrane receptor
254283_s_at	AT4G22870;AT4G22880	58.8942	27.5028	-2.14139	0.0428077	[AT4G22870, leucoanthocyanidin dioxygenase, putative / anthocyanidin synthase, putative];[AT4G22880, LDOX (TANNIN DEFICIENT SEED 4)]
254305_at	AT4G22200	141.307	70.8463	-1.99455	0.0293584	AKT2 (Arabidopsis K+ transporter 2); cyclic nucleotide binding / inward rectifier potassium channel
254327_at	AT4G22490	304.508	25.7245	-11.8373	0.000101349	protease inhibitor/seed storage/lipid transfer protein (LTP) family protein
254328_at	AT4G22570	467.477	165.81	-2.81935	0.0422124	APT3 (ADENINE PHOSPHORIBOSYL TRANSFERASE 3); adenine phosphoribosyltransferase
254345_at	AT4G22000	173.324	84.6205	-2.04825	0.0020182	similar to hypothetical protein [Vitis vinifera] (GB:CAN76661.1)
254363_at	AT4G22010	204.869	81.6472	-2.5092	0.0120913	SKS4 (SKU5 Similar 4); copper ion binding / oxidoreductase
254377_at	AT4G21650	50.2715	22.8906	-2.19617	0.141476	subtilase family protein
254384_at	AT4G21870	642.194	294.037	-2.18406	0.0856266	26.5 kDa class P-related heat shock protein (HSP26.5-P)
254438_at	AT4G20980	339.503	138.965	-2.44308	0.0130462	eukaryotic translation initiation factor 3 subunit 7, putative / eIF-3 zeta, putative / eIF3d, putative
254448_at	AT4G20870	196.796	98.1445	-2.00517	0.106806	fatty acid hydroxylase, putative
254502_at	AT4G20130	180.23	62.8688	-2.86677	0.0360099	PTAC14 (PLASTID TRANSCRIPTIONALLY ACTIVE14)
254508_at	AT4G20170	197.037	66.3303	-2.97055	0.0187146	similar to unknown protein [Arabidopsis thaliana] (TAIR:AT5G44670.1); similar to Os06g0328800 [Oryza sativa (japonica cultivar-group)] (GB:NP_001057533.1); similar to Os02g0712500 [Oryza sativa (japonica cultivar-group)] (GB:NP_001047907.1); similar to unknown protein [Oryza sativa (japonica cultivar-group)] (GB:BAD72474.1); contains InterPro domain Protein of unknown function DUF23 (InterPro:IPR…
254544_at	AT4G19820	64.3092	24.5726	-2.61711	0.000887621	glycosyl hydrolase family 18 protein
254545_at	AT4G19830	175.548	68.9058	-2.54766	0.0587038	immunophilin / FKBP-type peptidyl-prolyl cis-trans isomerase family protein
254586_at	AT4G19510	78.9371	30.643	-2.57603	0.0027591	disease resistance protein (TIR-NBS-LRR class), putative
254608_at	AT4G18910	79.1486	34.4986	-2.29425	0.0602161	NIP1;2/NLM2 (NOD26-like intrinsic protein 1;2); water channel
254609_at	AT4G18970	348.966	97.7328	-3.57061	0.0496893	GDSL-motif lipase/hydrolase family protein
254612_at	AT4G19100	235.902	102.026	-2.31217	0.0315369	similar to unknown protein [Arabidopsis thaliana] (TAIR:AT5G52780.1); similar to hypothetical protein [Vitis vinifera] (GB:CAN79943.1)
254623_at	AT4G18480	1494.47	734.243	-2.03539	0.0613971	CHLI1 (CHLORINA 42); magnesium chelatase
254638_at	AT4G18740	176.475	70.5231	-2.50237	0.0318414	transcription termination factor
254639_at	AT4G18750	16.9093	6.39747	-2.64312	0.00675779	pentatricopeptide (PPR) repeat-containing protein
254642_at	AT4G18810	130.37	50.7949	-2.56659	0.0138392	binding / catalytic/ transcription repressor
254655_s_at	AT5G46430;AT4G18100	1995.58	971.68	-2.05374	0.0071775	[AT5G46430, 60S ribosomal protein L32 (RPL32B)];[AT4G18100, 60S ribosomal protein L32 (RPL32A)]
254665_at	AT4G18340	52.5227	20.1636	-2.60483	0.0160945	glycosyl hydrolase family 17 protein
254669_at	AT4G18370	450.499	220.217	-2.04571	0.0751505	DEG5/DEGP5/HHOA (DEGP PROTEASE 5); serine-type peptidase/ trypsin
254693_at	AT4G17880	100.091	38.7175	-2.58515	0.00674948	basic helix-loop-helix (bHLH) family protein
254727_at	AT4G13670	256.832	110.127	-2.33215	0.0339324	PTAC5 (PLASTID TRANSCRIPTIONALLY ACTIVE5); heat shock protein binding / unfolded protein binding
254740_s_at	AT4G13930;AT4G13890	472.596	236.479	-1.99847	0.0361892	[AT4G13930, SHM4 (SERINE HYDROXYMETHYLTRANSFERASE 4); glycine hydroxymethyltransferase];[AT4G13890, SHM5 (SERINE HYDROXYMETHYLTRANSFERASE 5); glycine hydroxymethyltransferase]
254758_at	AT4G13260	73.7889	36.2658	-2.03467	0.021507	YUC2 (YUCCA2); FAD binding / NADP binding / flavin-containing monooxygenase/ oxidoreductase
254773_at	AT4G13410	40.2887	13.1885	-3.05484	0.0482337	ATCSLA15 (Cellulose synthase-like A15); transferase, transferring glycosyl groups
254783_at	AT4G12830	277.339	121.748	-2.27798	0.0718148	hydrolase, alpha/beta fold family protein
254794_at	AT4G12970	305.625	46.9605	-6.50813	0.00265065	similar to unnamed protein product [Vitis vinifera] (GB:CAO17947.1)
254805_at	AT4G12480	438.702	52.5959	-8.341	0.270398	pEARLI 1; lipid binding
254810_at	AT4G12390	344.401	130.541	-2.63827	0.00940101	PME1; pectinesterase inhibitor
254815_at	AT4G12420	1084.71	453.468	-2.39203	0.0617136	SKU5 (skewed 5); copper ion binding
254818_at	AT4G12470	667.253	164.041	-4.06761	0.335685	protease inhibitor/seed storage/lipid transfer protein (LTP) family protein
254839_at	AT4G12400	76.8833	21.3773	-3.5965	0.00197494	stress-inducible protein, putative
254893_at	AT4G11830	53.4962	22.3018	-2.39874	0.0661359	PLDGAMMA2; phospholipase D
254901_at	AT4G11530	17.6608	8.59074	-2.05579	0.732723	protein kinase family protein
254910_at	AT4G11175	474.568	169.089	-2.80661	0.0067487	translation initiation factor IF-1, chloroplast, putative
254931_at	AT4G11460	134.282	9.91511	-13.5432	0.00859162	protein kinase family protein
254981_at	AT4G10480	652.011	318.1	-2.0497	0.00878375	nascent polypeptide associated complex alpha chain protein, putative / alpha-NAC, putative
255016_at	AT4G10120	656.218	220.498	-2.97607	0.0271178	ATSPS4F; sucrose-phosphate synthase/ transferase, transferring glycosyl groups
255020_at	no_match	471.487	227.857	-2.06922	0.0195379	no_match
255021_at	AT4G10330	166.906	68.6177	-2.43241	0.00396529	glycine-rich protein
255064_at	AT4G08950	758.108	86.3864	-8.77578	0.00198124	phosphate-responsive protein, putative (EXO)
255088_at	AT4G09350	245.156	52.6354	-4.65763	0.00578166	DNAJ heat shock N-terminal domain-containing protein
255236_at	AT4G05520	46.2553	22.8393	-2.02525	0.0365172	calcium-binding EF hand family protein
255304_at	AT4G04850	276.946	117.358	-2.35984	0.0302511	KEA3 (K+ efflux antiporter 3); potassium:hydrogen antiporter
255328_at	AT4G04350	323.739	82.6766	-3.91573	0.0105317	EMB2369 (EMBRYO DEFECTIVE 2369); ATP binding / aminoacyl-tRNA ligase
255411_at	AT4G03110	365.094	137.829	-2.64889	0.0264269	RNA-binding protein, putative
255513_at	AT4G02060	94.2562	42.7716	-2.20371	0.00111557	PRL (PROLIFERA); ATP binding / DNA binding / DNA-dependent ATPase
255524_at	AT4G02330	107.29	27.1037	-3.95849	0.285794	ATPMEPCRB; pectinesterase
255566_s_at	AT4G01780;AT3G48670	29.3607	14.2294	-2.06339	0.0954946	[AT4G01780, XH/XS domain-containing protein];[AT3G48670, XH/XS domain-containing protein / XS zinc finger domain-containing protein]
255568_at	AT4G01250	85.5089	39.7206	-2.15276	0.112064	WRKY22 (WRKY DNA-binding protein 22); transcription factor
255596_at	AT4G01720	103.354	40.0939	-2.5778	0.0618324	WRKY47 (WRKY DNA-binding protein 47); transcription factor
255604_at	AT4G01080	163.804	65.683	-2.49386	0.0898273	similar to unknown protein [Arabidopsis thaliana] (TAIR:AT1G01430.1); similar to unknown protein Cr17 [Brassica napus] (GB:AAX51387.1); contains InterPro domain Protein of unknown function DUF231, plant (InterPro:IPR004253)
255674_at	AT4G00430	1417.22	710.647	-1.99427	0.0439738	TMP-C (PLASMA MEMBRANE INTRINSIC PROTEIN 1;4); water channel
255675_at	AT4G00480	48.2202	15.5552	-3.09995	0.0392152	ATMYC1 (Arabidopsis thaliana myc-related transcription factor 1); DNA binding / transcription factor
255676_at	AT4G00490	207.432	103.932	-1.99585	0.0852389	BAM2/BMY9 (BETA-AMYLASE 2); beta-amylase
255691_at	AT4G00370	474.509	199.791	-2.37503	0.0207807	ANTR2 (anion transporter 2); organic anion transmembrane transporter
255694_at	AT4G00050	392.631	64.085	-6.12672	0.00262615	UNE10 (unfertilized embryo sac 10); DNA binding / transcription factor
255719_at	AT1G32080	1360.53	587.24	-2.31682	0.0323125	membrane protein, putative
255732_at	AT1G25450	287.898	103.867	-2.77181	0.0959646	very-long-chain fatty acid condensing enzyme, putative
255785_at	AT1G19920	397.981	114.74	-3.46853	0.00567837	APS2 (ATP SULFURYLASE PRECURSOR)
255793_at	AT2G33250	317.907	91.626	-3.46962	0.0159338	similar to unnamed protein product [Vitis vinifera] (GB:CAO71510.1)
255798_at	AT2G33255	288.607	119.42	-2.41674	0.0270092	hydrolase
255818_at	AT2G33570	123.128	53.3075	-2.30976	0.036071	similar to unknown protein [Arabidopsis thaliana] (TAIR:AT5G44670.1); similar to unnamed protein product [Vitis vinifera] (GB:CAO66312.1); similar to hypothetical protein [Vitis vinifera] (GB:CAN76802.1); contains InterPro domain Protein of unknown function DUF23 (InterPro:IPR008166)
255832_at	AT2G33360	37.5001	13.8668	-2.70431	0.0114679	similar to unknown protein [Arabidopsis thaliana] (TAIR:AT1G04490.1); similar to unknown protein [Arabidopsis thaliana] (TAIR:AT1G04490.2); similar to unnamed protein product [Vitis vinifera] (GB:CAO71465.1)
255877_at	AT2G40460	108.193	45.8883	-2.35774	0.0746948	proton-dependent oligopeptide transport (POT) family protein
255926_at	AT1G22190	286.328	74.6307	-3.8366	0.00609022	AP2 domain-containing transcription factor, putative
256000_at	AT1G29880	398.42	160.246	-2.48631	0.00867986	glycyl-tRNA synthetase / glycine--tRNA ligase
256021_at	AT1G58270	183.313	55.0845	-3.32785	0.00165052	ZW9
256025_at	AT1G58370	83.9842	23.9837	-3.50172	0.00486791	RXF12; hydrolase, hydrolyzing O-glycosyl compounds
256049_at	AT1G07010	506.008	172.832	-2.92774	0.0338916	calcineurin-like phosphoesterase family protein
256057_at	AT1G07180	799.344	192.276	-4.15728	0.013409	ATNDI1/NDA1 (ALTERNATIVE NAD(P)H DEHYDROGENASE 1); NADH dehydrogenase
256076_at	AT1G18060	904.339	440.47	-2.05312	0.0429944	similar to unnamed protein product [Vitis vinifera] (GB:CAO68142.1)
256090_at	no_match	76.325	38.4237	-1.9864	0.0304005	no_match
256144_at	AT1G48630	875.654	387.849	-2.25772	0.0157333	guanine nucleotide-binding family protein / activated protein kinase C receptor, putative / RACK, putative
256145_at	AT1G48750	203.625	76.9715	-2.64546	0.0226293	protease inhibitor/seed storage/lipid transfer protein (LTP) family protein
256169_at	AT1G51800	190.777	75.2953	-2.53371	0.749744	leucine-rich repeat protein kinase, putative
256170_at	AT1G51790	122.044	51.5961	-2.36538	0.675825	kinase
256181_at	AT1G51820	39.9745	10.8727	-3.67659	0.220753	leucine-rich repeat protein kinase, putative
256245_at	AT3G12580	668.098	144.151	-4.63472	0.03377	HSP70 (heat shock protein 70); ATP binding
256262_at	AT3G12150	99.5041	47.435	-2.09769	0.0267686	similar to hypothetical protein [Vitis vinifera] (GB:CAN81264.1); contains domain PTHR13617 (PTHR13617); contains domain SSF53474 (SSF53474); contains domain G3DSA:3.40.50.1820 (G3DSA:3.40.50.1820); contains domain PTHR13617:SF1 (PTHR13617:SF1)
256266_at	AT3G12320	733.862	171.01	-4.29133	0.0195118	similar to unknown protein [Arabidopsis thaliana] (TAIR:AT5G06980.1); similar to hypothetical protein [Vitis vinifera] (GB:CAN75675.1)
256274_at	AT3G12080	343.504	168.567	-2.03779	0.0345119	EMB2738 (EMBRYO DEFECTIVE 2738); GTP binding
256275_at	AT3G12110	169.569	40.3727	-4.2001	0.036356	ACT11 (ACTIN-11); structural constituent of cytoskeleton
256302_at	AT1G69526	31.2202	12.2303	-2.55269	0.0656944	UbiE/COQ5 methyltransferase family protein
256303_at	AT1G69550	62.7223	29.6838	-2.11302	0.00867045	disease resistance protein (TIR-NBS class), putative
256331_at	AT1G76880	59.4367	29.59	-2.00867	0.0024559	trihelix DNA-binding protein, putative
256332_at	AT1G76890	109.087	52.4474	-2.07993	0.0256007	GT2; transcription factor
256337_at	AT1G72060	305.052	72.2803	-4.22041	0.111495	serine-type endopeptidase inhibitor
256379_at	AT1G66840	52.2284	14.3809	-3.63179	0.000562491	Identical to Protein PLASTID MOVEMENT IMPAIRED 2 (PMI2) [Arabidopsis Thaliana] (GB:Q9C9N6); similar to PMI15 (plastid movement impaired 15) [Arabidopsis thaliana] (TAIR:AT5G38150.1); similar to hypothetical protein [Vitis vinifera] (GB:CAN79831.1); contains InterPro domain Protein of unknown function DUF827, plant (InterPro:IPR008545)
256386_at	AT1G66540	79.6903	30.7021	-2.5956	0.0380065	cytochrome P450, putative
256402_at	AT3G06130	88.7105	42.6846	-2.07828	0.11839	heavy-metal-associated domain-containing protein
256438_s_at	AT2G40205;AT3G08520;AT3G11120;AT3G56020	1074.22	287.373	-3.73807	0.0012823	[AT2G40205, 60S ribosomal protein L41 (RPL41C)];[AT3G08520, 60S ribosomal protein L41 (RPL41D)];[AT3G11120, 60S ribosomal protein L41 (RPL41E)];[AT3G56020, 60S ribosomal protein L41 (RPL41G)]
256441_at	AT3G10940	245.025	104.04	-2.3551	0.13389	protein phosphatase-related
256514_at	AT1G66130	285.482	100.806	-2.83199	0.0321282	oxidoreductase N-terminal domain-containing protein
256525_at	AT1G66180	346.7	159.149	-2.17846	0.0122711	aspartyl protease family protein
256542_at	AT1G42550	588.832	146.85	-4.00974	0.00365362	PMI1 (PLASTID MOVEMENT IMPAIRED1)
256548_at	AT3G14770	409.326	115.548	-3.54247	0.034489	nodulin MtN3 family protein
256578_at	AT3G28200	265.973	106.295	-2.50221	0.00366255	peroxidase, putative
256585_at	AT3G28760	82.6907	34.2681	-2.41305	0.0799149	similar to unnamed protein product [Vitis vinifera] (GB:CAO14940.1); contains InterPro domain 3-dehydroquinate synthase, prokaryotic-type (InterPro:IPR002812)
256589_at	AT3G28740	218.229	99.0795	-2.20256	0.0408921	cytochrome P450 family protein
256603_at	AT3G28270	581.358	35.3618	-16.4403	0.000650807	Identical to UPF0496 protein At3g28270 [Arabidopsis Thaliana] (GB:Q9LHD9;GB:Q8H7D0;GB:Q8H7E9;GB:Q944H3); similar to AT14A [Arabidopsis thaliana] (TAIR:AT3G28290.1); similar to AT14A [Arabidopsis thaliana] (TAIR:AT3G28300.1); similar to unnamed protein product [Vitis vinifera] (GB:CAO22906.1); contains InterPro domain Protein of unknown function DUF677 (InterPro:IPR007749)
256613_at	AT3G29290	105.997	32.3296	-3.27865	0.00173409	EMB2076 (EMBRYO DEFECTIVE 2076)
256619_at	AT3G24460	61.4495	12.376	-4.96523	0.0705706	TMS membrane family protein / tumour differentially expressed (TDE) family protein
256663_at	AT3G12050	399.637	188.805	-2.11667	0.00441563	Aha1 domain-containing protein
256666_at	AT3G20670	337.474	167.192	-2.01848	0.0150077	HTA13; DNA binding
256671_at	AT3G52290	92.9596	42.4431	-2.19021	0.010256	IQD3 (IQ-domain 3); calmodulin binding
256677_at	AT3G52190	148.875	72.7665	-2.04593	0.0378239	PHF1 (PHOSPHATE TRANSPORTER TRAFFIC FACILITATOR1); nucleotide binding
256678_at	AT3G52380	728.325	308.769	-2.3588	0.0379293	CP33 (PIGMENT DEFECTIVE 322); RNA binding
256681_at	AT3G52340	289.074	93.3498	-3.09668	0.00841679	SPP2; sucrose-phosphatase
256751_at	AT3G27170	170.61	28.747	-5.93488	0.0013533	CLC-B (chloride channel protein B); anion channel/ voltage-gated chloride channel
256792_at	AT3G22150	91.3825	45.4256	-2.0117	0.070804	pentatricopeptide (PPR) repeat-containing protein
256794_at	AT3G22230	729.502	276.746	-2.63599	0.0042175	60S ribosomal protein L27 (RPL27B)
256819_at	AT3G21390	245.083	82.8994	-2.95639	0.0131081	mitochondrial substrate carrier family protein
256848_at	AT3G27960	73.8755	23.2594	-3.17616	0.000217166	kinesin light chain-related
256880_at	AT3G26450	1027.12	168.145	-6.10855	0.00024567	major latex protein-related / MLP-related
256887_at	AT3G15150	35.3311	15.3658	-2.29934	0.0171965	similar to unnamed protein product [Vitis vinifera] (GB:CAO39331.1); contains domain PTHR21330 (PTHR21330); contains domain SSF57850 (SSF57850); contains domain PTHR21330:SF1 (PTHR21330:SF1)
256891_at	AT3G19030	917.247	282.298	-3.24921	0.0165529	similar to unknown protein [Arabidopsis thaliana] (TAIR:AT1G49500.1)
256892_at	AT3G19000	234.096	83.875	-2.79101	0.0155752	oxidoreductase, 2OG-Fe(II) oxygenase family protein
256894_at	AT3G21870	209.391	83.5821	-2.50522	0.086263	CYCP2;1 (cyclin p2;1); cyclin-dependent protein kinase
256905_at	AT3G23990	406.322	180.643	-2.24931	0.0184619	HSP60 (Heat shock protein 60); ATP binding / protein binding / unfolded protein binding
256914_at	AT3G23880	148.744	43.7562	-3.39937	0.0249258	F-box family protein
256918_s_at	AT3G18960;AT4G01580	49.0074	15.9125	-3.07981	0.0147754	[AT3G18960, transcriptional factor B3 family protein];[AT4G01580, transcriptional factor B3 family protein]
256927_at	AT3G22550	90.2201	44.6487	-2.02067	0.0079927	senescence-associated protein-related
256940_at	AT3G30720	328.546	39.3347	-8.35258	0.0936579	unknown protein
256962_at	AT3G13560	117.542	57.4241	-2.04691	0.0361759	glycosyl hydrolase family 17 protein
256964_at	AT3G13520	2320.28	1032.76	-2.24669	0.0260611	AGP12 (ARABINOGALACTAN PROTEIN 12)
256978_at	AT3G21110	91.354	38.576	-2.36816	0.0062023	PUR7 (PURIN 7); phosphoribosylaminoimidazolesuccinocarboxamide synthase
256983_at	AT3G13470	1353.25	185.327	-7.30197	0.000903798	chaperonin, putative
257018_at	AT3G19630	83.9515	39.4077	-2.13034	0.0228878	radical SAM domain-containing protein
257045_at	AT3G19720	45.8384	22.4998	-2.03728	0.0316489	ARC5 (ACCUMULATION AND REPLICATION OF CHLOROPLAST 5); GTP binding / GTPase
257057_at	AT3G15310	120.709	21.7638	-5.54634	0.00166253	transposable element gene
257151_at	AT3G27200	58.7781	21.2114	-2.77106	0.0115434	plastocyanin-like domain-containing protein
257172_at	AT3G23700	873.256	420.432	-2.07704	0.0461938	S1 RNA-binding domain-containing protein
257178_at	AT3G13070	306.391	143.852	-2.1299	0.00187441	CBS domain-containing protein / transporter associated domain-containing protein
257180_at	AT3G13180	115.345	37.523	-3.07398	0.00787903	NOL1/NOP2/sun family protein / antitermination NusB domain-containing protein
257202_at	AT3G23750	195.282	90.1631	-2.16588	0.0122413	leucine-rich repeat family protein / protein kinase family protein
257203_at	AT3G23730	175.74	25.8708	-6.79298	0.00188218	xyloglucan:xyloglucosyl transferase, putative / xyloglucan endotransglycosylase, putative / endo-xyloglucan transferase, putative
257207_at	AT3G14900	27.5988	9.08395	-3.03819	0.04596	similar to unnamed protein product [Vitis vinifera] (GB:CAO39402.1); contains domain PTHR12839 (PTHR12839)
257212_at	AT3G15090	161.859	80.8054	-2.00308	0.00374827	oxidoreductase, zinc-binding dehydrogenase family protein
257239_at	no_match	166.695	75.7435	-2.20079	0.000264172	no_match
257297_at	AT3G28040	394.99	177.215	-2.22888	0.115228	leucine-rich repeat transmembrane protein kinase, putative
257311_at	AT3G26570	1990.89	782.129	-2.54548	0.0471205	PHT2;1 (phosphate transporter 2;1)
257352_at	AT2G34900	54.4874	27.0567	-2.01383	0.0863704	IMB1 (IMBIBITION-INDUCIBLE 1); DNA binding
257474_at	AT1G80850	90.3806	38.7784	-2.33069	0.0214621	methyladenine glycosylase family protein
257506_at	AT1G29440	114.433	31.4227	-3.64172	0.0377151	auxin-responsive family protein
257519_at	AT3G01210	138.904	49.1764	-2.8246	0.0338018	nucleic acid binding
257533_at	AT3G10840	211.976	55.9907	-3.78591	0.0282257	hydrolase, alpha/beta fold family protein
257547_at	AT3G13000	104.104	45.1128	-2.30763	0.0180836	transcription factor
257578_x_at	AT3G30160	37.2605	17.4562	-2.13451	0.00458979	similar to unknown protein [Arabidopsis thaliana] (TAIR:AT1G35320.1)
257609_at	AT3G13845	92.8135	45.5019	-2.03977	0.0120972	unknown protein
257625_at	AT3G26230	127.293	32.981	-3.85958	0.0335206	CYP71B24 (cytochrome P450, family 71, subfamily B, polypeptide 24); oxygen binding
257666_at	AT3G20270	118.635	43.4743	-2.72886	0.00394511	lipid-binding serum glycoprotein family protein
257710_at	AT3G27350	173.946	30.5443	-5.69488	0.00742808	similar to unknown protein [Arabidopsis thaliana] (TAIR:AT5G40700.1); similar to unnamed protein product [Vitis vinifera] (GB:CAO14633.1)
257714_at	AT3G27360	104.492	20.7268	-5.0414	0.000822553	histone H3
257717_at	AT3G18390	355.255	167.677	-2.11868	0.05216	EMB1865 (EMBRYO DEFECTIVE 1865)
257745_at	AT3G29240	1461.83	513.947	-2.84432	0.00955878	similar to unknown protein [Arabidopsis thaliana] (TAIR:AT1G33780.1); similar to hypothetical protein OsI_032014 [Oryza sativa (indica cultivar-group)] (GB:EAY78055.1); similar to Os10g0330400 [Oryza sativa (japonica cultivar-group)] (GB:NP_001064365.1); contains InterPro domain Protein of unknown function DUF179 (InterPro:IPR003774)
257746_at	AT3G29200	210.788	96.4704	-2.185	0.123684	CM1 (chorismate mutase 1); chorismate mutase
257759_at	AT3G23070	139.464	65.7567	-2.1209	0.0380892	similar to unknown protein [Arabidopsis thaliana] (TAIR:AT4G14510.1); similar to hypothetical protein [Vitis vinifera] (GB:CAN79523.1); similar to unnamed protein product [Vitis vinifera] (GB:CAO71295.1); similar to CRM family member 3 [Zea mays] (GB:NP_001106061.1); contains InterPro domain CRS1/YhbY (InterPro:IPR001890)
257769_at	AT3G23050	638.669	232.772	-2.74375	0.0379685	IAA7 (AUXIN RESISTANT 2); transcription factor
257794_at	AT3G27050	480.188	154.768	-3.10263	0.00692152	similar to unnamed protein product [Vitis vinifera] (GB:CAO49017.1)
257798_at	AT3G15950	213.562	9.0866	-23.503	0.0336148	(TSA1-LIKE); protein binding
257801_at	AT3G18750	147.286	22.6746	-6.49563	0.00570102	WNK6 (Arabidopsis WNK kinase 6); kinase
257809_at	AT3G27060	491.741	215.082	-2.28629	0.0332195	TSO2 (TSO MEANING 'UGLY' IN CHINESE); ribonucleoside-diphosphate reductase
257822_at	AT3G25230	334.815	135.77	-2.46604	0.00535177	ROF1 (ROTAMASE FKBP 1); FK506 binding / calmodulin binding / peptidyl-prolyl cis-trans isomerase
257830_at	AT3G26690	48.8652	16.4586	-2.96898	0.00615838	ATNUDT13 (ARABIDOPSIS THALIANA NUDIX HYDROLASE HOMOLOG 13); hydrolase
257831_at	AT3G26710	1020.72	357.578	-2.85454	0.013614	similar to unnamed protein product [Vitis vinifera] (GB:CAO49107.1)
257879_at	AT3G17160	100.204	36.3684	-2.75525	0.0465712	similar to unknown protein [Arabidopsis thaliana] (TAIR:AT1G47970.1)
257880_at	AT3G16910	250.506	86.2714	-2.9037	0.0290938	AAE7/ACN1 (ACYL-ACTIVATING ENZYME 7); AMP binding / acetate-CoA ligase
257890_s_at	AT3G42570;AT3G17070	50.3298	19.5337	-2.57656	0.0112103	[AT3G42570, peroxidase-related];[AT3G17070, peroxidase, putative]
257891_at	AT3G17170	232.564	116.719	-1.99251	0.105714	RFC3 (REGULATOR OF FATTY-ACID COMPOSITION 3); structural constituent of ribosome
257907_at	AT3G25470	636.941	303.918	-2.09577	0.0071096	bacterial hemolysin-related
257931_at	AT3G17030	35.6339	17.5586	-2.02942	0.0104461	similar to unnamed protein product [Vitis vinifera] (GB:CAO44908.1); contains InterPro domain Nucleic acid-binding, OB-fold-like (InterPro:IPR016027)
257938_at	AT3G19820	953.929	426.013	-2.2392	0.062026	DWF1 (DIMINUTO 1); catalytic
257949_at	AT3G21750	93.9386	41.2577	-2.27688	0.00470962	UDP-glucoronosyl/UDP-glucosyl transferase family protein
257983_at	AT3G20790	184.371	90.5359	-2.03644	0.0526967	oxidoreductase family protein
258019_at	AT3G19470	19.0211	8.08943	-2.35135	< 0.0001	F-box family protein
258023_at	AT3G19450	663.506	155.276	-4.27308	0.00311676	CAD4 (CINNAMYL ALCOHOL DEHYDROGENASE 4); cinnamyl-alcohol dehydrogenase
258025_at	AT3G19480	261.906	101.931	-2.56944	0.0430573	D-3-phosphoglycerate dehydrogenase, putative / 3-PGDH, putative
258029_at	AT3G27580	52.4377	22.0358	-2.37966	0.0146161	ATPK7 (Arabidopsis thaliana serine/threonine-protein kinase 7); kinase
258033_at	AT3G21250	215.693	65.5134	-3.29236	0.00513371	ATMRP6 (Arabidopsis thaliana multidrug resistance-associated protein 6)
258038_at	AT3G21260	122.575	56.1802	-2.18182	0.0298599	GLTP3 (GLYCOLIPID TRANSFER PROTEIN 3); glycolipid binding / glycolipid transporter
258076_at	AT3G25920	2013.12	724.003	-2.78054	0.0163144	RPL15 (ribosomal protein L15)
258087_at	AT3G26060	1656.14	818.205	-2.02411	0.123925	ATPRX Q; antioxidant/ peroxiredoxin
258101_at	AT3G23590	174.798	64.1266	-2.72583	0.0010693	RFR1 (REF4-RELATED 1)
258122_at	AT3G14570	69.3801	29.2509	-2.37189	0.0126371	ATGSL04 (GLUCAN SYNTHASE-LIKE 4); 1,3-beta-glucan synthase/ transferase, transferring glycosyl groups
258125_s_at	AT3G23530;AT3G23510	230.495	59.4237	-3.87885	0.0073952	[AT3G23530, cyclopropane fatty acid synthase, putative / CPA-FA synthase, putative];[AT3G23510, cyclopropane fatty acid synthase, putative / CPA-FA synthase, putative]
258133_at	AT3G24500	245.841	83.7576	-2.93514	0.0348892	ATMBF1C/MBF1C (MULTIPROTEIN BRIDGING FACTOR 1C); DNA binding / transcription coactivator/ transcription factor
258149_at	AT3G18110	125.232	61.7049	-2.02954	0.0733801	EMB1270 (EMBRYO DEFECTIVE 1270)
258159_at	AT3G17840	92.8916	36.567	-2.54031	0.0115429	RLK902 (receptor-like kinase 902); ATP binding / kinase/ protein serine/threonine kinase
258181_at	AT3G21670	1225.89	223.948	-5.47399	0.00421907	nitrate transporter (NTP3)
258243_at	AT3G27740	498.98	224.901	-2.21866	0.0157528	CARA (CARBAMOYL PHOSPHATE SYNTHETASE A); carbamoyl-phosphate synthase (glutamine-hydrolyzing)
258250_at	AT3G15850	2052.77	814.704	-2.51965	0.037125	FAD5 (FATTY ACID DESATURASE 5); oxidoreductase
258284_at	AT3G16080	1175.39	548.12	-2.1444	0.0268104	60S ribosomal protein L37 (RPL37C)
258286_at	AT3G16060	134.672	64.4889	-2.08829	0.0031931	kinesin motor family protein
258296_at	AT3G23390	1378.74	638.86	-2.15813	0.0145431	60S ribosomal protein L36a/L44 (RPL36aA)
258310_at	AT3G26744	314.899	132.725	-2.37258	0.000573689	ICE1 (INDUCER OF CBF EXPRESSION 1); DNA binding / transcription factor
258315_at	AT3G16175	49.8442	19.1397	-2.60424	0.0253302	thioesterase family protein
258321_at	AT3G22840	174.071	65.7065	-2.64922	0.0568469	ELIP1 (EARLY LIGHT-INDUCABLE PROTEIN); chlorophyll binding
258324_at	AT3G22780	93.0391	42.3217	-2.19838	0.0443683	TSO1 (CHINESE FOR 'UGLY'); transcription factor
258333_at	AT3G16000	556.908	267.589	-2.0812	0.043648	MFP1 (MAR BINDING FILAMENT-LIKE PROTEIN 1)
258338_at	AT3G16150	144.465	55.4329	-2.60611	0.304129	L-asparaginase, putative / L-asparagine amidohydrolase, putative
258349_at	AT3G17609	209.603	25.8468	-8.10943	0.000555997	HYH (HY5-HOMOLOG); DNA binding / transcription factor
258350_at	AT3G17510	370.791	165.831	-2.23596	0.0363498	CIPK1 (CBL-INTERACTING PROTEIN KINASE 1); kinase
258353_s_at	AT3G17650;AT5G45450	215.123	82.617	-2.60385	0.0480858	[AT3G17650, YSL5 (YELLOW STRIPE LIKE 5); oligopeptide transporter];[AT5G45450, iron transporter-related]
258356_at	AT3G14340	57.7062	21.5114	-2.68259	0.000633223	unknown protein
258375_at	AT3G17470	159.385	79.5381	-2.00388	0.0588402	RelA/SpoT domain-containing protein / calcium-binding EF-hand family protein
258386_at	AT3G15520	262.808	113.001	-2.32571	0.0570926	peptidyl-prolyl cis-trans isomerase TLP38, chloroplast / thylakoid lumen PPIase of 38 kDa / cyclophilin / rotamase
258410_at	AT3G16780	373.814	186.596	-2.00333	0.102392	60S ribosomal protein L19 (RPL19B)
258418_at	no_match	192.854	92.2698	-2.09011	0.0794819	no_match
258419_at	AT3G16670	1205.31	547.179	-2.20277	0.10804	similar to unknown protein [Arabidopsis thaliana] (TAIR:AT3G16660.1); similar to unnamed protein product [Vitis vinifera] (GB:CAO44793.1)
258421_at	AT3G16690	67.7468	31.5607	-2.14656	0.0254116	nodulin MtN3 family protein
258456_at	AT3G22420	491.106	129.262	-3.7993	0.0172275	WNK2 (WITH NO K 2); kinase
258472_at	AT3G06080	255.649	114.846	-2.22602	0.0149186	similar to unknown protein [Arabidopsis thaliana] (TAIR:AT5G19160.1); similar to unnamed protein product [Vitis vinifera] (GB:CAO71110.1); contains InterPro domain Protein of unknown function DUF231, plant (InterPro:IPR004253)
258480_at	AT3G02640	91.6341	35.8048	-2.55927	0.0819664	similar to unknown protein [Arabidopsis thaliana] (TAIR:AT5G16250.1); similar to unknown [Populus trichocarpa] (GB:ABK93711.1)
258495_at	AT3G02690	375.923	178.141	-2.11026	0.033946	integral membrane family protein
258497_at	AT3G02380	975.842	203.327	-4.79936	0.0143808	COL2 (CONSTANS-LIKE 2); transcription factor/ zinc ion binding
258521_at	AT3G06680	568.141	181.914	-3.12313	0.00825901	60S ribosomal protein L29 (RPL29B)
258534_at	AT3G06730	287.825	116.486	-2.4709	0.0303905	thioredoxin family protein
258573_at	AT3G04260	200.047	85.1717	-2.34875	0.0197091	PTAC3 (PLASTID TRANSCRIPTIONALLY ACTIVE3); DNA binding
258576_at	AT3G04230	87.4689	43.3397	-2.01822	0.0148673	40S ribosomal protein S16 (RPS16B)
258585_at	AT3G04340	188.446	60.5107	-3.11425	0.006274	EMB2458 (EMBRYO DEFECTIVE 2458); ATPase
258589_at	AT3G04290	363.145	124.032	-2.92784	0.0492548	ATLTL1/LTL1 (LI-TOLERANT LIPASE 1); carboxylesterase
258601_at	AT3G02760	118.101	47.1082	-2.50702	0.0146496	histidyl-tRNA synthetase, putative / histidine--tRNA ligase, putative
258621_at	AT3G02830	242.544	75.4239	-3.21574	0.00714366	ZFN1 (ZINC FINGER PROTEIN 1); nucleic acid binding
258674_at	AT3G08740	1266	486.964	-2.59978	0.0257731	elongation factor P (EF-P) family protein
258677_at	AT3G08730	237.569	97.1398	-2.44564	0.0234905	ATPK1 (P70 RIBOSOMAL S6 KINASE); kinase/ protein binding
258704_at	AT3G09780	37.2127	15.7724	-2.35936	0.118673	protein kinase family protein
258709_at	AT3G09500	1333.99	585.178	-2.27963	0.0023807	60S ribosomal protein L35 (RPL35A)
258712_s_at	AT3G09680;AT5G02960	2756.21	1327.78	-2.0758	0.0125322	[AT3G09680, 40S ribosomal protein S23 (RPS23A)];[AT5G02960, 40S ribosomal protein S23 (RPS23B)]
258716_at	AT3G09700	56.064	19.1634	-2.92557	0.00973449	DNAJ heat shock N-terminal domain-containing protein
258723_at	AT3G09600	75.7539	22.8809	-3.31079	0.0353761	myb family transcription factor
258724_at	AT3G09600	46.7766	12.6386	-3.70109	0.0029616	myb family transcription factor
258736_at	AT3G05900	203.49	84.8941	-2.39699	0.0384088	neurofilament protein-related
258738_at	AT3G05750	41.1359	18.1677	-2.26424	0.00499507	similar to unknown protein [Arabidopsis thaliana] (TAIR:AT5G26910.1); similar to unnamed protein product [Vitis vinifera] (GB:CAO17458.1); contains InterPro domain Homeodomain-like (InterPro:IPR009057)
258755_at	AT3G11945	610.549	300.825	-2.02958	0.045396	ATHST; prenyltransferase
258764_at	AT3G10720	455.232	169.229	-2.69003	0.0594442	pectinesterase, putative
258782_at	AT3G11750	43.9409	21.7829	-2.01723	0.150754	dihydroneopterin aldolase, putative
258857_at	AT3G02110	244.397	73.8396	-3.30984	0.00682521	SCPL25 (serine carboxypeptidase-like 25); serine carboxypeptidase
258859_at	AT3G02120	31.9199	15.6563	-2.03879	0.189131	hydroxyproline-rich glycoprotein family protein
258897_at	AT3G05730	1182.99	525.547	-2.25098	0.0935817	Encodes a defensin-like (DEFL) family protein.
258919_at	AT3G10525	258.022	84.9577	-3.03707	0.00859149	similar to SIM (SIAMESE) [Arabidopsis thaliana] (TAIR:AT5G04470.1)
258922_at	AT3G10610	325.601	147.943	-2.20085	0.0354699	40S ribosomal protein S17 (RPS17C)
258923_at	AT3G10450	66.6555	23.558	-2.82942	0.0771029	SCPL7; serine carboxypeptidase
259009_at	AT3G09260	1406.73	17.1969	-81.8013	0.0493848	PYK10 (phosphate starvation-response 3.1); hydrolase, hydrolyzing O-glycosyl compounds
259015_at	AT3G07350	205.756	70.4022	-2.92259	0.00632432	similar to unknown protein [Arabidopsis thaliana] (TAIR:AT3G25240.1); similar to unnamed protein product [Vitis vinifera] (GB:CAO38687.1); contains InterPro domain Protein of unknown function DUF506, plant (InterPro:IPR006502)
259038_at	AT3G09210	455.619	188.591	-2.41591	0.0249357	PTAC13 (PLASTID TRANSCRIPTIONALLY ACTIVE13); transcription elongation regulator
259072_at	AT3G11700	503.761	200.591	-2.51138	0.0251953	FLA18 (FASCICLIN-LIKE ARABINOGALACTAN PROTEIN 18 PRECURSOR)
259076_at	AT3G02140	62.8204	31.5288	-1.99248	0.0323008	TMAC2 (TWO OR MORE ABRES-CONTAINING GENE 2)
259083_at	AT3G04810	67.2537	27.0362	-2.48754	0.0123867	ATNEK2; kinase
259092_at	AT3G04870	662.52	316.407	-2.09389	0.00674496	ZDS (ZETA-CAROTENE DESATURASE); carotene 7,8-desaturase
259103_at	AT3G11690	116.376	55.9239	-2.08096	0.00161837	similar to unknown protein [Arabidopsis thaliana] (TAIR:AT5G06380.1); similar to unnamed protein product [Vitis vinifera] (GB:CAO67416.1)
259106_at	AT3G05490	235.188	65.6262	-3.58375	0.00924988	RALFL22 (RALF-LIKE 22)
259148_at	AT3G10350	325.218	164.03	-1.98268	0.0317966	anion-transporting ATPase family protein
259172_at	AT3G03630	88.0514	36.2252	-2.43067	0.012911	CS26 (cysteine synthase 26); cysteine synthase
259185_at	AT3G01550	311.21	92.2806	-3.37243	0.0409634	triose phosphate/phosphate translocator, putative
259275_at	AT3G01060	757.748	347.039	-2.18347	0.0787793	similar to unnamed protein product [Vitis vinifera] (GB:CAO15045.1); similar to unknown [Brassica rapa] (GB:ABC41272.1)
259308_at	AT3G05180	168.59	34.8356	-4.83959	0.00120559	GDSL-motif lipase/hydrolase family protein
259325_at	AT3G05320	54.3616	26.4789	-2.05301	0.00369922	similar to unnamed protein product [Vitis vinifera] (GB:CAO44440.1)
259327_at	AT3G16460	641.906	39.0701	-16.4296	0.04803	jacalin lectin family protein
259344_at	AT3G03710	160.102	73.589	-2.17562	0.0318557	RIF10 (RESISTANT TO INHIBITION WITH FSM 10); 3'-5'-exoribonuclease/ RNA binding / nucleic acid binding
259348_at	AT3G03770	130.367	33.8923	-3.84651	0.00188088	leucine-rich repeat transmembrane protein kinase, putative
259373_at	AT1G69160	131.927	59.2825	-2.2254	0.0663193	unknown protein
259381_s_at	AT3G16410;AT3G16390;AT3G16400	480.168	141.251	-3.39938	0.0929408	[AT3G16410, jacalin lectin family protein];[AT3G16390, jacalin lectin family protein];[AT3G16400, ATMLP-470 (MYROSINASE-BINDING PROTEIN-LIKE PROTEIN-470)]
259382_s_at	AT3G16430;AT3G16420	1613.26	30.3041	-53.2357	0.0191814	[AT3G16430, jacalin lectin family protein];[AT3G16420, PBP1 (PYK10-BINDING PROTEIN 1)]
259393_at	AT1G06410	427.113	200.495	-2.13029	0.0127384	ATTPS7 (Arabidopsis thaliana trehalose-phosphatase/synthase 7); transferase, transferring glycosyl groups / trehalose-phosphatase
259460_at	AT1G44000	985.721	358.165	-2.75214	0.028942	similar to unknown protein [Arabidopsis thaliana] (TAIR:AT4G11911.1); similar to hypothetical protein [Vitis vinifera] (GB:CAN81476.1)
259476_at	AT1G19000	870.034	398.009	-2.18596	0.0132438	myb family transcription factor
259486_at	AT1G15710	146.359	69.8979	-2.0939	0.0220492	prephenate dehydrogenase family protein
259513_at	AT1G12430	79.5992	38.4702	-2.06911	0.0028976	PAK (PHOSPHATIDIC ACID KINASE); microtubule motor
259528_at	AT1G12330	49.4561	21.2471	-2.32766	0.0177286	similar to unknown protein [Arabidopsis thaliana] (TAIR:AT5G12900.1); similar to unnamed protein product [Vitis vinifera] (GB:CAO16971.1)
259579_at	AT1G28010	57.5888	20.5489	-2.80252	0.0566671	PGP14 (P-GLYCOPROTEIN 14); ATPase, coupled to transmembrane movement of substances
259592_at	AT1G27950	956.707	334.552	-2.85967	0.0212306	lipid transfer protein-related
259656_at	AT1G55200	12.7346	6.42568	-1.98184	0.19636	protein kinase family protein
259664_at	AT1G55330	2752.58	1061	-2.59433	0.111625	AGP21 (ARABINOGALACTAN PROTEIN 21)
259681_at	AT1G77760	798.421	160.012	-4.98975	0.00579451	NIA1 (NITRATE REDUCTASE 1)
259689_x_at	AT1G63130	145.495	70.2867	-2.07002	0.0254572	pentatricopeptide (PPR) repeat-containing protein
259773_at	AT1G29500	114.381	55.3393	-2.06689	0.179443	auxin-responsive protein, putative
259775_at	AT1G29530	243.771	96.1735	-2.5347	0.0388212	similar to unknown protein [Arabidopsis thaliana] (TAIR:AT2G34310.1); similar to unknown protein [Arabidopsis thaliana] (TAIR:AT2G34310.2); similar to unknown protein [Arabidopsis thaliana] (TAIR:AT2G34310.3)
259783_at	AT1G29510	240.232	54.2684	-4.42673	0.0621	SAUR68 (SMALL AUXIN UPREGULATED 68)
259790_s_at	AT1G29430;AT5G27780	293.661	103.346	-2.84152	0.0896628	[AT1G29430, auxin-responsive family protein];[AT5G27780, auxin-responsive family protein]
259812_at	AT1G49840	89.0772	42.7553	-2.08342	0.0453776	similar to unknown protein [Arabidopsis thaliana] (TAIR:AT3G19540.1); similar to unnamed protein product [Vitis vinifera] (GB:CAO70870.1); similar to hypothetical protein [Vitis vinifera] (GB:CAN68554.1); contains InterPro domain Protein of unknown function DUF620 (InterPro:IPR006873)
259822_at	AT1G66230	119.819	48.9718	-2.44668	0.00946788	MYB20 (myb domain protein 20); DNA binding / transcription factor
259823_at	AT1G66250	68.8901	24.7775	-2.78035	0.017389	glycosyl hydrolase family 17 protein
259825_at	AT1G66260	397.619	179.675	-2.21299	0.00317691	RNA and export factor-binding protein, putative
259856_at	AT1G68440	666.131	96.1777	-6.92605	0.0183613	similar to unknown protein [Arabidopsis thaliana] (TAIR:AT1G25400.1); similar to unnamed protein product [Vitis vinifera] (GB:CAO42150.1)
259860_at	AT1G80640	235.686	91.4918	-2.57604	0.0104253	protein kinase family protein
259872_at	AT1G76810	153.865	76.07	-2.02267	0.0124146	eukaryotic translation initiation factor 2 family protein / eIF-2 family protein
259934_at	AT1G71340	81.5777	28.0141	-2.91202	0.00198061	glycerophosphoryl diester phosphodiesterase family protein
259958_at	AT1G53730	330.319	125.393	-2.63428	0.0189681	SRF6 (STRUBBELIG-RECEPTOR FAMILY 6); ATP binding / protein serine/threonine kinase
259970_at	AT1G76570	165.888	61.1143	-2.71439	0.027885	chlorophyll A-B binding family protein
259978_at	AT1G76540	43.7591	16.9821	-2.57678	0.061429	CDKB2;1 (CYCLIN-DEPENDENT KINASE B2;1); kinase
259981_at	AT1G76450	593.894	289.452	-2.05179	0.0544573	oxygen-evolving complex-related
259994_at	AT1G68130	67.297	22.5583	-2.98325	0.00078996	ATIDD14 (ARABIDOPSIS THALIANA INDETERMINATE(ID)-DOMAIN 14); nucleic acid binding / transcription factor/ zinc ion binding
260070_at	AT1G73830	155.901	66.8553	-2.33192	0.0250485	BEE3 (BR ENHANCED EXPRESSION 3); DNA binding / transcription factor
260072_at	AT1G73650	441.058	221.519	-1.99106	0.0053278	oxidoreductase, acting on the CH-CH group of donors
260118_s_at	AT5G18700;AT1G33940	50.3539	21.1932	-2.37594	0.0169292	[AT5G18700, EMB3013 (EMBRYO DEFECTIVE 3013); kinase];[AT1G33940, similar to EMB3013 (EMBRYO DEFECTIVE 3013), kinase [Arabidopsis thaliana] (TAIR:AT5G18700.1); similar to unnamed protein product [Vitis vinifera] (GB:CAO71033.1)]
260125_at	AT1G36390	172.092	79.3761	-2.16806	0.061798	co-chaperone grpE family protein
260151_at	AT1G52910	64.897	31.9859	-2.02893	0.0764171	similar to unknown protein [Arabidopsis thaliana] (TAIR:AT3G15480.1); similar to unknown [Populus trichocarpa] (GB:ABK94458.1); contains InterPro domain Protein of unknown function DUF1218 (InterPro:IPR009606)
260157_at	AT1G52930	177.298	77.4717	-2.28855	0.0294853	brix domain-containing protein
260207_at	AT1G70730	589.711	294.196	-2.00448	0.00304358	phosphoglucomutase, cytoplasmic, putative / glucose phosphomutase, putative
260343_at	AT1G69200	179.299	67.4605	-2.65784	0.0194269	kinase
260347_at	AT1G69420	127.506	55.2513	-2.30775	0.0476305	zinc finger (DHHC type) family protein
260368_at	AT1G69700	157.369	65.5493	-2.40077	0.0463252	ATHVA22C (Arabidopsis thaliana HVA22 homologue C)
260370_at	AT1G69740	828.101	351.694	-2.35461	0.00410277	HEMB1; porphobilinogen synthase
260380_at	AT1G73870	223.749	65.0716	-3.4385	0.0116731	zinc finger (B-box type) family protein
260388_at	AT1G74070	172.283	65.4452	-2.63247	0.0144693	peptidyl-prolyl cis-trans isomerase cyclophilin-type family protein
260395_at	AT1G69780	73.7207	36.2691	-2.0326	0.0313567	ATHB13; DNA binding / transcription factor
260427_at	AT1G72430	814.053	233.035	-3.49327	0.0116559	auxin-responsive protein-related
260481_at	AT1G10960	4311.33	1199.68	-3.59373	0.0087279	ATFD1 (FERREDOXIN 1); 2 iron, 2 sulfur cluster binding / electron carrier/ iron-sulfur cluster binding
260506_at	AT1G47210	65.0674	28.6446	-2.27154	0.0166359	CYCA3;2; cyclin-dependent protein kinase
260542_at	AT2G43560	831.416	387.129	-2.14764	0.0503085	immunophilin / FKBP-type peptidyl-prolyl cis-trans isomerase family protein
260556_at	AT2G43620	238.352	85.7562	-2.77941	0.395658	chitinase, putative
260557_at	AT2G43610	49.8657	20.9424	-2.38109	0.207105	glycoside hydrolase family 19 protein
260586_at	AT2G43630	401.06	151.195	-2.65261	0.00062665	similar to glycine-rich protein [Arabidopsis thaliana] (TAIR:AT3G59640.2); similar to glycine-rich protein [Arabidopsis thaliana] (TAIR:AT3G59640.1); similar to unnamed protein product [Vitis vinifera] (GB:CAO46269.1)
260598_at	AT1G55930	70.928	31.1762	-2.27507	0.00843352	CBS domain-containing protein / transporter associated domain-containing protein
260601_at	AT1G55910	312.949	123.43	-2.53545	0.0232083	ZIP11 (ZINC TRANSPORTER 11 PRECURSOR); cation transmembrane transporter/ metal ion transmembrane transporter
260603_at	AT1G55960	1372.47	182.554	-7.51817	0.00627748	similar to unknown protein [Arabidopsis thaliana] (TAIR:AT3G13062.2); similar to unknown protein [Arabidopsis thaliana] (TAIR:AT3G13062.1); similar to unnamed protein product [Vitis vinifera] (GB:CAO41766.1); contains InterPro domain Lipid-binding START (InterPro:IPR002913)
260638_at	AT1G62390	464.883	188.541	-2.46568	0.00541232	octicosapeptide/Phox/Bem1p (PB1) domain-containing protein / tetratricopeptide repeat (TPR)-containing protein
260640_at	AT1G53350	24.6246	10.029	-2.45534	0.301403	disease resistance protein (CC-NBS-LRR class), putative
260653_at	AT1G32440	294.244	109.06	-2.69801	0.00265602	PKP3 (PLASTIDIAL PYRUVATE KINASE 3); pyruvate kinase
260660_at	AT1G19485	89.6112	45.1626	-1.98419	0.0240001	AT hook motif-containing protein
260696_at	AT1G32520	184.515	83.3252	-2.2144	0.0967507	similar to unnamed protein product [Vitis vinifera] (GB:CAO63428.1)
260701_at	AT1G32330	63.6512	30.6767	-2.0749	0.022264	ATHSFA1D (Arabidopsis thaliana heat shock transcription factor A1D); DNA binding / transcription factor
260764_at	AT1G48950	58.7197	27.2138	-2.15772	0.00447286	zinc ion binding
260769_at	AT1G49010	307.232	82.4302	-3.72717	0.0124719	myb family transcription factor
260770_at	AT1G49200	122.089	48.3381	-2.52573	0.0219246	zinc finger (C3HC4-type RING finger) family protein
260774_at	AT1G78290	221.554	64.0571	-3.4587	0.0144068	serine/threonine protein kinase, putative
260815_at	AT1G06950	411.998	184.643	-2.23132	0.00034745	ATTIC110/TIC110 (TRANSLOCON AT THE INNER ENVELOPE MEMBRANE OF CHLOROPLASTS 110)
260840_at	AT1G29050	79.1157	38.5042	-2.05473	0.0255297	similar to unknown protein [Arabidopsis thaliana] (TAIR:AT2G34070.1); similar to unnamed protein product [Vitis vinifera] (GB:CAO48076.1); contains InterPro domain Protein of unknown function DUF231, plant (InterPro:IPR004253)
260856_at	AT1G21910	352.466	61.9281	-5.69153	0.0305381	AP2 domain-containing transcription factor family protein
260867_at	AT1G43790	226.046	96.3579	-2.3459	0.0338226	similar to hydroxyproline-rich glycoprotein family protein [Arabidopsis thaliana] (TAIR:AT5G48920.1); similar to hypothetical protein [Vitis vinifera] (GB:CAN71192.1)
260895_at	AT1G29250	664.285	288.777	-2.30034	0.0129294	nucleic acid binding
260898_at	AT1G29070	1912.38	958.795	-1.99457	0.0659421	ribosomal protein L34 family protein
260910_at	AT1G02690	43.9278	10.3649	-4.23815	0.0169494	importin alpha-2 subunit, putative
260914_at	AT1G02640	153.155	53.5253	-2.86137	0.0719489	BXL2 (BETA-XYLOSIDASE 2); hydrolase, hydrolyzing O-glycosyl compounds
260955_at	AT1G06000	153.228	54.0716	-2.8338	0.0258286	UDP-glucoronosyl/UDP-glucosyl transferase family protein
260968_at	AT1G12250	474.243	237.22	-1.99917	0.065856	thylakoid lumenal protein-related
260969_at	AT1G12240	757.735	320.895	-2.36132	0.0214071	ATBETAFRUCT4/VAC-INV (VACUOLAR INVERTASE); beta-fructofuranosidase/ hydrolase, hydrolyzing O-glycosyl compounds
260982_at	AT1G53520	222.528	58.6592	-3.79357	0.0237246	chalcone-flavanone isomerase-related
261016_at	AT1G26560	391.456	94.2252	-4.15447	0.0158449	glycosyl hydrolase family 1 protein
261031_at	AT1G17360	295.644	103.084	-2.86799	0.00887188	COP1-interacting protein-related
261049_at	AT1G01430	380.611	148.863	-2.55679	0.0261422	similar to unknown protein [Arabidopsis thaliana] (TAIR:AT4G01080.1); similar to unknown protein Cr17 [Brassica napus] (GB:AAX51387.1); contains InterPro domain Protein of unknown function DUF231, plant (InterPro:IPR004253)
261068_at	AT1G07450	86.871	21.196	-4.09847	0.000815719	tropinone reductase, putative / tropine dehydrogenase, putative
261081_at	AT1G07350	364.205	144.529	-2.51994	0.0147166	transformer serine/arginine-rich ribonucleoprotein, putative
261089_at	AT1G07570	122.067	33.2508	-3.6711	0.00647927	APK1A (Arabidopsis protein kinase 1A); kinase
261108_at	AT1G62960	391.049	153.268	-2.5514	0.0211721	ACS10 (ACC SYNTHASE 10); 1-aminocyclopropane-1-carboxylate synthase
261133_at	AT1G19715	221.043	100.153	-2.20704	0.042095	jacalin lectin family protein
261135_at	AT1G19610	131.127	27.0326	-4.85068	0.0528143	LCR78/PDF1.4 (Low-molecular-weight cysteine-rich 78)
261139_at	AT1G19700	115.822	51.3558	-2.25529	0.0164942	BEL10/BLH10A (BEL1-LIKE HOMEODOMAIN 10); DNA binding / transcription factor
261165_at	AT1G34430	397.998	171.939	-2.31476	0.049973	EMB3003 (EMBRYO DEFECTIVE 3003); dihydrolipoyllysine-residue acetyltransferase
261175_at	AT1G04800	153.014	73.669	-2.07704	0.175715	glycine-rich protein
261177_at	AT1G04770	297.942	145.823	-2.04318	0.0703544	male sterility MS5 family protein
261189_at	AT1G33040	441.197	185.166	-2.38271	0.0149407	NACA5 (NASCENT POLYPEPTIDE-ASSOCIATED COMPLEX SUBUNIT ALPHA-LIKE PROTEIN 5)
261191_at	AT1G32900	739.596	110.808	-6.6746	0.00724048	starch synthase, putative
261195_at	AT1G12820	228.149	114.733	-1.98853	0.00646507	AFB3 (AUXIN SIGNALING F-BOX 3); auxin binding / ubiquitin-protein ligase
261196_at	AT1G12860	182.993	88.9114	-2.05815	0.0568567	basic helix-loop-helix (bHLH) family protein / F-box family protein
261207_at	AT1G12830	65.0005	32.808	-1.98124	0.0121781	unknown protein
261232_at	AT1G20220	242.09	101.664	-2.38127	0.00149739	nucleic acid binding
261266_at	AT1G26770	144.487	61.0393	-2.36711	0.00450249	ATEXPA10 (ARABIDOPSIS THALIANA EXPANSIN A10)
261280_at	AT1G05860	35.781	16.2088	-2.2075	0.00177861	similar to unknown protein [Arabidopsis thaliana] (TAIR:AT2G31600.1); similar to unnamed protein product [Vitis vinifera] (GB:CAO64768.1)
261286_at	AT1G35780	135.983	59.3834	-2.28991	0.100731	similar to unknown protein [Arabidopsis thaliana] (TAIR:AT1G78150.2); similar to unknown protein [Arabidopsis thaliana] (TAIR:AT1G78150.1); similar to unknown [Populus trichocarpa] (GB:ABK92695.1)
261307_at	AT1G48520	231.848	91.7187	-2.52781	0.00629136	GATB (GLU-ADT SUBUNIT B); glutaminyl-tRNA synthase (glutamine-hydrolyzing)
261327_at	AT1G44830	48.08	19.8359	-2.42389	0.448665	AP2 domain-containing transcription factor TINY, putative
261376_at	AT1G18660	231.79	89.655	-2.58536	0.00277998	zinc finger (C3HC4-type RING finger) family protein
261404_at	AT1G18690	25.6634	10.3356	-2.48302	0.0600774	transferase/ transferase, transferring glycosyl groups
261408_s_at	AT1G07660;AT1G07820	253.224	124.781	-2.02934	0.00136437	[AT1G07660, histone H4];[AT1G07820, histone H4]
261410_at	AT1G07610	1711.45	437.373	-3.91302	0.0283617	MT1C (metallothionein 1C)
261422_at	AT1G18730	933.464	463.716	-2.01301	0.097867	similar to unknown [Populus trichocarpa] (GB:ABK95263.1)
261483_at	AT1G14270	394.082	186.368	-2.11454	0.0255717	CAAX amino terminal protease family protein
261488_at	AT1G14345	697.982	210.441	-3.31676	0.0050833	oxidoreductase
261507_at	AT1G71720	268.688	123.732	-2.17154	0.0171205	S1 RNA-binding domain-containing protein
261521_at	AT1G71830	37.9627	14.7732	-2.5697	0.0117239	SERK1 (SOMATIC EMBRYOGENESIS RECEPTOR-LIKE KINASE 1); kinase
261540_at	AT1G63610	193.45	97.1923	-1.99038	0.0416599	similar to unknown protein [Arabidopsis thaliana] (TAIR:AT2G14910.1); similar to unnamed protein product [Vitis vinifera] (GB:CAO62022.1); similar to unknown [Populus trichocarpa] (GB:ABK95713.1)
261569_at	AT1G01060	923.172	94.5948	-9.75922	0.00604539	LHY (LATE ELONGATED HYPOCOTYL); DNA binding / transcription factor
261570_at	AT1G01120	418.446	106.208	-3.93986	0.00962131	KCS1 (3-KETOACYL-COA SYNTHASE 1); acyltransferase
261593_at	AT1G33170	75.1744	30.6612	-2.45177	0.0301052	dehydration-responsive family protein
261597_at	AT1G49780	94.6756	39.8979	-2.37295	0.0466434	U-box domain-containing protein
261602_at	AT1G49630	85.9183	30.691	-2.79947	0.00076978	ATPREP2; metalloendopeptidase
261607_at	AT1G49660	171.593	73.6305	-2.33047	0.0402354	ATCXE5 (ARABIDOPSIS THALIANA CARBOXYESTERASE 5); carboxylesterase
261611_at	AT1G49730	63.2271	31.9281	-1.9803	0.0399832	protein kinase family protein
261633_at	AT1G49930	67.1136	28.9232	-2.32041	0.0226182	similar to EMB1030 (EMBRYO DEFECTIVE 1030), ATP binding / alanine-tRNA ligase/ ligase, forming aminoacyl-tRNA and related compounds / nucleic acid binding [Arabidopsis thaliana] (TAIR:AT5G22800.1)
261639_at	AT1G50010	509.866	200.819	-2.53893	0.0511131	TUA2 (tubulin alpha-2 chain)
261656_at	AT1G01950	67.6769	31.9958	-2.11518	0.00217728	armadillo/beta-catenin repeat family protein / kinesin motor family protein
261660_at	AT1G18370	35.8455	14.7757	-2.42598	0.0823123	HIK (HINKEL); microtubule motor
261667_at	AT1G18460	396.431	114.334	-3.4673	0.00914802	lipase family protein
261768_at	AT1G15550	144.067	50.3156	-2.86326	0.0214455	GA4 (GA REQUIRING 4); gibberellin 3-beta-dioxygenase
261782_at	AT1G76110	155.418	75.1958	-2.06685	0.0412417	high mobility group (HMG1/2) family protein / ARID/BRIGHT DNA-binding domain-containing protein
261788_at	AT1G15980	1552.83	705.845	-2.19996	0.0521885	similar to unnamed protein product [Vitis vinifera] (GB:CAO49411.1); contains domain G3DSA:3.40.50.2000 (G3DSA:3.40.50.2000); contains domain SSF53756 (SSF53756)
261801_at	AT1G30520	255.06	112.878	-2.2596	0.05353	AAE14 (ACYL-ACTIVATING ENZYME 14); AMP binding
261804_at	AT1G30530	185.239	39.6566	-4.67109	0.0029721	UDP-glucoronosyl/UDP-glucosyl transferase family protein
261832_at	AT1G10650	191.561	67.3417	-2.84462	0.00437678	protein binding / zinc ion binding
261859_at	AT1G50490	71.5209	33.7593	-2.11855	0.0261121	UBC20 (UBIQUITIN-CONJUGATING ENZYME 20); ubiquitin-protein ligase
261861_at	AT1G50450	252.675	80.8331	-3.12588	0.00759234	binding / catalytic
261931_at	AT1G22430	242.966	103.781	-2.34116	0.0489115	alcohol dehydrogenase, putative
261942_at	AT1G22590	133.336	63.8327	-2.08884	0.0231703	AGL87; transcription factor
261951_at	AT1G64490	52.2468	24.6777	-2.11717	0.0291637	similar to unknown protein [Arabidopsis thaliana] (TAIR:AT5G42060.1); contains domain DEK C-terminal domain (SSF109715)
261958_at	AT1G64500	342.804	60.6113	-5.65578	0.00224178	glutaredoxin family protein
261981_at	AT1G33811	437.333	203.224	-2.15197	0.180002	GDSL-motif lipase/hydrolase family protein
262017_at	AT1G35550	170.337	55.9929	-3.04211	0.000185451	elongation factor Tu C-terminal domain-containing protein
262026_at	AT1G35670	189.985	82.9006	-2.29172	0.0119276	ATCDPK2 (CALCIUM-DEPENDENT PROTEIN KINASE 2); calmodulin-dependent protein kinase/ kinase
262029_at	AT1G35680	2057.89	1022.1	-2.0134	0.0766911	50S ribosomal protein L21, chloroplast / CL21 (RPL21)
262086_at	AT1G56050	270.44	84.6183	-3.196	0.012304	GTP-binding protein-related
262109_at	AT1G02730	83.4125	36.3507	-2.29466	0.0231509	ATCSLD5 (CELLULOSE SYNTHASE-LIKE D5); 1,4-beta-D-xylan synthase/ cellulose synthase
262113_at	AT1G02820	468.839	63.3039	-7.40616	0.00575526	late embryogenesis abundant 3 family protein / LEA3 family protein
262215_at	AT1G74790	164.408	74.9047	-2.1949	0.146791	catalytic
262290_at	AT1G70985	85.1311	39.9593	-2.13045	0.0267397	hydroxyproline-rich glycoprotein family protein
262306_s_at	AT5G56680;AT1G70980	147.277	72.917	-2.01979	0.0153102	[AT5G56680, SYNC1 (EMBRYO DEFECTIVE 2755); ATP binding / aminoacyl-tRNA ligase/ asparagine-tRNA ligase/ aspartate-tRNA ligase/ nucleic acid binding / nucleotide binding];[AT1G70980, SYNC3; ATP binding / aminoacyl-tRNA ligase/ asparagine-tRNA ligase/ aspartate-tRNA ligase/ nucleic acid binding / nucleotide binding]
262346_at	AT1G63980	275.955	108.442	-2.54473	0.00557679	D111/G-patch domain-containing protein
262376_at	AT1G72970	359.878	30.765	-11.6976	0.0144049	HTH (HOTHEAD); aldehyde-lyase
262377_at	AT1G73110	308.344	118.235	-2.60789	0.00851824	ribulose bisphosphate carboxylase/oxygenase activase, putative / RuBisCO activase, putative
262380_at	AT1G72810	137.557	68.5618	-2.00633	0.0217496	threonine synthase, putative
262414_at	AT1G49430	110.346	37.2854	-2.95949	0.00728642	LACS2 (LONG-CHAIN ACYL-COA SYNTHETASE 2)
262421_at	AT1G50290	64.6211	32.4242	-1.99299	0.0931301	unknown protein
262433_s_at	AT1G47500;AT1G47490	367.035	142.849	-2.56939	0.000566591	[AT1G47500, ATRBP47C' (RNA-BINDING PROTEIN 47C'); RNA binding];[AT1G47490, ATRBP47C; RNA binding]
262438_at	AT1G47410	36.3973	17.1135	-2.12682	0.0200544	unknown protein
262451_at	AT1G11130	74.8406	34.0651	-2.19699	0.0309632	SUB (STRUBBELIG); protein binding
262467_at	AT1G50240	31.9184	13.3824	-2.3851	0.0108849	armadillo/beta-catenin repeat family protein
262473_at	AT1G50250	1228.28	548.696	-2.23853	0.0421701	FTSH1 (FtsH protease 1); ATP-dependent peptidase/ ATPase/ metallopeptidase
262488_at	AT1G21830	177.313	65.1219	-2.72279	0.00921794	similar to unnamed protein product [Vitis vinifera] (GB:CAO61865.1)
262526_at	AT1G17050	427.304	104.94	-4.07188	0.0105702	SPS2 (SOLANESYL DIPHOSPHATE SYNTHASE 2); dimethylallyltranstransferase/ trans-octaprenyltranstransferase
262536_at	AT1G17100	601.406	266.141	-2.25972	0.032953	SOUL heme-binding family protein
262538_at	AT1G17140	75.1413	31.3885	-2.39391	0.0193314	tropomyosin-related
262549_at	AT1G31290	31.1218	13.9847	-2.22543	0.0654383	PAZ domain-containing protein / piwi domain-containing protein
262569_at	AT1G15180	167.499	57.0722	-2.93486	0.0151933	MATE efflux family protein
262570_at	AT1G15200	110.99	44.3561	-2.50224	0.0164237	protein-protein interaction regulator family protein
262573_at	AT1G15390	170.175	53.1289	-3.20305	0.00226898	PDF1A (PEPTIDE DEFORMYLASE 1A); peptide deformylase
262577_at	AT1G15290	409.31	148.832	-2.75015	0.0387775	binding
262619_at	AT1G06550	135.607	43.3213	-3.13026	0.0014233	enoyl-CoA hydratase/isomerase family protein
262626_at	AT1G06430	563.592	258.429	-2.18084	0.0127293	FTSH8 (FtsH protease 8); ATP-dependent peptidase/ ATPase/ metallopeptidase/ zinc ion binding
262645_at	AT1G62750	2769.04	1033.46	-2.67938	0.00768609	ATSCO1/ATSCO1/CPEF-G/SCO1 (SNOWY COTYLEDON1); translation elongation factor/ translation factor, nucleic acid binding
262669_at	AT1G62850	126.183	30.2599	-4.16997	0.00503709	translation release factor
262693_at	AT1G62780	406.539	191.049	-2.12794	0.0314066	similar to hypothetical protein [Vitis vinifera] (GB:CAN83165.1)
262729_at	AT1G75840	137.325	65.1466	-2.10793	0.014839	ATGP3/ATROP4 (RHO-LIKE GTP BINDING PROTEIN 4); GTP binding / GTPase
262733_s_at	AT1G28660;AT1G28670	562.326	100.493	-5.59567	0.00364029	[AT1G28660, lipase, putative];[AT1G28670, ARAB-1 (Arabidopsis lipase); carboxylesterase]
262737_at	AT1G28560	32.8328	15.2283	-2.15604	0.0295204	SRD2 (SHOOT REDIFFERENTIATION DEFECTIVE 2); DNA binding
262738_at	AT1G28530	48.5581	19.2415	-2.52361	0.0285413	similar to unnamed protein product [Vitis vinifera] (GB:CAO66376.1)
262783_at	AT1G10850	58.7719	18.0874	-3.24932	0.00248302	ATP binding / protein serine/threonine kinase
262786_at	AT1G10740	156.734	74.8598	-2.0937	0.00868844	similar to unknown protein [Arabidopsis thaliana] (TAIR:AT1G23330.1); similar to Os05g0408300 [Oryza sativa (japonica cultivar-group)] (GB:NP_001055523.1); similar to hypothetical protein OsI_019255 [Oryza sativa (indica cultivar-group)] (GB:EAY98022.1); similar to unnamed protein product [Vitis vinifera] (GB:CAO42648.1); contains domain SSF53474 (SSF53474); contains domain G3DSA:3.40.50.1820 (G3…
262796_at	AT1G20850	332.511	120.356	-2.76273	0.0255933	XCP2 (XYLEM CYSTEINE PEPTIDASE 2); cysteine-type peptidase/ peptidase
262806_at	AT1G20950	363.924	176.178	-2.06566	0.0598622	pyrophosphate--fructose-6-phosphate 1-phosphotransferase-related / pyrophosphate-dependent 6-phosphofructose-1-kinase-related
262819_at	AT1G11600	39.6995	10.4427	-3.80164	0.114852	CYP77B1 (cytochrome P450, family 77, subfamily B, polypeptide 1); oxygen binding
262825_at	AT1G11790	156.54	72.3021	-2.16509	0.000596607	ADT1 (AROGENATE DEHYDRATASE 1); arogenate dehydratase/ prephenate dehydratase
262826_at	AT1G13080	449.182	98.455	-4.5623	0.0140645	CYP71B2 (CYTOCHROME P450 71B2); oxygen binding
262830_at	AT1G14700	189.455	67.2038	-2.81912	0.0784257	ATPAP3/PAP3 (purple acid phosphatase 3); acid phosphatase/ protein serine/threonine phosphatase
262844_at	AT1G14890	206.113	72.9845	-2.82406	0.00452918	pectinesterase inhibitor
262847_at	AT1G14840	72.9038	35.0577	-2.07954	0.0175628	ATMAP70-4 (microtubule-associated proteins 70-4); microtubule binding
262879_at	AT1G64860	808.78	394.66	-2.04931	0.0983374	SIGA (SIGMA FACTOR A); DNA binding / DNA-directed RNA polymerase/ transcription factor
262883_at	AT1G64780	497.984	19.8008	-25.1497	0.00568491	ATAMT1;2 (AMMONIUM TRANSPORTER 1;2); ammonium transmembrane transporter
262916_at	AT1G59700	241.876	90.6573	-2.66802	0.00987418	ATGSTU16 (Arabidopsis thaliana Glutathione S-transferase (class tau) 16); glutathione transferase
262937_at	AT1G79560	179.168	75.6104	-2.36962	0.0257642	EMB1047/FTSH12 (EMBRYO DEFECTIVE 1047); ATP-dependent peptidase/ ATPase/ metallopeptidase
262947_at	AT1G75750	1750.88	475.081	-3.68543	0.0930034	GASA1 (GAST1 PROTEIN HOMOLOG 1)
263019_at	AT1G23870	90.2618	26.1726	-3.44872	0.0131718	ATTPS9 (Arabidopsis thaliana trehalose-phosphatase/synthase 9); transferase, transferring glycosyl groups / trehalose-phosphatase
263020_at	AT1G23880	26.4349	12.7687	-2.0703	0.00468108	NHL repeat-containing protein
263034_at	AT1G24020	902.379	82.6256	-10.9213	0.000709456	MLP423 (MLP-LIKE PROTEIN 423)
263048_s_at	AT4G13500;AT2G05310	882.987	370.303	-2.3845	0.0350796	[AT4G13500, similar to unknown protein [Arabidopsis thaliana] (TAIR:AT2G05310.1); similar to unnamed protein product [Vitis vinifera] (GB:CAO41162.1)];[AT2G05310, similar to unknown protein [Arabidopsis thaliana] (TAIR:AT4G13500.1); similar to unnamed protein product [Vitis vinifera] (GB:CAO41162.1)]
263064_at	AT2G18162;AT2G18160	710.453	335.095	-2.12015	0.0145301	[AT2G18162, CPuORF1 (Conserved peptide upstream open reading frame 1)];[AT2G18160, ATBZIP2/GBF5 (G-BOX BINDING FACTOR 5); DNA binding / protein heterodimerization/ transcription factor]
263122_at	AT1G78510	196.148	82.3628	-2.38152	0.0353327	SPS1 (SOLANESYL DIPHOSPHATE SYNTHASE 1); dimethylallyltranstransferase/ trans-octaprenyltranstransferase
263150_at	AT1G54050	110.073	24.8379	-4.43165	0.0347438	17.4 kDa class III heat shock protein (HSP17.4-CIII)
263153_s_at	AT1G54000;AT1G54010	294.825	34.6443	-8.51005	0.0509347	[AT1G54000, myrosinase-associated protein, putative];[AT1G54010, myrosinase-associated protein, putative]
263192_at	AT1G36160	208.872	92.2873	-2.26328	0.00823832	ACC1 (ACETYL-COENZYME A CARBOXYLASE 1); acetyl-CoA carboxylase
263209_at	AT1G10522	194.948	92.599	-2.10529	0.105195	similar to unnamed protein product [Vitis vinifera] (GB:CAO40945.1)
263212_at	AT1G10510	208.381	54.6463	-3.81327	0.000529327	EMB2004 (EMBRYO DEFECTIVE 2004); protein binding
263251_at	AT2G31410	221.206	94.7648	-2.33426	0.0148579	similar to unknown [Populus trichocarpa] (GB:ABK95063.1)
263252_at	AT2G31380	497.767	149.028	-3.34009	0.0449742	STH (salt tolerance homologue); transcription factor/ zinc ion binding
263264_at	AT2G38810	41.0305	14.8735	-2.75864	0.0252063	HTA8; DNA binding
263268_at	no_match	44.3933	20.1679	-2.20118	0.302966	no_match
263410_at	AT2G04039	864.924	373.127	-2.31804	0.0736935	similar to unnamed protein product [Vitis vinifera] (GB:CAO41070.1)
263433_at	AT2G22240	209.894	88.3917	-2.37459	0.119625	inositol-3-phosphate synthase isozyme 2 / myo-inositol-1-phosphate synthase 2 / MI-1-P synthase 2 / IPS 2
263467_at	AT2G31730	79.7276	32.6432	-2.4424	0.0129771	ethylene-responsive protein, putative
263471_at	AT2G31890	278.25	84.5224	-3.29203	0.00745825	similar to hypothetical protein [Vitis vinifera] (GB:CAN78554.1); similar to unnamed protein product [Vitis vinifera] (GB:CAO46382.1); contains InterPro domain RAP domain (InterPro:IPR013584)
263473_at	AT2G31750	355.811	86.8931	-4.09482	0.00212785	UGT74D1 (UDP-GLUCOSYL TRANSFERASE 74D1); UDP-glycosyltransferase/ abscisic acid glucosyltransferase/ transferase, transferring glycosyl groups / transferase, transferring hexosyl groups
263477_at	AT2G31790	610.413	180.062	-3.39002	0.0169128	UDP-glucoronosyl/UDP-glucosyl transferase family protein
263483_at	AT2G04030	1014.62	369.69	-2.74451	0.0216003	CR88 (EMBRYO DEFECTIVE 1956); ATP binding
263485_at	AT2G29890	33.3017	14.6321	-2.27593	0.0202236	VLN1 (VILLIN 1); actin binding
263545_at	AT2G21560	44.6505	17.6784	-2.52571	0.00501921	similar to unknown protein [Arabidopsis thaliana] (TAIR:AT4G39190.1); similar to hypothetical protein [Vitis vinifera] (GB:CAN77202.1)
263585_at	AT2G25210	613.078	134.258	-4.56641	0.00192612	60S ribosomal protein L39 (RPL39A)
263632_at	AT2G04795	382.532	99.3449	-3.85055	0.00664818	similar to unknown protein [Arabidopsis thaliana] (TAIR:AT5G35732.1); similar to unnamed protein product [Vitis vinifera] (GB:CAO24128.1)
263661_at	AT1G04290	135.187	66.6354	-2.02876	0.00327472	thioesterase family protein
263664_at	AT1G04250	365.598	144.221	-2.53499	0.0223506	AXR3 (AUXIN RESISTANT 3); transcription factor
263668_at	AT1G04350	508.855	236.482	-2.15177	0.0279247	2-oxoglutarate-dependent dioxygenase, putative
263674_at	AT2G04790	117.326	49.9722	-2.34782	0.0446755	similar to unnamed protein product [Vitis vinifera] (GB:CAO23994.1)
263676_at	AT1G09340	3689.24	1826.87	-2.01944	0.0461685	CRB; binding / catalytic/ coenzyme binding
263677_at	AT1G04520	78.86	32.8073	-2.40373	0.00604479	33 kDa secretory protein-related
263726_at	AT2G13610	168.642	69.0992	-2.44058	0.112117	ABC transporter family protein
263739_at	AT2G21320	230	42.8569	-5.36669	0.0117088	zinc finger (B-box type) family protein
263763_at	AT2G21385	305.983	126.978	-2.40973	0.0224514	similar to Os09g0531100 [Oryza sativa (japonica cultivar-group)] (GB:NP_001063753.1); similar to unknown [Picea sitchensis] (GB:ABK27019.1)
263805_at	AT2G40400	324.294	106.046	-3.05804	0.0159343	similar to unknown protein [Arabidopsis thaliana] (TAIR:AT3G56140.1); similar to hypothetical protein [Vitis vinifera] (GB:CAN64033.1); similar to unnamed protein product [Vitis vinifera] (GB:CAO41449.1); similar to hypothetical protein OsI_004191 [Oryza sativa (indica cultivar-group)] (GB:EAY76344.1); contains InterPro domain Protein of unknown function DUF399 (InterPro:IPR007314)
263809_at	AT2G04570	109.532	45.2852	-2.41871	0.0296634	GDSL-motif lipase/hydrolase family protein
263840_at	AT2G36885	113.798	49.234	-2.31136	0.0229908	similar to unnamed protein product [Vitis vinifera] (GB:CAO63025.1)
263841_at	AT2G36870	306.167	141.112	-2.16968	0.062333	xyloglucan:xyloglucosyl transferase, putative / xyloglucan endotransglycosylase, putative / endo-xyloglucan transferase, putative
263842_at	AT2G36835	569.424	255.899	-2.22519	0.00422033	similar to hypothetical protein [Vitis vinifera] (GB:CAN81061.1)
263845_at	AT2G37040	779.632	290.463	-2.6841	0.0205719	PAL1 (PHE AMMONIA LYASE 1); phenylalanine ammonia-lyase
263846_at	AT2G36990	347.054	151.975	-2.28364	0.0387598	SIGF (RNA POLYMERASE SIGMA-70 FACTOR); DNA binding / DNA-directed RNA polymerase/ transcription factor
263864_at	AT2G04530	146.701	58.3171	-2.51558	0.0631989	CPZ
263867_at	AT2G36830	1442.94	714.57	-2.01931	0.0485891	GAMMA-TIP (Tonoplast intrinsic protein (TIP) gamma); water channel
263873_at	AT2G21860	426.587	201.758	-2.11435	0.0280485	violaxanthin de-epoxidase-related
263875_at	AT2G21970	745.935	318.778	-2.33998	0.00909668	SEP2 (STRESS ENHANCED PROTEIN 2)
263900_at	AT2G36290	92.4871	46.6941	-1.9807	0.00418339	hydrolase, alpha/beta fold family protein
263918_at	AT2G36590	37.7861	14.816	-2.55036	0.0120032	ProT3 (PROLINE TRANSPORTER 3); amino acid transmembrane transporter
263973_at	AT2G42740	143.126	68.2978	-2.09562	0.0149784	RPL16A (ribosomal protein large subunit 16A); structural constituent of ribosome
264007_at	AT2G21140	252.779	94.7667	-2.66738	0.0386894	ATPRP2 (PROLINE-RICH PROTEIN 2)
264014_at	AT2G21210	676.343	230.289	-2.93693	0.0251283	auxin-responsive protein, putative
264015_at	no_match	67.8911	31.6899	-2.14236	0.000210445	no_match
264017_s_at	AT2G21190;AT4G38790	236.507	86.8191	-2.72413	0.0291578	[AT2G21190, ER lumen protein retaining receptor family protein];[AT4G38790, ER lumen protein retaining receptor family protein]
264069_at	AT2G28000	1903.07	434.518	-4.37972	0.00441332	CPN60A (chloroplast / 60 kDa chaperonin alpha subunit); ATP binding / protein binding / unfolded protein binding
264116_at	AT2G31320	47.1823	20.2152	-2.334	0.0557548	poly (ADP-ribose) polymerase, putative / NAD(+) ADP-ribosyltransferase, putative / poly(ADP-ribose) synthetase, putative
264121_at	AT1G02280	417.83	143.506	-2.91158	0.0121338	TOC33 (PLASTID PROTEIN IMPORT 1); GTP binding
264164_at	AT1G65295	247.274	123.119	-2.00841	0.0150618	similar to unknown protein [Arabidopsis thaliana] (TAIR:AT5G01015.1); similar to unnamed protein product [Vitis vinifera] (GB:CAO22991.1)
264201_at	AT1G22630	265.515	131.705	-2.01598	0.0685495	heat shock protein binding / unfolded protein binding
264203_at	AT1G22780	1154.35	547.708	-2.1076	0.012678	PFL (POINTED FIRST LEAVES); structural constituent of ribosome
264210_at	AT1G22640	156.459	73.5556	-2.12709	0.00628977	MYB3 (myb domain protein 3); DNA binding / transcription factor
264229_at	AT1G67480	335.129	121.024	-2.7691	0.00831903	kelch repeat-containing F-box family protein
264238_at	AT1G54740	195.058	74.988	-2.60119	0.0148255	similar to structural constituent of ribosome [Arabidopsis thaliana] (TAIR:AT1G22110.1); similar to unknown [Populus trichocarpa x Populus deltoides] (GB:ABK96485.1)
264266_at	AT1G09160	83.374	39.5513	-2.108	0.0270457	protein phosphatase 2C-related / PP2C-related
264271_at	AT1G60270	58.0643	24.6445	-2.35607	0.0278271	pseudogene, glycosyl hydrolase family 1, contains Pfam PF00232 : Glycosyl hydrolase family 1 domain; TIGRFAM TIGR01233: 6-phospho-beta-galactosidase; similar to hydroxyisourate hydrolase (GI:19569603) (Glycine max); blastp match of 57% identity and 2.8e-127 P-value to GP|12746303|gb|AAK07429.1|AF321287_1|AF321287 beta-glucosidase {Musa acuminata}
264286_at	AT1G61870	151.099	65.9986	-2.28943	0.00870179	PPR336 (PENTATRICOPEPTIDE REPEAT 336)
264293_at	AT1G78770	37.6153	17.1126	-2.1981	0.0212998	cell division cycle family protein
264315_at	AT1G70370	645.818	323.624	-1.99558	0.0679929	BURP domain-containing protein / polygalacturonase, putative
264319_at	AT1G04110	40.7436	13.6649	-2.98163	0.00526449	SDD1 (STOMATAL DENSITY AND DISTRIBUTION); subtilase
264330_at	AT1G04120	124.481	61.7258	-2.01667	0.132773	ATMRP5 (Arabidopsis thaliana multidrug resistance-associated protein 5)
264331_at	AT1G04130	55.2473	26.9936	-2.04668	0.0112473	tetratricopeptide repeat (TPR)-containing protein
264340_at	AT1G70280	118.62	58.4754	-2.02855	0.055087	NHL repeat-containing protein
264343_at	AT1G11850	177.018	38.972	-4.54217	0.00339956	unknown protein
264352_at	AT1G03270	32.8644	15.6714	-2.09709	0.0597391	similar to unknown protein [Arabidopsis thaliana] (TAIR:AT4G14240.1); similar to unnamed protein product [Vitis vinifera] (GB:CAO22502.1); contains InterPro domain Cystathionine beta-synthase, core (InterPro:IPR000644); contains InterPro domain Protein of unknown function DUF21 (InterPro:IPR002550)
264386_at	AT1G12000	200.776	89.2908	-2.24857	0.0173372	pyrophosphate--fructose-6-phosphate 1-phosphotransferase beta subunit, putative / pyrophosphate-dependent 6-phosphofructose-1-kinase, putative
264397_at	no_match	262.725	96.9887	-2.70882	0.0126264	no_match
264424_at	AT1G61740	745.417	355.101	-2.09917	0.0140991	similar to unknown protein [Arabidopsis thaliana] (TAIR:AT1G11540.1); similar to unnamed protein product [Vitis vinifera] (GB:CAO38814.1); contains InterPro domain Protein of unknown function DUF81; (InterPro:IPR002781)
264436_at	AT1G10370	503.393	92.6393	-5.43391	0.00237876	ATGSTU17/ERD9/GST30/GST30B (EARLY-RESPONSIVE TO DEHYDRATION 9); glutathione transferase
264438_at	AT1G27400	764.474	384.403	-1.98873	0.0356886	60S ribosomal protein L17 (RPL17A)
264489_at	AT1G27370	57.9055	20.7684	-2.78816	0.0120744	squamosa promoter-binding protein-like 10 (SPL10)
264546_at	AT1G55805	312.844	100.103	-3.12522	0.000588925	BolA-like family protein
264561_at	AT1G55810	172.799	57.9333	-2.98273	0.000391942	uracil phosphoribosyltransferase, putative / UMP pyrophosphorylase, putative / UPRTase, putative
264563_s_at	AT1G55750;AT3G61420	62.1435	26.715	-2.32616	0.0360263	[AT1G55750, transcription factor-related];[AT3G61420, transcription factor-related]
264583_at	AT1G05170	66.4965	18.3343	-3.62689	0.138964	galactosyltransferase family protein
264605_at	AT1G04550	92.1585	37.1906	-2.47801	0.0110734	IAA12 (AUXIN-INDUCED PROTEIN 12); transcription factor
264608_at	AT1G04710	116.26	52.4461	-2.21675	0.00706409	acetyl-CoA C-acyltransferase, putative / 3-ketoacyl-CoA thiolase, putative
264636_at	AT1G65490	1479.04	152.602	-9.69211	0.00184036	similar to unknown protein [Arabidopsis thaliana] (TAIR:AT1G65486.1)
264679_s_at	AT1G09690;AT1G09590	1190.28	521.028	-2.28448	0.00972711	[AT1G09690, 60S ribosomal protein L21 (RPL21C)];[AT1G09590, 60S ribosomal protein L21 (RPL21A)]
264692_at	AT1G70000	158.502	52.5017	-3.019	0.0220091	DNA-binding family protein
264694_at	AT1G70250	58.1044	26.0919	-2.22691	0.0337773	receptor serine/threonine kinase, putative
264695_at	no_match	28.3113	14.2961	-1.98035	0.116234	no_match
264704_at	AT1G70090	112.386	37.3559	-3.00853	0.0436511	GATL9/LGT8 (Galacturonosyltransferase-like 9); polygalacturonate 4-alpha-galacturonosyltransferase/ transferase, transferring glycosyl groups / transferase, transferring hexosyl groups
264770_at	AT1G23030	168.25	80.551	-2.08873	0.0722405	armadillo/beta-catenin repeat family protein / U-box domain-containing protein
264788_at	AT2G17880	77.1843	33.1715	-2.32682	0.0298361	DNAJ heat shock protein, putative
264802_at	AT1G08560	100.421	27.2857	-3.68037	0.053522	SYP111 (syntaxin 111); SNAP receptor
264833_at	AT1G03590	118.689	55.4713	-2.13965	0.00165816	protein phosphatase 2C family protein / PP2C family protein
264839_at	AT1G03630	1089.64	527.995	-2.06372	0.0754955	POR C (PROTOCHLOROPHYLLIDE OXIDOREDUCTASE); NADPH dehydrogenase/ oxidoreductase/ protochlorophyllide reductase
264840_at	AT1G03440	149.458	63.4709	-2.35475	0.0459039	leucine-rich repeat family protein
264849_at	AT2G17360	796.932	389.271	-2.04724	0.0208795	40S ribosomal protein S4 (RPS4A)
264850_at	AT2G17340	565.665	262.55	-2.1545	0.0378666	pantothenate kinase-related
264857_at	AT1G24170	252.978	124.533	-2.03142	0.201015	GATL8/LGT9 (Galacturonosyltransferase-like 8); polygalacturonate 4-alpha-galacturonosyltransferase/ transferase, transferring glycosyl groups / transferase, transferring hexosyl groups
264885_s_at	AT1G61190;AT1G61180;AT1G61300;AT1G61310	405.886	166.792	-2.43349	0.0124847	[AT1G61190, disease resistance protein (CC-NBS-LRR class), putative];[AT1G61180, disease resistance protein (CC-NBS-LRR class), putative];[AT1G61300, disease resistance protein (NBS-LRR class), putative];[AT1G61310, disease resistance protein (CC-NBS-LRR class), putative]
264910_at	AT1G61100	172.894	73.0518	-2.36673	0.0171968	disease resistance protein (TIR class), putative
264920_at	AT1G60550	643.662	164.982	-3.9014	0.00999085	naphthoate synthase, putative / dihydroxynaphthoic acid synthetase, putative / DHNA synthetase, putative
264960_at	AT1G76930	109.631	47.6836	-2.29913	0.349703	ATEXT4 (EXTENSIN 4)
264963_at	AT1G60600	204.349	91.4333	-2.23496	0.0183367	ABC4 (ABERRANT CHLOROPLAST DEVELOPMENT 4); 1,4-dihydroxy-2-naphthoate octaprenyltransferase/ prenyltransferase
264978_at	AT1G27120	69.9255	27.8538	-2.51045	0.00474635	galactosyltransferase family protein
265021_at	AT1G24610	168.247	82.9865	-2.0274	0.0183359	SET domain-containing protein
265028_at	AT1G24530	223.891	47.7563	-4.68821	0.0369872	transducin family protein / WD-40 repeat family protein
265066_at	AT1G03870	738.983	335.144	-2.20497	0.0504761	FLA9
265073_at	AT1G55480	1055.8	486.709	-2.16926	0.0278604	binding / protein binding
265076_at	AT1G55490	2242.08	574.693	-3.90135	0.00543484	CPN60B (CHAPERONIN 60 BETA); ATP binding / protein binding / unfolded protein binding
265079_at	AT1G55460	159.597	71.5237	-2.23138	0.000557309	Kin17 DNA-binding protein-related
265111_at	AT1G62510	2113.28	119.012	-17.7568	0.0271111	protease inhibitor/seed storage/lipid transfer protein (LTP) family protein
265174_s_at	AT1G23470;AT1G23460	34.3452	10.2548	-3.34919	0.0318548	[AT1G23470, pseudogene, polygalacturonase (pectinase), putative, similar to polygalacturonase (Cucumis sativus) GI:6624205; contains Pfam profiles PF00461: Signal peptidase I, PF00295: Polygalacturonase (pectinase); blastp match of 69% identity and 4.8e-49 P-value to GP|6624205|dbj|BAA88472.1||AB035890 polygalacturonase {Cucumis sativus}];[AT1G23460, polygalacturonase]
265175_at	AT1G23480	155.645	59.4637	-2.61748	0.00854412	ATCSLA03 (Cellulose synthase-like A3); transferase, transferring glycosyl groups
265182_at	AT1G23740	1920.33	525.554	-3.65391	0.0125542	oxidoreductase, zinc-binding dehydrogenase family protein
265203_at	AT2G36630	366.298	95.8443	-3.8218	0.0127389	similar to unknown protein [Arabidopsis thaliana] (TAIR:AT2G25737.1); similar to unnamed protein product [Vitis vinifera] (GB:CAO16008.1); contains InterPro domain Protein of unknown function DUF81; (InterPro:IPR002781)
265208_at	AT2G36690	72.0961	22.6221	-3.18698	0.345175	oxidoreductase, 2OG-Fe(II) oxygenase family protein
265210_at	AT2G36620	1111.38	537.092	-2.06926	0.0352775	RPL24A (RIBOSOMAL PROTEIN L24); structural constituent of ribosome
265312_at	AT2G20240	38.7674	19.2458	-2.01433	0.042566	similar to unknown protein [Arabidopsis thaliana] (TAIR:AT4G28760.2); similar to unknown protein [Arabidopsis thaliana] (TAIR:AT4G28760.1); similar to unnamed protein product [Vitis vinifera] (GB:CAO40507.1); contains domain PTHR21726:SF7 (PTHR21726:SF7); contains domain PTHR21726 (PTHR21726)
265339_at	AT2G18230	239.808	61.1683	-3.92046	0.0123288	ATPPA2 (ARABIDOPSIS THALIANA PYROPHOSPHORYLASE 2); inorganic diphosphatase/ pyrophosphatase
265383_at	AT2G16780	52.4684	25.9171	-2.02447	0.00948341	MSI2 (NUCLEOSOME/CHROMATIN ASSEMBLY FACTOR GROUP C 2)
265387_at	AT2G20670	977.849	225.769	-4.33119	0.00597991	similar to unknown protein [Arabidopsis thaliana] (TAIR:AT4G32480.1); similar to unnamed protein product [Vitis vinifera] (GB:CAO69754.1); contains InterPro domain Protein of unknown function DUF506, plant (InterPro:IPR006502)
265467_at	AT2G37050	139.303	62.674	-2.22267	0.0491076	kinase
265511_at	AT2G05540	956.213	117.469	-8.14013	0.000843964	glycine-rich protein
265547_at	AT2G28305	155.71	50.2599	-3.09809	0.0209225	similar to unknown protein [Arabidopsis thaliana] (TAIR:AT2G37210.1); similar to unnamed protein product [Vitis vinifera] (GB:CAO21862.1); contains InterPro domain Conserved hypothetical protein CHP00730 (InterPro:IPR005269)
265596_at	AT2G20020	124.313	57.5692	-2.15937	0.0121717	Identical to CRS2-associated factor 1, chloroplast precursor [Arabidopsis Thaliana] (GB:Q9SL79;GB:Q94AQ2); similar to ATCAF2/CAF2 (ARABIDOPSIS THALIANA HOMOLOG OF MAIZE CAF2) [Arabidopsis thaliana] (TAIR:AT1G23400.1); similar to unnamed protein product [Vitis vinifera] (GB:CAO65472.1); contains InterPro domain CRS1/YhbY (InterPro:IPR001890)
265629_at	AT2G27228;AT2G27230	95.4746	42.5926	-2.24158	0.00150686	[AT2G27228, CPuORF6 (Conserved peptide upstream open reading frame 6)];[AT2G27230, LHW (LONESOME HIGHWAY); protein homodimerization/ transcription activator/ transcription factor]
265665_at	AT2G27420	239.76	21.0486	-11.3907	0.00418434	cysteine proteinase, putative
265722_at	AT2G40100	669.5	284.315	-2.35478	0.10587	LHCB4.3 (LIGHT HARVESTING COMPLEX PSII); chlorophyll binding
265736_at	AT2G01250	2029.38	946.291	-2.14456	0.0120564	60S ribosomal protein L7 (RPL7B)
265911_at	AT2G25670	184.764	70.0818	-2.63641	0.000872621	similar to unknown protein [Arabidopsis thaliana] (TAIR:AT4G32610.1); similar to unnamed protein product [Vitis vinifera] (GB:CAO65578.1)
265929_s_at	AT2G18560;AT2G18570	88.7692	41.5222	-2.13787	0.0930389	[AT2G18560, UDP-glucoronosyl/UDP-glucosyl transferase family protein];[AT2G18570, UDP-glucoronosyl/UDP-glucosyl transferase family protein]
265938_at	AT2G19620	93.9326	45.5531	-2.06205	0.147609	Ndr family protein
265939_at	AT2G19650	191.501	84.7985	-2.25831	0.0943263	DC1 domain-containing protein
265946_s_at	AT2G19520;AT4G29730	201.105	80.8389	-2.48773	0.00418656	[AT2G19520, FVE];[AT4G29730, NFC5 (NUCLEOSOME/CHROMATIN ASSEMBLY FACTOR GROUP C 5)]
265957_at	AT2G37300	46.3303	12.0915	-3.83164	0.00111833	unknown protein
265959_at	AT2G37240	288.197	142.674	-2.01997	0.108389	antioxidant/ oxidoreductase
265990_at	AT2G24280	383.533	87.6448	-4.376	0.00135897	serine carboxypeptidase S28 family protein
265998_at	AT2G24270	1477.41	531.411	-2.78015	0.0195091	ALDH11A3 (Aldehyde dehydrogenase 11A3); 3-chloroallyl aldehyde dehydrogenase/ glyceraldehyde-3-phosphate dehydrogenase (NADP+)
266012_s_at	ATMG00410;AT2G07741;ATMG01170;AT2G07699	187.75	84.3082	-2.22695	0.0461868	[ATMG00410, ATPase subunit 6];[AT2G07741, ATPase subunit 6, putative];[ATMG01170, ATPase subunit 6];[AT2G07699, pseudogene, similar to ATPase subunit 6, blastp match of 80% identity and 7.4e-154 P-value to GP|515963|gb|AAA72061.1||M24672 ATPase subunit 6 {Raphanus sativus}]
266015_at	AT2G24190	104.633	42.4183	-2.46669	0.0421155	short-chain dehydrogenase/reductase (SDR) family protein
266022_at	AT2G05920	504.162	230.102	-2.19103	0.0251998	subtilase family protein
266035_at	AT2G05990	455.345	171.664	-2.65254	0.0432749	MOD1 (MOSAIC DEATH 1); enoyl-[acyl-carrier-protein] reductase (NADH)/ oxidoreductase
266075_s_at	AT4G38290;AT2G40710;AT4G37680	760.245	281.278	-2.70282	0.00114375	[AT4G38290, similar to HHP4 (heptahelical protein 4), receptor [Arabidopsis thaliana] (TAIR:AT4G37680.1); similar to hemolysin III-related family protein [Lilium longiflorum] (GB:ABM68566.1); contains InterPro domain Hly-III related proteins; (InterPro:IPR004254)];[AT2G40710, similar to HHP4 (heptahelical protein 4), receptor [Arabidopsis thaliana] (TAIR:AT4G37680.1); similar to unnamed protein p…
266087_at	AT2G37790	87.1275	35.7496	-2.43716	0.134486	aldo/keto reductase family protein
266112_x_at	AT2G02210;AT3G47260	39.5788	15.6124	-2.53508	0.0344264	[AT2G02210, transposable element gene];[AT3G47260, transposable element gene]
266190_at	AT2G38840	41.2162	18.0682	-2.28115	0.0620738	guanylate-binding family protein
266208_at	AT2G27760	36.2652	17.279	-2.09881	0.0457247	ATIPT2 (TRNA ISOPENTENYLTRANSFERASE)
266226_at	AT2G28740	107.935	45.1871	-2.38862	0.0116965	HIS4 (Histone H4)
266247_at	AT2G27660	62.3192	19.5364	-3.1899	0.0660948	DC1 domain-containing protein
266278_at	AT2G29300	124.566	45.3851	-2.74465	0.0465343	tropinone reductase, putative / tropine dehydrogenase, putative
266279_at	AT2G29290	995.434	498.904	-1.99524	0.0428268	tropinone reductase, putative / tropine dehydrogenase, putative
266295_at	AT2G29550	199.907	96.0437	-2.08142	0.112886	TUB7 (tubulin beta-7 chain)
266299_at	AT2G29450	666.709	240.379	-2.77358	0.0730903	ATGSTU5 (Arabidopsis thaliana Glutathione S-transferase (class tau) 5); glutathione transferase
266313_at	AT2G26980	284.819	89.501	-3.1823	0.00865409	CIPK3 (CBL-INTERACTING PROTEIN KINASE 3); kinase/ protein kinase
266314_at	AT2G27040	147.553	73.5942	-2.00495	0.0606766	AGO4 (ARGONAUTE 4); nucleic acid binding
266316_at	AT2G27080	79.6819	27.7299	-2.8735	0.115179	harpin-induced protein-related / HIN1-related / harpin-responsive protein-related
266361_at	AT2G32450	97.9302	40.7416	-2.40369	0.00411253	calcium-binding EF hand family protein
266363_at	AT2G41250	673.517	85.0259	-7.92131	0.000613947	haloacid dehalogenase-like hydrolase family protein
266364_at	AT2G41230	137.985	47.8563	-2.88332	0.278149	unknown protein
266372_at	AT2G41310	45.9033	19.4739	-2.35717	0.0141718	ATRR3 (RESPONSE REGULATOR 3); transcription regulator
266384_at	AT2G14660	39.3179	15.6401	-2.51392	0.0109077	similar to hypothetical protein [Vitis vinifera] (GB:CAN83372.1); contains InterPro domain Protein of unknown function DUF55 (InterPro:IPR002740)
266391_at	AT2G41290	184.045	37.3462	-4.92809	0.00261709	strictosidine synthase family protein
266421_at	AT2G38540	2806.27	1024.62	-2.73884	0.0305296	LP1 (nonspecific lipid transfer protein 1)
266456_at	AT2G22770	55.1499	19.395	-2.84351	0.00231407	NAI1; DNA binding / transcription factor
266479_at	AT2G31160	34.0521	12.0034	-2.83686	0.0132884	similar to unknown protein [Arabidopsis thaliana] (TAIR:AT3G23290.2); similar to unknown [Populus trichocarpa] (GB:ABK94898.1); contains InterPro domain Protein of unknown function DUF640 (InterPro:IPR006936)
266483_at	AT2G47910	246.431	110.464	-2.23087	0.0430501	CRR6 (CHLORORESPIRATORY REDUCTION 6)
266489_at	AT2G35190	71.2805	26.8478	-2.65499	0.0061556	NPSN11 (NOVEL PLANT SNARE 11); protein transporter
266533_s_at	AT2G16850;AT4G35100	2872.95	1177.33	-2.44023	0.0221744	[AT2G16850, PIP2;8/PIP3B (plasma membrane intrinsic protein 2;8); water channel];[AT4G35100, PIP3 (PLASMA MEMBRANE INTRINSIC PROTEIN 3); water channel]
266570_at	AT2G24090	837.983	407.044	-2.0587	0.0630266	ribosomal protein L35 family protein
266592_at	AT2G46210	21.6449	7.63827	-2.83374	0.107139	delta-8 sphingolipid desaturase, putative
266624_s_at	AT1G32380;AT2G35390	283.937	142.333	-1.99488	0.02498	[AT1G32380, ribose-phosphate pyrophosphokinase 2 / phosphoribosyl diphosphate synthetase 2 (PRS2)];[AT2G35390, ribose-phosphate pyrophosphokinase 1 / phosphoribosyl diphosphate synthetase 1 (PRSI)]
266648_at	AT2G25840	186.363	82.2847	-2.26485	0.0154315	OVA4 (OVULE ABORTION 4); ATP binding / aminoacyl-tRNA ligase
266693_at	AT2G19800	200.949	72.6512	-2.76594	0.0132584	MIOX2 (MYO-INOSITOL OXYGENASE 2)
266705_at	AT2G19750	496.044	219.156	-2.26342	0.0132858	40S ribosomal protein S30 (RPS30A)
266717_at	AT2G46735	101.888	44.3824	-2.29569	0.0422359	unknown protein
266718_at	AT2G46800	254.091	107.659	-2.36014	0.00228359	ATMTP1/MTP1/ZAT1 (ZINC TRANSPORTER OF ARABIDOPSIS THALIANA); zinc ion transmembrane transporter
266719_at	AT2G46830	712.019	131.532	-5.41326	0.00660083	CCA1 (CIRCADIAN CLOCK ASSOCIATED 1); transcription factor
266768_s_at	AT3G62250;AT2G47110	1866.42	900.277	-2.07317	0.00928137	[AT3G62250, UBQ5 (UBIQUITIN 5); protein binding];[AT2G47110, UBQ6 (ubiquitin 6); protein binding]
266782_at	AT2G29120	139.09	69.3172	-2.00657	0.50069	ATGLR2.7 (Arabidopsis thaliana glutamate receptor 2.7)
266832_at	AT2G30040	93.5434	34.0832	-2.74456	0.0208688	MAPKKK14 (Mitogen-activated protein kinase kinase kinase 14); kinase
266864_at	AT2G26800	351.791	148.184	-2.37401	0.0118842	hydroxymethylglutaryl-CoA lyase, putative / 3-hydroxy-3-methylglutarate-CoA lyase, putative / HMG-CoA lyase, putative
266887_at	AT2G44650	1165.79	423.637	-2.75187	0.00722645	CHL-CPN10 (chloroplast chaperonin 10)
266892_at	AT2G26080	2498.68	1105.98	-2.25924	0.044736	ATGLDP2 (ARABIDOPSIS THALIANA GLYCINE DECARBOXYLASE P-PROTEIN 2); glycine dehydrogenase (decarboxylating)
266899_at	AT2G34620	580.931	254.245	-2.28493	0.115171	mitochondrial transcription termination factor-related / mTERF-related
266916_at	AT2G45860	94.9719	47.2912	-2.00823	0.0151736	unknown protein
266942_at	AT2G18990	81.2978	39.7346	-2.04602	0.0498212	TXND9 (THIOREDOXIN DOMAIN-CONTAINING PROTEIN 9 HOMOLOG)
266957_at	AT2G34640	212.824	68.8721	-3.09013	0.00819794	PTAC12 (PLASTID TRANSCRIPTIONALLY ACTIVE12)
266980_at	AT2G39390	351.028	167.446	-2.09636	0.00639757	60S ribosomal protein L35 (RPL35B)
266988_at	AT2G39310	337.491	9.73532	-34.6666	0.00542442	jacalin lectin family protein
266992_at	AT2G39200	127.742	28.0211	-4.55878	0.40496	MLO12 (MILDEW RESISTANCE LOCUS O 12); calmodulin binding
266996_at	AT2G34490	140.101	33.3442	-4.20166	0.00217121	CYP710A2 (cytochrome P450, family 710, subfamily A, polypeptide 2); C-22 sterol desaturase/ oxygen binding
267005_at	AT2G34460	734.196	267.449	-2.74518	0.0296315	flavin reductase-related
267017_at	AT2G39140	33.7667	15.4539	-2.185	0.0721512	pseudouridine synthase family protein
267038_at	AT2G38480	62.6952	24.0443	-2.60748	0.0649903	integral membrane protein, putative
267063_at	AT2G41120	220.914	72.7517	-3.03655	0.00748608	similar to unnamed protein product [Vitis vinifera] (GB:CAO18305.1); contains InterPro domain Protein of unknown function DUF309 (InterPro:IPR005500)
267066_at	AT2G41040	207.104	57.2676	-3.61642	0.081011	methyltransferase-related
267082_at	AT2G41140	149.216	62.6742	-2.38081	0.00100152	CRK1 (CDPK-RELATED KINASE 1); calcium ion binding / calcium-dependent protein serine/threonine phosphatase/ kinase
267115_s_at	AT2G32540;AT2G32530	390.385	46.6678	-8.3652	0.0116932	[AT2G32540, ATCSLB04 (Cellulose synthase-like B4); transferase/ transferase, transferring glycosyl groups];[AT2G32530, ATCSLB03 (Cellulose synthase-like B3); transferase/ transferase, transferring glycosyl groups]
267130_at	AT2G23390	364.828	139.718	-2.61117	0.0059154	similar to hypothetical protein OsI_015489 [Oryza sativa (indica cultivar-group)] (GB:EAY94256.1); similar to Os04g0442200 [Oryza sativa (japonica cultivar-group)] (GB:NP_001052881.1); contains InterPro domain Acyl-CoA N-acyltransferase (InterPro:IPR016181); contains InterPro domain Protein of unknown function DUF482 (InterPro:IPR007434)
267132_at	AT2G23420	255.257	94.3304	-2.70599	0.00209805	nicotinate phosphoribosyltransferase family protein / NAPRTase family protein
267135_at	AT2G23430	95.7411	34.4094	-2.78241	0.0161331	ICK1 (KIP-RELATED PROTEIN 1)
267138_s_at	AT2G38230;AT2G38210	1126.75	370.313	-3.04268	0.0255089	[AT2G38230, ATPDX1.1 (PYRIDOXINE BIOSYNTHESIS 1.1); protein heterodimerization];[AT2G38210, PDX1L4 (PUTATIVE PDX1-LIKE PROTEIN 4)]
267157_at	AT2G37630	141.974	31.3183	-4.53325	0.0124222	AS1/ATMYB91/ATPHAN/MYB91 (ASYMMETRIC LEAVES 1, MYB DOMAIN PROTEIN 91); DNA binding / protein homodimerization/ transcription factor
267174_at	AT2G37600	241.637	114.712	-2.10647	0.0678103	60S ribosomal protein L36 (RPL36A)
267187_s_at	AT3G59970;AT2G44160	782.34	230.141	-3.39939	0.00216973	[AT3G59970, MTHFR1 (METHYLENETETRAHYDROFOLATE REDUCTASE 1); methylenetetrahydrofolate reductase (NADPH)];[AT2G44160, MTHFR2 (METHYLENETETRAHYDROFOLATE REDUCTASE 2); methylenetetrahydrofolate reductase (NADPH)]
267220_at	AT2G02500	234.069	113.125	-2.06913	0.139299	ISPD (2-C-METHYL-D-ERYTHRITOL 4-PHOSPHATE CYTIDYLTRANSFERASE)
267233_s_at	AT2G43910;AT2G43920	1196.19	556.315	-2.1502	0.0248464	[AT2G43910, thiol methyltransferase, putative];[AT2G43920, thiol methyltransferase, putative]
267237_s_at	AT2G44040;AT3G59890	129.014	41.6938	-3.09433	0.0203701	[AT2G44040, dihydrodipicolinate reductase family protein];[AT3G59890, dihydrodipicolinate reductase family protein]
267256_s_at	AT2G23000;AT2G23010	220.773	48.3261	-4.56841	0.0452743	[AT2G23000, SCPL10 (serine carboxypeptidase-like 10); serine carboxypeptidase];[AT2G23010, SCPL9; serine carboxypeptidase]
267294_at	AT2G23670	802.43	354.412	-2.26412	0.0323086	YCF37 (Arabidopsis homolog of Synechocystis YCF37)
267299_at	AT2G30150	175.174	43.3244	-4.04332	0.00321344	UDP-glucoronosyl/UDP-glucosyl transferase family protein
267316_at	AT2G34710	85.7572	42.3048	-2.02713	0.019751	PHB (PHABULOSA); DNA binding / transcription factor
267319_at	AT2G34660	245.761	110.25	-2.22912	0.112871	ATMRP2 (MULTIDRUG RESISTANCE-ASSOCIATED PROTEIN 2); ATPase, coupled to transmembrane movement of substances
267357_at	AT2G40000	732.103	339.131	-2.15877	0.0869628	similar to unknown protein [Arabidopsis thaliana] (TAIR:AT3G55840.1); similar to unnamed protein product [Vitis vinifera] (GB:CAO41329.1); contains InterPro domain Hs1pro-1, C-terminal (InterPro:IPR009743); contains InterPro domain Hs1pro-1, N-terminal (InterPro:IPR009869)
267377_at	AT2G26250	604.876	235.258	-2.57112	0.0133348	FDH (FIDDLEHEAD); acyltransferase
267380_at	AT2G26170	130.578	47.5653	-2.74523	0.00653916	CYP711A1 (MORE AXILLARY BRANCHES 1); oxygen binding
267385_at	AT2G44380	50.4284	20.122	-2.50613	0.278048	DC1 domain-containing protein
267462_at	AT2G33735	31.1	15.026	-2.06974	0.046625	DNAJ heat shock N-terminal domain-containing protein
267470_at	AT2G30490	687.279	216.194	-3.17898	0.00542758	ATC4H/C4H/CYP73A5 (CINNAMATE 4-HYDROXYLASE, CINNAMATE-4-HYDROXYLASE); trans-cinnamate 4-monooxygenase
267481_at	AT2G02780	57.9545	25.772	-2.24874	0.0573121	leucine-rich repeat transmembrane protein kinase, putative
267482_s_at	AT2G02770;AT3G11470	39.6842	19.7212	-2.01226	0.132339	[AT2G02770, COP1-interacting protein-related];[AT3G11470, 4'-phosphopantetheinyl transferase family protein]
267516_at	AT2G30520	919.42	328.14	-2.80191	0.0233665	RPT2 (ROOT PHOTOTROPISM 2); protein binding
267517_at	AT2G30520	2391.74	780.243	-3.06537	0.00784155	RPT2 (ROOT PHOTOTROPISM 2); protein binding
267518_at	AT2G30500	109.887	27.0543	-4.06173	0.0112001	kinase interacting family protein
267553_s_at	AT2G32180;AT2G32650	590.029	235.914	-2.50104	0.0290737	[AT2G32180, PTAC18 (PLASTID TRANSCRIPTIONALLY ACTIVE18)];[AT2G32650, similar to PTAC18 (PLASTID TRANSCRIPTIONALLY ACTIVE18) [Arabidopsis thaliana] (TAIR:AT2G32180.1); similar to unknown [Brassica rapa] (GB:ABL97961.1); contains InterPro domain RmlC-like jelly roll fold (InterPro:IPR014710); contains InterPro domain Protein of unknown function DUF861, cupin-3 (InterPro:IPR008579); contains InterPr…
267614_at	AT2G26710	48.4985	19.4499	-2.49351	0.112552	BAS1/CYP734A1 (PHYB ACTIVATION TAGGED SUPPRESSOR 1); oxygen binding / steroid hydroxylase
267640_at	AT2G32950	290.388	96.7689	-3.00084	0.00153588	COP1 (CONSTITUTIVE PHOTOMORPHOGENIC 1)
