# Supplementary material for: Metatranscriptomic Analysis of Multiple Environmental Stresses Identifies RAP2.4 Gene Associated with Arabidopsis Immunity to Botrytis cinerea
Source: Sci Rep. 2019 Nov 18;9:17010. doi: 10.1038/s41598-019-53694-1 (PMC6861241; doi:10.1038/s41598-019-53694-1)
Supplement: Supplementary file 6 — Supplementary information6 [file 41598_2019_53694_MOESM6_ESM.xlsx]

## Sheet: SD2(a) PstVir Up
Supplementary Dataset 2. (A) Expression levels and fold induction of genes in response to P. syringae pv. tomato DC3000 selected from wild type samples.
Wt-0: Col-0 wild-type at 0 hpi with Pst DC3000 (Vir) stress.				FC: Fold Change.
Wt-24: Col-0 wild-type at 24 hpi with Pst DC3000 (Vir) Stress.
Probe ID	Locus Identifier	Wt-0	Wt-24	FC	p-value	Annotation
244901_at	ATMG00640	37.8473	211.189	5.58003	0.0149894	encodes a plant b subunit of mitochondrial ATP synthase based on structural similarity and the presence in the F(0) complex.
244902_at	ATMG00650	34.603	172.515	4.98555	0.00101289	Encodes NADH dehydrogenase subunit 4L.
244906_at	ATMG00690	55.6688	128.097	2.30106	0.0736217	hypothetical protein
244941_at	ATMG00010	22.9169	48.5277	2.11755	0.0437172	hypothetical protein
244950_at	ATMG00160	22.704	242.105	10.6635	0.110723	cytochrome c oxidase subunit 2
244953_s_at	ATMG00270;AT2G07731	30.6892	94.5625	3.0813	0.0429702	[ATMG00270, NADH dehydrogenase subunit 6];[AT2G07731, pseudogene, similar to NADH-ubiquinone oxidoreductase chain 6 (EC 1.6.5.3). (Field mustard), blastp match of 96% identity and 3.7e-99 P-value to SP|Q01825|NU6M_ARATH NADH-ubiquinone oxidoreductase chain 6 (EC 1.6.5.3). (Field mustard) {Brassica campestris}]
244994_at	ATCG01010	55.3214	137.316	2.48216	0.134338	Chloroplast encoded NADH dehydrogenase unit.
245039_at	AT2G26600	83.0937	177.088	2.13118	0.000326781	glycosyl hydrolase family 17 protein
245041_at	AT2G26530	91.0953	440.095	4.83114	0.0177578	AR781
245043_at	AT2G26430	82.2528	211.388	2.56998	0.00929879	RCY1 (ARGININE-RICH CYCLIN 1); cyclin-dependent protein kinase regulator
245046_at	AT2G26510	99.0508	233.53	2.35767	0.0248621	PDE135 (PIGMENT DEFECTIVE EMBRYO 135); transmembrane transporter
245051_at	AT2G23320	156.09	405.859	2.60017	0.00142961	WRKY15 (WRKY DNA-binding protein 15); transcription factor
245056_at	AT2G26480	12.3815	26.0046	2.10027	0.0347741	UDP-glucoronosyl/UDP-glucosyl transferase family protein
245059_at	AT2G39720	90.0191	194.559	2.16131	0.0817409	RHC2A (RING-H2 finger C2A); protein binding / zinc ion binding
245064_at	AT2G39725	15.6777	195.424	12.4651	0.0025248	complex 1 family protein / LVR family protein
245067_at	AT2G39780	350.795	735.138	2.09564	0.000851415	RNS2 (RIBONUCLEASE 2); endoribonuclease
245076_at	AT2G23170	30.9872	1030.95	33.2701	0.0810469	GH3.3; indole-3-acetic acid amido synthetase
245083_at	AT2G23310	92.1006	228.855	2.48484	0.0202239	ATRER1C1 (Arabidopsis thaliana endoplasmatic reticulum retrieval protein 1C)
245092_at	AT2G40950	53.0575	123.822	2.33372	0.00142636	BZIP17; DNA binding / transcription activator/ transcription factor
245119_at	AT2G41640	35.9964	108.98	3.02752	0.00536851	similar to unknown protein [Arabidopsis thaliana] (TAIR:AT3G57380.1); similar to glycosyltransferase [Medicago truncatula] (GB:CAI30145.1); contains InterPro domain Protein of unknown function DUF563 (InterPro:IPR007657)
245127_at	AT2G47600	97.2184	1661.91	17.0946	0.00252536	ATMHX (MAGNESIUM/PROTON EXCHANGER); cation:cation antiporter
245131_s_at	AT2G45330;AT5G23600	104.768	237.665	2.26848	0.00665667	[AT2G45330, EMB1067 (EMBRYO DEFECTIVE 1067); tRNA 2'-phosphotransferase];[AT5G23600, tRNA 2'phosphotransferase, putative]
245136_at	AT2G45210	27.5361	273.648	9.93777	0.00633488	auxin-responsive protein-related
245151_at	AT2G47550	17.0975	211.496	12.37	0.0399896	pectinesterase family protein
245161_at	AT2G33070	19.1937	75.7391	3.94605	0.0113896	jacalin lectin family protein
245167_s_at	AT2G33120;AT2G33110	195.589	400.229	2.04628	0.000546884	[AT2G33120, SAR1 (SYNAPTOBREVIN-RELATED PROTEIN 1)];[AT2G33110, ATVAMP723 (Arabidopsis thaliana vesicle-associated membrane protein 723)]
245168_at	AT2G33150	718.562	2548.33	3.54643	0.00274603	KAT2/PED1 (PEROXISOME DEFECTIVE 1); acetyl-CoA C-acyltransferase
245172_at	AT2G47540	17.0335	37.9483	2.22787	0.00435586	pollen Ole e 1 allergen and extensin family protein
245178_at	AT5G12390	79.0907	245.522	3.10431	0.0354865	binding
245188_at	AT1G67660	48.0037	147.651	3.07583	0.0686236	DNA binding / magnesium ion binding / nuclease
245197_at	AT1G67800	38.6915	91.5065	2.36503	0.111145	copine-related
245230_at	AT4G25610	9.56807	24.0922	2.51797	0.0545685	zinc finger (C2H2 type) family protein
245244_at	AT1G44350	66.6423	1027.58	15.4194	0.00882763	ILL6 (IAA-leucine resistant (ILR)-like gene 6); metallopeptidase
245249_at	AT4G16760	304.046	2028.54	6.67182	< 0.0001	ACX1 (ACYL-COA OXIDASE 1)
245253_at	AT4G15440	29.3052	191.62	6.53876	0.0253543	HPL1 (HYDROPEROXIDE LYASE 1); heme binding / iron ion binding / monooxygenase
245255_at	AT4G14110	97.717	222.603	2.27803	0.00108877	COP9 (CONSTITUTIVE PHOTOMORPHOGENIC 9)
245280_at	AT4G16845	65.0674	156.258	2.40148	0.0146607	VRN2 (REDUCED VERNALIZATION RESPONSE 2); transcription factor
245292_at	AT4G15093	101.856	211.862	2.08001	0.00307128	catalytic LigB subunit of aromatic ring-opening dioxygenase family
245294_at	AT4G14340	54.092	126.18	2.33269	0.00599913	CKI1 (CASEIN KINASE I); casein kinase I/ kinase
245307_at	AT4G16770	56.5351	142.722	2.52449	0.000117473	oxidoreductase, 2OG-Fe(II) oxygenase family protein
245312_at	AT4G14600	17.8651	44.6597	2.49983	0.00214553	Identical to Bet1-like protein At4g14600 [Arabidopsis Thaliana] (GB:Q8VXX9;GB:O23316); similar to unknown protein [Arabidopsis thaliana] (TAIR:AT1G29060.1); similar to unnamed protein product [Vitis vinifera] (GB:CAO61644.1); contains InterPro domain Target SNARE coiled-coil region (InterPro:IPR000727)
245313_at	AT4G15420	88.4407	266.601	3.01445	0.00308555	PRLI-interacting factor K
245315_at	AT4G14800	253.166	555.964	2.19605	0.000241863	PBD2 (20S PROTEASOME BETA SUBUNIT 2); peptidase
245317_at	AT4G15610	199.69	771.86	3.86529	0.00547994	integral membrane family protein
245319_at	AT4G16146	18.098	204.958	11.3249	0.0143292	similar to unknown protein [Arabidopsis thaliana] (TAIR:AT1G69510.2); similar to unknown protein [Arabidopsis thaliana] (TAIR:AT1G69510.1); similar to unknown protein [Arabidopsis thaliana] (TAIR:AT1G69510.3); similar to unnamed protein product [Vitis vinifera] (GB:CAO44882.1); contains InterPro domain Lg106-like (InterPro:IPR012482)
245329_at	AT4G14365	132.857	282.202	2.1241	0.148882	zinc finger (C3HC4-type RING finger) family protein / ankyrin repeat family protein
245330_at	AT4G14930	180.841	439.713	2.43149	0.00709118	acid phosphatase survival protein SurE, putative
245332_at	AT4G15940	201.372	586.501	2.91253	0.00197153	fumarylacetoacetate hydrolase family protein
245349_at	AT4G16690	178.788	473.262	2.64705	0.0092725	esterase/lipase/thioesterase family protein
245352_at	AT4G15490	41.3775	324.946	7.85319	0.000145563	UGT84A3; UDP-glycosyltransferase/ sinapate 1-glucosyltransferase/ transferase, transferring glycosyl groups
245359_at	AT4G14430	155.259	461.69	2.97368	0.00322338	enoyl-CoA hydratase/isomerase family protein
245365_at	AT4G17720	68.888	150.611	2.18631	0.0763125	RNA recognition motif (RRM)-containing protein
245385_at	AT4G14020	107.336	220.962	2.05859	0.00549844	rapid alkalinization factor (RALF) family protein
245390_at	AT4G17650	83.6529	327.57	3.91583	< 0.0001	aromatic-rich family protein
245393_at	AT4G16260	63.5378	693.502	10.9148	0.00239191	glycosyl hydrolase family 17 protein
245427_at	AT4G17550	64.7463	173.882	2.68559	0.00712859	transporter-related
245432_at	AT4G17100	48.5002	130.122	2.68291	0.100083	serine protease protein -related, expressed pseudogene, blastp match of 64% identity and 1.9e-114 P-value to GP|29367523|gb|AAO72617.1||AY224498 putative serine protease-like protein {Oryza sativa (japonica cultivar-group)}
245433_at	AT4G17140	65.7408	162.958	2.47879	0.0341379	pleckstrin homology (PH) domain-containing protein
245434_at	AT4G17140	28.4124	79.3892	2.79417	0.135841	pleckstrin homology (PH) domain-containing protein
245440_at	AT4G16680	21.8118	65.0304	2.98144	0.0328107	RNA helicase, putative
245466_at	AT4G16600	11.0438	23.4404	2.12249	0.0844363	glycogenin glucosyltransferase (glycogenin)-related
245468_at	AT4G15980	9.26617	24.1751	2.60897	0.0174707	pectinesterase family protein
245483_at	AT4G16190	912.9	2448.57	2.68219	0.00582295	cysteine proteinase, putative
245484_at	AT4G16210	74.9716	231.383	3.08628	0.0014649	enoyl-CoA hydratase/isomerase family protein
245493_at	no_match	19.0798	47.6339	2.49656	0.00199337	no_match
245504_at	AT4G15660	40.9661	129.752	3.16731	0.0203511	glutaredoxin family protein
245506_at	AT4G15700	35.117	163.168	4.6464	0.0342361	glutaredoxin family protein
245513_at	AT4G15780	87.193	215.088	2.4668	0.00202732	ATVAMP724 (Arabidopsis thaliana vesicle-associated membrane protein 724)
245540_at	AT4G15230	25.9018	56.4708	2.18019	0.0603724	ATPDR2/PDR2 (PLEIOTROPIC DRUG RESISTANCE 2); ATPase, coupled to transmembrane movement of substances
245567_at	AT4G14630	14.207	60.4576	4.25548	0.104508	GLP9 (GERMIN-LIKE PROTEIN 9); manganese ion binding / metal ion binding / nutrient reservoir
245587_at	AT4G15020	41.726	86.7248	2.07843	0.0071213	similar to hAT dimerisation domain-containing protein [Arabidopsis thaliana] (TAIR:AT3G22220.2); similar to hAT dimerisation domain-containing protein [Arabidopsis thaliana] (TAIR:AT3G22220.1); similar to unnamed protein product [Vitis vinifera] (GB:CAO69163.1); contains InterPro domain Protein of unknown function DUF659 (InterPro:IPR007021)
245599_at	AT4G14220	51.411	117.04	2.27655	0.0272543	zinc finger (C3HC4-type RING finger) family protein
245600_at	AT4G14230	39.779	133.373	3.35284	0.0131421	CBS domain-containing protein-related
245602_at	AT4G14270	78.7347	335.726	4.26401	0.139277	Protein containing PAM2 motif which mediates interaction with the PABC domain of polyadenyl binding proteins.
245626_at	AT1G56700	265.943	695.231	2.61421	0.0474375	pyrrolidone-carboxylate peptidase family protein
245641_at	AT1G25370	28.0061	111.094	3.96677	0.0682373	similar to unknown protein [Arabidopsis thaliana] (TAIR:AT1G68340.1); similar to unnamed protein product [Vitis vinifera] (GB:CAO68084.1); contains InterPro domain Protein of unknown function DUF1639 (InterPro:IPR012438)
245659_at	AT1G28260	52.2032	123.77	2.37093	0.00931482	binding
245662_at	AT1G28190	55.1214	190.386	3.45395	0.0634365	similar to unknown protein [Arabidopsis thaliana] (TAIR:AT5G12340.1); similar to unknown [Picea sitchensis] (GB:ABK21062.1)
245667_at	AT1G28200	191.561	489.447	2.55505	0.0029532	FIP1 (FH INTERACTING PROTEIN 1)
245671_at	AT1G28230	43.9074	265.45	6.04568	0.00683083	PUP1 (PURINE PERMEASE 1); purine transmembrane transporter
245682_at	AT5G08750	90.4548	202.988	2.24408	0.0014336	zinc finger (C3HC4-type RING finger) family protein
245693_at	AT5G04260	109.195	273.736	2.50685	0.0129468	thioredoxin family protein
245694_at	AT5G04170	60.6059	378.992	6.25339	0.000811531	calcium-binding EF hand family protein
245699_at	AT5G04250	28.6604	616.747	21.5192	0.000636497	OTU-like cysteine protease family protein
245710_at	AT5G04330	15.8047	81.7268	5.17106	0.108405	cytochrome P450, putative / ferulate-5-hydroxylase, putative
245711_at	AT5G04340	66.3187	479.539	7.23083	0.00165388	C2H2 (ZINC FINGER OF ARABIDOPSIS THALIANA 6); nucleic acid binding / transcription factor/ zinc ion binding
245731_at	AT1G73500	130.981	397.4	3.03403	0.0123285	ATMKK9 (Arabidopsis thaliana MAP kinase kinase 9); kinase
245734_at	AT1G73480	144.636	1187.33	8.20912	0.0125935	hydrolase, alpha/beta fold family protein
245742_at	AT1G44170	110.681	489.568	4.42325	0.00905796	ALDH3H1 (ALDEHYDE DEHYDROGENASE 4); 3-chloroallyl aldehyde dehydrogenase/ aldehyde dehydrogenase (NAD)
245748_at	AT1G51140	53.9741	190.614	3.53158	0.00233093	basic helix-loop-helix (bHLH) family protein
245756_at	AT1G35190	86.5451	210.908	2.43697	0.00431712	oxidoreductase, 2OG-Fe(II) oxygenase family protein
245769_at	AT1G30220	26.7161	61.3211	2.29528	0.0235691	ATINT2 (INOSITOL TRANSPORTER 2); carbohydrate transmembrane transporter/ sugar:hydrogen ion symporter
245776_at	AT1G30260	56.5697	224.157	3.96249	0.0308526	AGL79 (AGAMOUS-LIKE 79)
245781_at	AT1G45976	102.002	262.084	2.5694	0.0532353	SBP1 (S-RIBONUCLEASE BINDING PROTEIN 1); protein binding / zinc ion binding
245850_at	AT5G13530	17.8946	38.5714	2.15548	0.0117624	KEG (KEEP ON GOING); protein binding / protein kinase/ ubiquitin-protein ligase
245854_at	AT5G13490	250.534	1035.48	4.1331	0.0051432	AAC2 (ADP/ATP CARRIER 2); ATP:ADP antiporter/ binding
245855_at	AT5G13550	89.1189	292.73	3.28471	0.00382571	SULTR4;1 (Sulfate transporter 4.1); sulfate transmembrane transporter
245868_at	AT1G58030	278.414	1167.42	4.19311	0.0020661	CAT2 (CATIONIC AMINO ACID TRANSPORTER 2); amino acid transmembrane transporter
245885_at	AT5G09440	120.929	2043.86	16.9012	0.000913477	phosphate-responsive protein, putative
245888_at	AT5G09450	54.3238	119.85	2.20622	0.0126395	pentatricopeptide (PPR) repeat-containing protein
245897_at	AT5G09400	30.5906	77.649	2.53833	0.0214031	KUP7 (K+ uptake permease 7); potassium ion transmembrane transporter
245901_at	AT5G11060	103.219	276.882	2.68248	0.0383289	KNAT4 (KNOTTED1-LIKE HOMEOBOX GENE 4); transcription factor
245904_at	AT5G11110	29.8805	165.665	5.54426	0.00863656	ATSPS2F/SPS1 (SUCROSE PHOSPHATE SYNTHASE 1); sucrose-phosphate synthase
245905_at	AT5G11090	280.222	568.008	2.02699	0.042496	serine-rich protein-related
245913_at	AT5G19860	452.705	939.768	2.07589	0.0185802	similar to unknown protein [Arabidopsis thaliana] (TAIR:AT1G55265.1); similar to unnamed protein product [Vitis vinifera] (GB:CAO23444.1); contains InterPro domain Protein of unknown function DUF538 (InterPro:IPR007493)
245928_s_at	AT5G24770;AT5G24780	78.5291	2796.33	35.6088	0.00042327	[AT5G24770, VSP2 (VEGETATIVE STORAGE PROTEIN 2); acid phosphatase];[AT5G24780, VSP1 (VEGETATIVE STORAGE PROTEIN 1); acid phosphatase]
245948_at	AT5G19540	317.321	786.256	2.4778	0.0217138	similar to unknown [Brassica napus] (GB:AAY21212.1); similar to unknown [Brassica napus] (GB:ABP73257.1); similar to unknown protein [Brassica napus] (GB:ABN48558.1)
245951_at	AT5G19550	285.506	786.241	2.75385	0.00890347	ASP2 (ASPARTATE AMINOTRANSFERASE 2)
245982_at	AT5G13170	151.131	1209.14	8.00066	0.00114201	nodulin MtN3 family protein
245987_at	AT5G13180	291.385	828.251	2.84247	0.000134132	ANAC083 (Arabidopsis NAC domain containing protein 83); transcription factor
245989_s_at	AT5G20620	148	320.428	2.16505	0.000703364	UBQ4 (ubiquitin 4); protein binding
245998_at	AT5G20830	141.545	1841.58	13.0106	0.00165488	SUS1 (SUCROSE SYNTHASE 1); UDP-glycosyltransferase/ sucrose synthase
246001_at	AT5G20790	15.9079	41.9299	2.63579	0.818749	similar to unknown protein [Arabidopsis thaliana] (TAIR:AT3G43110.1)
246012_at	AT5G10650	31.711	207.497	6.54339	0.00158116	zinc finger (C3HC4-type RING finger) family protein
246013_at	AT5G10660	6.56173	13.1684	2.00685	0.0169253	calmodulin-binding protein-related
246017_at	AT5G10730	82.009	251.521	3.06699	0.0070595	binding / catalytic/ coenzyme binding
246018_at	AT5G10695	43.479	337.094	7.75303	0.0077654	similar to unknown protein [Arabidopsis thaliana] (TAIR:AT5G57123.1); similar to unknown [Picea sitchensis] (GB:ABK22689.1)
246030_at	AT5G21105	174.302	518.412	2.97421	0.00312432	L-ascorbate oxidase/ copper ion binding
246042_at	AT5G19440	205.371	1158.06	5.6389	0.00264355	cinnamyl-alcohol dehydrogenase, putative (CAD)
246071_at	AT5G20150	71.2593	258.832	3.63226	0.210943	SPX (SYG1/Pho81/XPR1) domain-containing protein
246075_at	AT5G20410	15.3117	35.6799	2.33024	0.340558	MGD2 (monogalactosyldiacylglycerol synthase 2); 1,2-diacylglycerol 3-beta-galactosyltransferase/ transferase, transferring glycosyl groups
246099_at	AT5G20230	509.365	2487.89	4.88429	0.000631011	ATBCB (ARABIDOPSIS BLUE-COPPER-BINDING PROTEIN); copper ion binding
246109_at	AT5G20120	57.5296	117.031	2.03427	0.00119737	similar to unnamed protein product [Vitis vinifera] (GB:CAO65640.1)
246149_at	AT5G19890	14.86	56.3602	3.79275	0.0435286	peroxidase, putative
246161_at	AT5G20900	321.862	851.776	2.6464	0.0071169	JAZ12/TIFY3B (JASMONATE-ZIM-DOMAIN PROTEIN 12)
246162_at	AT4G36400	75.0147	244.557	3.26013	0.00590899	FAD linked oxidase family protein
246171_at	AT5G32440	161.623	438.5	2.7131	0.00053582	similar to unknown protein [Arabidopsis thaliana] (TAIR:AT1G80040.1); similar to unknown [Populus trichocarpa] (GB:ABK95835.1); contains InterPro domain Ubiquitin system component Cue (InterPro:IPR003892)
246178_s_at	AT5G28430;AT3G60930	5.30161	19.6792	3.71194	0.126545	[AT5G28430, transposable element gene];[AT3G60930, transposable element gene]
246184_at	AT5G20950	188.87	446.881	2.36608	0.0359909	glycosyl hydrolase family 3 protein
246188_at	AT5G21050	9.73921	31.8495	3.27023	0.421	similar to unknown protein [Arabidopsis thaliana] (TAIR:AT5G64090.1); similar to unnamed protein product [Vitis vinifera] (GB:CAO67384.1)
246189_at	AT5G20910	29.6672	272.879	9.19801	0.0125631	zinc finger (C3HC4-type RING finger) family protein
246197_at	AT4G37010	12.0632	83.6149	6.93138	0.0710364	caltractin, putative / centrin, putative
246214_at	AT4G36988;AT4G36990	57.8956	542.782	9.3752	0.0233347	[AT4G36988, CPuORF49 (Conserved peptide upstream open reading frame 49)];[AT4G36990, HSF4 (HEAT SHOCK FACTOR 4); DNA binding / transcription factor]
246215_at	AT4G37180	63.1857	208.859	3.30548	0.00464764	myb family transcription factor
246219_at	AT4G36760	91.3894	666.224	7.28995	0.00637491	ATAPP1 (aminopeptidase P1)
246222_at	AT4G36900	10.0803	74.8661	7.42694	0.0512704	RAP2.10 (related to AP2 10); DNA binding / transcription factor
246230_at	AT4G36710	24.7198	66.359	2.68444	0.00100723	scarecrow transcription factor family protein
246232_at	AT4G36630	90.5936	208.9	2.30591	0.00508176	EMB2754 (EMBRYO DEFECTIVE 2754); binding / small GTPase regulator
246260_at	AT1G31820	79.8243	203.654	2.55128	0.0256364	amino acid permease family protein
246272_at	AT4G37150	58.2128	740.841	12.7264	0.000454376	esterase, putative
246302_at	AT3G51860	105.679	1484.89	14.0509	0.011171	CAX3 (cation exchanger 3); cation:cation antiporter
246305_at	AT3G51890	46.1733	122.95	2.66279	0.0239996	protein binding / protein transporter/ structural molecule
246310_at	AT3G51895	217.949	1338.11	6.13954	0.000421573	SULTR3;1 (SULFATE TRANSPORTER 1); sulfate transmembrane transporter
246325_at	AT1G16540	26.3047	79.3641	3.01711	0.00205281	ABA3/ATABA3/LOS5/SIR3 (ABA DEFICIENT 3); Mo-molybdopterin cofactor sulfurase/ selenocysteine lyase
246327_at	AT1G16670	49.3051	100.682	2.04201	0.0336286	protein kinase family protein
246335_at	AT3G44880	291.886	1352.88	4.63495	0.000217979	ACD1 (ACCELERATED CELL DEATH 1)
246340_s_at	AT3G44860;AT3G44870	27.6485	1066.52	38.5743	0.0131398	[AT3G44860, FAMT (FARNESOIC ACID CARBOXYL-O-METHYLTRANSFERASE); S-adenosylmethionine-dependent methyltransferase/ farnesoic acid O-methyltransferase];[AT3G44870, S-adenosyl-L-methionine:carboxyl methyltransferase family protein]
246343_at	AT3G56720	27.8873	98.0701	3.51666	0.0257853	similar to unnamed protein product [Vitis vinifera] (GB:CAO63033.1)
246368_at	AT1G51890	28.1871	82.7345	2.93519	0.236721	leucine-rich repeat protein kinase, putative
246384_at	AT1G77370	153.492	926.575	6.03664	0.000510976	glutaredoxin, putative
246410_at	no_match	35.2051	147.482	4.18921	0.00654507	no_match
246421_at	AT5G16880	232.889	549.006	2.35738	0.000440906	VHS domain-containing protein / GAT domain-containing protein
246429_at	AT5G17450	24.178	197.465	8.16713	0.00753046	heavy-metal-associated domain-containing protein / copper chaperone (CCH)-related
246440_at	AT5G17650	73.9209	379.916	5.13949	0.00586284	glycine/proline-rich protein
246453_at	AT5G16830	206.538	421.976	2.04309	0.00241091	SYP21 (syntaxin 21); SNAP receptor
246460_at	AT5G16910	86.8262	438.256	5.04751	0.00217523	ATCSLD2 (Cellulose synthase-like D2); cellulose synthase/ transferase, transferring glycosyl groups
246463_at	AT5G16970	240.262	832.742	3.46598	0.000460287	AT-AER (ALKENAL REDUCTASE); 2-alkenal reductase
246465_at	no_match	27.0533	56.4635	2.08712	0.0289834	no_match
246481_s_at	AT5G15960;AT5G15970	112.247	1888.3	16.8227	0.0100352	[AT5G15960, KIN1];[AT5G15970, KIN2 (COLD-RESPONSIVE 6.6)]
246506_at	AT5G16110	212.282	689.684	3.2489	0.00965209	similar to unknown protein [Arabidopsis thaliana] (TAIR:AT3G02555.1); similar to hypothetical protein [Cleome spinosa] (GB:ABD96917.1)
246507_at	AT5G16120	157.988	319.188	2.02033	0.00924717	hydrolase, alpha/beta fold family protein
246511_at	AT5G15490	109.638	529.648	4.83088	0.033224	UDP-glucose 6-dehydrogenase, putative
246528_at	AT5G15640	74.5303	154.87	2.07795	0.000782227	mitochondrial substrate carrier family protein
246595_at	AT5G14780	521.566	1987.59	3.81081	0.00580335	FDH (FORMATE DEHYDROGENASE); NAD binding / binding / catalytic/ cofactor binding / oxidoreductase, acting on the CH-OH group of donors, NAD or NADP as acceptor
246602_at	AT1G31710	23.821	53.7404	2.25601	0.0769359	copper amine oxidase, putative
246606_at	no_match	8.89415	21.2538	2.38963	0.0648859	no_match
246607_at	AT5G35370	35.4596	95.5441	2.69445	0.0156316	carbohydrate binding / kinase
246620_at	AT5G36220	69.3016	397.738	5.73924	0.0116372	CYP81D1 (CYTOCHROME P450 91A1); oxygen binding
246631_at	AT1G50740	106.784	271.703	2.54442	0.0176321	similar to unknown protein [Arabidopsis thaliana] (TAIR:AT3G20510.1); similar to unnamed protein product [Vitis vinifera] (GB:CAO38976.1); contains InterPro domain Protein of unknown function UPF0136, Transmembrane; (InterPro:IPR005349)
246653_at	AT5G35200	98.8991	293.534	2.96802	0.00131763	epsin N-terminal homology (ENTH) domain-containing protein
246682_at	AT5G33290	41.205	340.283	8.25829	0.00374115	XGD1 (XYLOGALACTURONAN DEFICIENT 1); catalytic
246724_at	AT5G29000	20.832	98.7593	4.74075	0.0173039	myb family transcription factor
246728_at	AT5G28040	75.419	171.197	2.26994	0.00227264	transcription regulator
246744_at	AT5G27760	227.489	658.751	2.89574	0.00317336	hypoxia-responsive family protein
246750_at	no_match	24.4242	69.4142	2.84203	0.000943058	no_match
246756_at	AT5G27930	18.8871	229.6	12.1565	0.0134744	protein phosphatase 2C, putative / PP2C, putative
246763_at	AT5G27150	339.952	812.822	2.39099	0.00174662	NHX1 (NA+/H+ EXCHANGER); sodium ion transmembrane transporter/ sodium:hydrogen antiporter
246777_at	AT5G27420	42.6317	128.994	3.02579	0.237032	zinc finger (C3HC4-type RING finger) family protein
246781_at	AT5G27350	375.994	1027.63	2.73309	0.000191633	SFP1; carbohydrate transmembrane transporter/ sugar:hydrogen ion symporter
246782_at	AT5G27320	25.6528	53.4017	2.08171	0.0325343	ATGID1C/GID1C (GA INSENSITIVE DWARF1C); hydrolase
246785_at	AT5G27380	193.431	563.605	2.91373	0.0207205	GSH2/GSHB (GLUTATHIONE SYNTHETASE 2); glutathione synthase
246789_at	AT5G27600	80.6585	299.433	3.71235	0.00495425	LACS7 (LONG-CHAIN ACYL-COA SYNTHETASE 7)
246791_at	AT5G27280	48.6834	632.149	12.9849	0.00424155	zinc finger (DNL type) family protein
246796_at	AT5G26770	18.9941	41.9731	2.2098	0.109482	similar to unknown protein [Arabidopsis thaliana] (TAIR:AT3G05830.1); similar to unnamed protein product [Vitis vinifera] (GB:CAO17354.1)
246799_at	AT5G26940	71.9887	183.097	2.54341	0.0192548	exonuclease family protein
246807_at	AT5G27100	25.7136	53.2683	2.0716	0.132746	ATGLR2.1 (Arabidopsis thaliana glutamate receptor 2.1)
246821_at	AT5G26920	28.1768	288.779	10.2488	0.0098334	calmodulin binding
246831_at	AT5G26340	51.3228	1729.05	33.6898	< 0.0001	MSS1 (SUGAR TRANSPORT PROTEIN 13); carbohydrate transmembrane transporter/ hexose:hydrogen symporter/ high-affinity hydrogen:glucose symporter/ sugar:hydrogen ion symporter
246832_at	AT5G26600	110.999	250.537	2.2571	0.00635921	catalytic/ pyridoxal phosphate binding
246858_at	AT5G25930	56.2216	190.119	3.3816	0.193796	leucine-rich repeat family protein / protein kinase family protein
246864_at	AT5G25900	76.5337	179.278	2.34247	0.00879123	GA3 (GA REQUIRING 3); oxygen binding
246870_at	AT5G26030	138.95	378.917	2.72699	0.0731106	FC1 (FERROCHELATASE 1); ferrochelatase
246881_at	AT5G26040	18.2098	62.6809	3.44216	0.00520169	HDA2 (histone deacetylase 2); histone deacetylase
246888_at	AT5G26270	67.0598	433.525	6.46475	0.208964	unknown protein
246895_at	AT5G25540	160.305	389.676	2.43084	0.00762799	CID6 (CTC-Interacting Domain 6); protein binding
246909_at	AT5G25770	79.1947	431.952	5.45431	0.00807874	similar to unnamed protein product [Vitis vinifera] (GB:CAO44054.1); contains domain PTHR10992 (PTHR10992); contains domain SSF53474 (SSF53474); contains domain G3DSA:3.40.50.1820 (G3DSA:3.40.50.1820)
246927_s_at	AT5G25260;AT5G25250	27.1528	80.1168	2.95059	0.134677	[AT5G25260, similar to unknown protein [Arabidopsis thaliana] (TAIR:AT5G25250.1); similar to unknown protein [Arabidopsis thaliana] (TAIR:AT5G64870.1); similar to unnamed protein product [Vitis vinifera] (GB:CAO44306.1); similar to hypothetical protein [Vitis vinifera] (GB:CAN77054.1); similar to 80C09_16 [Brassica rapa subsp. pekinensis] (GB:AAZ41827.1); contains domain PTHR13806:SF3 (PTHR13806:…
246928_at	AT5G25270	83.245	204.104	2.45185	0.0569645	similar to ubiquitin family protein [Arabidopsis thaliana] (TAIR:AT5G11080.1); similar to unnamed protein product [Vitis vinifera] (GB:CAO44308.1)
246935_at	AT5G25350	150.263	438.916	2.92099	0.00667471	EBF2 (EIN3-BINDING F BOX PROTEIN 2)
246944_at	AT5G25450	84.9684	214.224	2.52122	0.1122	ubiquinol-cytochrome C reductase complex 14 kDa protein, putative
246954_at	AT5G04830	322.899	853.513	2.64329	0.0109274	similar to unknown [Populus trichocarpa x Populus deltoides] (GB:ABK96633.1); contains domain SSF54427 (SSF54427)
246972_s_at	AT5G24950;AT5G24960	9.61062	29.0889	3.02674	0.0294466	[AT5G24950, CYP71A15 (cytochrome P450, family 71, subfamily A, polypeptide 15); oxygen binding];[AT5G24960, CYP71A14 (cytochrome P450, family 71, subfamily A, polypeptide 14); oxygen binding]
246974_at	no_match	26.0778	54.2406	2.07996	0.00876404	no_match
246978_at	AT5G24910	10.4077	41.0556	3.94475	0.0989918	CYP714A1 (cytochrome P450, family 714, subfamily A, polypeptide 1); oxygen binding
246987_at	AT5G67300	242.953	1152.06	4.74192	0.000313521	ATMYB44/ATMYBR1/MYBR1 (MYB DOMAIN PROTEIN 44); DNA binding / transcription factor
246989_at	AT5G67350	32.0039	109.751	3.42929	0.000653837	unknown protein
247006_at	AT5G67490	226.979	456.532	2.01134	0.00875923	similar to unnamed protein product [Vitis vinifera] (GB:CAO48511.1); similar to hypothetical protein [Vitis vinifera] (GB:CAN66554.1); similar to Os06g0157800 [Oryza sativa (japonica cultivar-group)] (GB:NP_001056861.1); contains InterPro domain Protein of unknown function DUF1674 (InterPro:IPR012875)
247007_at	AT5G67500	249.043	692.806	2.78188	0.000378696	porin, putative
247009_at	AT5G67600	465.112	1163.94	2.50249	0.00707476	unknown protein
247013_at	AT5G67480	136.383	1036.39	7.59908	0.0186616	BT4 (BTB AND TAZ DOMAIN PROTEIN 4); protein binding / transcription regulator
247038_at	AT5G67160	40.3372	120.864	2.99635	0.0273892	transferase family protein
247041_at	AT5G67180	16.5373	72.4312	4.37986	0.107204	AP2 domain-containing transcription factor, putative
247045_at	AT5G66930	80.9524	212.491	2.62488	0.000949561	similar to unknown [Populus trichocarpa x Populus deltoides] (GB:ABK96307.1); contains InterPro domain Protein of unknown function DUF1649 (InterPro:IPR012445)
247047_at	AT5G66650	25.1617	138.878	5.51944	0.0628973	similar to unknown protein [Arabidopsis thaliana] (TAIR:AT2G23790.1); similar to unnamed protein product [Vitis vinifera] (GB:CAO22909.1); contains InterPro domain Protein of unknown function DUF607 (InterPro:IPR006769)
247060_at	AT5G66760	292.741	999.403	3.41395	0.00155353	SDH1-1 (Succinate dehydrogenase 1-1)
247080_at	AT5G66140	159.52	431.7	2.70625	0.0173522	PAD2 (20S proteasome alpha subunit D2); peptidase
247095_at	AT5G66400	55.6095	218.158	3.92304	0.0992416	RAB18 (RESPONSIVE TO ABA 18)
247108_at	AT5G66160	65.3753	138.133	2.11292	0.0165641	JR700 (Arabidopsis thaliana receptor homology region transmembrane domain ring H2 motif protein 1); peptidase/ protein binding / zinc ion binding
247109_at	AT5G65870	72.6179	433.803	5.97378	0.000921018	ATPSK5 (PHYTOSULFOKINE 5 PRECURSOR); growth factor
247114_at	AT5G65910	98.5588	198.261	2.0116	0.0133009	BSD domain-containing protein
247120_at	AT5G65990	167.809	356.788	2.12615	0.00514473	amino acid transporter family protein
247125_at	AT5G66070	63.1275	226.198	3.58319	0.00137242	zinc finger (C3HC4-type RING finger) family protein
247136_at	AT5G66170	34.8267	133.865	3.84374	0.024413	similar to unknown protein [Arabidopsis thaliana] (TAIR:AT2G17850.1); similar to unnamed protein product [Vitis vinifera] (GB:CAO48196.1); contains InterPro domain Rhodanese-like (InterPro:IPR001763)
247175_at	AT5G65280	31.5052	115.284	3.65921	0.00132383	GCL1 (GCR2-LIKE 1); catalytic
247176_at	AT5G65110	258.385	798.796	3.09149	0.00350485	ACX2 (ACYL-COA OXIDASE 2); acyl-CoA oxidase
247177_at	AT5G65300	13.8712	131.632	9.48957	0.000516429	unknown protein
247179_at	AT5G65320	13.9624	28.5358	2.04376	0.0543771	basic helix-loop-helix (bHLH) family protein
247193_at	AT5G65380	579.909	1541.48	2.65815	0.0023623	ripening-responsive protein, putative
247199_at	AT5G65210	70.6505	150.171	2.12555	0.0269827	TGA1; DNA binding / calmodulin binding / transcription factor
247204_at	AT5G64990	7.70533	20.09	2.60728	0.00855226	AtRABH1a (Arabidopsis Rab GTPase homolog H1a); GTP binding
247228_at	AT5G65140	34.624	89.3554	2.58073	0.00176239	trehalose-6-phosphate phosphatase, putative
247240_at	AT5G64660	38.7066	80.4253	2.07782	0.0512137	U-box domain-containing protein
247248_at	AT5G64560	43.4114	144.655	3.33218	0.00359155	magnesium transporter CorA-like family protein (MRS2-2)
247266_at	AT5G64570	452.81	1497.42	3.30696	0.00130769	XYL4 (beta-xylosidase 4); hydrolase, hydrolyzing O-glycosyl compounds
247275_at	AT5G64370	118.568	459.354	3.87419	0.00179625	BETA-UP (BETA-UREIDOPROPIONASE); beta-ureidopropionase
247276_at	AT5G64390	34.9284	71.609	2.05016	0.00168327	HEN4 (HUA ENHANCER 4); nucleic acid binding
247279_at	AT5G64310	240.782	752.471	3.12511	0.000433508	AGP1 (ARABINOGALACTAN-PROTEIN 1)
247283_at	AT5G64250	166.758	476.186	2.85556	0.00103595	2-nitropropane dioxygenase family / NPD family
247286_at	AT5G64280	139.782	379.28	2.71337	0.0174883	DIT2.2 (DICARBOXYLATE TRANSPORTER 2.2); oxoglutarate:malate antiporter
247287_at	AT5G64230	25.5668	458.006	17.9141	0.00147825	similar to unknown protein [Arabidopsis thaliana] (TAIR:AT3G19920.1); similar to hypothetical protein [Trifolium pratense] (GB:BAE71289.1)
247293_at	AT5G64510	58.0418	239.7	4.12978	0.0754511	similar to unnamed protein product [Vitis vinifera] (GB:CAO49799.1)
247295_at	AT5G64180	47.0927	109.363	2.32229	0.0222039	similar to unnamed protein product [Vitis vinifera] (GB:CAO49698.1)
247302_at	AT5G63880	39.7216	178.895	4.50373	0.00535818	VPS20.1
247304_at	AT5G63850	181.657	724.368	3.98755	0.00157724	AAP4 (amino acid permease 4); amino acid transmembrane transporter
247305_at	AT5G63905	13.033	44.5762	3.42026	0.0218908	unknown protein
247312_at	AT5G63970	31.0343	188.047	6.05933	0.0192328	copine-related
247338_at	AT5G63680	99.9054	235.762	2.35985	0.0684753	pyruvate kinase, putative
247356_at	AT5G63800	186.627	648.549	3.4751	0.0519128	BGAL6/MUM2 (MUCILAGE-MODIFIED 2); beta-galactosidase
247363_at	AT5G63200	37.2499	95.454	2.56253	0.0109313	tetratricopeptide repeat (TPR)-containing protein
247366_at	AT5G63260	57.031	129.734	2.2748	0.0432516	zinc finger (CCCH-type) family protein
247387_at	no_match	26.1439	55.6822	2.12983	0.207245	no_match
247389_at	AT5G63490	48.1297	151.012	3.13761	0.000207231	CBS domain-containing protein / octicosapeptide/Phox/Bemp1 (PB1) domain-containing protein
247403_at	AT5G62740	141.57	308.144	2.17662	0.00567165	band 7 family protein
247412_at	AT5G63010	24.0249	83.3744	3.47033	0.0191967	WD-40 repeat family protein
247418_at	AT5G63030	134.299	367.882	2.73928	0.00321518	glutaredoxin, putative
247436_at	AT5G62530	84.8554	291.344	3.43342	0.0117526	ALDH12A1 (Aldehyde dehydrogenase 12A1); 1-pyrroline-5-carboxylate dehydrogenase/ 3-chloroallyl aldehyde dehydrogenase
247438_at	AT5G62460	96.7243	196.233	2.02878	0.0325087	zinc finger (C3HC4-type RING finger) family protein
247440_at	AT5G62680	149.717	748.354	4.99846	0.00010714	proton-dependent oligopeptide transport (POT) family protein
247459_at	AT5G62200	97.9556	275.949	2.81709	0.0224629	embryo-specific protein-related
247487_at	AT5G62150	21.5496	212.72	9.87117	0.04701	peptidoglycan-binding LysM domain-containing protein
247488_at	AT5G61820	668.122	2415.8	3.61581	0.00114754	similar to MtN19-like protein [Pisum sativum] (GB:AAU14999.2); contains InterPro domain Stress up-regulated Nod 19 (InterPro:IPR011692)
247493_at	AT5G61900	40.0652	107.341	2.67915	0.0710332	BON1 (BONZAI1); calcium-dependent phospholipid binding
247498_at	AT5G61810	30.9202	164.044	5.30541	0.000135156	mitochondrial substrate carrier family protein
247509_at	AT5G62020	92.9398	274.105	2.94928	0.00245859	AT-HSFB2A (Arabidopsis thaliana heat shock transcription factor B2A); DNA binding / transcription factor
247514_at	AT5G61640	40.7625	161.931	3.97255	0.00244899	PMSR1 (PEPTIDEMETHIONINE SULFOXIDE REDUCTASE 1); peptide-methionine-(S)-S-oxide reductase
247525_at	AT5G61380	28.213	96.4247	3.41775	0.0440915	TOC1 (TIMING OF CAB EXPRESSION 1); transcription regulator
247532_at	AT5G61560	42.6641	106.134	2.48767	0.00901394	protein kinase family protein
247545_at	AT5G61530	85.9183	345.517	4.02146	0.000401507	small G protein family protein / RhoGAP family protein
247547_at	AT5G61360	19.739	59.6003	3.01941	0.0357193	similar to unknown protein [Arabidopsis thaliana] (TAIR:AT5G07730.1)
247569_at	AT5G61240	159.085	326.288	2.05103	0.00430378	protein binding
247593_at	AT5G60790	300.753	750.278	2.49466	0.00350907	ATGCN1 (Arabidopsis thaliana general control non-repressible 1)
247594_at	AT5G60800	31.3123	190.66	6.08899	0.0231294	heavy-metal-associated domain-containing protein
247601_at	AT5G60850	113.677	345.444	3.03882	0.0899575	OBP4 (OBF BINDING PROTEIN 4); DNA binding / transcription factor
247602_at	AT5G60900	27.4197	88.6951	3.23472	0.0121141	RLK1 (RECEPTOR-LIKE PROTEIN KINASE 1); carbohydrate binding / kinase
247610_at	AT5G60630	14.9795	89.9346	6.00386	0.0114495	unknown protein
247626_at	AT5G60300	25.1248	151.073	6.01288	0.0449651	lectin protein kinase family protein
247632_at	AT5G60460	37.9932	127.911	3.36667	0.0203377	sec61beta family protein
247653_at	AT5G59950	104.858	347.636	3.31531	0.00158586	RNA and export factor-binding protein, putative
247655_at	AT5G59820	63.4247	333.253	5.25432	0.0156426	RHL41 (RESPONSIVE TO HIGH LIGHT 41); nucleic acid binding / transcription factor/ zinc ion binding
247677_at	AT5G59420	269.461	706.317	2.62123	< 0.0001	oxysterol-binding family protein
247699_at	AT5G59840	41.1537	116.745	2.8368	0.000870897	Ras-related GTP-binding family protein
247708_at	AT5G59550	70.3813	256.815	3.64891	0.000386868	zinc finger (C3HC4-type RING finger) family protein
247712_at	AT5G59300	139.418	289.537	2.07675	0.00365282	UBC7 (UBIQUITIN-CONJUGATING ENZYME 31); ubiquitin-protein ligase
247717_at	AT5G59320	78.7399	403.938	5.13004	0.0528831	LTP3 (LIPID TRANSFER PROTEIN 3); lipid binding
247721_at	AT5G59140	187.242	413.18	2.20666	0.00242066	SKP1 family protein
247723_at	AT5G59220	46.4141	1364.96	29.4082	0.00172412	protein phosphatase 2C, putative / PP2C, putative
247734_at	AT5G59400	85.9276	200.133	2.32909	0.0126734	similar to hypothetical protein [Vitis vinifera] (GB:CAN64889.1)
247751_at	AT5G59050	25.5645	70.5127	2.75823	0.00633851	similar to unknown [Populus trichocarpa] (GB:ABK92460.1)
247786_at	AT5G58600	20.9861	44.6695	2.12852	0.0863049	PMR5 (POWDERY MILDEW RESISTANT 5)
247788_at	AT5G58730	55.1327	177.979	3.22819	0.00522309	pfkB-type carbohydrate kinase family protein
247794_at	AT5G58670	37.0879	391.245	10.5491	0.00241805	ATPLC1 (PHOSPHOLIPASE C 1); phospholipase C
247800_at	AT5G58570	35.6371	246.705	6.92271	0.0407103	unknown protein
247810_at	AT5G58290	475.702	1288.46	2.70854	0.000681513	RPT3 (root phototropism 3); ATPase
247819_at	AT5G58350	169.536	679.926	4.01052	0.00772594	WNK4 (Arabidopsis WNK kinase 4); kinase
247820_at	AT5G58380	81.5782	184.427	2.26073	0.0195169	CIPK10 (CBL-INTERACTING PROTEIN KINASE 10); kinase
247833_at	AT5G58575	27.5516	56.1166	2.03678	0.0189512	similar to hypothetical protein [Platanus x acerifolia] (GB:CAL07976.1); contains InterPro domain Sgf11, transcriptional regulation (InterPro:IPR013246)
247835_at	AT5G57910	19.1163	338.953	17.7311	0.00350426	similar to unknown protein [Arabidopsis thaliana] (TAIR:AT4G30630.1); similar to unnamed protein product [Vitis vinifera] (GB:CAO66657.1)
247852_at	AT5G58060	238.155	668.344	2.80634	0.00176015	YKT61 (similar to yeast SNARE YKT6 1)
247855_at	AT5G58210	23.577	68.2955	2.8967	0.00803895	hydroxyproline-rich glycoprotein family protein
247863_at	AT5G57900	52.5515	391.205	7.44422	0.00486437	SKIP1 (SKP1 INTERACTING PARTNER 1)
247867_at	AT5G57630	46.9406	326.712	6.96012	< 0.0001	CIPK21 (CBL-INTERACTING PROTEIN KINASE 21); kinase
247898_at	AT5G57360	67.3652	136.77	2.03027	0.0153363	ZTL (ZEITLUPE); ubiquitin-protein ligase
247904_at	AT5G57390	21.0505	50.8171	2.41406	0.00124151	AIL5 (AINTEGUMENTA-LIKE 5); DNA binding / transcription factor
247924_at	AT5G57655	149.307	826.397	5.53489	0.0830701	xylose isomerase family protein
247930_at	AT5G57060	49.3328	224.999	4.56084	0.00151404	similar to unknown protein [Arabidopsis thaliana] (TAIR:AT4G26060.1); similar to unknown [Picea sitchensis] (GB:ABK23978.1); contains InterPro domain Channel forming colicin, C-terminal cytotoxic; (InterPro:IPR000293)
247933_at	AT5G56980	31.4738	104.621	3.32406	0.101594	similar to unknown protein [Arabidopsis thaliana] (TAIR:AT4G26130.1); similar to unknown [Populus trichocarpa] (GB:ABK95362.1)
247937_at	AT5G57110	30.7393	69.2652	2.25331	0.169217	ACA8 (AUTOINHIBITED CA2+ -ATPASE, ISOFORM 8); calcium-transporting ATPase/ calmodulin binding
247945_at	AT5G57150	57.5446	215.665	3.74778	0.00112533	basic helix-loop-helix (bHLH) family protein
247954_at	AT5G56870	294.682	957.221	3.24832	0.109071	BGAL4 (beta-galactosidase 4); beta-galactosidase
247979_at	AT5G56750	78.0712	360.627	4.61921	0.00636791	Ndr family protein
247982_at	AT5G56760	211.993	876.564	4.13488	0.0315436	AtSerat1;1 (SERINE ACETYLTRANSFERASE 52); serine O-acetyltransferase
247983_at	AT5G56630	105.427	424.22	4.02382	0.0146224	phosphofructokinase family protein
247989_at	AT5G56350	164.669	778.892	4.73005	0.00307215	pyruvate kinase, putative
247994_at	AT5G56140	148.592	366.676	2.46768	0.0159516	KH domain-containing protein
247995_at	AT5G56160	20.5776	43.6724	2.12233	0.0483896	transporter
247997_at	AT5G56180	92.1988	242.471	2.62988	0.00963789	ATARP8 (ACTIN-RELATED PROTEIN 8); structural constituent of cytoskeleton
247999_at	AT5G56150	178.331	674.262	3.78095	0.00182033	UBC30 (UBIQUITIN-CONJUGATING ENZYME 30); ubiquitin-protein ligase
248000_at	AT5G56190	76.2464	193.906	2.54315	0.000667384	WD-40 repeat family protein
248002_at	AT5G56180	49.1607	168.283	3.42313	0.0241573	ATARP8 (ACTIN-RELATED PROTEIN 8); structural constituent of cytoskeleton
248008_at	AT5G56270	22.1095	63.4369	2.86921	0.00146342	WRKY2 (WRKY DNA-binding protein 2); transcription factor
248014_at	AT5G56340	68.411	181.162	2.64815	< 0.0001	zinc finger (C3HC4-type RING finger) family protein
248032_at	AT5G55860	39.0621	86.8491	2.22336	0.0119827	similar to unknown protein [Arabidopsis thaliana] (TAIR:AT1G12150.1); similar to unnamed protein product [Vitis vinifera] (GB:CAO45150.1); contains InterPro domain Protein of unknown function DUF827, plant (InterPro:IPR008545)
248040_at	AT5G55970	59.9398	150.266	2.50694	0.00661092	zinc finger (C3HC4-type RING finger) family protein
248052_at	AT5G55800	10.1585	25.3095	2.49147	0.211656	DC1 domain-containing protein
248058_at	AT5G55530	128.019	441.833	3.4513	0.0316966	C2 domain-containing protein
248060_at	AT5G55560	19.7297	50.3568	2.55233	0.0418996	protein kinase family protein
248088_at	AT5G55070	257.107	638.287	2.48257	0.00358247	2-oxoacid dehydrogenase family protein
248100_at	AT5G55180	140.656	340.886	2.42353	0.065807	glycosyl hydrolase family 17 protein
248101_at	AT5G55200	75.6291	197.452	2.6108	0.0131626	co-chaperone grpE protein, putative
248115_at	AT5G54870	226.899	778.053	3.42907	0.00511132	similar to unknown protein [Arabidopsis thaliana] (TAIR:AT1G70160.1); similar to unknown protein [Arabidopsis thaliana] (TAIR:AT4G27020.1); similar to unknown protein [Oryza sativa (japonica cultivar-group)] (GB:BAD53001.1); similar to unnamed protein product [Vitis vinifera] (GB:CAO38981.1); similar to unknown protein [Oryza sativa (japonica cultivar-group)] (GB:BAB89049.1)
248124_at	AT5G54730	91.1722	243.149	2.66692	0.000337303	AtATG18f (Arabidopsis thaliana homolog of yeast autophagy 18 (ATG18) f)
248132_at	AT5G54840	62.9362	165.172	2.62444	0.00399394	GTP-binding family protein
248134_at	AT5G54860	92.795	224.879	2.42339	0.0266399	integral membrane transporter family protein
248148_at	AT5G54930	43.161	104.517	2.42157	0.0351515	AT hook motif-containing protein
248153_at	AT5G54250	109.251	229.828	2.10368	0.0111329	ATCNGC4 (DEFENSE, NO DEATH 2); calmodulin binding / cation channel/ cyclic nucleotide binding
248154_at	AT5G54400	15.2394	116.743	7.66066	0.000546405	methyltransferase
248155_at	AT5G54390	266.621	865.189	3.24502	0.000816621	AHL (HAL2-LIKE); 3'(2'),5'-bisphosphate nucleotidase/ inositol or phosphatidylinositol phosphatase
248162_at	AT5G54500	280.365	914.08	3.26032	0.0128265	FQR1 (FLAVODOXIN-LIKE QUINONE REDUCTASE 1)
248163_at	AT5G54510	85.4388	661.77	7.74555	0.0036386	DFL1/GH3.6 (DWARF IN LIGHT 1); indole-3-acetic acid amido synthetase
248176_at	AT5G54650	20.747	99.6606	4.80362	0.000350907	Fh5 (FORMIN HOMOLOGY5); actin binding
248180_at	AT5G54310	162.753	354.536	2.17837	0.000348334	AGD5 (ARF-GAP DOMAIN 5); DNA binding
248193_at	AT5G54080	155.456	751.681	4.83533	0.0195751	HGO (HOMOGENTISATE 1,2-DIOXYGENASE); homogentisate 1,2-dioxygenase
248199_at	AT5G54170	300.593	919.559	3.05915	0.0293932	similar to CP5 [Arabidopsis thaliana] (TAIR:AT1G64720.1); similar to putative nodule membrane protein [Medicago sativa] (GB:AAL57201.1); contains InterPro domain Lipid-binding START (InterPro:IPR002913)
248205_at	AT5G54300	42.6091	103.758	2.43511	0.00753234	similar to unknown protein [Arabidopsis thaliana] (TAIR:AT1G61260.1); similar to unnamed protein product [Vitis vinifera] (GB:CAO39207.1); contains InterPro domain Protein of unknown function DUF761, plant (InterPro:IPR008480)
248207_at	AT5G53970	366.656	946.51	2.58147	0.0211538	aminotransferase, putative
248213_at	AT5G53660	20.1127	42.0991	2.09316	0.0131374	AtGRF7 (GROWTH-REGULATING FACTOR 7)
248230_at	AT5G53830	28.5473	67.5617	2.36666	0.0209886	VQ motif-containing protein
248236_at	AT5G53870	25.2566	183.686	7.27279	0.00364769	plastocyanin-like domain-containing protein
248243_at	AT5G53590;AT5G53588	46.3817	383.211	8.26212	0.00442861	[AT5G53590, auxin-responsive family protein];[AT5G53588, CPuORF50 (Conserved peptide upstream open reading frame 50)]
248248_at	AT5G53120	144.942	1152.86	7.95397	0.000669178	SPDS3 (SPERMIDINE SYNTHASE 3)
248256_at	AT5G53360	42.2635	132.977	3.14637	0.00192321	seven in absentia (SINA) family protein
248264_at	AT5G53310	151.341	351.356	2.32161	0.0013277	myosin heavy chain-related
248268_at	AT5G53480	100.757	260.7	2.58742	0.000594788	importin beta-2, putative
248270_at	AT5G53450	216.358	592.517	2.73859	0.0494423	ORG1 (OBP3-RESPONSIVE GENE 1); kinase
248271_at	AT5G53420	109.79	275.662	2.51082	0.0630482	similar to unknown protein [Arabidopsis thaliana] (TAIR:AT4G27900.1); similar to unknown protein [Arabidopsis thaliana] (TAIR:AT4G27900.2); similar to Os05g0595300 [Oryza sativa (japonica cultivar-group)] (GB:NP_001056514.1); similar to hypothetical protein OsI_020507 [Oryza sativa (indica cultivar-group)] (GB:EAY99274.1); contains InterPro domain CCT (InterPro:IPR010402)
248272_at	AT5G53480	133.363	283.399	2.12502	0.000300448	importin beta-2, putative
248281_at	AT5G52980	55.638	124.549	2.23857	0.0185741	similar to unnamed protein product [Vitis vinifera] (GB:CAO63390.1)
248289_at	AT5G52880	32.6008	68.1956	2.09184	0.0368784	F-box family protein
248293_at	AT5G53050	231.649	496.075	2.1415	0.0141339	hydrolase, alpha/beta fold family protein
248301_at	AT5G53150	40.6793	90.1089	2.21511	0.0394419	heat shock protein binding / unfolded protein binding
248310_at	AT5G52550;AT5G52552	64.5247	129.214	2.00254	0.0102599	[AT5G52550, similar to unknown protein [Arabidopsis thaliana] (TAIR:AT4G25670.1); similar to hypothetical protein [Vitis vinifera] (GB:CAN66701.1)];[AT5G52552, CPuORF14 (Conserved peptide upstream open reading frame 14)]
248328_at	AT5G52660	64.802	134.92	2.08203	0.00674659	myb family transcription factor
248330_at	AT5G52810	53.5411	150.955	2.81943	0.0120238	ornithine cyclodeaminase/mu-crystallin family protein
248332_at	AT5G52640	290.745	704.037	2.4215	0.120254	HSP81-1 (HEAT SHOCK PROTEIN 81-1); ATP binding / unfolded protein binding
248335_at	AT5G52450	111.476	693.923	6.22486	0.000574375	MATE efflux protein-related
248358_at	AT5G52400	12.1638	40.401	3.32141	0.0732986	CYP715A1 (cytochrome P450, family 715, subfamily A, polypeptide 1); oxygen binding
248366_at	AT5G52510	65.7402	244.67	3.72177	0.00355371	scarecrow-like transcription factor 8 (SCL8)
248375_at	AT5G51710	47.7488	110.676	2.31788	0.00235658	KEA5 (K+ efflux antiporter 5); potassium:hydrogen antiporter
248381_at	AT5G51830	33.2762	136.578	4.10437	0.00239256	pfkB-type carbohydrate kinase family protein
248421_at	AT5G51510	80.7129	161.763	2.00417	0.0167829	similar to Os10g0508600 [Oryza sativa (japonica cultivar-group)] (GB:NP_001065024.1); similar to unknown protein [Oryza sativa (japonica cultivar-group)] (GB:AAM94931.1); similar to expressed protein [Oryza sativa (japonica cultivar-group)] (GB:AAP54551.2)
248422_at	AT5G51640	58.931	233.851	3.96822	0.00262165	YLS7 (yellow-leaf-specific gene 7)
248426_at	AT5G51740	75.8223	171.95	2.2678	0.0286646	peptidase M48 family protein
248440_at	AT5G51260	42.866	109.15	2.54631	0.00332528	acid phosphatase, putative
248445_at	AT5G51170	47.9839	119.675	2.49407	0.00808436	similar to hypothetical protein [Vitis vinifera] (GB:CAN70131.1); contains domain PTHR13522 (PTHR13522)
248461_s_at	AT2G47510;AT5G50950	466.567	1551.65	3.32568	0.000854918	[AT2G47510, FUM1 (FUMARASE 1); fumarate hydratase];[AT5G50950, fumarate hydratase, putative / fumarase, putative]
248466_at	AT5G50720	26.0454	89.4145	3.43303	0.0267626	ATHVA22E (Arabidopsis thaliana HVA22 homologue E)
248471_at	AT5G50840	47.2348	98.1858	2.07868	0.00222887	similar to LINC2 (LITTLE NUCLEI2), protein binding [Arabidopsis thaliana] (TAIR:AT1G13220.2); similar to unnamed protein product [Vitis vinifera] (GB:CAO68982.1); contains domain PTHR16127 (PTHR16127); contains domain PTHR16127:SF5 (PTHR16127:SF5)
248482_at	no_match	14.0313	28.5709	2.03623	0.0135284	no_match
248485_at	AT5G51050	44.7017	116.115	2.59754	0.0360607	mitochondrial substrate carrier family protein
248487_at	AT5G51070	262.93	1855.25	7.05604	0.00116532	ERD1 (EARLY RESPONSIVE TO DEHYDRATION 1); ATP binding / ATPase
248499_at	AT5G50400	79.0827	180.796	2.28617	0.00959316	ATPAP27/PAP27 (purple acid phosphatase 27); acid phosphatase/ protein serine/threonine phosphatase
248501_at	AT5G50440	37.397	83.2257	2.22547	0.00169643	MEMB12 (Golgi SNARE protein membrin 12); SNAP receptor
248502_at	AT5G50450	57.7253	129.856	2.24955	0.105055	zinc finger (MYND type) family protein
248523_s_at	AT5G50680;AT5G50580	76.0712	207.714	2.73053	0.00128102	[AT5G50680, SUMO activating enzyme 1b (SAE1b)];[AT5G50580, SAE1B (SUMO-ACTIVATING ENZYME 1B); SUMO activating enzyme]
248524_s_at	AT5G50670;AT5G50570	107.929	506.421	4.69215	0.0139971	[AT5G50670, squamosa promoter-binding protein, putative];[AT5G50570, squamosa promoter-binding protein, putative]
248528_at	AT5G50760	41.7953	540.352	12.9285	0.000145584	auxin-responsive family protein
248537_at	AT5G50100	182.166	407.411	2.23648	0.00241344	similar to PBng143 [Vigna radiata] (GB:BAB82450.1); contains InterPro domain Thioredoxin-like fold (InterPro:IPR012336); contains InterPro domain Putative thiol-disulphide oxidoreductase DCC (InterPro:IPR007263)
248546_at	no_match	8.51137	23.4765	2.75825	0.0377263	no_match
248553_at	AT5G50170	26.8746	98.033	3.6478	0.000222459	C2 domain-containing protein / GRAM domain-containing protein
248580_at	AT5G49890	89.2455	236.862	2.65405	0.00296961	CLC-C (chloride channel C); anion channel/ voltage-gated chloride channel
248581_at	AT5G49900	38.1768	84.9852	2.22609	0.0458733	catalytic
248592_at	AT5G49280	36.332	334.854	9.2165	0.0127302	hydroxyproline-rich glycoprotein family protein
248615_at	AT5G49570	75.337	225.818	2.99743	0.00600398	ATPNG1 (ARABIDOPSIS THALIANA PEPTIDE-N-GLYCANASE 1); catalytic/ peptide-N4-(N-acetyl-beta-glucosaminyl)asparagine amidase
248625_at	AT5G48880	159.44	425.734	2.67019	0.0449379	KAT5/PKT1/PKT2 (PEROXISOMAL 3-KETO-ACYL-COA THIOLASE 1, PEROXISOMAL 3-KETO-ACYL-COA THIOLASE 2); acetyl-CoA C-acyltransferase
248629_at	AT5G48970	56.4892	114.321	2.02377	0.0858647	mitochondrial substrate carrier family protein
248638_at	AT5G49070	5.62808	11.3966	2.02496	0.0583145	beta-ketoacyl-CoA synthase family protein
248697_at	AT5G48370	34.8221	88.1673	2.53193	0.000569301	thioesterase family protein
248698_at	AT5G48380	147.689	427.128	2.89208	0.0133693	leucine-rich repeat family protein / protein kinase family protein
248701_at	AT5G48410	25.9476	172.883	6.66278	0.00437836	ATGLR1.3 (Arabidopsis thaliana glutamate receptor 1.3)
248713_at	AT5G48180	471.75	2060.22	4.36718	0.000809573	kelch repeat-containing protein
248738_at	AT5G48020	119.776	310.537	2.59265	0.00384844	similar to unnamed protein product [Vitis vinifera] (GB:CAO15084.1); contains domain PTHR10209 (PTHR10209); contains domain SSF51197 (SSF51197); contains domain G3DSA:2.60.120.330 (G3DSA:2.60.120.330)
248744_at	AT5G48250	26.2915	88.7931	3.37725	0.102365	zinc finger (B-box type) family protein
248745_at	no_match	16.621	48.2056	2.90027	0.100175	no_match
248749_at	AT5G47880	148.996	304.655	2.04471	0.0250865	ERF1-1 (EUKARYOTIC RELEASE FACTOR 1-1); translation release factor
248792_at	AT5G47200	436.779	941.675	2.15596	0.0030298	AtRABD2b/AtRab1A (Arabidopsis Rab GTPase homolog D2b); GTP binding
248793_at	AT5G47240	38.408	774.899	20.1755	0.0021296	ATNUDT8 (Arabidopsis thaliana Nudix hydrolase homolog 8); hydrolase
248796_at	AT5G47180	40.3522	126.326	3.13058	0.00130286	vesicle-associated membrane family protein / VAMP family protein
248813_at	AT5G46860	104.847	245.94	2.34571	0.0113343	VAM3 (syntaxin 22); SNAP receptor
248819_at	AT5G47050	82.2348	192.659	2.34279	0.0657762	ATP binding / protein binding / shikimate kinase/ zinc ion binding
248820_at	AT5G47060	43.2223	110.302	2.55196	0.0325123	senescence-associated protein-related
248821_at	AT5G47070	58.8638	212.414	3.60856	0.0124335	protein kinase, putative
248833_at	AT5G47120	414.218	1305.45	3.15159	0.0111422	ATBI-1 (ARABIDOPSIS BAX INHIBITOR 1)
248864_at	AT5G46760	68.1882	179.02	2.62538	0.000415014	basic helix-loop-helix (bHLH) family protein
248874_at	AT5G46460	10.8936	29.6391	2.72078	0.0406605	pentatricopeptide (PPR) repeat-containing protein
248875_at	AT5G46470	42.515	85.6688	2.01502	0.0292103	disease resistance protein (TIR-NBS-LRR class), putative
248879_at	AT5G46180	99.2646	691.468	6.96591	0.00347377	delta-OAT (ornithine- delta-aminotransferase); ornithine-oxo-acid transaminase
248888_at	AT5G46240	37.2138	153.149	4.11538	0.00173968	KAT1 (K+ ATPASE 1); cyclic nucleotide binding / inward rectifier potassium channel
248889_at	AT5G46230	16.4736	71.8564	4.3619	0.0684966	similar to unknown protein [Arabidopsis thaliana] (TAIR:AT1G09310.1); similar to unnamed protein product [Vitis vinifera] (GB:CAO14438.1); contains InterPro domain Protein of unknown function DUF538 (InterPro:IPR007493)
248896_at	AT5G46350	15.7289	153.217	9.74117	0.00335246	WRKY8 (WRKY DNA-binding protein 8); transcription factor
248905_at	AT5G46250	240.358	633.733	2.63662	0.000819771	RNA recognition motif (RRM)-containing protein
248908_at	AT5G45800	129.712	285.129	2.19817	0.14232	MEE62 (maternal effect embryo arrest 62); ATP binding / protein serine/threonine kinase
248916_at	AT5G45840	8.58328	35.3732	4.12118	0.012524	leucine-rich repeat transmembrane protein kinase, putative
248927_at	AT5G45900	82.6319	293.94	3.55723	< 0.0001	APG7 (AUTOPHAGY 7)
248934_at	AT5G46080	11.1158	37.8744	3.40727	0.0216831	protein kinase family protein
248952_at	AT5G45410	479.05	1235.76	2.57961	0.00204094	similar to unknown protein [Arabidopsis thaliana] (TAIR:AT4G25030.2); similar to unknown protein [Arabidopsis thaliana] (TAIR:AT4G25030.1); similar to unnamed protein product [Vitis vinifera] (GB:CAO66717.1)
248959_at	AT5G45630	13.0253	46.0776	3.53755	0.00296338	similar to unknown protein [Arabidopsis thaliana] (TAIR:AT4G18980.1); similar to unknown [Cucumis sativus] (GB:ABY56081.1); similar to unknown [Cucumis melo] (GB:ABQ53634.1); contains InterPro domain Protein of unknown function DUF584 (InterPro:IPR007608)
248965_at	AT5G45370	38.9936	106.254	2.72491	0.0124637	nodulin-related / integral membrane family protein
248967_at	AT5G45350	475.882	1102.55	2.31686	< 0.0001	proline-rich family protein
248971_at	AT5G45000	10.24	27.7253	2.70755	0.148658	transmembrane receptor
248981_at	AT5G45110	123.395	267.982	2.17175	0.0451417	NPR3 (NPR1-LIKE PROTEIN 3); protein binding
248983_at	AT5G45130	346.875	879.635	2.53588	0.00129553	RHA1
248985_at	AT5G45160	37.5865	85.8283	2.28349	0.0789681	root hair defective 3 GTP-binding (RHD3) family protein
249000_at	AT5G44980	9.09708	26.6547	2.93003	0.066483	F-box family protein
249021_at	AT5G44820	23.339	55.1524	2.3631	0.0640946	similar to unknown protein [Arabidopsis thaliana] (TAIR:AT4G19970.1); similar to unnamed protein product [Vitis vinifera] (GB:CAO46707.1); contains domain PTHR10483:SF6 (PTHR10483:SF6); contains domain PTHR10483 (PTHR10483)
249024_at	AT5G44860	126.256	296.678	2.34982	0.00264521	similar to unknown protein [Arabidopsis thaliana] (TAIR:AT4G19950.1); similar to hypothetical protein MtrDRAFT_AC160516g6v2 [Medicago truncatula] (GB:ABN08773.1)
249027_at	AT5G44790	88.0926	237.122	2.69174	0.00123651	RAN1 (RESPONSIVE-TO-ANTAGONIST1); ATPase, coupled to transmembrane movement of ions, phosphorylative mechanism
249042_at	AT5G44350	7.19427	44.2574	6.15175	0.000102283	ethylene-responsive nuclear protein -related
249046_at	AT5G44400	98.7391	250.327	2.53524	0.00642115	FAD-binding domain-containing protein
249057_at	AT5G44480	24.0257	75.9227	3.16006	0.022265	DUR (DEFECTIVE UGE IN ROOT); catalytic
249068_at	AT5G43980	20.0221	45.7831	2.28662	0.0792846	receptor-like protein kinase-related
249079_at	AT5G43930	51.9841	132.766	2.55398	0.0217553	transducin family protein / WD-40 repeat family protein
249081_at	AT5G44090	102.374	222.644	2.17482	0.00112902	calcium-binding EF hand family protein, putative / protein phosphatase 2A 62 kDa B'' regulatory subunit, putative
249089_at	AT5G44240	96.6947	267.824	2.76979	0.0123727	haloacid dehalogenase-like hydrolase family protein
249090_at	AT5G43745	99.2718	238.429	2.40178	0.107782	phosphotransferase-related
249091_at	AT5G43860	25.5051	81.1486	3.18166	0.00036155	ATCLH2 (Chlorophyll-chlorophyllido hydrolase 2)
249101_at	AT5G43580	47.4631	406.665	8.56802	0.00799043	serine-type endopeptidase inhibitor
249112_at	AT5G43780	121.623	766.708	6.30398	0.00757248	APS4
249128_at	AT5G43440	28.0742	173.606	6.1838	0.0220859	2-oxoglutarate-dependent dioxygenase, putative
249130_at	AT5G43100	39.7566	90.9245	2.28703	0.0467053	aspartyl protease family protein
249134_at	AT5G43150	268.049	933.292	3.48179	0.00844678	similar to unnamed protein product [Vitis vinifera] (GB:CAO61459.1)
249145_at	AT5G43280	56.2493	173.433	3.08329	0.00452688	ATDCI1 (DELTA(3,5),DELTA(2,4)-DIENOYL-COA ISOMERASE 1); delta3,5-delta2,4-dienoyl-CoA isomerase/ enoyl-CoA hydratase
249148_at	AT5G43260	335.447	1159.14	3.45551	0.000882318	chaperone protein dnaJ-related
249158_at	AT5G43430	101.842	233.434	2.29212	0.00402176	ETFBETA; electron carrier
249168_at	AT5G42870	51.7505	104.758	2.02429	0.00265165	lipin family protein
249178_at	AT5G42890	118.848	423.498	3.56335	0.00861578	sterol carrier protein 2 (SCP-2) family protein
249196_at	AT5G42560	61.3342	124.978	2.03766	0.0164784	abscisic acid-responsive HVA22 family protein
249204_at	AT5G42570	50.3593	135.488	2.69043	0.00130208	similar to unknown protein [Arabidopsis thaliana] (TAIR:AT1G11905.1); similar to unnamed protein product [Vitis vinifera] (GB:CAO24012.1); contains InterPro domain B-cell receptor-associated 31-like; (InterPro:IPR008417)
249208_at	AT5G42650	173.989	1310.17	7.53018	0.00794073	AOS (ALLENE OXIDE SYNTHASE); hydro-lyase/ oxygen binding
249220_at	AT5G42420	54.095	178.396	3.29783	0.000745604	transporter-related
249237_at	AT5G42050	262.506	1335.33	5.08685	0.00121491	similar to unknown protein [Arabidopsis thaliana] (TAIR:AT3G27090.1); similar to unknown [Populus trichocarpa] (GB:ABK95892.1); contains InterPro domain Kelch related (InterPro:IPR013089); contains InterPro domain Development and cell death (InterPro:IPR013989)
249239_at	AT5G41990;AT5G41992	137.713	337.217	2.44869	0.00366095	[AT5G41990, WNK8 (Arabidopsis WNK kinase 8); kinase];[AT5G41992, CPuORF58 (Conserved peptide upstream open reading frame 58)]
249252_at	AT5G42010	13.7334	40.3901	2.94101	0.15279	WD-40 repeat family protein
249264_s_at	AT5G41750;AT5G41740	47.3813	118.082	2.49216	0.00800136	[AT5G41750, disease resistance protein (TIR-NBS-LRR class), putative];[AT5G41740, disease resistance protein (TIR-NBS-LRR class), putative]
249280_at	no_match	51.6185	138.822	2.68939	0.00505803	no_match
249308_at	AT5G41350	71.1922	171.751	2.41249	0.00427016	zinc finger (C3HC4-type RING finger) family protein
249313_at	AT5G41560	81.445	248.536	3.05158	0.0104711	similar to unnamed protein product [Vitis vinifera] (GB:CAO65907.1)
249319_s_at	AT5G40880;AT5G49200	16.9136	39.0493	2.30875	0.00810092	[AT5G40880, WD-40 repeat family protein / zfwd3 protein (ZFWD3)];[AT5G49200, WD-40 repeat family protein / zfwd4 protein (ZFWD4)]
249343_at	AT5G40650	194.837	411.887	2.114	0.00166843	SDH2-2 (succinate dehydrogenase 2-2)
249346_at	AT5G40780	113.779	844.156	7.41927	0.0080808	LHT1 (LYSINE HISTIDINE TRANSPORTER 1); amino acid transmembrane transporter
249372_at	AT5G40760	76.2978	355.123	4.65444	0.00939257	G6PD6 (GLUCOSE-6-PHOSPHATE DEHYDROGENASE 6); glucose-6-phosphate dehydrogenase
249374_at	AT5G40580	131.145	446.12	3.40173	0.00160741	PBB2 (20S proteasome beta subunit B 2); peptidase
249375_at	AT5G40730	115.523	380.134	3.29057	0.000446918	AGP24 (ARABINOGALACTAN PROTEIN 24)
249377_at	AT5G40690	16.4762	450.754	27.3579	0.00497208	similar to unknown protein [Arabidopsis thaliana] (TAIR:AT2G41730.1); similar to unnamed protein product [Vitis vinifera] (GB:CAO14635.1)
249378_at	AT5G40450	241.58	731.42	3.02765	0.0274515	similar to unknown protein [Arabidopsis thaliana] (TAIR:AT3G28770.1); similar to hypothetical protein Kpol_1058p4 [Vanderwaltozyma polyspora DSM 70294] (GB:XP_001645325.1)
249379_at	AT5G40460	21.6504	44.0821	2.03609	0.0428136	similar to unknown protein [Arabidopsis thaliana] (TAIR:AT3G27630.1); similar to hypothetical protein [Vitis vinifera] (GB:CAN59885.1)
249380_at	AT5G40370	748.833	1514.8	2.02288	0.00845202	glutaredoxin, putative
249393_at	AT5G40170	115.356	285.641	2.47617	0.0766942	disease resistance family protein
249395_at	AT5G40190	112.473	268.218	2.38474	0.00422643	calmodulin-binding protein
249406_at	AT5G40210	31.7851	64.0065	2.01373	0.0211844	nodulin MtN21 family protein
249417_at	AT5G39670	33.8852	217.738	6.42576	0.00858442	calcium-binding EF hand family protein
249423_at	AT5G39785	25.9773	54.4032	2.09426	0.0138687	structural constituent of ribosome
249442_at	AT5G39590	186.815	939.323	5.02809	0.0071527	similar to unnamed protein product [Vitis vinifera] (GB:CAO61019.1); contains InterPro domain TLDc (InterPro:IPR006571)
249454_at	AT5G39520	48.0929	1144.67	23.8012	0.0209155	similar to unknown protein [Arabidopsis thaliana] (TAIR:AT5G39530.1); similar to unnamed protein product [Vitis vinifera] (GB:CAO15021.1)
249467_at	AT5G39610	74.3595	560.909	7.54321	0.00477245	ANAC092/ATNAC2/ATNAC6 (Arabidopsis NAC domain containing protein 92); protein heterodimerization/ protein homodimerization/ transcription factor
249474_s_at	AT5G39160;AT5G39190;AT5G39130	14.4002	66.4335	4.61336	0.112526	[AT5G39160, germin-like protein (GLP2a) (GLP5a)];[AT5G39190, GLP2A (GERMIN-LIKE PROTEIN 2A); manganese ion binding / metal ion binding / nutrient reservoir];[AT5G39130, germin-like protein, putative]
249481_at	AT5G38900	39.2415	249.621	6.36114	0.056101	DSBA oxidoreductase family protein
249483_at	AT5G38895	63.0134	169.018	2.68226	0.00631169	zinc finger (C3HC4-type RING finger) family protein
249486_at	AT5G39030	37.8655	89.1072	2.35325	0.00686876	protein kinase family protein
249489_at	AT5G39090	18.6334	225.431	12.0982	0.000518735	transferase family protein
249494_at	AT5G39050	91.5468	948.126	10.3567	0.000597678	transferase family protein
249525_at	AT5G38650	157.64	817.746	5.18743	0.000309535	proteasome maturation factor UMP1 family protein
249527_at	AT5G38710	15.8402	647.024	40.8469	0.0101044	proline oxidase, putative / osmotic stress-responsive proline dehydrogenase, putative
249535_at	AT5G38820	29.4907	60.0063	2.03475	0.00200469	amino acid transporter family protein
249540_at	AT5G38120	20.5367	71.3235	3.47297	0.00351505	4-coumarate--CoA ligase family protein / 4-coumaroyl-CoA synthase family protein
249545_at	AT5G38030	14.4544	40.6411	2.81168	0.0657084	MATE efflux family protein
249552_s_at	AT5G38250;AT5G38240	29.6444	73.6746	2.48528	0.00268631	[AT5G38250, serine/threonine protein kinase, putative];[AT5G38240, serine/threonine protein kinase, putative]
249581_at	AT5G37600	231.957	1049.42	4.52422	0.0382261	ATGSR1 (Arabidopsis thaliana glutamine synthase clone R1); glutamate-ammonia ligase
249582_at	AT5G37780	228.568	521.63	2.28217	0.00290849	CAM1 (CALMODULIN 1); calcium ion binding
249595_at	AT5G37930	67.5406	156.876	2.3227	0.048315	seven in absentia (SINA) family protein
249618_at	AT5G37490	20.8221	44.2545	2.12537	0.0970589	U-box domain-containing protein
249625_at	AT5G37480	89.7368	183.724	2.04736	0.0432421	similar to unnamed protein product [Vitis vinifera] (GB:CAO39828.1)
249626_at	AT5G37540	39.354	239.054	6.07446	0.06868	aspartyl protease family protein
249662_s_at	AT5G36770;AT5G36680	12.243	26.3098	2.14897	0.206532	[AT5G36770, similar to unknown protein [Arabidopsis thaliana] (TAIR:AT5G36680.1); similar to unnamed protein product [Vitis vinifera] (GB:CAO14518.1); contains InterPro domain Protein of unknown function DUF239, plant (InterPro:IPR004314)];[AT5G36680, similar to unknown protein [Arabidopsis thaliana] (TAIR:AT5G36770.1); similar to unnamed protein product [Vitis vinifera] (GB:CAO14518.1); contains…
249701_at	AT5G35460	213.695	459.815	2.15173	< 0.0001	similar to unknown [Populus trichocarpa] (GB:ABK95300.1); contains domain Acetyl-CoA synthetase-like (SSF56801)
249703_at	AT5G35560	89.5565	238.556	2.66375	0.00705734	DENN (AEX-3) domain-containing protein
249719_at	AT5G35735	79.2971	784.715	9.89588	0.00456174	auxin-responsive family protein
249720_at	AT5G35700	50.6369	107.088	2.11482	0.0413188	FIM2 (FIMBRIN-LIKE PROTEIN 2); actin binding
249730_at	AT5G24430	72.7588	300.725	4.13318	0.00569443	calcium-dependent protein kinase, putative / CDPK, putative
249732_at	AT5G24420	128.683	291.084	2.26202	0.440023	glucosamine/galactosamine-6-phosphate isomerase-related
249736_at	AT5G24460	144.332	293.525	2.03368	0.00915306	hydrolase
249740_at	AT5G24500	29.6414	86.6822	2.92436	0.0419476	similar to unnamed protein product [Vitis vinifera] (GB:CAO48577.1)
249746_at	AT5G24590	29.9249	96.9137	3.23856	0.00741571	ANAC091/TIP (TCV-INTERACTING PROTEIN); transcription coactivator/ transcription factor
249767_at	AT5G24090	27.2034	60.4619	2.22258	0.0131042	acidic endochitinase (CHIB1)
249771_at	AT5G24080	13.4127	55.5794	4.14379	0.0217635	protein kinase family protein
249790_at	AT5G24290	27.2163	61.9118	2.27481	0.121033	integral membrane family protein
249796_at	AT5G23540	288.303	641.438	2.22487	0.00275553	26S proteasome regulatory subunit, putative
249800_at	AT5G23660	103.152	724.992	7.02841	0.0198546	MTN3 (ARABIDOPSIS HOMOLOG OF MEDICAGO TRUNCATULA MTN3)
249801_at	AT5G23580	34.9961	136.128	3.8898	0.0017935	CDPK9 (CALCIUM-DEPENDENT PROTEIN KINASE 9); calmodulin-dependent protein kinase/ kinase
249806_at	AT5G23850	30.261	84.1006	2.77918	0.0356343	similar to unknown protein [Arabidopsis thaliana] (TAIR:AT3G48980.1); similar to unnamed protein product [Vitis vinifera] (GB:CAO17250.1); contains InterPro domain Protein of unknown function DUF821, CAP10-like (InterPro:IPR008539); contains InterPro domain Lipopolysaccharide-modifying protein (InterPro:IPR006598)
249825_at	AT5G23390	50.9811	129.481	2.53978	0.000388428	similar to unknown protein [Arabidopsis thaliana] (TAIR:AT1G48840.1); similar to unnamed protein product [Vitis vinifera] (GB:CAO65973.1); contains InterPro domain Protein of unknown function DUF639 (InterPro:IPR006927)
249835_s_at	AT5G23490;AT5G23510	113.245	244.774	2.16146	0.152434	[AT5G23490, similar to unknown protein [Arabidopsis thaliana] (TAIR:AT5G08440.1); similar to unnamed protein product [Vitis vinifera] (GB:CAO67077.1)];[AT5G23510, similar to unknown protein [Arabidopsis thaliana] (TAIR:AT5G23490.1); similar to unnamed protein product [Vitis vinifera] (GB:CAO67077.1)]
249844_at	no_match	33.2745	108.217	3.25225	0.0259195	no_match
249860_at	AT5G22860	49.8161	1123.83	22.5597	0.00909919	serine carboxypeptidase S28 family protein
249889_at	AT5G22540	27.4642	147.357	5.36544	0.00226279	similar to unknown protein [Arabidopsis thaliana] (TAIR:AT5G22550.2); similar to unnamed protein product [Vitis vinifera] (GB:CAO15956.1); contains InterPro domain Protein of unknown function DUF247, plant (InterPro:IPR004158)
249910_at	AT5G22630	49.9537	483.359	9.67614	0.0549122	ADT5 (AROGENATE DEHYDRATASE 5); arogenate dehydratase/ prephenate dehydratase
249914_at	AT5G22850	78.3543	242.726	3.0978	0.00653122	aspartyl protease family protein
249922_at	AT5G19140	1042.12	2166.43	2.07886	0.00426142	auxin/aluminum-responsive protein, putative
249928_at	AT5G22250	34.0271	128.165	3.76656	0.171858	CCR4-NOT transcription complex protein, putative
249930_at	AT5G22360	102.733	271.606	2.6438	0.0115076	ATVAMP714 (Vesicle-associated membrane protein 714)
249941_at	AT5G22270	259.169	850.526	3.28174	0.0440139	similar to unknown protein [Arabidopsis thaliana] (TAIR:AT5G06270.1); similar to unnamed protein product [Vitis vinifera] (GB:CAO15841.1); similar to hypothetical protein [Vitis vinifera] (GB:CAN79170.1)
249957_at	AT5G18900	124.097	278.052	2.2406	< 0.0001	oxidoreductase, 2OG-Fe(II) oxygenase family protein
249974_at	AT5G18780	34.1945	201.919	5.90501	0.00110431	F-box family protein
249979_s_at	AT5G18860;AT5G18890	21.3353	120.344	5.64059	0.0188043	[AT5G18860, inosine-uridine preferring nucleoside hydrolase family protein];[AT5G18890, inosine-uridine preferring nucleoside hydrolase family protein]
249988_at	AT5G18310	187.665	500.394	2.66641	0.0127418	similar to unknown protein [Arabidopsis thaliana] (TAIR:AT5G48500.1); similar to unnamed protein product [Vitis vinifera] (GB:CAO38794.1)
249989_at	AT5G18525	35.0831	108.47	3.09181	0.00209994	WD-40 repeat family protein
249992_at	AT5G18560	11.27	33.8302	3.00178	0.0433084	PUCHI; DNA binding / transcription factor
249999_at	AT5G18640	38.0263	115.804	3.04537	0.0122426	lipase class 3 family protein
250014_at	AT5G17990	444.44	1195.39	2.68965	0.0231635	TRP1 (TRYPTOPHAN BIOSYNTHESIS 1); anthranilate phosphoribosyltransferase
250028_at	AT5G18130	56.6549	389.748	6.87934	0.00168537	similar to unknown protein [Arabidopsis thaliana] (TAIR:AT3G03870.2); similar to unknown [Medicago truncatula] (GB:ABK28852.1)
250029_at	AT5G18200	56.8331	129.035	2.27043	< 0.0001	UDP-glucose:hexose-1-phosphate uridylyltransferase/ catalytic
250033_at	AT5G18110	203.792	552.646	2.71181	0.0250809	NCBP (NOVEL CAP-BINDING PROTEIN); RNA binding / translation initiation factor
250038_at	AT5G18360	13.8529	40.5699	2.92862	0.0248634	disease resistance protein (TIR-NBS-LRR class), putative
250054_at	AT5G17860	145.781	798.563	5.47781	0.00157723	CAX7 (CALCIUM EXCHANGER 7); calcium:sodium antiporter/ cation:cation antiporter
250062_at	AT5G17760	34.918	236.553	6.77453	0.0135424	AAA-type ATPase family protein
250065_at	AT5G17910	40.2945	102.059	2.53283	0.0166848	similar to unknown protein [Arabidopsis thaliana] (TAIR:AT2G29620.1); similar to hypothetical protein [Glycine max] (GB:BAB41198.1)
250088_at	AT5G17290	86.445	188.33	2.17861	0.00530531	APG5/ATG5 (AUTOPHAGY 5); transporter
250094_at	AT5G17380	369.712	1331.88	3.60248	0.000638978	pyruvate decarboxylase family protein
250096_at	AT5G17190	230.299	891.309	3.87023	0.000497509	similar to unknown protein [Arabidopsis thaliana] (TAIR:AT3G03160.1); similar to unnamed protein product [Vitis vinifera] (GB:CAO42347.1)
250105_at	AT5G16630	52.7637	189.126	3.5844	0.0151423	DNA repair protein Rad4 family
250115_at	AT5G16420	21.4986	46.6631	2.17052	0.00107754	pentatricopeptide (PPR) repeat-containing protein
250117_at	AT5G16440	35.2836	87.8335	2.48936	0.00923946	IPP1 (ISOPENTENYL DIPHOSPHATE ISOMERASE 1); isopentenyl-diphosphate delta-isomerase
250127_at	AT5G16380	32.3865	148.02	4.57041	0.0137311	similar to unknown protein [Arabidopsis thaliana] (TAIR:AT3G07470.1); similar to unnamed protein product [Vitis vinifera] (GB:CAO22944.1); contains InterPro domain Protein of unknown function DUF538 (InterPro:IPR007493)
250129_at	AT5G16450	60.1633	562.826	9.35497	0.000364333	dimethylmenaquinone methyltransferase family protein
250141_at	AT5G14640	92.2755	272.37	2.9517	0.01071	protein kinase family protein
250149_at	AT5G14700	43.1974	178.208	4.12545	0.0219073	cinnamoyl-CoA reductase-related
250158_at	AT5G15190	27.34	148.029	5.41438	0.0315043	unknown protein
250191_at	AT5G14270	39.3428	97.8879	2.48807	0.0121695	ATBET9 (ARABIDOPSIS THALIANA BROMODOMAIN AND EXTRATERMINAL DOMAIN PROTEIN 9); DNA binding
250193_at	AT5G14540	69.6859	150.782	2.16373	0.00221464	proline-rich family protein
250199_at	AT5G14180	58.6111	757.057	12.9166	0.0191925	MPL1 (MYZUS PERSICAE-INDUCED LIPASE 1); catalytic
250234_at	AT5G13420	222.455	475.701	2.13841	0.0151971	transaldolase, putative
250249_at	AT5G13760	62.5707	149.895	2.39562	0.00759842	similar to unknown protein [Arabidopsis thaliana] (TAIR:AT3G04440.1); similar to unknown protein [Arabidopsis thaliana] (TAIR:AT3G03700.1); similar to unnamed protein product [Vitis vinifera] (GB:CAO40758.1); contains InterPro domain Protein of unknown function DUF580 (InterPro:IPR007603)
250252_at	AT5G13750	125.62	461.06	3.67027	0.00540767	ZIFL1 (ZINC INDUCED FACILITATOR-LIKE 1); tetracycline:hydrogen antiporter/ transporter
250259_at	AT5G13800	103.367	860.585	8.32555	< 0.0001	hydrolase, alpha/beta fold family protein
250260_at	AT5G13810	206.332	609.283	2.95292	0.00142297	glutaredoxin family protein
250264_at	AT5G12890	57.5278	279.784	4.86346	0.00330332	UDP-glucoronosyl/UDP-glucosyl transferase family protein
250275_at	AT5G13030	159.407	359.188	2.25328	0.00106427	similar to hypothetical protein OsI_021963 [Oryza sativa (indica cultivar-group)] (GB:EAZ00731.1); similar to Os06g0320700 [Oryza sativa (japonica cultivar-group)] (GB:NP_001057514.1); similar to predicted protein [Physcomitrella patens subsp. patens] (GB:EDQ58930.1); contains InterPro domain Protein of unknown function UPF0061 (InterPro:IPR003846)
250287_at	AT5G13330	51.6014	669.054	12.9658	0.000985826	RAP2.6L (related to AP2 6L); DNA binding / transcription factor
250289_at	AT5G13190	302.079	970.323	3.21215	0.00765286	similar to unknown [Populus trichocarpa] (GB:ABK93196.1); contains InterPro domain LPS-induced tumor necrosis factor alpha factor (InterPro:IPR006629)
250290_at	AT5G13310	30.6689	76.1898	2.48426	0.000427098	similar to unknown protein [Arabidopsis thaliana] (TAIR:AT5G13970.1); similar to unnamed protein product [Vitis vinifera] (GB:CAO68687.1)
250292_at	AT5G13220	25.9245	1336	51.5343	0.00561388	JAS1/JAZ10/TIFY9 (JASMONATE-ZIM-DOMAIN PROTEIN 10)
250296_at	AT5G12020	35.7714	357.142	9.98402	0.0614229	HSP17.6II (17.6 KDA CLASS II HEAT SHOCK PROTEIN)
250298_at	AT5G11860	138.229	368.985	2.66938	0.000776807	NLI interacting factor (NIF) family protein
250306_at	AT5G12170	28.156	58.691	2.0845	0.0391275	similar to unknown protein [Arabidopsis thaliana] (TAIR:AT5G19380.1); similar to unnamed protein product [Vitis vinifera] (GB:CAO16866.1); contains domain Multidrug resistance efflux transporter EmrE (SSF103481)
250311_at	AT5G12240	14.7979	34.881	2.35717	0.0222965	similar to unknown protein [Oryza sativa (japonica cultivar-group)] (GB:BAC16476.1); similar to Os07g0641800 [Oryza sativa (japonica cultivar-group)] (GB:NP_001060432.1)
250313_at	AT5G12210	82.9894	210.999	2.54248	0.0398454	geranylgeranyl transferase type II beta subunit, putative / RAB geranylgeranyltransferase beta subunit, putative
250318_at	AT5G12200	106.826	268.962	2.51774	0.0350478	dihydropyrimidinase / DHPase / dihydropyrimidine amidohydrolase / hydantoinase (PYD2)
250323_at	AT5G12880	19.7969	47.7598	2.41248	0.0414651	proline-rich family protein
250332_at	AT5G11680	163.51	330.945	2.02401	0.024464	similar to hypothetical protein OsI_031621 [Oryza sativa (indica cultivar-group)] (GB:EAY77662.1)
250339_at	AT5G11670	373.121	926.816	2.48396	0.024884	ATNADP-ME2 (NADP-MALIC ENZYME 2); malate dehydrogenase (oxaloacetate-decarboxylating) (NADP+)/ malic enzyme/ oxidoreductase, acting on NADH or NADPH, NAD or NADP as acceptor
250347_at	AT5G11960	107.249	257.278	2.39889	0.000502609	similar to hypothetical protein [Vitis vinifera] (GB:CAN81798.1); contains InterPro domain Protein of unknown function DUF6, transmembrane; (InterPro:IPR000620)
250350_at	AT5G12010	144.273	424.274	2.94077	0.000752174	similar to unknown protein [Arabidopsis thaliana] (TAIR:AT4G29780.1); similar to unnamed protein product [Vitis vinifera] (GB:CAO43835.1); contains domain PTHR22930 (PTHR22930)
250351_at	AT5G12030	44.5124	522.275	11.7332	0.0144285	AT-HSP17.6A (Arabidopsis thaliana heat shock protein 17.6A)
250380_at	AT5G11600	22.5339	63.976	2.83911	0.00321757	similar to unknown protein [Arabidopsis thaliana] (TAIR:AT1G19990.1); similar to unnamed protein product [Vitis vinifera] (GB:CAO44023.1)
250385_at	AT5G11520	367.687	1400.81	3.80979	0.000696419	ASP3 (ASPARTATE AMINOTRANSFERASE 3)
250401_at	AT5G10780	162.976	360.715	2.2133	0.00432028	similar to unknown [Populus trichocarpa] (GB:ABK95804.1); contains InterPro domain Uncharacterised conserved protein UCP017207, transmembrane-p85 (InterPro:IPR016687); contains InterPro domain Protein of unknown function DUF1077 (InterPro:IPR009445)
250404_at	AT5G10960	259.581	870.265	3.35258	0.00183954	CCR4-NOT transcription complex protein, putative
250405_at	AT5G10790	32.0706	65.9163	2.05535	0.0253257	UBP22 (UBIQUITIN-SPECIFIC PROTEASE 22); ubiquitin-specific protease
250407_at	AT5G10870	46.1371	98.1682	2.12775	0.0595568	ATCM2 (CHORISMATE MUTASE 2); chorismate mutase
250408_at	AT5G10930	33.5568	93.2563	2.77906	0.00178267	CIPK5 (CBL-INTERACTING PROTEIN KINASE 5); kinase
250409_at	AT5G10860	465.984	973.049	2.08816	0.173569	CBS domain-containing protein
250412_at	AT5G11150	27.7024	91.9289	3.31844	0.0991344	ATVAMP713 (Arabidopsis thaliana vesicle-associated membrane protein 713)
250417_at	AT5G11230	39.0511	142.385	3.64612	0.00223016	phosphate translocator-related
250420_at	AT5G11260	45.1847	91.9529	2.03505	0.000395609	HY5 (ELONGATED HYPOCOTYL 5); DNA binding / transcription factor
250423_s_at	AT5G10600;AT5G10610	38.3314	101.262	2.64175	0.00429506	[AT5G10600, CYP81K2 (cytochrome P450, family 81, subfamily K, polypeptide 2); oxygen binding];[AT5G10610, CYP81K1 (cytochrome P450, family 81, subfamily K, polypeptide 1); oxygen binding]
250435_at	AT5G10380	132.599	606.819	4.57634	0.0365802	zinc finger (C3HC4-type RING finger) family protein
250483_at	AT5G10300	33.3821	604.233	18.1005	0.00380396	hydrolase, alpha/beta fold family protein
250514_at	AT5G09550	12.0475	32.2147	2.67398	0.0201807	RAB GDP-dissociation inhibitor
250516_at	AT5G09620	240.041	687.352	2.86348	0.00411335	octicosapeptide/Phox/Bem1p (PB1) domain-containing protein
250518_at	AT5G08139	50.0949	117.662	2.34877	0.00661874	zinc finger (C3HC4-type RING finger) family protein
250522_at	AT5G08500	69.855	151.244	2.16511	0.00160753	transmembrane CLPTM1 family protein
250556_at	AT5G07920	39.3735	100.291	2.54716	0.0003202	DGK1 (DIACYLGLYCEROL KINASE 1, DIACYLGLYCEROL KINASE1); diacylglycerol kinase
250575_at	AT5G08240	39.6986	96.1857	2.4229	0.0463387	similar to unknown protein [Arabidopsis thaliana] (TAIR:AT5G23160.1)
250580_at	AT5G07440	324.698	1204.53	3.70969	0.0137152	GDH2 (GLUTAMATE DEHYDROGENASE 2); oxidoreductase
250609_at	AT5G07470	155.373	417.365	2.68621	0.00037176	PMSR3 (PEPTIDEMETHIONINE SULFOXIDE REDUCTASE 3); peptide-methionine-(S)-S-oxide reductase
250617_at	AT5G07290	79.1146	179.261	2.26584	0.00823662	AML4 (ARABIDOPSIS MEI2-LIKE); RNA binding
250633_at	AT5G07460	146.322	495.017	3.38307	0.00230351	PMSR2 (PEPTIDEMETHIONINE SULFOXIDE REDUCTASE 2); peptide-methionine-(S)-S-oxide reductase
250644_at	AT5G06750	31.8913	168.659	5.28855	0.0581271	protein phosphatase 2C family protein / PP2C family protein
250646_at	AT5G06720	18.3662	43.6838	2.37849	0.0420657	peroxidase, putative
250649_at	AT5G06690	30.0032	81.4333	2.71415	0.241243	(THIOREDOXIN-LIKE 5); thiol-disulfide exchange intermediate
250666_at	AT5G07100	20.8497	51.9143	2.48992	0.00741768	WRKY26 (WRKY DNA-binding protein 26); transcription factor
250669_at	AT5G06870	128.062	887.947	6.93374	0.00123901	PGIP2 (POLYGALACTURONASE INHIBITING PROTEIN 2); protein binding
250676_at	AT5G06320	285.721	1276.74	4.46849	0.00113029	NHL3 (NDR1/HIN1-like 3)
250700_at	AT5G06830	29.3775	71.2362	2.42486	0.00131677	Identical to CDK5RAP3-like protein [Arabidopsis Thaliana] (GB:Q9FG23); similar to unnamed protein product [Vitis vinifera] (GB:CAO23373.1); similar to hypothetical protein [Vitis vinifera] (GB:CAN63789.1); contains InterPro domain Protein of unknown function DUF773 (InterPro:IPR008491)
250714_at	AT5G06140	114.288	248.583	2.17506	0.00327377	phox (PX) domain-containing protein
250722_at	AT5G06190	10.4293	45.4279	4.35578	0.00108913	unknown protein
250737_at	AT5G06370	135.943	428.319	3.15072	0.0015084	NC domain-containing protein
250738_at	AT5G05730	227.453	1349.34	5.9324	0.0122426	ASA1 (ANTHRANILATE SYNTHASE ALPHA SUBUNIT 1); anthranilate synthase
250745_at	AT5G05850	25.3184	76.5379	3.02302	0.000385691	leucine-rich repeat family protein
250755_at	AT5G05750	61.078	168.207	2.75397	0.00518386	DNAJ heat shock N-terminal domain-containing protein
250765_at	AT5G05930	172.6	364.764	2.11335	0.000261338	guanylyl cyclase-related (GC1)
250781_at	AT5G05410	27.7693	409.687	14.7532	0.000314857	DREB2A (DRE-BINDING PROTEIN 2A); DNA binding / transcription activator/ transcription factor
250793_at	AT5G05600	57.1996	1837.12	32.1178	0.000298347	oxidoreductase, 2OG-Fe(II) oxygenase family protein
250807_at	AT5G05130	17.1626	35.3962	2.0624	0.0973676	SNF2 domain-containing protein / helicase domain-containing protein / RING finger domain-containing protein
250809_at	AT5G05140	42.9604	163.44	3.80443	0.000727888	transcription elongation factor-related
250810_at	AT5G05090	15.9009	33.3298	2.0961	0.138642	myb family transcription factor
250811_at	AT5G05110	89.5127	622.994	6.95985	0.00659361	cysteine protease inhibitor, putative / cystatin, putative
250819_at	AT5G05100	194.035	419.776	2.1634	0.000216628	nucleic acid binding
250829_at	AT5G04720	146.471	413.027	2.81986	0.00314328	ADR1-L2 (ADR1-LIKE 2); ATP binding / nucleoside-triphosphatase/ nucleotide binding / protein binding
250830_at	AT5G04910	53.9308	135.311	2.50898	0.00121847	similar to hypothetical protein at5g04910 [Brassica rapa] (GB:ABV89667.1)
250833_at	AT5G04540	67.4897	213.48	3.16315	< 0.0001	inositol or phosphatidylinositol phosphatase/ phosphoric monoester hydrolase/ protein tyrosine phosphatase
250858_at	AT5G04760	109.082	307.733	2.82112	0.0189232	myb family transcription factor
250863_at	AT5G04750	176.288	463.501	2.62923	0.00464816	F1F0-ATPase inhibitor protein, putative
250881_at	AT5G04080	22.6533	56.5459	2.49614	0.0458097	similar to unknown protein [Oryza sativa (japonica cultivar-group)] (GB:BAD87214.1)
250899_at	AT5G03340	102.55	214.308	2.0898	0.0156742	(Cell division control protein 48 homolog E); ATPase
250916_at	AT5G03630	279.391	719.933	2.57679	0.0695651	ATMDAR2; monodehydroascorbate reductase (NADH)
250918_at	AT5G03610	171.961	678.431	3.94527	0.26872	GDSL-motif lipase/hydrolase family protein
250921_at	AT5G03460	95.9893	363.486	3.78673	0.00768474	similar to unknown [Populus trichocarpa] (GB:ABK93498.1)
250929_at	AT5G03290	362.256	1037.7	2.86455	0.000427095	isocitrate dehydrogenase, putative / NAD+ isocitrate dehydrogenase, putative
250935_at	AT5G03240	95.3845	586.338	6.1471	0.00546251	UBQ3 (POLYUBIQUITIN 3); protein binding
250948_at	AT5G03490	21.885	62.6034	2.86056	0.0219679	UDP-glucoronosyl/UDP-glucosyl transferase family protein
250956_at	AT5G03210	6.2291	22.7629	3.65428	0.151831	unknown protein
250960_at	AT5G02940	176.266	607.669	3.44747	0.0128277	similar to phosphotransferase-related [Arabidopsis thaliana] (TAIR:AT5G43745.1); similar to unnamed protein product [Vitis vinifera] (GB:CAO71282.1); similar to hypothetical protein OsI_009890 [Oryza sativa (indica cultivar-group)] (GB:EAY88657.1); similar to Unknown protein [Oryza sativa (japonica cultivar-group)] (GB:AAN06856.1); contains InterPro domain Protein of unknown function DUF1012 (Int…
250961_at	AT5G02980	10.1306	21.5095	2.12321	0.0141941	kelch repeat-containing F-box family protein
250983_at	AT5G02780	25.0166	99.8166	3.99001	0.184234	In2-1 protein, putative
250992_at	AT5G02260	29.7516	96.0749	3.22924	0.0055931	ATEXPA9 (ARABIDOPSIS THALIANA EXPANSIN A9)
250998_at	AT5G02620	57.4655	129.548	2.25437	0.00241017	ankyrin repeat family protein
250999_at	AT5G02630	48.5811	136.945	2.81889	0.00441711	similar to unknown protein [Arabidopsis thaliana] (TAIR:AT5G18520.1); similar to unknown protein [Arabidopsis thaliana] (TAIR:AT3G09570.1); similar to unnamed protein product [Vitis vinifera] (GB:CAO18079.1); contains InterPro domain Transmembrane receptor, eukaryota; (InterPro:IPR009637)
251023_at	AT5G02170	31.1451	122.669	3.93864	0.00543889	amino acid transporter family protein
251028_at	AT5G02230	110.756	274.868	2.48175	0.0176909	haloacid dehalogenase-like hydrolase family protein
251034_at	AT5G02040	83.586	193.28	2.31235	0.00299637	prenylated rab acceptor (PRA1) family protein
251037_at	AT5G02100	28.3216	56.9917	2.0123	0.0770194	UNE18 (unfertilized embryo sac 18); oxysterol binding
251039_at	AT5G02020	88.2914	265.438	3.00639	0.128845	similar to unknown protein [Arabidopsis thaliana] (TAIR:AT3G55646.1); similar to unknown protein [Arabidopsis thaliana] (TAIR:AT5G59080.1); similar to unnamed protein product [Vitis vinifera] (GB:CAO15731.1)
251042_at	AT5G02310	62.4559	137.732	2.20527	0.00887001	PRT6 (PROTEOLYSIS 6); ubiquitin-protein ligase
251054_at	AT5G01540	67.5854	172.515	2.55254	0.11951	lectin protein kinase, putative
251060_at	AT5G01820	124.591	525.042	4.21413	0.0048033	ATSR1 (SERINE/THREONINE PROTEIN KINASE 1); kinase
251063_at	AT5G01850	50.307	144.435	2.87108	< 0.0001	protein kinase, putative
251074_at	AT5G01800	96.2007	544.345	5.65843	< 0.0001	saposin B domain-containing protein
251078_at	AT5G01990	29.1275	113.072	3.88198	0.000771667	auxin efflux carrier family protein
251084_at	AT5G01520	39.9443	206.891	5.1795	0.0254031	zinc finger (C3HC4-type RING finger) family protein
251104_at	AT5G01720	68.2735	245.454	3.59515	0.00792961	F-box family protein (FBL3)
251144_at	AT5G01210	94.444	356.555	3.7753	0.0242454	transferase family protein
251163_at	AT3G63310	267.179	735.826	2.75406	0.00252434	glutamate binding /
251169_at	AT3G63210	38.1005	271.383	7.1228	0.0402171	MARD1 (MEDIATOR OF ABA-REGULATED DORMANCY 1)
251170_at	AT3G63260	128.67	264.404	2.0549	0.00179282	ATMRK1 (Arabidopsis thaliana MLK/Raf-related protein kinase 1); kinase/ protein serine/threonine/tyrosine kinase
251176_at	AT3G63380	13.8329	271.796	19.6485	0.0182955	calcium-transporting ATPase, plasma membrane-type, putative / Ca(2+)-ATPase, putative (ACA12)
251187_at	AT3G62770	57.8056	211.08	3.65155	0.000982445	AtATG18a (Arabidopsis thaliana homolog of yeast autophagy 18 (ATG18) a)
251188_at	AT3G62730	8.68761	28.6627	3.29926	0.0069383	similar to unknown protein [Arabidopsis thaliana] (TAIR:AT1G47980.1); similar to hypothetical protein OsI_011212 [Oryza sativa (indica cultivar-group)] (GB:EAY89979.1)
251191_at	AT3G62590	31.1059	202.413	6.50725	0.00538978	lipase class 3 family protein
251200_at	AT3G63010	31.1786	204.367	6.55474	0.00653316	ATGID1B/GID1B (GA INSENSITIVE DWARF1B); hydrolase
251205_at	AT3G63080	99.6879	213.956	2.14626	0.00583475	ATGPX5 (GLUTATHIONE PEROXIDASE 5); glutathione peroxidase
251208_at	AT3G62880	53.9625	111.903	2.07372	0.00323107	ATOEP16-4; P-P-bond-hydrolysis-driven protein transmembrane transporter
251221_at	AT3G62550	75.3796	462.615	6.13714	0.195262	universal stress protein (USP) family protein
251222_at	AT3G62580	203.873	492.835	2.41737	0.00233267	similar to late embryogenesis abundant domain-containing protein / LEA domain-containing protein [Arabidopsis thaliana] (TAIR:AT1G72100.1); similar to hypothetical protein [Vitis vinifera] (GB:CAN73725.1); contains domain LATE EMBRYOGENESIS ABUNDANT (PLANTS) LEA-RELATED (PTHR23241)
251225_at	AT3G62660	65.8958	143.979	2.18496	0.029307	GATL7 (Galacturonosyltransferase-like 7); polygalacturonate 4-alpha-galacturonosyltransferase/ transferase, transferring glycosyl groups / transferase, transferring hexosyl groups
251253_at	AT3G62240	68.0822	140.769	2.06764	0.00191948	zinc finger (C2H2 type) family protein
251259_at	AT3G62260	55.8564	173.091	3.09886	0.0061809	protein phosphatase 2C, putative / PP2C, putative
251272_at	AT3G61890	131.809	655.753	4.97504	0.00725271	ATHB-12 (ARABIDOPSIS THALIANA HOMEOBOX PROTEIN 12); transcription factor
251283_at	AT3G61790	75.9354	211.782	2.78898	0.00756327	seven in absentia (SINA) family protein
251296_at	AT3G62010	198.868	498.817	2.50829	0.00299143	metal ion binding / oxidoreductase
251307_at	AT3G61200	92.7439	361.556	3.89844	0.0034374	thioesterase family protein
251312_at	AT3G61120	8.53803	17.2739	2.02318	0.198717	AGL13 (AGAMOUS-LIKE 13); DNA binding / transcription factor
251334_at	AT3G61390	21.375	43.3396	2.02758	0.0331151	U-box domain-containing protein
251336_at	AT3G61190	22.871	229.863	10.0504	0.00398801	BAP1 (BON ASSOCIATION PROTEIN 1)
251342_at	AT3G60690	73.0151	449.359	6.15433	< 0.0001	auxin-responsive family protein
251346_at	AT3G60980	49.6685	121.202	2.44022	0.00276668	pentatricopeptide (PPR) repeat-containing protein
251358_at	AT3G61160	20.8957	89.9526	4.30484	0.0128885	shaggy-related protein kinase beta / ASK-beta (ASK2)
251367_at	AT3G61350	22.5584	45.5308	2.01836	0.0457154	SKIP4 (SKP1 INTERACTING PARTNER 4)
251381_at	AT3G60720	42.5684	103.413	2.42933	0.00264633	receptor-like protein kinase-related
251386_at	AT3G60800	96.4725	256.737	2.66125	0.00016759	zinc finger (DHHC type) family protein
251393_at	AT3G60640	50.1674	114.384	2.28004	0.0420226	ATG8G (AUTOPHAGY 8G); microtubule binding
251399_at	AT3G60590	54.0162	122.34	2.26487	0.0272422	similar to unknown protein [Arabidopsis thaliana] (TAIR:AT1G48460.1); similar to unknown [Populus trichocarpa x Populus deltoides] (GB:ABK96523.1)
251400_at	AT3G60420	37.2931	841.697	22.5698	0.00155408	similar to unknown protein [Arabidopsis thaliana] (TAIR:AT3G60450.1); similar to unnamed protein product [Vitis vinifera] (GB:CAO70569.1); contains InterPro domain Phosphoglycerate mutase (InterPro:IPR013078); contains InterPro domain PRIB5 (InterPro:IPR012398)
251403_at	AT3G60300	115.69	355.263	3.07082	0.00247574	RWD domain-containing protein
251422_at	AT3G60540	39.5605	112.362	2.84025	0.0301763	sec61beta family protein
251426_at	AT3G60180	63.0754	211.035	3.34576	0.00260412	uridylate kinase, putative / uridine monophosphate kinase, putative / UMP kinase, putative
251427_at	AT3G60130	142.178	1180.02	8.29961	0.000576567	glycosyl hydrolase family 1 protein / beta-glucosidase, putative (YLS1)
251428_at	AT3G60140	63.7617	482.695	7.57029	0.00650734	DIN2 (DARK INDUCIBLE 2); hydrolase, hydrolyzing O-glycosyl compounds
251430_at	AT3G60110	4.46176	20.6322	4.62424	0.0136794	DNA-binding bromodomain-containing protein
251438_s_at	AT3G59930;AT5G33355	44.4933	1037.26	23.3127	0.0521682	[AT3G59930, Encodes a defensin-like (DEFL) family protein.];[AT5G33355, Encodes a defensin-like (DEFL) family protein.]
251443_at	AT3G59940	804.884	1654.66	2.05577	0.0113312	kelch repeat-containing F-box family protein
251457_s_at	AT3G60970;AT3G60160	26.2142	57.9482	2.21056	0.0296785	[AT3G60970, ATMRP15 (Arabidopsis thaliana multidrug resistance-associated protein 15)];[AT3G60160, ATMRP9 (Arabidopsis thaliana multidrug resistance-associated protein 9)]
251478_at	AT3G59690	17.4032	74.0758	4.25644	0.0296977	IQD13 (IQ-domain 13); calmodulin binding
251479_at	AT3G59700	11.4488	64.1496	5.60316	0.0455428	ATHLECRK (ARABIDOPSIS THALIANA LECTIN-RECEPTOR KINASE); kinase
251494_at	AT3G59350	42.7089	172.08	4.02913	0.0635772	serine/threonine protein kinase, putative
251495_at	AT3G59020	189.765	451.607	2.37982	0.0029213	protein transporter
251505_at	AT3G59052;AT3G59050	73.5478	243.717	3.31372	0.0210871	[AT3G59052, CPuORF18 (Conserved peptide upstream open reading frame 18)];[AT3G59050, ATPAO3 (POLYAMINE OXIDASE 3); oxidoreductase]
251513_at	AT3G59220	20.3232	52.3557	2.57615	0.00153302	PRN (PIRIN); calmodulin binding
251529_at	AT3G58570	39.7419	153.486	3.86208	0.00984625	DEAD box RNA helicase, putative
251541_at	AT3G58750	116.573	465.619	3.99422	0.0288694	CSY2 (CITRATE SYNTHASE 2); citrate (SI)-synthase
251545_at	AT3G58810	8.08972	43.4959	5.37669	0.00321165	MTPA2; efflux transmembrane transporter/ zinc ion transmembrane transporter
251590_at	AT3G57690	63.6225	127.481	2.0037	0.00211482	AGP23/ATAGP23 (ARABINOGALACTAN-PROTEIN 23)
251591_at	AT3G57680	29.9442	191.613	6.39901	0.00844422	peptidase S41 family protein
251604_at	AT3G57820	6.80247	15.6369	2.29872	0.154455	60S ribosomal protein L21 (RPL21F), pseudogene, 60S RIBOSOMAL PROTEIN L21 - Arabidopsis thaliana, SWISSPROT:RL21_ARATH; blastp match of 75% identity and 2.5e-15 P-value to GP|3885884|gb|AAC78102.1||AF093630 60S ribosomal protein L21 {Oryza sativa}
251625_at	AT3G57260	67.5922	1044.48	15.4527	0.00670952	BGL2 (PATHOGENESIS-RELATED PROTEIN 2); glucan 1,3-beta-glucosidase/ hydrolase, hydrolyzing O-glycosyl compounds
251634_at	AT3G57480	60.2657	165.195	2.74112	0.00566642	zinc finger (C2H2 type, AN1-like) family protein
251640_at	AT3G57450	313.46	632.989	2.01936	0.179039	similar to unnamed protein product [Vitis vinifera] (GB:CAO40798.1)
251642_at	AT3G57520	554.704	2012.1	3.62734	0.0103297	ATSIP2 (ARABIDOPSIS THALIANA SEED IMBIBITION 2); hydrolase, hydrolyzing O-glycosyl compounds
251644_at	AT3G57540	10.1196	59.434	5.87316	0.0175363	remorin family protein
251659_at	AT3G57090	191.147	503.373	2.63343	0.0130591	BIGYIN; binding
251706_at	AT3G56620	23.7144	99.8033	4.20855	0.0590214	integral membrane family protein / nodulin MtN21-related
251710_at	AT3G56930	21.5862	47.6671	2.20822	0.00407461	zinc finger (DHHC type) family protein
251713_at	AT3G56080	45.3056	101.196	2.23364	0.013641	dehydration-responsive protein-related
251721_s_at	AT3G56450;AT3G56190	132.627	410.148	3.09249	0.00766801	[AT3G56450, ALPHA-SNAP1 (alpha-soluble NSF attachment protein 1); soluble NSF attachment protein];[AT3G56190, ALPHA-SNAP2 (ALPHA-SOLUBLE NSF ATTACHMENT PROTEIN); soluble NSF attachment protein]
251722_at	AT3G56200	152.717	826.267	5.41046	0.0664953	amino acid transporter family protein
251729_at	AT3G56310	481.551	1279.8	2.65765	0.00176801	alpha-galactosidase, putative / melibiase, putative / alpha-D-galactoside galactohydrolase, putative
251732_at	AT3G56110	109.926	265.225	2.41276	0.0012672	prenylated rab acceptor (PRA1) family protein
251739_at	AT3G56170	72.8292	227.466	3.12328	0.0128512	CAN (CA-2+ DEPENDENT NUCLEASE); nuclease
251743_at	AT3G55890	8.78163	78.611	8.95175	0.00709434	yippee family protein
251752_at	AT3G55740	34.1074	106.809	3.13154	0.0373956	ProT2 (PROLINE TRANSPORTER 2); amino acid transmembrane transporter
251756_at	AT3G55820	16.1706	33.5993	2.0778	0.0114864	similar to Unknown protein [Oryza sativa (japonica cultivar-group)] (GB:AAO06978.1); contains InterPro domain Beta-Ig-H3/fasciclin (InterPro:IPR000782)
251757_at	AT3G55640	98.745	269.187	2.72609	0.00992119	mitochondrial substrate carrier family protein
251766_at	AT3G55910	14.1776	91.9659	6.48669	0.0193796	unknown protein
251769_at	AT3G55950	21.9757	57.1283	2.59961	0.213726	protein kinase family protein
251775_s_at	AT2G39800;AT3G55610	439.401	1317.96	2.99945	0.00995299	[AT2G39800, P5CS1 (DELTA1-PYRROLINE-5-CARBOXYLATE SYNTHASE 1)];[AT3G55610, P5CS2 (DELTA 1-PYRROLINE-5-CARBOXYLATE SYNTHASE 2); catalytic/ glutamate 5-kinase/ glutamate-5-semialdehyde dehydrogenase/ oxidoreductase]
251780_s_at	AT3G55310;AT3G55290	24.9969	141.129	5.64586	0.034698	[AT3G55310, oxidoreductase];[AT3G55290, short-chain dehydrogenase/reductase (SDR) family protein]
251787_at	AT3G55410	247.181	806.436	3.26253	0.000621791	2-oxoglutarate dehydrogenase E1 component, putative / oxoglutarate decarboxylase, putative / alpha-ketoglutaric dehydrogenase, putative
251790_at	AT3G55470	41.6277	209.764	5.03905	0.0260497	C2 domain-containing protein
251795_at	AT3G55390	22.8934	67.527	2.94963	0.00245114	integral membrane family protein
251804_at	AT3G55430	275.075	793.036	2.88298	0.000592377	glycosyl hydrolase family 17 protein / beta-1,3-glucanase, putative
251826_at	AT3G55110	67.4003	197.667	2.93273	0.130623	ABC transporter family protein
251840_at	AT3G54960	67.1692	212.69	3.16648	0.00700635	ATPDIL1-3 (PDI-LIKE 1-3); thiol-disulfide exchange intermediate
251847_at	AT3G54640	325.372	859.346	2.64112	0.0491242	TSA1 (TRYPTOPHAN SYNTHASE ALPHA CHAIN); tryptophan synthase
251848_at	AT3G54620	123.667	326.593	2.6409	0.00204721	ATBZIP25/BZO2H4 (ARABIDOPSIS THALIANA BASIC LEUCINE ZIPPER 25); protein heterodimerization/ transcription factor
251859_at	AT3G54680	40.8401	107.428	2.63045	0.00311242	proteophosphoglycan-related
251862_at	AT3G54850	53.1599	159.283	2.9963	0.00108082	armadillo/beta-catenin repeat family protein / U-box domain-containing family protein
251877_at	AT3G54300	135.706	404.531	2.98095	0.00097365	ATVAMP727 (Arabidopsis thaliana vesicle-associated membrane protein 727)
251882_at	AT3G54140	124.886	327.033	2.61865	0.0365716	proton-dependent oligopeptide transport (POT) family protein
251884_at	AT3G54150	21.5902	93.8774	4.34816	0.0942256	embryo-abundant protein-related
251894_at	AT3G54380	20.0661	73.4331	3.65956	0.00278393	SAC3/GANP family protein
251904_at	AT3G54130	37.6033	92.0962	2.44915	0.0392988	josephin family protein
251910_at	AT3G53810	53.8361	196.057	3.64174	0.085821	lectin protein kinase, putative
251916_at	AT3G53960	70.3193	207.397	2.94935	0.00280502	proton-dependent oligopeptide transport (POT) family protein
251917_at	AT3G53970	56.5786	143.585	2.5378	0.00209879	proteasome inhibitor-related
251919_at	AT3G53800	31.4417	82.5492	2.62547	0.00331274	armadillo/beta-catenin repeat family protein
251922_at	AT3G54030	45.3357	102.799	2.2675	0.00635932	protein kinase family protein
251927_at	AT3G53990	148.023	508.466	3.43504	0.0426709	universal stress protein (USP) family protein
251930_at	AT3G53780	81.5324	246.173	3.01933	0.0517266	rhomboid family protein
251942_at	AT3G53480	38.3093	88.7976	2.31792	0.375439	ATPDR9/PDR9 (PLEIOTROPIC DRUG RESISTANCE 9); ATPase, coupled to transmembrane movement of substances
251961_at	AT3G53620	79.1181	213.024	2.69248	0.00514037	ATPPA4 (ARABIDOPSIS THALIANA PYROPHOSPHORYLASE 4); inorganic diphosphatase/ pyrophosphatase
251973_at	AT3G53180	123.806	373.421	3.01619	0.00988576	glutamate-ammonia ligase
251975_at	AT3G53230	75.2471	532.549	7.07733	0.0305357	cell division cycle protein 48, putative / CDC48, putative
252009_at	AT3G52800	157.343	436.995	2.77734	0.00431558	zinc finger (AN1-like) family protein
252026_at	AT3G53030	62.7278	132.129	2.10639	0.0260847	SRPK4 (SER/ARG-RICH PROTEIN KINASE 4); kinase/ protein kinase
252027_at	AT3G52850	239.964	668.693	2.78663	0.000180896	ATELP/ATELP1/BP-80/BP80/BP80B/VSR-1/VSR1 (ARABIDOPSIS THALIANA EPIDERMAL GROWTH FACTOR RECEPTOR-LIKE PROTEIN); amino-terminal vacuolar sorting propeptide binding
252053_at	AT3G52400	77.0474	234.547	3.04419	0.0612607	SYP122 (syntaxin 122); SNAP receptor
252060_at	AT3G52430	18.4119	137.61	7.47398	0.0465394	PAD4 (PHYTOALEXIN DEFICIENT 4); triacylglycerol lipase
252068_at	AT3G51440	17.1574	317.217	18.4887	0.000794381	strictosidine synthase family protein
252076_at	AT3G51660	30.4109	1187.01	39.0324	< 0.0001	macrophage migration inhibitory factor family protein / MIF family protein
252083_at	AT3G51960	13.9255	58.4572	4.19785	0.0492558	bZIP family transcription factor
252084_at	AT3G51970	15.5235	48.9645	3.15422	0.0154742	ATSAT1 (ARABIDOPSIS THALIANA STEROL O-ACYLTRANSFERASE 1); acyltransferase
252091_at	AT3G51390	67.7721	159.799	2.35789	0.0132263	zinc finger (DHHC type) family protein
252095_at	AT3G51000	99.7113	432.359	4.33611	0.00232744	epoxide hydrolase, putative
252096_at	AT3G51180	27.6017	56.6253	2.05152	0.0708881	zinc finger (CCCH-type) family protein
252097_at	AT3G51090	14.4162	108.379	7.51786	0.00067395	similar to unknown protein [Arabidopsis thaliana] (TAIR:AT2G16460.1); similar to unnamed protein product [Vitis vinifera] (GB:CAO48264.1); contains InterPro domain Protein of unknown function DUF1640 (InterPro:IPR012439)
252102_at	AT3G50970	38.5254	263.475	6.839	0.0359126	LTI30 (LOW TEMPERATURE-INDUCED 30)
252114_at	AT3G51450	34.6053	673.033	19.4488	0.0225915	strictosidine synthase family protein
252117_at	AT3G51430	60.3134	759.222	12.588	0.000290985	YLS2 (yellow-leaf-specific gene 2); strictosidine synthase
252120_at	AT3G51130	133.565	465.415	3.48456	0.00161023	Identical to UPF0183 protein At3g51130 [Arabidopsis Thaliana] (GB:Q9SD33;GB:Q53YG9;GB:Q8LD70;GB:Q94C31); similar to unnamed protein product [Vitis vinifera] (GB:CAO48256.1); similar to Os06g0714000 [Oryza sativa (japonica cultivar-group)] (GB:NP_001058570.1); contains InterPro domain Protein of unknown function UPF0183 (InterPro:IPR005373)
252131_at	AT3G50930	42.1405	130.288	3.09176	0.0970051	AAA-type ATPase family protein
252134_at	AT3G50910	118.289	596.805	5.0453	0.010314	similar to unknown protein [Arabidopsis thaliana] (TAIR:AT5G66480.1); similar to hypothetical protein [Thellungiella halophila] (GB:ABB45854.1)
252136_at	AT3G50770	20.4684	369.651	18.0596	0.0453693	calmodulin-related protein, putative
252141_at	AT3G51100	151.522	366.871	2.42123	< 0.0001	similar to hypothetical protein OsI_023576 [Oryza sativa (indica cultivar-group)] (GB:EAZ02344.1)
252162_at	AT3G50590	38.4812	77.7038	2.01927	0.0390547	transducin family protein / WD-40 repeat family protein
252166_at	AT3G50500	73.8818	360.747	4.88276	0.0165035	SPK-2-2 (SNF1-RELATED PROTEIN KINASE 2.2); kinase/ protein kinase
252173_at	AT3G50650	19.8331	48.1817	2.42936	0.00704977	scarecrow-like transcription factor 7 (SCL7)
252175_at	AT3G50700	26.4691	75.1433	2.83891	0.0503837	ATIDD2 (ARABIDOPSIS THALIANA INDETERMINATE(ID)-DOMAIN 2); nucleic acid binding / transcription factor/ zinc ion binding
252206_at	AT3G50360	167.812	346.69	2.06594	0.00400985	ATCEN2 (CENTRIN2); calcium ion binding
252213_at	AT3G50210	47.7219	107.834	2.25963	0.0189339	2-oxoacid-dependent oxidase, putative
252234_at	AT3G49780	140.037	541.166	3.86444	0.00992262	ATPSK4 (PHYTOSULFOKINE 4 PRECURSOR); growth factor
252264_at	AT3G49590	81.3576	215.62	2.65027	0.00360419	similar to unknown protein [Arabidopsis thaliana] (TAIR:AT3G18770.1); similar to unnamed protein product [Vitis vinifera] (GB:CAO48537.1)
252265_at	AT3G49620	52.6408	816.627	15.5132	0.00286181	DIN11 (DARK INDUCIBLE 11); oxidoreductase
252291_s_at	AT3G49120;AT3G49110	274.393	2472.58	9.01109	0.000147676	[AT3G49120, ATPCB/ATPERX34/PERX34/PRXCB (PEROXIDASE 34); peroxidase];[AT3G49110, ATPCA/ATPRX33/PRX33/PRXCA (PEROXIDASE 33); peroxidase]
252303_at	AT3G49210	29.6195	193.169	6.52168	0.00236944	similar to unknown protein [Arabidopsis thaliana] (TAIR:AT3G49200.1); similar to condensation domain-containing protein [Arabidopsis thaliana] (TAIR:AT3G49190.1); similar to unnamed protein product [Vitis vinifera] (GB:CAO48523.1); contains InterPro domain Protein of unknown function UPF0089 (InterPro:IPR004255); contains InterPro domain Protein of unknown function DUF1298 (InterPro:IPR009721)
252308_at	AT3G49310	44.665	96.5587	2.16185	0.00212728	similar to unknown protein [Arabidopsis thaliana] (TAIR:AT1G64650.2); similar to unknown protein [Arabidopsis thaliana] (TAIR:AT1G64650.1); similar to unknown protein [Arabidopsis thaliana] (TAIR:AT4G27720.1); similar to unknown [Populus trichocarpa] (GB:ABK93582.1); similar to unnamed protein product [Vitis vinifera] (GB:CAO48607.1); similar to unnamed protein product [Vitis vinifera] (GB:CAO629…
252309_at	AT3G49340	11.013	66.6599	6.05285	0.0283626	cysteine proteinase, putative
252321_at	AT3G48510	14.0021	31.7318	2.26621	0.0199415	similar to unknown protein [Arabidopsis thaliana] (TAIR:AT5G63350.1); similar to unnamed protein product [Vitis vinifera] (GB:CAO68256.1)
252323_at	AT3G48530	202.471	580.209	2.86564	0.0624597	KING1 (SNF1-RELATED PROTEIN KINASE REGULATORY SUBUNIT GAMMA 1)
252331_s_at	AT3G48780;AT3G48790	52.499	197.574	3.76339	0.00236068	[AT3G48780, serine C-palmitoyltransferase, putative];[AT3G48790, serine C-palmitoyltransferase, putative]
252338_at	AT3G48890	148.5	850.657	5.72832	0.0250023	ATMP2 (MEMBRANE STEROID BINDING PROTEIN 2); heme binding / transition metal ion binding
252345_at	AT3G48640	20.0619	98.3935	4.90449	0.00129209	similar to unknown protein [Arabidopsis thaliana] (TAIR:AT5G66670.2); similar to unknown protein [Arabidopsis thaliana] (TAIR:AT5G66670.1)
252354_at	AT3G48170	214.785	464.035	2.16047	0.0331967	ALDH10A9 (Aldehyde dehydrogenase 10A9); 3-chloroallyl aldehyde dehydrogenase
252364_at	AT3G48450	11.0198	32.1462	2.91714	0.0133278	nitrate-responsive NOI protein, putative
252365_at	AT3G48350	32.2371	71.8027	2.22733	0.00189314	cysteine proteinase, putative
252372_at	AT3G48000	925.671	2069.53	2.23571	0.00100845	ALDH2B4 (ALDEHYDE DEHYDROGENASE 2); 3-chloroallyl aldehyde dehydrogenase/ aldehyde dehydrogenase (NAD)
252377_at	AT3G47960	231.525	2129.69	9.19853	0.000165376	proton-dependent oligopeptide transport (POT) family protein
252379_at	AT3G47730	51.8657	228.669	4.40886	0.00740014	ATATH1 (ABC2 homolog 1); ATPase, coupled to transmembrane movement of substances
252385_at	AT3G47810	272.76	550.258	2.01737	0.012323	MAG1 (MAIGO 1); protein serine/threonine phosphatase
252387_at	AT3G47800	67.9609	148	2.17772	0.435994	aldose 1-epimerase family protein
252400_at	AT3G48020	21.2155	205.448	9.68388	0.00520524	similar to F-box family protein-related [Arabidopsis thaliana] (TAIR:AT5G62860.1); similar to unknown [Populus trichocarpa] (GB:ABK95323.1)
252403_at	AT3G48080	9.47551	19.543	2.06248	0.0362212	lipase class 3 family protein / disease resistance protein-related
252414_at	AT3G47420	209.093	552.657	2.64311	0.101625	glycerol-3-phosphate transporter, putative / glycerol 3-phosphate permease, putative
252415_at	AT3G47340	434.805	1069.53	2.4598	0.0954854	ASN1 (DARK INDUCIBLE 6)
252417_at	AT3G47480	14.1631	192.991	13.6264	0.00095811	calcium-binding EF hand family protein
252421_at	AT3G47540	78.4647	811.049	10.3365	0.0850412	chitinase, putative
252422_at	AT3G47550	56.8846	228.642	4.0194	0.0163484	zinc finger (C3HC4-type RING finger) family protein
252437_at	AT3G47380	34.0991	127.132	3.7283	0.0713917	invertase/pectin methylesterase inhibitor family protein
252449_at	AT3G47060	54.8773	122.165	2.22614	0.0150588	FTSH7 (FtsH protease 7); ATP-dependent peptidase/ ATPase/ metallopeptidase
252464_at	AT3G47160	71.7259	338.582	4.7205	0.0381248	protein binding / zinc ion binding
252468_at	AT3G46970	103.45	237.912	2.29977	0.114567	ATPHS2/PHS2 (ALPHA-GLUCAN PHOSPHORYLASE 2); phosphorylase/ transferase, transferring glycosyl groups
252470_at	AT3G46930	25.3017	56.0719	2.21613	0.0753298	protein kinase family protein
252482_at	AT3G46670	113.661	308.914	2.71785	0.00955474	UDP-glucoronosyl/UDP-glucosyl transferase family protein
252486_at	AT3G46510	177.151	372.513	2.1028	0.00131307	armadillo/beta-catenin repeat family protein / U-box domain-containing family protein
252514_at	AT3G46060	144.759	439.418	3.03553	0.000338103	ARA3; GTP binding
252515_at	AT3G46230	55.1982	895.969	16.2318	0.010839	ATHSP17.4 (Arabidopsis thaliana heat shock protein 17.4)
252517_at	AT3G46340	12.1839	34.4082	2.82406	0.0510442	leucine-rich repeat protein kinase, putative
252527_at	AT3G46440	37.3953	194.351	5.19719	0.0281545	UXS5 (UDP-Xyl synthase 5); catalytic
252533_at	AT3G46110	33.8603	88.9378	2.62661	0.00852172	signal transducer
252565_at	AT3G46000	252.472	693.057	2.74508	0.00235061	ADF2 (ACTIN DEPOLYMERIZING FACTOR 2); actin binding
252587_at	AT3G45620	84.5327	203.538	2.4078	0.0235376	transducin family protein / WD-40 repeat family protein
252593_at	AT3G45590	24.3703	63.4514	2.60364	0.0389607	ATSEN1 (SPLICING ENDONUCLEASE 1); tRNA-intron endonuclease
252602_at	AT3G45040	66.6863	257.358	3.85923	0.0300893	phosphatidate cytidylyltransferase family protein
252606_at	AT3G45010	229.205	1010.97	4.41076	0.0356864	SCPL48 (serine carboxypeptidase-like 48); serine carboxypeptidase
252618_at	AT3G45140	562.195	3349.37	5.95766	0.00308462	LOX2 (LIPOXYGENASE 2)
252632_s_at	no_match	54.0829	137.434	2.54118	0.0105137	no_match
252652_at	AT3G44720	100.552	584.82	5.81608	0.0605722	ADT4 (AROGENATE DEHYDRATASE 4); arogenate dehydratase/ prephenate dehydratase
252655_at	AT3G44760	5.69452	21.6808	3.80732	0.0339669	similar to unknown protein [Arabidopsis thaliana] (TAIR:AT3G44770.1)
252660_at	AT3G44440	5.75876	20.8658	3.62332	0.198594	unknown protein
252676_at	AT3G44280	88.2665	184.538	2.09069	0.0110301	similar to unknown protein [Arabidopsis thaliana] (TAIR:AT5G22280.1); similar to unnamed protein product [Vitis vinifera] (GB:CAO48686.1)
252677_at	AT3G44320	43.986	320.092	7.27714	0.0308893	NIT3 (NITRILASE 3)
252698_at	AT3G43670	19.0609	38.2799	2.0083	0.011139	copper amine oxidase, putative
252715_x_at	AT3G43900	13.1755	59.6257	4.5255	0.000314639	similar to unknown protein [Arabidopsis thaliana] (TAIR:AT3G43910.1)
252740_at	AT3G43270	40.9128	765.626	18.7136	0.00186919	pectinesterase family protein
252746_at	AT3G43190	16.4679	40.9843	2.48874	0.0372703	SUS4; UDP-glycosyltransferase/ sucrose synthase/ transferase, transferring glycosyl groups
252766_at	AT3G42820	16.2221	44.2193	2.72586	0.0653872	transposable element gene
252790_at	AT3G42220	6.84602	16.4161	2.39791	0.0518537	transposable element gene
252822_at	AT4G39955	38.6355	93.3423	2.41597	0.00219797	hydrolase, alpha/beta fold family protein
252827_at	AT4G39950	124.157	780.526	6.28662	0.147143	CYP79B2 (cytochrome P450, family 79, subfamily B, polypeptide 2); oxygen binding
252830_at	AT4G39850	162.867	393.199	2.41423	0.000285606	PXA1 (PEROXISOMAL ABC TRANSPORTER 1)
252831_at	AT4G39980	306.053	784.517	2.56333	0.113999	DHS1 (3-DEOXY-D-ARABINO-HEPTULOSONATE 7-PHOSPHATE SYNTHASE 1); 3-deoxy-7-phosphoheptulonate synthase
252880_at	AT4G39730	414.985	965.734	2.32715	0.0139558	lipid-associated family protein
252892_at	AT4G39420	9.55027	21.7741	2.27994	0.0572569	similar to unnamed protein product [Vitis vinifera] (GB:CAO71741.1); similar to hypothetical protein [Vitis vinifera] (GB:CAN73103.1)
252894_at	AT4G39440	10.7141	44.3601	4.14034	0.00537549	similar to unnamed protein product [Vitis vinifera] (GB:CAO71742.1)
252895_at	AT4G39450	58.63	142.898	2.43728	0.0146054	similar to predicted protein [Physcomitrella patens subsp. patens] (GB:EDQ72681.1); similar to hypothetical protein OsI_000649 [Oryza sativa (indica cultivar-group)] (GB:EAY72802.1); similar to unnamed protein product [Vitis vinifera] (GB:CAO71742.1); contains domain PTHR13650 (PTHR13650)
252915_at	AT4G38810	195.247	587.49	3.00896	0.0118719	calcium-binding EF hand family protein
252921_at	AT4G39030	29.9618	180.55	6.026	0.0676967	EDS5 (ENHANCED DISEASE SUSCEPTIBILITY 5); antiporter/ transporter
252927_at	AT4G39090	301.842	2115.97	7.01021	0.00476062	RD19 (RESPONSIVE TO DEHYDRATION 19); cysteine-type peptidase
252940_at	AT4G39270	24.3392	217.896	8.95248	0.00991629	leucine-rich repeat transmembrane protein kinase, putative
252955_at	AT4G38630	240.104	630.455	2.62576	0.00258549	RPN10 (REGULATORY PARTICLE NON-ATPASE 10)
252981_at	AT4G38260	40.3088	132.45	3.28587	0.00166625	similar to unknown protein [Arabidopsis thaliana] (TAIR:AT1G20740.1); similar to unnamed protein product [Vitis vinifera] (GB:CAO47527.1); contains InterPro domain Protein of unknown function DUF833 (InterPro:IPR008551)
252983_at	AT4G37980	288.067	1379.25	4.78796	0.00611609	ELI3-1 (ELICITOR-ACTIVATED GENE 3); binding / catalytic/ oxidoreductase/ zinc ion binding
252984_at	AT4G37990	18.0788	2784.85	154.04	< 0.0001	ELI3-2 (ELICITOR-ACTIVATED GENE 3)
252993_at	AT4G38540	91.4383	273.039	2.98605	0.00423621	monooxygenase, putative (MO2)
252996_s_at	AT4G38460	111.896	253.371	2.26434	0.0501468	GGR (GERANYLGERANYL REDUCTASE); farnesyltranstransferase
253000_at	AT4G38360	72.1925	338.862	4.69387	0.00119542	similar to unknown protein [Arabidopsis thaliana] (TAIR:AT1G77220.1); similar to unnamed protein product [Vitis vinifera] (GB:CAO47512.1); contains InterPro domain Protein of unknown function DUF300 (InterPro:IPR005178)
253007_at	AT4G38090	99.4655	213.551	2.14699	0.00593799	similar to unnamed protein product [Vitis vinifera] (GB:CAO22676.1); contains InterPro domain Protein of unknown function UPF0029, N-terminal (InterPro:IPR001498)
253022_at	AT4G38060	201.136	503.783	2.50468	0.000308039	similar to unknown protein [Arabidopsis thaliana] (TAIR:AT5G65480.1); similar to unknown [Lycopersicon esculentum] (GB:AAK84476.1)
253023_at	AT4G38070	8.89793	18.2268	2.04844	0.154272	bHLH family protein
253046_at	AT4G37370	47.358	363.861	7.68321	0.00293052	CYP81D8 (cytochrome P450, family 81, subfamily D, polypeptide 8); oxygen binding
253052_at	AT4G37310	190.87	587.323	3.07708	0.0107954	CYP81H1 (cytochrome P450, family 81, subfamily H, polypeptide 1); oxygen binding
253059_s_at	AT4G37680;AT4G38320	141.999	449.877	3.16817	0.00300391	[AT4G37680, HHP4 (heptahelical protein 4); receptor];[AT4G38320, HHP5 (heptahelical protein 5); receptor]
253105_at	no_match	16.9949	91.5311	5.3858	0.00272727	no_match
253114_at	AT4G35860	92.3411	420.315	4.55177	0.000718032	ATGB2/ATRAB2C/ATRABB1B (GTP-BINDING 2); GTP binding
253120_at	AT4G35790	92.508	360.976	3.9021	0.0135269	ATPLDDELTA (Arabidopsis thaliana phospholipase D delta); phospholipase D
253121_at	AT4G35890	102.294	230.65	2.25477	0.00177613	La domain-containing protein
253137_at	AT4G35500	23.5312	76.8962	3.26784	0.00260341	protein kinase family protein
253154_at	AT4G35710	7.47395	23.3179	3.11989	0.0200863	similar to unknown protein [Arabidopsis thaliana] (TAIR:AT4G35690.1); similar to unnamed protein product [Vitis vinifera] (GB:CAO22786.1); contains InterPro domain Protein of unknown function DUF241, plant (InterPro:IPR004320)
253162_at	AT4G35630	252.69	1405.82	5.56342	0.00906089	PSAT (phosphoserine aminotransferase); phosphoserine transaminase
253163_at	AT4G35750	290.841	751.438	2.58367	0.00856732	Rho-GTPase-activating protein-related
253172_at	AT4G35060	110.163	578.294	5.24942	0.0234029	heavy-metal-associated domain-containing protein / copper chaperone (CCH)-related
253173_at	AT4G35110	51.5995	143.694	2.78478	0.0353335	similar to unknown protein [Arabidopsis thaliana] (TAIR:AT2G16900.1); contains InterPro domain Phospholipase-like, arabidopsis (InterPro:IPR007942)
253178_at	AT4G35170	12.1496	24.5499	2.02064	0.049237	similar to unknown protein [Arabidopsis thaliana] (TAIR:AT2G41990.1); similar to hypothetical protein [Vitis vinifera] (GB:CAN73167.1); contains InterPro domain Harpin-induced 1 (InterPro:IPR010847)
253196_at	AT4G35260	196.314	424.94	2.16459	0.00134371	IDH1 (ISOCITRATE DEHYDROGENASE 1); isocitrate dehydrogenase (NAD+)
253198_at	AT4G35360	127.277	289.874	2.2775	0.0190844	pantothenate kinase family protein
253203_at	AT4G34710	376.244	2497.35	6.63757	0.00104951	ADC2 (ARGININE DECARBOXYLASE 2)
253204_at	AT4G34460	142.202	322.306	2.26655	0.000446212	AGB1 (GTP BINDING PROTEIN BETA 1); nucleotide binding
253212_s_at	AT4G34890;AT4G34900	58.25	227.085	3.89846	0.00144248	[AT4G34890, ATXDH1 (XANTHINE DEHYDROGENASE 1); xanthine dehydrogenase];[AT4G34900, xanthine dehydrogenase]
253215_at	AT4G34950	49.2238	573.516	11.6512	0.0840041	nodulin family protein
253219_at	AT4G34990	29.7009	164.016	5.52227	0.00285448	AtMYB32 (myb domain protein 32); DNA binding / transcription factor
253224_at	AT4G34860	36.3854	90.7037	2.49286	0.0324147	beta-fructofuranosidase, putative / invertase, putative / saccharase, putative / beta-fructosidase, putative
253236_at	AT4G34370	52.1092	107.983	2.07224	0.0862677	IBR domain-containing protein
253238_at	AT4G34480	70.1092	143.934	2.053	0.0541285	glycosyl hydrolase family 17 protein
253242_at	AT4G34540	30.8593	101.976	3.30454	0.000323511	isoflavone reductase family protein
253245_at	AT4G34590;AT4G34588	83.236	239.85	2.88156	0.0812842	[AT4G34590, GBF6 (ARABIDOPSIS THALIANA BASIC LEUCINE-ZIPPER 11); DNA binding / protein heterodimerization/ transcription factor];[AT4G34588, CPuORF2 (Conserved peptide upstream open reading frame 2)]
253257_at	AT4G34390	60.9259	170.278	2.79484	0.0520902	XLG2 (EXTRA-LARGE GTP-BINDING PROTEIN 2); signal transducer
253267_at	AT4G34100	245.811	496.224	2.01873	0.00205445	protein binding / zinc ion binding
253268_s_at	AT4G34131;AT4G34135	185.421	688.915	3.71541	0.0153255	[AT4G34131, UGT73B3 (UDP-GLUCOSYL TRANSFERASE 73B3); UDP-glycosyltransferase/ abscisic acid glucosyltransferase/ transferase, transferring hexosyl groups];[AT4G34135, UGT73B2; UDP-glucosyltransferase/ UDP-glycosyltransferase/ flavonol 3-O-glucosyltransferase]
253273_at	AT4G34180	318.513	1390.47	4.3655	0.000988867	cyclase family protein
253274_at	AT4G34200	296.853	1008.76	3.39816	0.142431	EDA9 (embryo sac development arrest 9); NAD binding / amino acid binding / binding / catalytic/ cofactor binding / oxidoreductase, acting on the CH-OH group of donors, NAD or NADP as acceptor / phosphoglycerate dehydrogenase
253277_at	AT4G34230	195.735	1507.81	7.70334	0.00340033	CAD5 (CINNAMYL ALCOHOL DEHYDROGENASE 5); cinnamyl-alcohol dehydrogenase
253282_at	AT4G34120	638.111	1560.97	2.44624	0.000276161	LEJ1 (LOSS OF THE TIMING OF ET AND JA BIOSYNTHESIS 1)
253303_at	AT4G33780	74.5437	403.424	5.41191	0.00624681	similar to unknown protein [Arabidopsis thaliana] (TAIR:AT1G69935.1); similar to unnamed protein product [Vitis vinifera] (GB:CAO49867.1)
253311_s_at	AT4G33840;AT4G33830	19.6696	42.3186	2.15147	0.0137122	[AT4G33840, glycosyl hydrolase family 10 protein];[AT4G33830, hydrolase, hydrolyzing O-glycosyl compounds]
253321_at	AT4G33910	69.4237	168.479	2.42683	0.0149018	oxidoreductase, 2OG-Fe(II) oxygenase family protein
253324_at	AT4G33940	112.215	284.399	2.5344	0.0215137	zinc finger (C3HC4-type RING finger) family protein
253331_at	AT4G33490	30.851	112.97	3.66179	0.0832239	aspartic-type endopeptidase/ pepsin A
253343_at	AT4G33540	96.9224	721.147	7.44046	0.000845498	metallo-beta-lactamase family protein
253351_at	AT4G33700	41.3582	132.617	3.20655	0.00322997	CBS domain-containing protein
253360_at	AT4G33090	332.35	745.946	2.24446	0.019141	APM1 (AMINOPEPTIDASE M1)
253373_at	AT4G33150	88.6891	1233.75	13.9109	0.00344471	LKR (SACCHAROPINE DEHYDROGENASE)
253382_at	AT4G33040	41.9235	157.347	3.7532	0.000269897	glutaredoxin family protein
253389_at	AT4G32680	51.393	135.976	2.64581	0.00246707	similar to unnamed protein product [Vitis vinifera] (GB:CAO44139.1)
253398_at	no_match	25.7639	81.1667	3.15041	0.0156644	no_match
253421_at	AT4G32340	163.464	336.077	2.05596	0.348394	binding
253442_at	AT4G32530	259.788	542.293	2.08745	0.00281519	vacuolar ATP synthase, putative / V-ATPase, putative
253453_at	AT4G31860	155.836	409.691	2.62899	0.0173868	protein phosphatase 2C, putative / PP2C, putative
253458_at	AT4G32070	62.9524	231.141	3.67168	0.000276238	octicosapeptide/Phox/Bem1p (PB1) domain-containing protein / tetratricopeptide repeat (TPR)-containing protein
253460_at	no_match	47.5452	120.394	2.5322	0.00372038	no_match
253462_at	AT4G32150	156.319	516.798	3.30605	0.00714577	VAMP7C (VESICLE-ASSOCIATED MEMBRANE PROTEIN 7C)
253466_at	AT4G32040	71.6338	154.315	2.15421	0.00790103	KNAT5 (KNOTTED1-LIKE HOMEOBOX GENE 5); transcription factor
253468_at	AT4G32160	55.9271	124.186	2.2205	0.00169328	phox (PX) domain-containing protein
253470_s_at	AT4G32210;AT5G09600	341.28	838.697	2.45751	0.000183796	[AT4G32210, SDH3-2];[AT5G09600, SDH3-1 (succinate dehydrogenase 3-1)]
253473_at	AT4G32250	115.804	669.878	5.78457	0.00305252	protein kinase family protein
253485_at	AT4G31800	57.7038	234.6	4.06558	0.000106516	WRKY18 (WRKY DNA-binding protein 18); transcription factor
253489_at	AT4G31780	376.185	861.34	2.28967	0.00557248	MGD1 (MONOGALACTOSYLDIACYLGLYCEROL SYNTHASE 1, MONOGALACTOSYLDIACYLGLYCEROL SYNTHASE A); 1,2-diacylglycerol 3-beta-galactosyltransferase/ transferase, transferring glycosyl groups
253519_at	AT4G31240	35.5055	231.861	6.53028	0.00365096	electron carrier
253521_at	AT4G31300	430.684	1062.85	2.46783	0.000570398	PBA1 (20S proteasome beta subunit A 1); peptidase
253526_at	AT4G31420	123.376	282.143	2.28685	0.00978761	zinc finger (C2H2 type) family protein
253534_at	AT4G31500	401.63	916.747	2.28257	0.178123	CYP83B1 (CYTOCHROME P450 MONOOXYGENASE 83B1); oxygen binding
253555_at	AT4G31080	115.392	260.376	2.25645	0.0101382	similar to unknown protein [Arabidopsis thaliana] (TAIR:AT2G24330.1); similar to unnamed protein product [Vitis vinifera] (GB:CAO66718.1); contains domain PTHR22166:SF1 (PTHR22166:SF1); contains domain PTHR22166 (PTHR22166)
253577_at	AT4G31080	82.9706	169.672	2.04496	0.00211325	similar to unknown protein [Arabidopsis thaliana] (TAIR:AT2G24330.1); similar to unnamed protein product [Vitis vinifera] (GB:CAO66718.1); contains domain PTHR22166:SF1 (PTHR22166:SF1); contains domain PTHR22166 (PTHR22166)
253581_at	AT4G30660	34.7957	156.565	4.49955	0.0507893	hydrophobic protein, putative / low temperature and salt responsive protein, putative
253606_at	AT4G30530	760.512	1691.23	2.2238	0.0106907	defense-related protein, putative
253614_at	AT4G30350	53.0998	125.137	2.35663	0.00147948	heat shock protein-related
253619_at	AT4G30460	28.5115	366.856	12.8669	0.00141517	glycine-rich protein
253630_at	AT4G30490	171.029	596.271	3.48638	0.0017657	AFG1-like ATPase family protein
253636_at	AT4G30500	30.8145	67.3717	2.18637	0.143136	similar to unknown protein [Arabidopsis thaliana] (TAIR:AT2G23940.1); similar to unnamed protein product [Vitis vinifera] (GB:CAO22157.1); contains InterPro domain Protein of unknown function DUF788 (InterPro:IPR008506)
253637_at	AT4G30390	71.1276	289.401	4.06876	0.00230552	similar to hypothetical protein MtrDRAFT_AC148994g36v2 [Medicago truncatula] (GB:ABN05865.1)
253639_at	AT4G30550	179.503	484.186	2.69737	0.00352405	glutamine amidotransferase class-I domain-containing protein
253640_at	AT4G30630	38.064	76.8367	2.01862	0.0208952	similar to unknown protein [Arabidopsis thaliana] (TAIR:AT5G57910.1); similar to unnamed protein product [Vitis vinifera] (GB:CAO66657.1)
253642_at	AT4G29960	109.31	280.998	2.57065	0.0231909	similar to unnamed protein product [Vitis vinifera] (GB:CAO15556.1)
253643_at	AT4G29780	45.0248	115.877	2.57362	0.0120337	similar to unknown protein [Arabidopsis thaliana] (TAIR:AT5G12010.1); similar to unnamed protein product [Vitis vinifera] (GB:CAO43835.1); contains domain PTHR22930 (PTHR22930)
253664_at	AT4G30210	287.306	581.952	2.02555	0.0228319	ATR2 (ARABIDOPSIS P450 REDUCTASE 2)
253672_at	AT4G29820	26.7396	138.6	5.18333	0.00174752	ATCFIM-25/CFIM-25 (ARABIDOPSIS HOMOLOG OF CFIM-25)
253693_at	AT4G29670	233.176	625.798	2.6838	0.00177546	thioredoxin family protein
253702_at	AT4G29900	159.56	550.586	3.45066	0.017095	ACA10 (autoinhibited Ca2+ -ATPase 10); calcium-transporting ATPase/ calmodulin binding
253708_at	AT4G29210	44.7645	292.953	6.54433	0.0249221	GGT3/GGT4 (GAMMA-GLUTAMYL TRANSPEPTIDASE 3); gamma-glutamyltransferase/ glutathione gamma-glutamylcysteinyltransferase
253714_at	AT4G29380	28.5254	84.8901	2.97594	0.00285776	protein kinase family protein / WD-40 repeat family protein
253719_at	AT4G29490	79.7981	165.558	2.07471	0.0872908	X-Pro dipeptidase
253755_at	AT4G29040	319.258	858.021	2.68755	0.0118215	RPT2A (REGULATORY PARTICLE AAA-ATPASE 2A); ATPase
253759_at	AT4G29010	302.89	810.353	2.67541	0.00971553	AIM1 (ABNORMAL INFLORESCENCE MERISTEM); enoyl-CoA hydratase
253774_at	AT4G28530	14.2297	35.0521	2.4633	0.0295079	ANAC074 (Arabidopsis NAC domain containing protein 74); transcription factor
253776_at	AT4G28390	88.8999	276.505	3.1103	0.00112522	AAC3 (ADP/ATP CARRIER 3); ATP:ADP antiporter/ binding
253789_at	AT4G28570	71.1656	257.89	3.6238	0.000251666	alcohol oxidase-related
253808_at	AT4G28300	180.048	529.17	2.93905	0.00969846	hydroxyproline-rich glycoprotein family protein
253819_at	AT4G28350	9.33251	32.1018	3.43978	0.140432	lectin protein kinase family protein
253827_at	AT4G28085	18.786	174.188	9.27221	0.00810793	unknown protein
253829_at	AT4G28040	96.7665	309.002	3.19327	0.00941432	nodulin MtN21 family protein
253830_at	AT4G27652	27.0065	62.3392	2.30831	0.0655919	similar to unknown protein [Arabidopsis thaliana] (TAIR:AT4G27657.1)
253836_at	AT4G27840	47.4649	133.627	2.81529	0.00517318	similar to vesicle-associated membrane protein-related [Arabidopsis thaliana] (TAIR:AT5G52990.1); similar to unnamed protein product [Vitis vinifera] (GB:CAO48644.1); contains InterPro domain Longin-like; (InterPro:IPR011012)
253839_at	AT4G27890	12.7163	44.8342	3.52573	0.0184075	nuclear movement family protein
253840_at	AT4G27780	39.4323	109.838	2.7855	0.00258366	ACBP2 (ACYL-COA BINDING PROTEIN ACBP 2)
253841_at	AT4G27830	216.056	772.848	3.57707	0.00530661	glycosyl hydrolase family 1 protein
253852_at	AT4G28130	8.39244	19.7694	2.35562	0.0547887	diacylglycerol kinase accessory domain-containing protein
253865_at	AT4G27470	45.5706	142.257	3.12169	0.026942	zinc finger (C3HC4-type RING finger) family protein
253872_at	AT4G27410	151.999	1911.56	12.5762	0.00151873	RD26 (RESPONSIVE TO DESSICATION 26); transcription factor
253879_s_at	AT4G27560;AT4G27570	38.976	82.3678	2.11329	0.119396	[AT4G27560, glycosyltransferase family protein];[AT4G27570, glycosyltransferase family protein]
253898_s_at	AT5G54810;AT4G27070	247.327	1359.77	5.49786	0.0359718	[AT5G54810, TSB1 (TRYPTOPHAN SYNTHASE BETA-SUBUNIT)];[AT4G27070, TSB2 (TRYPTOPHAN SYNTHASE BETA-SUBUNIT); tryptophan synthase]
253900_at	AT4G27130	134.346	665.067	4.95042	0.0123318	eukaryotic translation initiation factor SUI1, putative
253908_at	AT4G27260	81.9548	325.712	3.97429	0.0334836	GH3.5/WES1; indole-3-acetic acid amido synthetase
253950_at	AT4G26910	171.697	509.999	2.97034	0.0357371	2-oxoacid dehydrogenase family protein
253953_at	AT4G26750	48.5841	157.057	3.23268	0.00119526	hydroxyproline-rich glycoprotein family protein
253981_at	AT4G26670	40.8761	86.8423	2.12453	0.149345	mitochondrial import inner membrane translocase subunit Tim17/Tim22/Tim23 family protein
253989_at	AT4G26130	55.4446	243.205	4.38644	0.0351032	similar to unknown protein [Arabidopsis thaliana] (TAIR:AT5G56980.1); similar to hypothetical protein [Vitis vinifera] (GB:CAN72576.1)
253990_at	AT4G26160	22.7567	60.2421	2.64723	0.00387668	thioredoxin family protein
253992_at	AT4G26060	19.4964	312.398	16.0234	0.000641811	similar to unknown protein [Arabidopsis thaliana] (TAIR:AT5G57060.1); similar to unnamed protein product [Vitis vinifera] (GB:CAO65021.1); contains domain PTHR10052 (PTHR10052); contains domain PTHR10052:SF2 (PTHR10052:SF2)
253994_at	AT4G26080	96.1795	1288.16	13.3933	0.000251902	ABI1 (ABA INSENSITIVE 1); calcium ion binding / protein serine/threonine phosphatase
254010_at	AT4G26240	83.4201	225.07	2.69803	0.000964336	similar to unnamed protein product [Vitis vinifera] (GB:CAO65405.1); contains InterPro domain MFS general substrate transporter (InterPro:IPR016196)
254014_at	AT4G26120	11.1877	47.8251	4.27479	0.00824641	ankyrin repeat family protein / BTB/POZ domain-containing protein
254040_at	AT4G25900	142.891	451.282	3.15821	0.0242694	aldose 1-epimerase family protein
254050_s_at	AT4G25670;AT4G25672;AT4G25690;AT4G25692	188.974	605.105	3.20205	0.00555789	[AT4G25670, similar to unknown protein [Arabidopsis thaliana] (TAIR:AT4G25690.2); similar to unknown protein [Arabidopsis thaliana] (TAIR:AT4G25690.1); similar to hypothetical protein [Vitis vinifera] (GB:CAN66701.1)];[AT4G25672, CPuORF12 (Conserved peptide upstream open reading frame 12)];[AT4G25690, similar to unknown protein [Arabidopsis thaliana] (TAIR:AT4G25670.1); similar to hypothetical pr…
254073_at	AT4G25500	53.5711	150.376	2.80704	0.0363674	ATRSP35 (Arabidopsis thaliana arginine/serine-rich splicing factor 35); RNA binding
254077_at	AT4G25640	312.757	1026.05	3.28067	0.00689311	MATE efflux family protein
254086_at	AT4G24820	366.469	758.112	2.06869	0.00101673	26S proteasome regulatory subunit, putative (RPN7)
254103_at	AT4G25030	293.602	618.884	2.1079	0.0830939	similar to unknown protein [Arabidopsis thaliana] (TAIR:AT5G45410.2); similar to unknown protein [Arabidopsis thaliana] (TAIR:AT5G45410.3); similar to unknown protein [Arabidopsis thaliana] (TAIR:AT5G45410.1); similar to unnamed protein product [Vitis vinifera] (GB:CAO68979.1); similar to hypothetical protein [Vitis vinifera] (GB:CAN81117.1)
254106_at	AT4G24990	175.696	1034	5.88516	0.000895078	ATGP4 (Arabidopsis thaliana geranylgeranylated protein)
254108_at	AT4G25230	83.7738	313.137	3.73788	0.00399732	RIN2 (RPM1 INTERACTING PROTEIN 2); protein binding / zinc ion binding
254144_at	AT4G24690	344.519	986.213	2.86258	0.0100849	ubiquitin-associated (UBA)/TS-N domain-containing protein / octicosapeptide/Phox/Bemp1 (PB1) domain-containing protein
254150_at	AT4G24350	66.3766	455.253	6.85864	0.161145	phosphorylase family protein
254155_at	AT4G24480	18.6316	40.1064	2.1526	0.0203705	serine/threonine protein kinase, putative
254157_at	AT4G24220	396.695	1603.61	4.04243	0.00504869	VEP1 (VEIN PATTERNING 1); binding / catalytic
254158_at	AT4G24380	81.3618	811.262	9.97104	0.00465096	hydrolase, acting on ester bonds
254163_s_at	AT4G24340;AT4G24350	181.915	1376.43	7.56633	0.171995	[AT4G24340, phosphorylase family protein];[AT4G24350, phosphorylase family protein]
254167_at	AT4G24400	96.4844	297.094	3.07919	0.00309746	CIPK8 (CBL-INTERACTING PROTEIN KINASE 8); kinase
254189_at	AT4G24000	9.24776	1021.66	110.477	0.000267112	ATCSLG2 (Cellulose synthase-like G2); transferase/ transferase, transferring glycosyl groups
254190_at	AT4G23885	30.1394	161.207	5.3487	0.009946	similar to unknown protein [Arabidopsis thaliana] (TAIR:AT5G24165.1); similar to unnamed protein product [Vitis vinifera] (GB:CAO69543.1)
254197_at	AT4G24040	47.6015	97.2728	2.04348	0.0219772	ATTRE1/TRE1 (TREHALASE 1); alpha,alpha-trehalase/ trehalase
254215_at	AT4G23700	33.0255	114.829	3.47696	0.0635642	ATCHX17 (CATION/H+ EXCHANGER 17); monovalent cation:proton antiporter
254216_at	AT4G23710	74.6696	166.099	2.22446	0.00574834	VAG2/VATG2/VHA-G2 (VACUOLAR ATP SYNTHASE SUBUNIT G2)
254223_at	AT4G23730	117.754	265.057	2.25093	0.0032946	aldose 1-epimerase family protein
254227_at	AT4G23630	558.996	1483.19	2.65331	0.000564046	BTI1 (VIRB2-INTERACTING PROTEIN 1)
254232_at	AT4G23600	62.0067	3291.33	53.0802	0.000121579	CORI3 (CORONATINE INDUCED 1, JASMONIC ACID RESPONSIVE 2); transaminase
254234_at	AT4G23680	208.972	985.52	4.71604	0.00138965	major latex protein-related / MLP-related
254243_at	AT4G23210	13.7787	71.0295	5.15502	0.00729158	CRK13/HIG1; kinase
254259_s_at	AT4G23430;AT4G23420	66.5164	245.256	3.68715	0.00924113	[AT4G23430, short-chain dehydrogenase/reductase (SDR) family protein];[AT4G23420, short-chain dehydrogenase/reductase (SDR) family protein]
254262_at	AT4G23470	166.896	475.49	2.84902	0.00944408	hydroxyproline-rich glycoprotein family protein
254268_at	AT4G23040	28.5976	71.3445	2.49478	0.00208602	UBX domain-containing protein
254269_at	AT4G23050	56.0266	352.275	6.28763	0.000999238	protein kinase, putative
254276_at	AT4G22820	128.509	374.574	2.91477	0.000806789	zinc finger (AN1-like) family protein
254278_at	AT4G22740	125.95	281.83	2.23764	0.000202748	glycine-rich protein
254279_at	AT4G22750	196.247	473.212	2.4113	0.00224543	zinc finger (DHHC type) family protein
254286_at	AT4G22950	12.4055	34.5873	2.78805	0.00350021	AGL19 (AGAMOUS-LIKE 19); transcription factor
254289_at	AT4G22980	12.8623	70.4283	5.47555	0.0115067	similar to catalytic/ pyridoxal phosphate binding [Arabidopsis thaliana] (TAIR:AT5G51920.1); similar to unnamed protein product [Vitis vinifera] (GB:CAO63651.1); contains domain PTHR14237 (PTHR14237)
254291_at	AT4G23010	196.76	1009.71	5.13168	0.00201976	ATUTR2/UTR2 (UDP-GALACTOSE TRANSPORTER 2)
254293_at	AT4G23060	50.2184	133.674	2.66185	0.163899	IQD22 (IQ-domain 22); calmodulin binding
254299_at	AT4G22920	123.291	606.641	4.92038	0.00214251	ATNYE1/NYE1 (NON-YELLOWING 1)
254304_at	AT4G22270	27.5808	99.5256	3.60851	0.00126412	similar to unknown protein [Arabidopsis thaliana] (TAIR:AT4G03820.1); similar to unnamed protein product [Vitis vinifera] (GB:CAO23242.1)
254306_at	AT4G22330	100.836	287.946	2.85558	0.00220517	ATCES1; catalytic
254312_s_at	AT4G22450;AT1G61510	14.6103	30.6795	2.09986	0.00354337	[AT4G22450, transposable element gene];[AT1G61510, transposable element gene]
254314_at	AT4G22470	200.43	736.658	3.67539	0.0094535	protease inhibitor/seed storage/lipid transfer protein (LTP) family protein
254321_at	AT4G22590;AT4G22592	45.856	145.182	3.16604	0.00177687	[AT4G22590, trehalose-6-phosphate phosphatase, putative];[AT4G22592, CPuORF27 (Conserved peptide upstream open reading frame 27)]
254335_at	AT4G22260	103.433	255.757	2.47269	0.0113788	IM (IMMUTANS)
254346_at	AT4G21980	100.283	606.097	6.04384	0.000353083	APG8A (autophagy 8A)
254357_at	AT4G22220	358.424	785.315	2.19102	0.00855158	ISU1 (Iron-sulfur cluster assembly complex protein)
254376_at	AT4G21790	349.044	1436.77	4.11631	0.00212887	TOM1 (TOBAMOVIRUS MULTIPLICATION 1)
254385_s_at	AT4G21830;AT4G21840	75.7626	1955.35	25.809	0.017456	[AT4G21830, methionine sulfoxide reductase domain-containing protein / SeIR domain-containing protein];[AT4G21840, methionine sulfoxide reductase domain-containing protein / SelR domain-containing protein]
254387_at	AT4G21850	67.7197	1043.68	15.4118	0.173924	methionine sulfoxide reductase domain-containing protein / SeIR domain-containing protein
254389_s_at	AT4G21903;AT4G21910	77.2393	429.088	5.5553	0.0116363	[AT4G21903, antiporter/ drug transporter];[AT4G21910, MATE efflux family protein]
254393_at	AT4G21580	161.362	749.822	4.64684	0.000885939	oxidoreductase, zinc-binding dehydrogenase family protein
254396_at	AT4G21680	22.4507	1179.64	52.5438	< 0.0001	proton-dependent oligopeptide transport (POT) family protein
254405_at	AT4G21350	48.5708	103.187	2.12448	0.0533881	B80/PUB8 (PLANT U-BOX8); binding / protein binding / ubiquitin-protein ligase/ zinc ion binding
254408_at	AT4G21390	25.4026	85.6755	3.3727	0.0638173	B120; protein kinase/ sugar binding
254416_at	AT4G21380	28.6647	106.618	3.71948	0.0284765	ARK3 (Arabidopsis Receptor Kinase 3); kinase
254417_at	AT4G21470	184.062	390.698	2.12264	0.0296943	ATFMN/FHY (RIBOFLAVIN KINASE/FMN HYDROLASE); FMN adenylyltransferase/ riboflavin kinase
254422_at	AT4G21560	80.3609	196.474	2.44489	0.00886399	vacuolar protein sorting-associated protein 28 family protein / VPS28 family protein
254423_at	AT4G21610	44.3761	98.4418	2.21835	0.00126055	LOL2 (LSD ONE LIKE 2); transcription factor
254432_at	AT4G20830	163.394	702.618	4.30015	0.00948188	FAD-binding domain-containing protein
254445_at	AT4G20930	29.0619	159.624	5.49255	0.0297286	3-hydroxyisobutyrate dehydrogenase, putative
254447_at	AT4G20860	162.701	488.72	3.0038	0.0235109	FAD-binding domain-containing protein
254468_at	AT4G20460	22.7428	46.8101	2.05824	0.00750355	NAD-dependent epimerase/dehydratase family protein
254478_at	AT4G20330	100.869	303.969	3.01349	0.00120515	transcription initiation factor-related
254500_at	AT4G20110	70.0626	429.123	6.12485	0.0276278	vacuolar sorting receptor, putative
254520_at	AT4G19960	48.1923	141.063	2.92708	0.00798427	potassium ion transmembrane transporter
254542_s_at	AT4G19790;AT4G17450	21.3254	49.7681	2.33374	0.0125691	[AT4G19790, transposable element gene];[AT4G17450, transposable element gene]
254543_at	AT4G19810	41.9376	203.785	4.85925	0.0355615	glycosyl hydrolase family 18 protein
254547_at	AT4G19860	267.675	574.942	2.14791	0.00497096	lecithin:cholesterol acyltransferase family protein / LACT family protein
254558_at	AT4G19185	40.037	115.335	2.88071	0.00257312	integral membrane family protein
254559_at	AT4G19200	166.27	631.8	3.79984	0.0297355	proline-rich family protein
254563_at	AT4G19120	110.039	224.043	2.03604	0.0133637	ERD3 (EARLY-RESPONSIVE TO DEHYDRATION 3)
254575_at	AT4G19460	15.9572	88.0404	5.51727	0.03046	glycosyl transferase family 1 protein
254580_at	AT4G19390	36.1411	574.991	15.9096	0.000131433	similar to unknown protein [Arabidopsis thaliana] (TAIR:AT5G13720.1); similar to unnamed protein product [Vitis vinifera] (GB:CAO63752.1); contains InterPro domain Uncharacterised conserved protein UCP022348 (InterPro:IPR016804); contains InterPro domain Protein of unknown function UPF0114 (InterPro:IPR005134)
254592_at	AT4G18880	57.0987	119.907	2.09999	0.0324509	AT-HSFA4A (Arabidopsis thaliana heat shock transcription factor A4A); DNA binding / transcription factor
254594_at	AT4G18930	123.238	465.66	3.77853	0.0378007	cyclic phosphodiesterase
254602_at	AT4G19040	120.042	315.46	2.62792	0.00877419	EDR2 (enhanced disease resistance 2); lipid binding
254605_at	AT4G18950	77.2594	187.888	2.43191	0.0848935	ankyrin protein kinase, putative
254624_at	AT4G18580	42.6017	248.879	5.842	0.000899651	unknown protein
254641_at	AT4G18800	32.2359	112.228	3.48147	0.0049024	AtRABA1d/AtRab11B/AthSGBP (Arabidopsis Rab GTPase homolog A1d); GTP binding
254652_at	AT4G18170	13.9969	92.3629	6.59882	0.000137006	WRKY28 (WRKY DNA-binding protein 28); transcription factor
254664_at	AT4G18300	28.8845	60.4477	2.09274	0.0132252	eIF4-gamma/eIF5/eIF2-epsilon domain-containing protein
254667_at	AT4G18280	57.3577	139.132	2.4257	0.128381	glycine-rich cell wall protein-related
254673_at	AT4G18430	20.8699	43.898	2.10341	0.0189051	AtRABA1e (Arabidopsis Rab GTPase homolog A1e); GTP binding
254681_at	AT4G18140	53.4142	129.921	2.43233	0.00552587	similar to NLI interacting factor (NIF) family protein [Arabidopsis thaliana] (TAIR:AT5G46410.1); similar to unnamed protein product [Vitis vinifera] (GB:CAO66897.1)
254683_at	AT4G13800	21.8157	82.9376	3.80173	0.00110489	permease-related
254691_at	AT4G17840	425.688	941.802	2.21242	0.00545182	similar to unknown protein [Arabidopsis thaliana] (TAIR:AT2G35260.1); similar to hypothetical protein 40.t00061 [Brassica oleracea] (GB:ABD65174.1)
254708_at	AT4G17895	31.657	77.0347	2.43342	0.0129614	UBP20 (UBIQUITIN-SPECIFIC PROTEASE 20); ubiquitin-specific protease
254710_at	AT4G18050	27.5632	122.415	4.44123	0.000386474	PGP9 (P-GLYCOPROTEIN 9); ATPase, coupled to transmembrane movement of substances
254724_at	AT4G13630	35.314	101.925	2.88624	0.000415966	similar to unknown protein [Arabidopsis thaliana] (TAIR:AT1G04890.1); similar to unnamed protein product [Vitis vinifera] (GB:CAO43544.1); contains InterPro domain Protein of unknown function DUF593 (InterPro:IPR007656)
254735_at	AT4G13810	20.4668	78.5342	3.83715	0.184795	disease resistance family protein / LRR family protein
254738_at	no_match	12.1819	180.823	14.8436	0.0439465	no_match
254741_s_at	AT4G13920;AT4G13900	36.9477	147.332	3.98759	0.0311326	[AT4G13920, disease resistance family protein / LRR family protein];[AT4G13900, pseudogene, similar to NL0D, contains leucine rich-repeat domains Pfam:PF00560, INTERPRO:IPR001611; similar to Cf-4A protein (Lycopersicon esculentum) gi|3097197|emb|CAA73187; blastp match of 33% identity and 2.9e-93 P-value to GP|4235641|gb|AAD13301.1||AF119040 NL0D {Lycopersicon esculentum}]
254759_at	AT4G13180	172.15	429.946	2.49751	0.0508088	short-chain dehydrogenase/reductase (SDR) family protein
254764_at	AT4G13250	467.124	1762.61	3.77333	0.0052091	short-chain dehydrogenase/reductase (SDR) family protein
254765_at	AT4G13270	118.487	290.799	2.45428	0.000350563	similar to unknown protein [Arabidopsis thaliana] (TAIR:AT1G52330.1); similar to unnamed protein product [Vitis vinifera] (GB:CAO65539.1)
254784_at	AT4G12720	334.015	1166.18	3.49141	0.00274467	AtNUDT7 (ARABIDOPSIS THALIANA NUDIX HYDROLASE HOMOLOG 7); hydrolase/ nucleoside-diphosphatase
254791_at	AT4G12910	46.5422	167.068	3.58959	0.023024	SCPL20 (serine carboxypeptidase-like 20); serine carboxypeptidase
254796_at	AT4G13000	16.7654	38.04	2.26896	0.0171395	protein kinase family protein
254819_at	AT4G12500	80.7609	413.28	5.11733	0.136753	protease inhibitor/seed storage/lipid transfer protein (LTP) family protein
254822_at	AT4G12570	61.8168	137.74	2.22819	0.0418799	UPL5 (UBIQUITIN PROTEIN LIGASE 5); ubiquitin-protein ligase
254830_at	AT4G12590	175.827	433.801	2.4672	0.000791642	similar to hypothetical protein [Vitis vinifera] (GB:CAN72892.1); contains InterPro domain Protein of unknown function DUF850, transmembrane eukaryotic (InterPro:IPR008568)
254832_at	AT4G12490	389.077	1598.95	4.1096	0.0619769	protease inhibitor/seed storage/lipid transfer protein (LTP) family protein
254833_s_at	AT4G12290;AT4G12280	23.4248	630.055	26.8969	0.0384418	[AT4G12290, copper amine oxidase, putative];[AT4G12280, copper amine oxidase family protein]
254834_at	AT4G12300	86.7879	220.788	2.54399	0.00569673	CYP706A4 (cytochrome P450, family 706, subfamily A, polypeptide 4); oxygen binding
254847_at	AT4G11850	10.4266	23.969	2.29884	0.0879683	PLDGAMMA1 (maternal effect embryo arrest 54); phospholipase D
254848_at	AT4G11960	118.068	352.294	2.98382	0.000668574	PGRL1B (PGR5-LIKE B)
254850_at	AT4G12000	73.9472	228.126	3.08499	0.0088936	similar to unknown protein [Arabidopsis thaliana] (TAIR:AT4G22850.1); similar to unnamed protein product [Vitis vinifera] (GB:CAO63604.1); contains InterPro domain SNARE associated Golgi protein (InterPro:IPR015414)
254853_at	AT4G12080	25.4263	99.6688	3.9199	0.00836654	DNA-binding family protein
254857_at	AT4G12120	26.0301	73.6088	2.82783	0.0349305	SEC1B; protein transporter
254858_at	AT4G12070	28.5655	129.958	4.54949	< 0.0001	protein binding
254861_at	AT4G12040	115.423	276.906	2.39904	< 0.0001	zinc finger (AN1-like) family protein
254869_at	AT4G11890	27.3618	251.806	9.20285	0.0162135	protein kinase family protein
254878_at	AT4G11660	24.8104	55.7937	2.2488	0.099106	AT-HSFB2B (Arabidopsis thaliana heat shock transcription factor B2B); transcription factor
254890_at	AT4G11600	286.428	1644.21	5.74041	0.00708949	ATGPX6 (GLUTATHIONE PEROXIDASE 6); glutathione peroxidase
254891_at	AT4G11740	84.6211	206.888	2.44487	0.00915277	SAY1
254892_at	AT4G11800	77.9707	180.383	2.31347	0.00371477	protein serine/threonine phosphatase
254915_s_at	AT4G11320;AT4G11310	39.8415	249.274	6.25664	0.0973949	[AT4G11320, cysteine proteinase, putative];[AT4G11310, cysteine proteinase, putative]
254919_at	AT4G11360	108.506	372.106	3.42935	0.00722411	RHA1B (RING-H2 finger A1B); protein binding / zinc ion binding
254920_at	AT4G11220	246.505	508.173	2.06151	0.0161033	BTI2 (VIRB2-INTERACTING PROTEIN 2)
254922_at	AT4G11370	17.1297	68.2035	3.9816	0.0113689	RHA1A (RING-H2 finger A1A); protein binding / zinc ion binding
254952_at	AT4G10955;AT4G10960	38.2347	197.102	5.15505	0.00051181	[AT4G10955, lipase class 3 family protein];[AT4G10960, UGE5 (UDP-D-GLUCOSE/UDP-D-GALACTOSE 4-EPIMERASE 5); UDP-glucose 4-epimerase/ protein dimerization]
254984_s_at	AT4G10590;AT4G10570	128.826	301.652	2.34154	0.00314588	[AT4G10590, ubiquitin carboxyl-terminal hydrolase family protein];[AT4G10570, ubiquitin carboxyl-terminal hydrolase family protein]
254998_at	AT4G09760	130.831	342.392	2.61705	0.0534404	choline kinase, putative
254999_at	AT4G09830	156.596	385.623	2.46254	0.0201482	similar to unknown protein [Arabidopsis thaliana] (TAIR:AT5G64780.1); similar to unnamed protein product [Vitis vinifera] (GB:CAO43592.1); contains InterPro domain Uncharacterised conserved protein UCP009193 (InterPro:IPR016549)
255029_x_at	AT4G09470	11.0898	32.2466	2.90778	0.272518	Encodes a ECA1 gametogenesis related family protein [pseudogene]
255065_s_at	AT4G08870;AT4G08900	351.734	1769.36	5.03039	0.000852389	[AT4G08870, arginase, putative];[AT4G08900, arginase]
255070_at	AT4G09020	18.6022	104.124	5.59739	0.0481261	ATISA3/ISA3 (ISOAMYLASE 3); alpha-amylase
255080_at	AT4G09030	132.212	344.864	2.60842	0.044653	AGP10 (Arabinogalactan protein 10)
255129_at	AT4G08290	101.614	474.162	4.66631	0.00327135	nodulin MtN21 family protein
255134_at	AT4G08330	39.0189	85.8521	2.20027	0.0130873	Identical to Uncharacterized protein At4g08330, chloroplast precursor [Arabidopsis Thaliana] (GB:Q9STN5); similar to peptide-methionine-(S)-S-oxide reductase [Arabidopsis thaliana] (TAIR:AT2G17705.1); similar to unknown [Populus trichocarpa] (GB:ABK94339.1)
255147_at	AT4G08460	43.8323	105.344	2.40333	0.000791861	protein binding / zinc ion binding
255151_at	AT4G08180	38.3445	118.025	3.07803	0.00103684	oxysterol-binding family protein
255199_at	AT4G07390	124.609	267.397	2.14589	0.007109	PQ-loop repeat family protein / transmembrane family protein
255217_s_at	AT4G07680;AT3G30465;AT2G07395	9.64123	26.7433	2.77385	0.0178451	[AT4G07680, transposable element gene];[AT3G30465, transposable element gene];[AT2G07395, transposable element gene]
255221_at	AT4G05150	155.199	617.534	3.979	0.0181204	octicosapeptide/Phox/Bem1p (PB1) domain-containing protein
255232_at	AT4G05330	19.187	40.1866	2.09447	0.124728	AGD13 (ARF-GAP DOMAIN 13); ARF GTPase activator/ zinc ion binding
255237_at	AT4G05550	4.41291	11.786	2.6708	0.0793068	transposable element gene
255240_at	AT4G05530	146.385	380.279	2.59779	0.0106814	short-chain dehydrogenase/reductase (SDR) family protein
255243_at	AT4G05590	45.945	206.834	4.50177	0.0136415	similar to unknown protein [Arabidopsis thaliana] (TAIR:AT4G22310.1); similar to unknown [Populus trichocarpa] (GB:ABK93494.1); contains InterPro domain Protein of unknown function UPF0041 (InterPro:IPR005336)
255259_at	AT4G05020	71.2085	389.287	5.46687	0.0293399	NDB2 (NAD(P)H DEHYDROGENASE B2); disulfide oxidoreductase
255282_at	AT4G04600	6.96327	17.3663	2.49399	0.0512721	transposable element gene
255283_at	AT4G04620	82.2588	205.546	2.49877	0.00336293	ATG8B (AUTOPHAGY 8B); microtubule binding
255301_at	AT4G04800	47.3669	166.913	3.52383	0.0066511	methionine sulfoxide reductase domain-containing protein / SeIR domain-containing protein
255303_at	AT4G04860	67.2608	151.157	2.24733	0.000979239	DER2.2 (DERLIN-2.2)
255308_at	AT4G04910	91.6155	187.484	2.04642	0.000864563	NSF (N-ETHYLMALEIMIDE SENSITIVE FACTOR); ATP binding / binding / nucleoside-triphosphatase/ nucleotide binding
255331_at	AT4G04330	13.8062	55.051	3.98742	0.177484	similar to unnamed protein product [Vitis vinifera] (GB:CAO69665.1)
255341_at	AT4G04500	12.534	101.128	8.0683	0.000221782	protein kinase family protein
255348_at	AT4G03820	20.825	64.259	3.08567	0.0341328	similar to unknown protein [Arabidopsis thaliana] (TAIR:AT4G22270.1); similar to unnamed protein product [Vitis vinifera] (GB:CAO23242.1)
255360_at	AT4G03960	47.0568	240.36	5.10788	0.087026	tyrosine specific protein phosphatase family protein
255364_s_at	AT4G22240;AT4G04020	654.774	1632.7	2.49353	0.000994531	[AT4G22240, plastid-lipid associated protein PAP, putative];[AT4G04020, FIB (FIBRILLIN); structural molecule]
255371_at	AT4G04110	6.17604	20.7549	3.36056	0.0383294	Toll-Interleukin-Resistance (TIR) domain-containing protein
255403_at	AT4G03400	70.4225	150.372	2.13528	0.0389009	DFL2 (DWARF IN LIGHT 2)
255406_at	AT4G03450	34.4506	86.6298	2.51461	0.042926	ankyrin repeat family protein
255429_at	AT4G03410	81.1645	275.03	3.38855	0.00880522	peroxisomal membrane protein-related
255430_at	AT4G03320	32.9818	523.048	15.8587	< 0.0001	TIC20-IV (TRANSLOCON AT THE INNER ENVELOPE MEMBRANE OF CHLOROPLASTS 20-IV); P-P-bond-hydrolysis-driven protein transmembrane transporter
255451_at	AT4G02860	192.18	447.364	2.32784	0.00896519	catalytic
255452_at	AT4G02880	48.2728	111.533	2.31047	0.00585499	similar to unknown protein [Arabidopsis thaliana] (TAIR:AT1G03290.1); similar to unnamed protein product [Vitis vinifera] (GB:CAO22500.1)
255462_at	AT4G02940	106.403	1285.12	12.0778	0.000335219	oxidoreductase, 2OG-Fe(II) oxygenase family protein
255469_at	AT4G03030	95.543	589.176	6.16661	0.00182864	kelch repeat-containing F-box family protein
255477_at	AT4G02370	104.166	730.063	7.00866	0.000859193	similar to unknown protein [Arabidopsis thaliana] (TAIR:AT1G02816.1); similar to unnamed protein product [Vitis vinifera] (GB:CAO40037.1); similar to hypothetical protein [Vitis vinifera] (GB:CAN69598.1); contains InterPro domain Protein of unknown function DUF538 (InterPro:IPR007493)
255479_at	AT4G02380	383.894	2066.67	5.38344	0.00632384	SAG21 (SENESCENCE-ASSOCIATED GENE 21)
255499_at	AT4G02730	36.6141	83.0535	2.26835	0.00209268	transducin family protein / WD-40 repeat family protein
255525_at	AT4G02340	63.7129	326.296	5.12135	0.0121311	epoxide hydrolase, putative
255526_at	AT4G02350	80.4897	184.864	2.29674	0.000149141	exocyst complex subunit Sec15-like family protein
255543_at	AT4G01870	426.317	1242.99	2.91565	0.0332215	tolB protein-related
255552_at	AT4G01850	1226.04	2800.95	2.28456	0.000361905	MAT2/SAM-2 (S-adenosylmethionine synthetase 2); methionine adenosyltransferase
255575_at	AT4G01430	43.7006	372.176	8.5165	0.000814452	nodulin MtN21 family protein
255585_at	AT4G01550	25.4934	71.6197	2.80934	0.00240487	ANAC069 (Arabidopsis NAC domain containing protein 69); transcription factor
255587_at	AT4G01480	74.1853	194.413	2.62064	0.0195356	ATPPA5 (ARABIDOPSIS THALIANA PYROPHOSPHORYLASE 5); inorganic diphosphatase/ pyrophosphatase
255590_at	AT4G01610	204.575	1418.53	6.93405	0.00119802	cathepsin B-like cysteine protease, putative
255592_s_at	AT4G01640;AT2G34280	5.03508	19.6602	3.90464	0.0249229	[AT4G01640, similar to S locus F-box-related / SLF-related [Arabidopsis thaliana] (TAIR:AT2G34280.1); similar to predicted F-box and bHLH containing protein [Overexpression vector pFC12860OE] (GB:ABK41847.1); contains InterPro domain F-box associated type 1 (InterPro:IPR006527)];[AT2G34280, S locus F-box-related / SLF-related]
255595_at	AT4G01700	48.2624	121.698	2.52159	0.0543386	chitinase, putative
255599_at	AT4G01010	43.0564	88.866	2.06395	0.00342048	ATCNGC13 (cyclic nucleotide gated channel 13); calmodulin binding / cyclic nucleotide binding / ion channel
255602_at	AT4G01026	121.021	367.175	3.03398	0.129046	similar to unknown protein [Arabidopsis thaliana] (TAIR:AT1G01360.1); similar to hypothetical protein [Arabidopsis suecica] (GB:BAF63139.1); contains domain SSF55961 (SSF55961)
255610_at	AT4G01190	13.996	32.2163	2.30183	0.00277514	ATPIPK10 (ARABIDOPSIS PHOSPHATIDYLINOSITOL PHOSPHATE KINASE 10); 1-phosphatidylinositol-4-phosphate 5-kinase
255622_at	AT4G01070	248.671	724.664	2.91414	0.0139591	GT72B1; UDP-glucosyltransferase/ UDP-glycosyltransferase/ transferase, transferring glycosyl groups
255630_at	AT4G00700	16.2725	120.506	7.40553	0.0101743	C2 domain-containing protein
255643_at	no_match	22.9694	56.3665	2.45398	0.0151526	no_match
255647_at	AT4G00900	43.8022	98.2741	2.24359	0.024578	ECA2 (CALCIUM-TRANSPORTING ATPASE 2, ENDOPLASMIC RETICULUM-TYPE); calcium-transporting ATPase
255651_at	AT4G00940	17.2078	36.0412	2.09447	0.00322357	Dof-type zinc finger domain-containing protein
255664_at	AT4G00440	46.7456	94.2868	2.01702	0.0250026	similar to unknown protein [Arabidopsis thaliana] (TAIR:AT2G45900.1); similar to unnamed protein product [Vitis vinifera] (GB:CAO39618.1); contains domain PTHR21726:SF4 (PTHR21726:SF4); contains domain PTHR21726 (PTHR21726)
255671_at	AT4G00355	66.8417	216.093	3.2329	0.0158611	similar to unknown protein [Arabidopsis thaliana] (TAIR:AT2G45980.1); similar to unknown [Populus trichocarpa] (GB:ABK94390.1)
255681_at	AT4G00550	31.6607	66.1318	2.08876	0.0004031	DGD2 (digalactosyldiacylglycerol synthase 2); digalactosyldiacylglycerol synthase / transferase, transferring glycosyl groups
255700_at	AT4G00200	21.6805	45.3161	2.09018	0.417559	DNA binding
255716_at	AT4G00330	102.828	230.905	2.24554	0.00584241	CRCK2 (calmodulin-binding receptor-like cytoplasmic kinase 2); kinase
255728_at	AT1G25500	20.016	166.323	8.30948	0.0304468	choline transporter-related
255735_at	AT1G25520	214.059	526.065	2.45757	0.00242774	similar to unknown protein [Arabidopsis thaliana] (TAIR:AT1G68650.1); similar to unnamed protein product [Vitis vinifera] (GB:CAO42107.1); contains InterPro domain Protein of unknown function UPF0016; (InterPro:IPR001727)
255782_at	AT1G19850	33.8534	188.514	5.56854	0.0235399	MP (MONOPTEROS); transcription factor
255786_at	AT1G19670	213.204	2344.04	10.9943	0.0258707	ATCLH1 (CORONATINE-INDUCED PROTEIN 1)
255787_at	AT2G33590	140.293	506.715	3.61184	0.00440505	cinnamoyl-CoA reductase family
255795_at	AT2G33380	106.326	2358.07	22.1777	0.000599285	RD20 (RESPONSIVE TO DESSICATION 20); calcium ion binding
255810_at	AT4G10140	102.155	223.464	2.18751	0.00965141	similar to unknown protein [Arabidopsis thaliana] (TAIR:AT1G33490.1); similar to unnamed protein product [Vitis vinifera] (GB:CAO44530.1)
255855_at	AT1G66950	5.18971	15.5047	2.98759	0.0369771	ATPDR11/PDR11 (PLEIOTROPIC DRUG RESISTANCE 11); ATPase, coupled to transmembrane movement of substances
255859_at	AT5G34930	45.8167	226.426	4.94199	0.00140333	arogenate dehydrogenase
255860_at	AT5G34940	48.1028	96.8052	2.01246	0.00983348	ATGUS3 (ARABIDOPSIS THALIANA GLUCURONIDASE 3); beta-glucuronidase
255869_at	AT2G30270	106.635	285.394	2.67635	0.00482355	similar to unknown protein [Arabidopsis thaliana] (TAIR:AT5G01750.2); similar to unnamed protein product [Vitis vinifera] (GB:CAO21348.1); contains InterPro domain Protein of unknown function DUF567 (InterPro:IPR007612)
255872_at	AT2G30360	55.0587	631.571	11.4709	< 0.0001	CIPK11 (SOS3-INTERACTING PROTEIN 4); kinase
255880_at	AT1G67060	63.4764	142.338	2.24237	0.0442707	similar to unnamed protein product [Vitis vinifera] (GB:CAO49338.1)
255883_at	AT1G20270	23.7908	48.165	2.02452	0.0234574	oxidoreductase, 2OG-Fe(II) oxygenase family protein
255900_at	AT1G17830	22.0626	86.5541	3.92312	0.000458796	similar to unknown protein [Arabidopsis thaliana] (TAIR:AT1G73210.1); similar to unnamed protein product [Vitis vinifera] (GB:CAO45300.1); contains InterPro domain Protein of unknown function DUF789 (InterPro:IPR008507)
255923_at	AT1G22180	13.1824	78.6148	5.96363	0.0312526	SEC14 cytosolic factor family protein / phosphoglyceride transfer family protein
255928_at	AT1G12640	159.324	535.949	3.36389	0.000411149	membrane bound O-acyl transferase (MBOAT) family protein
255931_at	AT1G12710	21.7399	54.6701	2.51473	0.0560604	ATPP2-A12 (PHLOEM PROTEIN 2-A12); carbohydrate binding
255941_at	AT1G20350	22.4901	50.1082	2.22801	0.00705399	ATTIM17-1 (Arabidopsis thaliana translocase inner membrane subunit 17-1); P-P-bond-hydrolysis-driven protein transmembrane transporter
255942_at	AT1G22360	90.7376	210.46	2.31944	0.0582084	ATUGT85A2 (UDP-GLUCOSYL TRANSFERASE 85A2); UDP-glycosyltransferase/ glucuronosyltransferase/ transferase, transferring glycosyl groups
255959_at	AT1G21980	100.476	217.151	2.16124	0.100185	ATPIP5K1 (ARABIDOPSIS THALIANA 1-PHOSPHATIDYLINOSITOL-4-PHOSPHATE 5-KINASE 1); 1-phosphatidylinositol-4-phosphate 5-kinase
255980_at	AT1G33970	39.1172	215.628	5.51237	0.0217276	avirulence-responsive protein, putative / avirulence induced gene protein, putative / AIG protein, putative
255994_at	AT1G29760	98.379	261.962	2.66278	0.0116055	similar to unknown protein [Arabidopsis thaliana] (TAIR:AT2G34380.1); similar to unnamed protein product [Vitis vinifera] (GB:CAO48004.1); contains domain BERNARDINELLI-SEIP CONGENITAL LIPODYSTROPHY 2 HOMOLOG (BSCL2 PROTEIN) (PTHR21212)
256013_at	AT1G19270	49.2538	207.796	4.21889	0.0289152	ubiquitin interaction motif-containing protein / LIM domain-containing protein
256017_at	AT1G19180	44.6928	1227.49	27.465	0.0059311	JAZ1/TIFY10A (JASMONATE-ZIM-DOMAIN PROTEIN 1); protein binding
256021_at	AT1G58270	183.313	740.262	4.03824	0.101808	ZW9
256022_at	AT1G58360	318.438	1339.59	4.20674	0.000852825	AAP1 (AMINO ACID PERMEASE 1); amino acid transmembrane transporter
256024_at	AT1G58340	20.4384	233.393	11.4193	0.0529359	ZF14; transporter
256041_at	AT1G07230	64.5926	165.867	2.56789	0.00247209	phosphoesterase family protein
256046_at	no_match	25.4287	65.0764	2.55918	0.0732368	no_match
256050_at	AT1G07000	63.0016	290.685	4.61393	0.0227351	ATEXO70B2 (exocyst subunit EXO70 family protein B2); protein binding
256061_at	AT1G07040	84.4818	671.028	7.94287	0.02705	similar to unknown protein [Arabidopsis thaliana] (TAIR:AT1G27030.1); similar to unnamed protein product [Vitis vinifera] (GB:CAO41035.1)
256069_at	AT1G13740	42.5848	96.3291	2.26205	0.0425469	similar to unknown protein [Arabidopsis thaliana] (TAIR:AT1G69260.1); similar to unnamed protein product [Vitis vinifera] (GB:CAO41856.1); contains InterPro domain Protein of unknown function DUF1675 (InterPro:IPR012463)
256092_at	AT1G20696	273.082	706.914	2.58865	0.00746884	HMGB3 (HIGH MOBILITY GROUP B 3); transcription factor
256100_at	AT1G13750	27.8982	70.4483	2.52519	0.114551	calcineurin-like phosphoesterase family protein
256108_at	AT1G16940	12.7003	28.1303	2.21494	0.0213684	F-box family protein
256117_at	AT1G16840	116.444	309.006	2.65369	0.00350078	similar to unknown protein [Arabidopsis thaliana] (TAIR:AT1G78890.1); similar to hypothetical protein OsI_027317 [Oryza sativa (indica cultivar-group)] (GB:EAZ06085.1)
256121_at	AT1G18160	59.7033	120.27	2.01447	0.00422736	protein kinase family protein
256129_at	AT1G18210	198.373	505.187	2.54665	0.00712972	calcium-binding protein, putative
256147_at	AT1G55080	33.9424	80.2382	2.36395	0.000267636	similar to unknown protein [Arabidopsis thaliana] (TAIR:AT1G29580.1); similar to unnamed protein product [Vitis vinifera] (GB:CAO45707.1); similar to hypothetical protein [Vitis vinifera] (GB:CAN78638.1)
256149_at	AT1G55110	103.138	207.005	2.00708	0.0169736	ATIDD7 (ARABIDOPSIS THALIANA INDETERMINATE(ID)-DOMAIN 7); nucleic acid binding / transcription factor/ zinc ion binding
256150_at	AT1G55120	23.6266	71.1343	3.01077	0.00493569	ATFRUCT5 (BETA-FRUCTOFURANOSIDASE 5); hydrolase, hydrolyzing O-glycosyl compounds / levanase
256162_at	AT1G55390	9.69011	24.6945	2.54842	0.0154791	DC1 domain-containing protein
256178_s_at	AT1G51760;AT1G51780	48.7047	1164.95	23.9187	0.00637948	[AT1G51760, IAR3 (IAA-ALANINE RESISTANT 3); metallopeptidase];[AT1G51780, ILL5 (IAA-leucine resistant (ILR)-like gene 5); metallopeptidase]
256209_at	AT1G50940	71.3903	192.834	2.70112	0.0230512	ETFALPHA (ELECTRON TRANSFER FLAVOPROTEIN ALPHA); FAD binding / electron carrier
256213_at	AT1G50990	16.7199	35.923	2.14853	0.0196861	protein kinase-related
256221_at	AT1G56300	17.8066	725.059	40.7186	0.00662267	DNAJ heat shock N-terminal domain-containing protein
256229_at	AT1G58200	138.071	470.192	3.40544	0.00219427	MSL3 (MSCS-LIKE 3)
256231_at	AT3G12630	419.365	1001.42	2.38793	0.00337718	zinc finger (AN1-like) family protein
256235_at	AT3G12490	118.562	677.82	5.71702	0.00134528	cysteine protease inhibitor, putative / cystatin, putative
256238_at	AT3G12400	120.843	292.659	2.42181	0.00350825	ATELC/ELC; ubiquitin binding
256242_at	AT3G12380	39.6497	81.1083	2.04562	0.00128313	ATARP5 (ACTIN-RELATED PROTEIN 5)
256243_at	AT3G12500	54.3097	109.417	2.01469	0.0216554	ATHCHIB (BASIC CHITINASE); chitinase
256249_at	AT3G11270	90.7125	212.406	2.34153	0.008396	MEE34 (maternal effect embryo arrest 34)
256251_at	AT3G11330	51.9511	242.513	4.6681	0.00196437	leucine-rich repeat family protein
256252_at	AT3G11340	63.9517	136.227	2.13015	0.147143	UDP-glucoronosyl/UDP-glucosyl transferase family protein
256256_at	AT3G11230	63.3376	208.042	3.28466	0.0300459	yippee family protein
256257_at	AT3G11240	15.474	31.705	2.04892	0.00738418	arginine-tRNA-protein transferase, putative / arginyltransferase, putative / arginyl-tRNA-protein transferase, putative
256294_at	AT1G69450	67.6365	278.858	4.12289	0.00802078	similar to HYP1 (HYPOTHETICAL PROTEIN 1) [Arabidopsis thaliana] (TAIR:AT3G01100.1); similar to unnamed protein product [Vitis vinifera] (GB:CAO64743.1); similar to unnamed protein product [Vitis vinifera] (GB:CAO15025.1); similar to Protein of unknown function DUF221 [Medicago truncatula] (GB:ABN08272.1); contains InterPro domain Protein of unknown function DUF221; (InterPro:IPR003864)
256300_at	AT1G69490	196.619	406.623	2.06808	0.0175299	NAP (NAC-LIKE, ACTIVATED BY AP3/PI); transcription factor
256321_at	AT1G55020	49.4571	111.686	2.25824	0.146559	LOX1 (Lipoxygenase 1); lipoxygenase
256324_at	AT1G66760	121.384	581.228	4.78835	0.0321107	MATE efflux family protein
256328_at	AT3G02360	534.562	1255.54	2.34874	0.000350475	6-phosphogluconate dehydrogenase family protein
256334_at	AT1G72125	10.9954	46.8499	4.26088	0.00791421	transporter
256353_at	AT1G55000	171.189	399.728	2.33501	0.0091474	peptidoglycan-binding LysM domain-containing protein
256366_at	AT1G66880	48.7105	116.062	2.38268	0.0548323	serine/threonine protein kinase family protein
256382_at	AT1G66860	12.3138	37.3978	3.03705	0.122127	hydrolase
256387_at	AT3G06170	150.416	363.519	2.41676	0.0150533	TMS membrane family protein / tumour differentially expressed (TDE) family protein
256413_at	AT3G11100	20.2877	71.5405	3.5263	0.0421552	transcription factor
256414_at	AT3G11200	181.585	380.099	2.09322	0.00123738	PHD finger family protein
256425_at	AT1G33560	88.3052	185.657	2.10245	0.00422401	ADR1 (ACTIVATED DISEASE RESISTANCE 1)
256429_at	AT3G11040	17.2871	38.0304	2.19993	0.196693	glycosyl hydrolase family 85 protein
256431_s_at	AT3G11010;AT5G27060	25.162	263.817	10.4847	0.0730792	[AT3G11010, disease resistance family protein / LRR family protein];[AT5G27060, disease resistance family protein]
256433_at	AT3G10985	174.674	751.887	4.30452	< 0.0001	SAG20 (WOUND-INDUCED PROTEIN 12)
256451_s_at	AT1G75170	75.046	226.362	3.01631	0.0149653	SEC14 cytosolic factor family protein / phosphoglyceride transfer family protein
256453_at	AT1G75270	190.876	397.405	2.082	0.0857121	DHAR2; glutathione dehydrogenase (ascorbate)
256458_at	AT1G75220	330.449	1020.44	3.08804	0.0144826	integral membrane protein, putative
256461_s_at	AT1G36280;AT4G18440	65.356	365.443	5.59158	0.147116	[AT1G36280, adenylosuccinate lyase, putative / adenylosuccinase, putative];[AT4G18440, adenylosuccinate lyase, putative / adenylosuccinase, putative]
256487_at	AT1G31540	10.8766	26.064	2.39635	0.0977503	disease resistance protein (TIR-NBS-LRR class), putative
256489_at	AT1G31550	45.882	263.288	5.73838	0.0174354	GDSL-motif lipase, putative
256508_at	AT1G75140	21.7062	53.0259	2.44289	0.0654221	Identical to Uncharacterized membrane protein At1g75140 [Arabidopsis Thaliana] (GB:Q9FRK5;GB:Q8GY41;GB:Q9C9Q7); similar to unknown protein [Arabidopsis thaliana] (TAIR:AT1G19370.1); similar to unnamed protein product [Vitis vinifera] (GB:CAO61180.1); contains InterPro domain WD40 repeat-like (InterPro:IPR011046)
256522_at	AT1G66160	75.4123	175.876	2.3322	0.0984616	U-box domain-containing protein
256526_at	AT1G66090	67.2597	177.687	2.6418	0.153904	disease resistance protein (TIR-NBS class), putative
256529_at	AT1G33260	18.0367	80.5971	4.46851	0.00451671	protein kinase family protein
256567_at	AT3G19553	58.7301	179.939	3.06383	0.00325474	amino acid permease family protein
256568_at	AT3G19520	83.3838	169.41	2.03169	0.00683156	similar to unknown protein [Arabidopsis thaliana] (TAIR:AT1G28500.1); contains InterPro domain Protein of unknown function DUF626, Arabidopsis thaliana (InterPro:IPR006462)
256569_at	AT3G19550	7.16055	117.912	16.4669	0.00188263	similar to hypothetical protein [Vitis vinifera] (GB:CAN60715.1)
256574_at	AT3G14780	11.147	23.1461	2.07645	0.0817341	similar to ATGSL04 (GLUCAN SYNTHASE-LIKE 4), 1,3-beta-glucan synthase/ transferase, transferring glycosyl groups [Arabidopsis thaliana] (TAIR:AT3G14570.1); similar to hypothetical protein [Vitis vinifera] (GB:CAN81673.1)
256576_at	AT3G28210	21.9133	395.566	18.0514	0.022877	PMZ; zinc ion binding
256577_at	AT3G28220	252.186	756.511	2.99981	0.150475	meprin and TRAF homology domain-containing protein / MATH domain-containing protein
256583_at	AT3G28850	21.1135	66.9056	3.16885	0.000219506	glutaredoxin family protein
256589_at	AT3G28740	218.229	464.293	2.12755	0.0447156	cytochrome P450 family protein
256596_at	AT3G28540	58.6345	147.535	2.51618	0.0774817	AAA-type ATPase family protein
256600_at	AT3G14850	31.2327	103.012	3.29822	0.00166917	similar to unknown protein [Arabidopsis thaliana] (TAIR:AT1G29050.1); similar to unnamed protein product [Vitis vinifera] (GB:CAO39470.1); contains InterPro domain Protein of unknown function DUF231, plant (InterPro:IPR004253)
256611_at	AT3G29270	61.902	125.215	2.0228	0.0150349	ubiquitin-protein ligase
256624_at	AT3G19990	79.6559	203.341	2.55274	0.0196477	binding
256627_at	AT3G19970	35.9267	227.308	6.32701	0.0484707	similar to unknown protein [Arabidopsis thaliana] (TAIR:AT2G18245.1); similar to unnamed protein product [Vitis vinifera] (GB:CAO66476.1); contains InterPro domain Protein of unknown function DUF829, eukaryotic (InterPro:IPR008547)
256633_at	AT3G28340	24.4919	86.6487	3.53785	0.0122138	GATL10 (Galacturonosyltransferase-like 10); polygalacturonate 4-alpha-galacturonosyltransferase/ transferase, transferring hexosyl groups
256640_at	AT3G32260	12.0308	25.8827	2.15138	0.0695766	similar to unknown protein [Arabidopsis thaliana] (TAIR:AT1G36510.1); contains InterPro domain Nucleic acid-binding, OB-fold-like (InterPro:IPR016027)
256647_at	AT3G13610	38.1582	81.8215	2.14427	0.223074	oxidoreductase, 2OG-Fe(II) oxygenase family protein
256725_at	AT2G34070	227.634	1561.58	6.86005	0.011228	similar to unknown protein [Arabidopsis thaliana] (TAIR:AT1G29050.1); similar to unnamed protein product [Vitis vinifera] (GB:CAO48076.1); contains InterPro domain Protein of unknown function DUF231, plant (InterPro:IPR004253)
256727_at	AT3G52240	68.5247	138.127	2.01573	0.0362208	similar to unnamed protein product [Vitis vinifera] (GB:CAO46543.1)
256757_at	AT3G25620	25.9632	86.3569	3.32613	0.0132944	ABC transporter family protein
256763_at	AT3G16860	22.3687	166.103	7.42569	0.0315946	COBL8 (COBRA-LIKE PROTEIN 8 PRECURSOR)
256765_at	AT3G22200	356.64	1425.86	3.99802	0.000908873	POP2 (POLLEN-PISTIL INCOMPATIBILITY 2); 4-aminobutyrate transaminase
256789_at	AT3G13672	12.9996	122.041	9.38808	0.0265923	seven in absentia (SINA) family protein
256799_at	AT3G18560	64.0414	180.081	2.81195	0.00178935	similar to unknown protein [Arabidopsis thaliana] (TAIR:AT1G49000.1); similar to unnamed protein product [Vitis vinifera] (GB:CAO68009.1)
256804_at	AT3G20920	137.033	345.025	2.51782	0.00213707	translocation protein-related
256813_at	AT3G21360	30.3992	61.9359	2.03742	0.0936995	oxidoreductase
256829_at	AT3G22850	87.073	451.269	5.18265	0.00239725	similar to unknown protein [Arabidopsis thaliana] (TAIR:AT5G43830.1); similar to hypothetical protein [Vitis vinifera] (GB:CAN71784.1); contains domain PTHR11772 (PTHR11772); contains domain G3DSA:3.60.20.10 (G3DSA:3.60.20.10); contains domain SSF56235 (SSF56235)
256861_at	AT3G23920	307.031	1177.58	3.83538	0.000848075	BAM1/BMY7/TR-BAMY (BETA-AMYLASE 1); beta-amylase
256875_at	AT3G26330	9.40259	157.357	16.7355	0.205708	CYP71B37 (cytochrome P450, family 71, subfamily B, polypeptide 37); oxygen binding
256883_at	AT3G26440	32.2816	71.3965	2.21168	0.116667	similar to unknown protein [Arabidopsis thaliana] (TAIR:AT1G13000.2); similar to unknown protein [Arabidopsis thaliana] (TAIR:AT1G13000.1); similar to unnamed protein product [Vitis vinifera] (GB:CAO42517.1); contains InterPro domain Protein of unknown function DUF707 (InterPro:IPR007877)
256922_at	AT3G19010	201.064	578.685	2.87811	0.0307749	oxidoreductase, 2OG-Fe(II) oxygenase family protein
256927_at	AT3G22550	90.2201	219.295	2.43066	0.0919559	senescence-associated protein-related
256930_at	AT3G22460	32.0524	139.151	4.34137	0.004081	cysteine synthase, putative / O-acetylserine (thiol)-lyase, putative / O-acetylserine sulfhydrylase, putative
256933_at	AT3G22600	118.103	814.448	6.8961	0.0184389	protease inhibitor/seed storage/lipid transfer protein (LTP) family protein
256934_at	AT3G22530	213.902	445.281	2.08171	0.000640061	similar to unknown protein [Arabidopsis thaliana] (TAIR:AT4G14830.1); similar to unnamed protein product [Vitis vinifera] (GB:CAO71186.1); contains InterPro domain HSP20-like chaperone (InterPro:IPR008978)
256937_at	AT3G22620	28.2148	79.1561	2.80549	0.0208464	protease inhibitor/seed storage/lipid transfer protein (LTP) family protein
256939_at	AT3G22630	237.614	503.985	2.12103	0.0180618	PBD1 (PROTEASOME SUBUNIT PRGB); peptidase
256958_at	AT3G13430	38.3345	90.6535	2.3648	0.00657519	zinc finger (C3HC4-type RING finger) family protein
256968_at	AT3G21070	14.0147	55.4348	3.95548	0.0184308	NADK1 (NAD kinase 1); NAD+ kinase/ NADH kinase/ calmodulin binding
256981_at	AT3G13380	19.7726	69.8798	3.53418	0.0215	BRL3 (BRI1-LIKE 3); protein binding / protein kinase
256998_at	AT3G14180	33.3156	68.5434	2.0574	0.0496164	transcription factor
257022_at	AT3G19580	50.3535	246.351	4.89242	0.00947623	AZF2 (ARABIDOPSIS ZINC-FINGER PROTEIN 2); nucleic acid binding / transcription factor/ zinc ion binding
257024_at	AT3G19100	85.0757	222.046	2.60998	0.00552442	calcium-dependent protein kinase, putative / CDPK, putative
257029_at	AT3G19240	74.9704	195.143	2.60293	0.00578033	similar to dem protein-related / defective embryo and meristems protein-related [Arabidopsis thaliana] (TAIR:AT4G33400.1); similar to DEM2 [Lycopersicon esculentum] (GB:AAQ90244.1); similar to DEM2 [Lycopersicon esculentum] (GB:AAQ90245.1); similar to unnamed protein product [Vitis vinifera] (GB:CAO61339.1); contains InterPro domain Vacuolar import and degradation, Vid27-related (InterPro:IPR0138…
257035_at	AT3G19270	31.1901	76.9535	2.46724	0.0274721	CYP707A4 (cytochrome P450, family 707, subfamily A, polypeptide 4); oxygen binding
257038_at	AT3G19260	52.0063	262.535	5.04814	0.00298827	LAG1 HOMOLOG 2 (LONGEVITY ASSURANCE GENE1 HOMOLOG 2)
257042_s_at	AT3G28640;AT3G28660	24.1752	51.818	2.14343	0.0378036	[AT3G28640, pentatricopeptide (PPR) repeat-containing protein];[AT3G28660, pentatricopeptide (PPR) repeat-containing protein]
257050_at	AT3G15260	78.2357	162.087	2.07178	0.000625469	protein phosphatase 2C, putative / PP2C, putative
257052_at	AT3G15290	86.6464	228.874	2.64147	0.0105783	3-hydroxybutyryl-CoA dehydrogenase, putative
257053_at	AT3G15210	67.0855	254.506	3.79375	0.0247901	ATERF-4/ATERF4/ERF4/RAP2.5 (ETHYLENE RESPONSIVE ELEMENT BINDING FACTOR 4); DNA binding / protein binding / transcription factor/ transcription repressor
257058_at	AT3G15352	40.0391	92.0625	2.29931	0.0259225	ATCOX17 (Arabidopsis thaliana cytochrome c oxidase 17)
257061_at	AT3G18250	52.9119	691.105	13.0614	0.0131208	contains domain PROKAR_LIPOPROTEIN (PS51257)
257066_at	AT3G18280	150.872	556.817	3.69065	0.00361571	protease inhibitor/seed storage/lipid transfer protein (LTP) family protein
257085_at	AT3G20630	46.4333	120.642	2.59818	0.0160824	UBP14 (UBIQUITIN-SPECIFIC PROTEASE 14); ubiquitin-specific protease
257086_at	AT3G20490	19.7094	45.038	2.2851	0.00091597	similar to hypothetical protein [Vitis vinifera] (GB:CAN63914.1)
257087_at	AT3G20500	161.529	426.596	2.641	0.0101398	ATPAP18/PAP18 (purple acid phosphatase 18); acid phosphatase/ protein serine/threonine phosphatase
257088_at	AT3G20510	164.469	361.2	2.19616	0.0381114	similar to unknown protein [Arabidopsis thaliana] (TAIR:AT1G50740.1); similar to unnamed protein product [Vitis vinifera] (GB:CAO38976.1); contains InterPro domain Protein of unknown function UPF0136, Transmembrane; (InterPro:IPR005349)
257099_s_at	AT3G24982;AT3G25020	1.67141	236.146	141.285	0.0121338	[AT3G24982, protein binding];[AT3G25020, disease resistance family protein]
257100_at	AT3G25010	10.5892	117.442	11.0908	0.0101652	disease resistance family protein
257122_at	AT3G20250	72.6241	158.755	2.18598	0.0134924	APUM5 (ARABIDOPSIS PUMILIO 5); RNA binding
257144_at	AT3G27300	70.6012	194.745	2.75838	0.062801	G6PD5 (GLUCOSE-6-PHOSPHATE DEHYDROGENASE 5); glucose-6-phosphate dehydrogenase
257154_at	AT3G27210	11.9749	144.059	12.03	0.0576517	Identical to Uncharacterized protein At3g27210 (Y-2) [Arabidopsis Thaliana] (GB:Q9LK32); similar to unknown protein [Arabidopsis thaliana] (TAIR:AT5G40860.1); similar to unnamed protein product [Vitis vinifera] (GB:CAO14583.1)
257184_at	AT3G13090	20.5088	42.5677	2.07557	0.0116581	ATMRP8 (Arabidopsis thaliana multidrug resistance-associated protein 8)
257185_at	AT3G13100	18.4944	102.6	5.54761	0.00156096	ATMRP7 (Arabidopsis thaliana multidrug resistance-associated protein 7)
257192_at	AT3G13200	221.101	450.63	2.03812	0.0376798	EMB2769 (EMBRYO DEFECTIVE 2769)
257209_at	AT3G14920	51.7663	110.398	2.13263	0.00935176	similar to unknown protein [Arabidopsis thaliana] (TAIR:AT5G05480.1); similar to Peptide-N4-(N-acetyl-beta-glucosaminyl)asparagine amidase A (PNGase A) (Glycopeptide N-glycosidase) (N-glycanase) [Contains: Peptide-N4-(N-acetyl-beta-glucosaminyl)asparagine amidase A light chain (PNGase A small chain) (PNGase A subunit B); Peptide-N4-(N-acetyl-beta-glucosaminyl)asparagine amidase A heavy chain (PNG…
257214_at	AT3G15040	72.3412	239.685	3.31326	0.000457225	similar to unknown protein [Arabidopsis thaliana] (TAIR:AT4G21970.1); similar to hypothetical protein [Vitis vinifera] (GB:CAN76322.1); contains InterPro domain Protein of unknown function DUF584 (InterPro:IPR007608)
257224_at	AT3G27870	11.6863	33.4066	2.85861	0.0174541	haloacid dehalogenase-like hydrolase family protein
257226_at	AT3G27880	20.2079	79.6317	3.94063	0.013782	similar to unknown protein [Arabidopsis thaliana] (TAIR:AT1G23710.1); similar to hypothetical protein [Vitis vinifera] (GB:CAN61665.1); similar to unnamed protein product [Vitis vinifera] (GB:CAO14763.1); contains InterPro domain Protein of unknown function DUF1645 (InterPro:IPR012442)
257262_at	AT3G21890	55.1393	136.136	2.46895	0.0889473	zinc finger (B-box type) family protein
257277_at	AT3G14470	18.6656	43.6059	2.33617	0.0879208	disease resistance protein (NBS-LRR class), putative
257279_at	AT3G14430	70.4272	260.117	3.69342	0.00426055	similar to unnamed protein product [Vitis vinifera] (GB:CAO60894.1)
257293_at	AT3G15580	347.208	894.196	2.57539	0.000827558	APG8H/ATG8I (AUTOPHAGY 8H); APG8 activating enzyme/ APG8 conjugating enzyme/ APG8-specific protease/ microtubule binding
257298_at	AT3G28155	5.01297	13.2746	2.64806	0.0333746	similar to MOR1 (MICROTUBULE ORGANIZATION 1) [Arabidopsis thaliana] (TAIR:AT2G35630.1); similar to unnamed protein product [Vitis vinifera] (GB:CAO67627.1); similar to unnamed protein product [Vitis vinifera] (GB:CAO70817.1); similar to microtubule bundling polypeptide TMBP200 [Nicotiana tabacum] (GB:BAB88648.1)
257333_at	ATMG01360	99.7493	213.693	2.1423	0.0537811	cytochrome c oxidase subunit 1
257337_at	ATMG00060	21.6146	45.3519	2.09821	0.0493999	Mitochondrial NADH dehydrogenase subunit 5. The gene is trans-spliced from the three different pre-cursors, NAD5a, NAD5b and NAD5c.
257345_s_at	AT1G41700;AT1G36540;AT3G33066	14.8685	36.6569	2.46541	0.0119784	[AT1G41700, transposable element gene];[AT1G36540, transposable element gene];[AT3G33066, transposable element gene]
257369_at	AT2G35550	25.006	53.5066	2.13975	0.00541203	ATBPC7/BBR/BPC7/BPC7 (BASIC PENTACYSTEINE 7); DNA binding / transcription factor
257375_at	AT2G38640	41.6094	140.261	3.37089	0.0332113	similar to unknown protein [Arabidopsis thaliana] (TAIR:AT5G41590.1); similar to unknown [Populus trichocarpa] (GB:ABK94888.1); contains InterPro domain Protein of unknown function DUF567 (InterPro:IPR007612)
257401_at	AT1G23550	45.8996	163.659	3.56559	0.0511836	SRO2 (SIMILAR TO RCD ONE 2); NAD+ ADP-ribosyltransferase
257413_at	AT1G22910	73.2191	190.703	2.60455	0.00694142	RNA recognition motif (RRM)-containing protein
257440_at	AT2G24880	2.43714	7.25151	2.97542	0.254924	self-incompatibility protein-related
257444_at	AT2G12550	27.9387	68.2884	2.44423	0.0765972	ubiquitin-associated (UBA)/TS-N domain-containing protein
257470_at	AT1G53770	25.9543	54.366	2.09468	0.00253947	similar to unknown protein [Arabidopsis thaliana] (TAIR:AT1G17270.1); similar to unknown protein [Arabidopsis thaliana] (TAIR:AT5G50420.1); similar to Os07g0572600 [Oryza sativa (japonica cultivar-group)] (GB:NP_001060060.1); similar to hypothetical protein [Vitis vinifera] (GB:CAN80219.1); contains domain PTHR13398 (PTHR13398)
257484_at	AT1G01650	116.959	451.551	3.86077	0.000892919	peptidase
257495_at	AT1G07960	100.804	221.796	2.20028	0.00313627	ATPDIL5-1 (PDI-LIKE 5-1); thiol-disulfide exchange intermediate
257522_at	AT3G08990	28.3935	421.696	14.8519	0.000881243	yippee family protein
257536_at	AT3G02800	13.2369	48.6957	3.67879	0.0234143	phosphoprotein phosphatase
257556_at	no_match	36.3057	93.8002	2.58362	0.0707635	no_match
257560_at	AT3G14960	64.0605	160.659	2.50792	0.00256655	galactosyltransferase family protein
257563_at	AT3G19610	5.75777	12.2422	2.1262	0.141951	similar to unknown protein [Arabidopsis thaliana] (TAIR:AT1G08760.1); similar to hypothetical protein [Vitis vinifera] (GB:CAN75715.1); similar to predicted protein [Physcomitrella patens subsp. patens] (GB:EDQ63015.1); similar to predicted protein [Physcomitrella patens subsp. patens] (GB:EDQ49909.1); contains InterPro domain Protein of unknown function DUF936, plant (InterPro:IPR010341)
257591_at	AT3G24900	15.3735	34.3787	2.23623	0.0102479	disease resistance family protein / LRR family protein
257596_at	AT3G24760	58.9143	148.734	2.52459	0.00159565	F-box family protein
257611_at	AT3G26580	290.589	1427.41	4.91213	0.00537642	binding
257624_at	AT3G26220	47.8867	132.349	2.76379	0.0122816	CYP71B3 (cytochrome P450, family 71, subfamily B, polypeptide 3); oxygen binding
257628_at	AT3G26290	156.967	918.034	5.84857	0.00144442	CYP71B26 (cytochrome P450, family 71, subfamily B, polypeptide 26); oxygen binding
257634_s_at	AT3G26170;AT3G26180	164.475	932.664	5.67056	0.00295285	[AT3G26170, CYP71B19 (cytochrome P450, family 71, subfamily B, polypeptide 19); oxygen binding];[AT3G26180, CYP71B20 (cytochrome P450, family 71, subfamily B, polypeptide 20); oxygen binding]
257635_at	AT3G26280	119.826	339.655	2.83457	0.0196937	CYP71B4 (cytochrome P450, family 71, subfamily B, polypeptide 4); oxygen binding
257641_s_at	AT3G25760;AT3G25770	418.613	1722.9	4.11573	0.00121425	[AT3G25760, AOC1 (ALLENE OXIDE CYCLASE 1)];[AT3G25770, AOC2 (ALLENE OXIDE CYCLASE 2)]
257654_at	AT3G13310	100.263	338.783	3.37894	0.00321665	DNAJ heat shock N-terminal domain-containing protein
257657_at	AT3G13235	103.107	206.81	2.00579	0.0390242	ubiquitin family protein
257662_at	AT3G13320	85.9538	182.627	2.12471	0.0200943	CAX2 (CATION EXCHANGER 2); calcium:hydrogen antiporter
257672_at	AT3G20300	63.7189	299.263	4.69661	0.0652179	extracellular ligand-gated ion channel
257674_at	AT3G20390	702.367	1610.45	2.29289	0.00174673	endoribonuclease L-PSP family protein
257686_at	AT3G12800	225.386	477.507	2.11862	0.0209228	short-chain dehydrogenase/reductase (SDR) family protein
257687_at	AT3G12800	283.204	878.295	3.10127	< 0.0001	short-chain dehydrogenase/reductase (SDR) family protein
257690_at	AT3G12830	35.0329	290.504	8.29234	0.00771977	auxin-responsive family protein
257700_at	AT3G12740	371.295	878.173	2.36516	0.00545628	LEM3 (ligand-effect modulator 3) family protein / CDC50 family protein
257703_at	AT3G12640	56.5214	130.597	2.31058	0.017574	RNA binding / nucleic acid binding
257708_at	AT3G13330	134.787	370.259	2.747	0.0218904	binding
257709_at	AT3G27325	38.9393	98.2672	2.5236	0.00559766	catalytic/ hydrolase, acting on ester bonds
257713_at	AT3G27380	298.77	1183.15	3.96007	0.000494597	SDH2-1 (succinate dehydrogenase 2-1)
257719_at	AT3G18440	48.533	153.773	3.16842	0.00281915	ATALMT9 (ALUMINUM-ACTIVATED MALATE TRANSPORTER 9); anion channel/
257728_at	AT3G18295	30.6489	75.5943	2.46646	0.00485827	similar to unknown protein [Arabidopsis thaliana] (TAIR:AT1G48770.1); similar to unnamed protein product [Vitis vinifera] (GB:CAO68084.1); contains InterPro domain Protein of unknown function DUF1639 (InterPro:IPR012438)
257731_at	AT3G18430	156.913	316.371	2.01622	< 0.0001	calcium-binding EF hand family protein
257763_s_at	AT3G23120;AT3G23110	23.4935	52.4273	2.23157	0.0815493	[AT3G23120, leucine-rich repeat family protein];[AT3G23110, disease resistance family protein]
257791_at	AT3G27110	140.568	318.207	2.26372	0.0229624	peptidase M48 family protein
257795_at	AT3G15910	16.7842	38.8495	2.31466	0.00654756	unknown protein
257805_at	AT3G18830	253.03	759.585	3.00195	0.0256021	ATPLT5 (POLYOL TRANSPORTER 5); D-ribose transmembrane transporter/ D-xylose transmembrane transporter/ carbohydrate transmembrane transporter/ galactose transmembrane transporter/ glucose transmembrane transporter/ glycerol transmembrane transporter/ hydr
257824_at	AT3G25290	30.3138	336.851	11.1121	0.00421359	auxin-responsive family protein
257828_at	AT3G26670	64.5962	156.708	2.42596	0.0127859	similar to permease-related [Arabidopsis thaliana] (TAIR:AT3G23870.1); similar to unnamed protein product [Vitis vinifera] (GB:CAO49131.1); contains InterPro domain Protein of unknown function DUF803 (InterPro:IPR008521)
257832_at	AT3G26740	466.465	2084.85	4.46947	0.0160855	CCL (CCR-LIKE)
257866_at	AT3G17770	97.0591	352.541	3.63223	0.000227878	dihydroxyacetone kinase family protein
257888_at	AT3G16990	70.3456	161.778	2.29975	0.0197412	TENA/THI-4 family protein
257892_at	AT3G17020	347.154	854.707	2.46204	0.0445788	universal stress protein (USP) family protein
257893_at	AT3G17000	133.773	539.22	4.03087	0.000483027	UBC32 (UBIQUITIN-CONJUGATING ENZYME 32); ubiquitin-protein ligase
257919_at	AT3G23250	13.2314	84.9084	6.41718	0.0576687	AtMYB15/AtY19/MYB15 (myb domain protein 15); DNA binding / transcription factor
257922_at	AT3G23150	23.0041	58.5202	2.54391	0.0671583	ETR2 (ETHYLENE RESPONSE 2); receptor
257925_at	AT3G23170	18.7666	62.7119	3.34167	0.00597104	similar to unknown protein [Arabidopsis thaliana] (TAIR:AT4G14450.1)
257926_at	AT3G23280	126.781	521.112	4.11032	0.0197858	zinc finger (C3HC4-type RING finger) family protein / ankyrin repeat family protein
257940_at	AT3G21790	62.7783	263.255	4.19341	0.00715223	UDP-glucoronosyl/UDP-glucosyl transferase family protein
257951_at	AT3G21700	24.3057	188.38	7.75046	0.0094313	GTP binding
257967_at	AT3G19910	122.479	456.291	3.72546	0.000851242	zinc finger (C3HC4-type RING finger) family protein
257981_at	AT3G20770	230.761	632.673	2.74169	0.001969	EIN3 (ETHYLENE-INSENSITIVE3); transcription factor
257989_at	AT3G19770	35.7306	72.8502	2.03888	0.00328757	ATVPS9A (ARABIDOPSIS THALIANA VACUOLAR PROTEIN SORTING 9A)
258000_at	AT3G28940	468.37	1348.34	2.87879	0.0201922	avirulence-responsive protein, putative / avirulence induced gene (AIG) protein, putative
258001_at	AT3G28950	50.1217	132.319	2.63995	0.00516907	avirulence-responsive protein-related / avirulence induced gene (AIG) protein-related
258002_at	AT3G28930	68.54	428.335	6.24941	0.0334597	AIG2 (AVRRPT2-INDUCED GENE 2)
258005_at	AT3G19390	46.4608	107.829	2.32086	0.389082	cysteine proteinase, putative / thiol protease, putative
258020_at	AT3G19490	169.329	379.929	2.24373	0.00503836	ATNHD1 (Arabidopsis thaliana Na/H antiporter 1); sodium:hydrogen antiporter
258037_at	AT3G21230	57.5427	291.001	5.05713	0.187602	4CL5 (4-COUMARATE:COA LIGASE 5); 4-coumarate-CoA ligase
258047_at	AT3G21240	52.9295	122.298	2.31058	0.0286379	4CL2 (4-coumarate:CoA ligase 2); 4-coumarate-CoA ligase
258052_at	AT3G16190	110.052	242.015	2.19909	0.0618526	isochorismatase hydrolase family protein
258072_at	AT3G26090	51.3315	162.061	3.15714	0.0034818	RGS1 (REGULATOR OF G-PROTEIN SIGNALING 1)
258085_at	AT3G26100	164.706	456.291	2.77033	0.00228816	regulator of chromosome condensation (RCC1) family protein
258091_at	AT3G14560	48.5847	139.845	2.87838	0.000368091	unknown protein
258092_at	AT3G14595	189.927	1144.05	6.02363	0.000828595	similar to unknown protein [Arabidopsis thaliana] (TAIR:AT1G17080.1); similar to unknown [Populus trichocarpa] (GB:ABK95219.1); contains domain PTHR10052 (PTHR10052); contains domain PTHR10052:SF2 (PTHR10052:SF2)
258102_at	AT3G23600	303.314	955.177	3.14914	0.000952988	dienelactone hydrolase family protein
258105_at	AT3G23605	36.3688	105.625	2.90427	0.0128226	UBX domain-containing protein
258108_at	AT3G23570	216.12	855.919	3.96038	0.000683225	dienelactone hydrolase family protein
258158_at	AT3G17790	66.7504	995.257	14.9101	0.00412205	ATACP5 (acid phosphatase 5); acid phosphatase/ protein serine/threonine phosphatase
258160_at	AT3G17820	144.636	621.236	4.29518	0.00415036	ATGSKB6 (Arabidopsis thaliana glutamine synthase clone KB6); glutamate-ammonia ligase
258162_at	AT3G17810	127.136	1386.58	10.9063	0.000365567	dihydroorotate dehydrogenase family protein / dihydroorotate oxidase family protein
258171_at	AT3G21610	90.5203	220.927	2.44064	0.00205388	similar to unknown protein [Arabidopsis thaliana] (TAIR:AT1G67600.1); similar to unnamed protein product [Vitis vinifera] (GB:CAO38910.1); contains InterPro domain Acid phosphatase/vanadium-dependent haloperoxidase related (InterPro:IPR003832)
258189_at	AT3G17860	68.6133	393.08	5.72892	0.00759422	JAI3/JAZ3/TIFY6B (JASMONATE-ZIM-DOMAIN PROTEIN 3)
258194_at	AT3G29170	96.9266	237.734	2.45272	0.000812071	similar to unknown protein [Arabidopsis thaliana] (TAIR:AT2G19350.1); similar to unnamed protein product [Vitis vinifera] (GB:CAO15028.1); similar to unknown [Populus trichocarpa] (GB:ABK94415.1); contains InterPro domain Protein of unknown function DUF872, eukaryotic (InterPro:IPR008590)
258201_at	AT3G13910	33.2479	323.754	9.73757	0.0111385	similar to unknown protein [Arabidopsis thaliana] (TAIR:AT2G19460.1); similar to unknown [Populus trichocarpa] (GB:ABK95751.1)
258203_at	AT3G13950	52.1128	309.476	5.93859	0.0556644	similar to unknown protein [Arabidopsis thaliana] (TAIR:AT4G13266.1); similar to Ankyrin [Medicago truncatula] (GB:ABN08906.1)
258207_at	AT3G14050	77.4173	595.404	7.69084	0.0100095	RSH2 (RELA-SPOT HOMOLOG); catalytic
258209_at	AT3G14060	33.8655	520.747	15.3769	0.00357708	similar to unknown protein [Arabidopsis thaliana] (TAIR:AT1G54120.1); similar to unnamed protein product [Vitis vinifera] (GB:CAO45609.1)
258229_at	AT3G27700	75.9487	161.724	2.12938	0.00112388	RNA recognition motif (RRM)-containing protein
258230_s_at	AT3G27720;AT3G27710	6.8466	21.7478	3.17643	0.255984	[AT3G27720, zinc finger protein-related];[AT3G27710, zinc finger protein-related]
258237_at	AT3G27810	7.73114	24.5211	3.17173	0.00108326	ATMYB21 (MYB DOMAIN PROTEIN 21); DNA binding / transcription factor
258255_at	AT3G26800	13.2788	27.1249	2.04273	0.0293073	similar to unknown protein [Arabidopsis thaliana] (TAIR:AT2G24945.1)
258259_s_at	AT3G26820;AT3G26840	13.0943	402.709	30.7545	0.00165558	[AT3G26820, esterase/lipase/thioesterase family protein];[AT3G26840, esterase/lipase/thioesterase family protein]
258261_at	AT3G15740	10.4081	30.7322	2.95272	0.00238895	zinc finger (C3HC4-type RING finger) family protein
258262_at	AT3G15770	91.7097	185.843	2.02642	0.00821435	similar to unknown protein [Arabidopsis thaliana] (TAIR:AT5G25360.1); similar to unknown [Populus trichocarpa] (GB:ABK94402.1)
258263_at	AT3G15780	59.3299	169.681	2.85996	0.0387335	unknown protein
258274_at	AT3G15640	180.086	360.712	2.00299	0.0219215	cytochrome c oxidase family protein
258277_at	AT3G26830	79.7152	486.629	6.10459	0.102462	PAD3 (PHYTOALEXIN DEFICIENT 3); oxygen binding
258322_at	AT3G22740	34.2529	310.851	9.07517	0.0075536	HMT3 (Homocysteine S-methyltransferase 3); homocysteine S-methyltransferase
258361_at	AT3G14270	78.1435	209.309	2.67853	0.000229664	phosphatidylinositol-4-phosphate 5-kinase family protein
258362_at	AT3G14280	14.8295	306.948	20.6984	0.00691593	similar to hypothetical protein [Vitis vinifera] (GB:CAN62135.1)
258364_at	AT3G14225	12.1527	25.2834	2.08048	0.0283969	GLIP4; carboxylesterase
258374_at	AT3G14360	18.0976	57.8552	3.19684	0.00509145	lipase class 3 family protein
258382_at	AT3G15355	24.8674	51.9695	2.08986	0.00218184	PFU1/UBC25 (UBIQUITIN-CONJUGATING ENZYME 25); small conjugating protein ligase
258395_at	AT3G15500	41.826	511.172	12.2214	0.00389605	ATNAC3 (ARABIDOPSIS NAC DOMAIN CONTAINING PROTEIN 55); transcription factor
258408_at	AT3G17630	13.2431	29.2917	2.21185	0.182315	ATCHX19 (CATION/H+ EXCHANGER 19); monovalent cation:proton antiporter
258417_at	AT3G17365	51.2107	119.79	2.33916	0.00439756	catalytic
258430_at	AT3G16785	66.7607	147.721	2.21269	0.00149619	PLDP1 (PHOSPHOLIPASE D ZETA1); phospholipase D
258435_at	AT3G16740	19.3302	95.7074	4.95119	0.0105764	F-box family protein
258436_at	AT3G16720	41.7468	106.417	2.5491	0.101545	ATL2 (Arabidopsis T?xicos en Levadura 2); protein binding / zinc ion binding
258439_at	AT3G17240	199.469	475.054	2.38159	0.00413516	LPD2 (LIPOAMIDE DEHYDROGENASE 2); FAD binding / dihydrolipoyl dehydrogenase/ oxidoreductase
258443_at	no_match	15.6923	55.7062	3.5499	0.0010733	no_match
258445_at	AT3G22400	14.5756	34.0404	2.33544	0.47265	LOX5; lipoxygenase
258446_at	AT3G22430	21.2312	44.257	2.08453	0.0220043	similar to hypothetical protein [Vitis vinifera] (GB:CAN69769.1)
258448_at	AT3G22290	96.6545	300.698	3.11106	0.00776607	similar to unknown protein [Arabidopsis thaliana] (TAIR:AT1G36050.1); similar to unknown [Populus trichocarpa] (GB:ABK93267.1); contains InterPro domain Protein of unknown function DUF1692 (InterPro:IPR012936)
258452_at	AT3G22370	201.779	995.699	4.93461	0.00079616	AOX1A (alternative oxidase 1A); alternative oxidase
258458_at	AT3G22435	13.6781	29.0259	2.12208	0.00881409	XS domain-containing protein
258463_at	AT3G17410	198.635	463.01	2.33096	0.00303472	serine/threonine protein kinase, putative
258489_at	AT3G02520	334.383	798.149	2.38693	0.000432798	GRF7 (GENERAL REGULATORY FACTOR 7); protein phosphorylated amino acid binding
258491_at	AT3G02700	89.6331	203.033	2.26516	< 0.0001	NC domain-containing protein
258496_at	AT3G02460	50.4049	119.867	2.37808	0.00236041	plant adhesion molecule, putative
258501_at	AT3G06780	55.886	352.703	6.31111	0.00105489	glycine-rich protein
258507_at	AT3G06500	67.5719	1140.97	16.8853	0.0016024	beta-fructofuranosidase, putative / invertase, putative / saccharase, putative / beta-fructosidase, putative
258517_at	AT3G06580	173.254	350.149	2.02102	0.0149541	GAL1 (GALACTOSE KINASE 1); ATP binding / galactokinase
258524_at	AT3G06810	78.2008	499.813	6.39141	0.00639224	IBR3 (IBA-RESPONSE 3); acyl-CoA dehydrogenase/ oxidoreductase
258551_at	AT3G06890	31.1582	91.3712	2.9325	0.0282396	similar to unknown [Populus trichocarpa] (GB:ABK94344.1)
258555_at	AT3G06860	208.883	834.202	3.99364	0.00484019	MFP2 (MULTIFUNCTIONAL PROTEIN); enoyl-CoA hydratase
258563_at	AT3G05970	169.218	597.318	3.52987	0.010074	LACS6 (LONG-CHAIN ACYL-COA SYNTHETASE 6)
258565_at	AT3G04350	70.256	290.977	4.14166	< 0.0001	similar to unknown protein [Arabidopsis thaliana] (TAIR:AT5G18490.1); similar to unknown protein [Arabidopsis thaliana] (TAIR:AT5G43950.1); similar to unknown protein [Arabidopsis thaliana] (TAIR:AT1G04090.1); similar to hypothetical protein [Vitis vinifera] (GB:CAN77840.1); similar to hypothetical protein [Vitis vinifera] (GB:CAN61465.1); similar to unnamed protein product [Vitis vinifera] (GB:C…
258567_at	AT3G04080	36.1924	110.156	3.04361	0.000120195	ATAPY1 (APYRASE 1); calmodulin binding
258572_at	AT3G04270	7.52759	18.6887	2.4827	0.0224051	two-component response regulator
258577_at	AT3G04220	28.8519	58.4935	2.02737	0.151479	disease resistance protein (TIR-NBS-LRR class), putative
258584_at	AT3G04090	344.608	690.801	2.0046	0.00317714	SIP1;1 (SMALL AND BASIC INTRINSIC PROTEIN 1A)
258610_at	AT3G02875	31.1658	636.845	20.4341	0.00202017	ILR1 (IAA-LEUCINE RESISTANT 1); metallopeptidase
258647_at	AT3G07870	92.9094	232.38	2.50114	0.00274097	F-box family protein
258649_at	AT3G09840	675.029	1369.67	2.02906	0.00448079	CDC48 (CELL DIVISION CYCLE 48); ATPase
258650_at	AT3G09830	84.2404	177.254	2.10415	0.14433	protein kinase, putative
258664_at	AT3G08700	3.68583	17.0619	4.62905	0.060957	UBC12 (ubiquitin-conjugating enzyme 12); ubiquitin-protein ligase
258665_at	AT3G08710	102.857	243.641	2.36873	0.00397944	ATH9 (thioredoxin H-type 9); thiol-disulfide exchange intermediate
258678_at	AT3G08690	123.688	421.886	3.41089	0.000111492	UBC11 (ubiquitin-conjugating enzyme 11); ubiquitin-protein ligase
258682_at	AT3G08720	25.3648	160.357	6.32202	0.0347878	ATPK19 (ARABIDOPSIS THALIANA PROTEIN KINASE 19); kinase
258683_at	AT3G08760	38.2566	284.638	7.44024	0.0364426	ATSIK; kinase
258693_at	AT3G08650	199.41	413.18	2.07202	0.00187442	metal transporter family protein
258694_at	AT3G08660	6.82454	17.8198	2.61114	0.193043	phototropic-responsive protein, putative
258699_at	AT3G09470	72.097	183.793	2.54925	0.00193876	Identical to UNC93-like protein [Arabidopsis Thaliana] (GB:Q94AA1;GB:Q67XL1;GB:Q67Y57;GB:Q9SF56); similar to hypothetical protein [Vitis vinifera] (GB:CAN76819.1); contains InterPro domain Protein of unknown function DUF895, eukaryotic (InterPro:IPR010291); contains InterPro domain MFS general substrate transporter (InterPro:IPR016196)
258706_at	AT3G09570	182.774	397.194	2.17314	0.0159412	similar to unknown protein [Arabidopsis thaliana] (TAIR:AT5G18520.1); similar to unnamed protein product [Vitis vinifera] (GB:CAO18079.1); contains InterPro domain Transmembrane receptor, eukaryota; (InterPro:IPR009637)
258714_at	AT3G09770	78.1384	165.995	2.12437	0.0107617	zinc finger (C3HC4-type RING finger) family protein
258718_at	AT3G09760	40.4383	88.9642	2.2	0.0180802	zinc finger (C3HC4-type RING finger) family protein
258721_at	AT3G09560	84.1707	179.667	2.13455	0.030556	lipin family protein
258731_at	AT3G11880	71.2766	203.603	2.85652	0.00275354	similar to unknown protein [Arabidopsis thaliana] (TAIR:AT1G70770.1); similar to unnamed protein product [Vitis vinifera] (GB:CAO42317.1); contains domain PTHR13448 (PTHR13448)
258735_at	AT3G05880	382.694	1915.25	5.00466	0.00634071	RCI2A (RARE-COLD-INDUCIBLE 2A)
258759_at	AT3G10800	122.173	276.998	2.26726	0.000426952	BZIP28; DNA binding / transcription factor
258787_at	AT3G11840	34.2655	153.377	4.47613	0.0145786	U-box domain-containing protein
258788_at	AT3G11780	361.423	776.677	2.14894	0.0064085	MD-2-related lipid recognition domain-containing protein / ML domain-containing protein
258791_at	AT3G04720	374.477	1080.71	2.88591	0.0495198	PR4 (PATHOGENESIS-RELATED 4)
258792_at	AT3G04640	65.6638	400.967	6.10636	0.00954336	glycine-rich protein
258809_at	AT3G04070	66.0616	862.082	13.0497	0.00214027	ANAC047 (Arabidopsis NAC domain containing protein 47); transcription factor
258815_at	AT3G04000	106.587	911.93	8.55572	0.011215	short-chain dehydrogenase/reductase (SDR) family protein
258822_s_at	AT3G07220;AT3G07260	52.4689	107.107	2.04135	0.00971181	[AT3G07220, transcriptional activator, putative];[AT3G07260, forkhead-associated domain-containing protein / FHA domain-containing protein]
258829_at	AT3G07100	195.063	492.882	2.52678	0.000951726	protein transport protein Sec24, putative
258831_at	AT3G07080	49.363	104.901	2.12509	0.0768212	membrane protein
258833_at	AT3G07274	20.8712	65.0258	3.11557	0.0221425	unknown pseudogene
258856_at	AT3G02040	32.3348	107.15	3.31375	0.360231	SRG3 (SENESCENCE-RELATED GENE 3); glycerophosphodiester phosphodiesterase
258880_at	AT3G06420	59.2202	667.51	11.2717	0.00403916	ATG8H (AUTOPHAGY 8H); microtubule binding
258901_at	AT3G05640	16.8152	460.421	27.3812	0.0484185	protein phosphatase 2C, putative / PP2C, putative
258902_at	AT3G06483	289.298	604.469	2.08944	0.0387121	PDK (PYRUVATE DEHYDROGENASE KINASE); ATP binding / pyruvate dehydrogenase (acetyl-transferring) kinase
258915_at	AT3G10640	69.7078	223.084	3.20027	0.0029798	VPS60.1
258921_at	AT3G10500	98.9006	404.903	4.09404	0.00189964	ANAC053 (Arabidopsis NAC domain containing protein 53); transcription factor
258941_at	AT3G09940	26.9236	561.977	20.873	0.274583	ATMDAR3/MDHAR (MONODEHYDROASCORBATE REDUCTASE); monodehydroascorbate reductase (NADH)
258944_at	AT3G10390	17.351	39.9595	2.30302	0.0197805	FLD (FLOWERING LOCUS D); amine oxidase
258957_at	AT3G01420	49.8825	157.169	3.15078	0.00767941	ALPHA-DOX1 (ALPHA-DIOXYGENASE 1)
258970_at	AT3G10410	117.979	852.631	7.22696	0.0100323	SCPL49 (serine carboxypeptidase-like 49); serine carboxypeptidase
258978_at	AT3G09320	66.5797	137.23	2.06114	0.000192614	zinc finger (DHHC type) family protein
258979_at	AT3G09440	641.082	1352.09	2.10908	0.0660876	heat shock cognate 70 kDa protein 3 (HSC70-3) (HSP70-3)
258982_at	AT3G08870	29.1404	81.2842	2.78939	0.00727095	lectin protein kinase, putative
258983_at	AT3G08860	19.1248	153.441	8.02315	0.0120354	alanine--glyoxylate aminotransferase, putative / beta-alanine-pyruvate aminotransferase, putative / AGT, putative
258998_at	AT3G01820	45.1159	99.6383	2.2085	0.00225634	adenylate kinase family protein
259005_at	AT3G01930	45.0036	116.503	2.58875	0.00118038	nodulin family protein
259016_at	AT3G07480	362.06	754.963	2.08518	0.000171495	electron carrier/ iron-sulfur cluster binding
259018_at	AT3G07390	79.4135	173.896	2.18975	0.29142	AIR12 (Auxin-Induced in Root cultures 12); extracellular matrix structural constituent
259019_at	AT3G07370	40.7544	106.953	2.62433	0.000158207	ATCHIP/CHIP (CARBOXYL TERMINUS OF HSC70-INTERACTING PROTEIN); ubiquitin-protein ligase
259033_at	AT3G09410	34.4973	234.106	6.78622	0.0704256	pectinacetylesterase family protein
259037_at	AT3G09350	151.595	485.832	3.2048	0.00190014	armadillo/beta-catenin repeat family protein
259039_at	AT3G09250	105.529	267.941	2.53902	0.00466239	DNA binding / nuclease
259043_at	AT3G03440	15.5048	96.138	6.20051	0.000135329	armadillo/beta-catenin repeat family protein
259052_at	AT3G03490	70.6648	223.269	3.15955	0.00074229	PEX19-1 (PEROXIN 19-1)
259053_at	AT3G03320	28.1072	57.5879	2.04887	0.00205497	similar to unknown protein [Arabidopsis thaliana] (TAIR:AT2G43470.1); similar to unnamed protein product [Vitis vinifera] (GB:CAO46227.1); contains InterPro domain ProFAR isomerase-like (InterPro:IPR010759)
259057_at	AT3G03310	23.9582	214.181	8.93977	0.00290039	lecithin:cholesterol acyltransferase family protein / LACT family protein
259058_at	AT3G03470	79.8664	1881.18	23.5541	< 0.0001	CYP89A9 (cytochrome P450, family 87, subfamily A, polypeptide 9); oxygen binding
259068_at	AT3G07560	230.189	574.042	2.49378	0.0021482	APM2/PEX13 (ABERRANT PEROXISOME MORPHOLOGY 2); protein binding
259073_at	AT3G02290	44.0584	100.66	2.2847	0.00766334	zinc finger (C3HC4-type RING finger) family protein
259081_at	AT3G05030	38.4188	159.051	4.13992	0.00347741	NHX2 (sodium proton exchanger 2); sodium:hydrogen antiporter
259100_at	AT3G04880	53.4509	139.31	2.60632	0.0019703	DRT102 (DNA-DAMAGE-REPAIR/TOLERATION 2)
259102_at	AT3G11660	189.332	874.656	4.61968	0.00184921	NHL1 (NDR1/HIN1-like 1)
259110_at	AT3G05570	40.5271	88.1748	2.1757	0.00770992	similar to unknown protein [Arabidopsis thaliana] (TAIR:AT4G39235.1); similar to hypothetical protein OsI_027197 [Oryza sativa (indica cultivar-group)] (GB:EAZ05965.1)
259118_at	AT3G01310	85.5386	267.223	3.12401	0.047529	acid phosphatase/ oxidoreductase/ transition metal ion binding
259129_at	AT3G02150	65.3836	276.914	4.23522	0.000391971	PTF1 (PLASTID TRANSCRIPTION FACTOR 1); transcription factor
259133_at	AT3G05400	32.326	192.112	5.94296	0.00762616	sugar transporter, putative
259134_at	AT3G05390	11.0809	62.3487	5.62667	0.0222554	similar to unknown protein [Arabidopsis thaliana] (TAIR:AT4G01240.1); similar to unnamed protein product [Vitis vinifera] (GB:CAO17562.1); similar to hypothetical protein [Vitis vinifera] (GB:CAN77378.1); contains domain SSF53335 (SSF53335); contains domain PROKAR_LIPOPROTEIN (PS51257)
259137_at	AT3G10300	29.5604	274.315	9.2798	0.000565454	calcium-binding EF hand family protein
259146_at	AT3G10370	87.3164	225.72	2.58508	0.00606485	glycerol-3-phosphate dehydrogenase, putative
259149_at	AT3G10340	37.7843	117.205	3.10194	0.358227	phenylalanine ammonia-lyase, putative
259152_at	AT3G10210	57.2681	136.729	2.38753	0.00601487	similar to Rho-GTPase-activating protein-related [Arabidopsis thaliana] (TAIR:AT4G35750.1); similar to unknown [Populus trichocarpa] (GB:ABK94010.1); contains InterPro domain Cellular retinaldehyde-binding/triple function, C-terminal (InterPro:IPR001251)
259153_at	AT3G10250	80.5687	242.08	3.00464	0.00248309	similar to unknown protein [Arabidopsis thaliana] (TAIR:AT5G04090.2); similar to unnamed protein product [Vitis vinifera] (GB:CAO63062.1); contains InterPro domain Conserved hypothetical protein CHP01589, plant (InterPro:IPR006476)
259154_at	AT3G10260	261.938	721.238	2.75347	0.016983	reticulon family protein
259162_at	AT3G01640	31.8989	95.4995	2.99382	0.011614	GHMP kinase family protein
259165_at	AT3G01472;AT3G01470	269.089	538.526	2.00129	0.0344572	[AT3G01472, CPuORF33 (Conserved peptide upstream open reading frame 33)];[AT3G01470, ATHB-1 (Homeobox-leucine zipper protein HAT5); transcription factor]
259178_at	AT3G01650	59.6799	141.312	2.36783	0.00291457	RGLG1 (RING DOMAIN LIGASE1); protein binding / zinc ion binding
259184_at	AT3G01520	237.666	537.89	2.26322	0.00596513	universal stress protein (USP) family protein
259194_at	AT3G01540	315.927	830.17	2.62772	0.0037472	DRH1 (DEAD box RNA helicase 1)
259198_at	AT3G03610	50.1432	102.011	2.0344	0.039157	phagocytosis and cell motility protein ELMO1-related
259214_at	AT3G09085	77.0555	156.292	2.02831	0.00537264	similar to unnamed protein product [Vitis vinifera] (GB:CAO15778.1)
259226_at	AT3G07700	303.926	1030.64	3.39109	0.000928842	ABC1 family protein
259228_at	AT3G07720	157.922	544.823	3.44996	0.000242114	kelch repeat-containing protein
259231_at	AT3G11410	219.725	1211.75	5.51484	0.000156944	AHG3/ATPP2CA (ARABIDOPSIS THALIANA PROTEIN PHOSPHATASE 2CA); protein binding / protein serine/threonine phosphatase
259232_at	AT3G11420	46.3998	244.706	5.27386	0.00193325	fringe-related protein
259235_at	AT3G11600	53.1298	146.264	2.75296	0.0214238	similar to unknown protein [Arabidopsis thaliana] (TAIR:AT5G06270.1); similar to unnamed protein product [Vitis vinifera] (GB:CAO15841.1); similar to hypothetical protein [Vitis vinifera] (GB:CAN79170.1)
259246_s_at	AT3G07730;AT4G01170	16.4534	35.6553	2.16705	0.0823647	[AT3G07730, similar to unknown protein [Arabidopsis thaliana] (TAIR:AT4G01170.1); similar to hypothetical protein OsJ_017835 [Oryza sativa (japonica cultivar-group)] (GB:EAZ34352.1); similar to Os05g0423200 [Oryza sativa (japonica cultivar-group)] (GB:NP_001055589.1)];[AT4G01170, similar to unknown protein [Arabidopsis thaliana] (TAIR:AT3G07730.1); similar to hypothetical protein OsJ_017835 [Oryz…
259253_at	AT3G07640	53.3334	181.849	3.40966	0.0108973	similar to unnamed protein product [Vitis vinifera] (GB:CAO41126.1)
259256_at	AT3G07680	216.078	438.518	2.02945	0.0004326	emp24/gp25L/p24 family protein
259271_at	AT3G01170	61.4365	161.896	2.63517	0.0105083	structural constituent of ribosome
259293_at	AT3G11580	15.1585	87.5593	5.77624	0.00725881	DNA-binding protein, putative
259297_at	AT3G05360	23.7787	91.7753	3.85957	0.00274725	disease resistance family protein / LRR family protein
259306_at	AT3G05290	30.3837	172.632	5.68173	0.0012557	mitochondrial substrate carrier family protein
259318_at	AT3G01100	70.4332	194.576	2.76256	0.000439064	HYP1 (HYPOTHETICAL PROTEIN 1)
259321_at	AT3G01040	89.8608	326.03	3.62817	0.000272977	GAUT13 (Galacturonosyltransferase 13); polygalacturonate 4-alpha-galacturonosyltransferase/ transferase, transferring glycosyl groups / transferase, transferring hexosyl groups
259337_at	AT3G03720	120.918	300.551	2.48558	0.00093091	CAT4 (CATIONIC AMINO ACID TRANSPORTER 4); cationic amino acid transmembrane transporter
259354_at	AT3G05220	216.434	694.472	3.2087	0.00447187	heavy-metal-associated domain-containing protein
259356_at	AT3G05250	34.7975	89.4964	2.57192	0.0200233	zinc finger (C3HC4-type RING finger) family protein
259380_at	AT3G16340	42.3645	108.323	2.55693	0.0871178	ATPDR1/PDR1 (PLEIOTROPIC DRUG RESISTANCE 1); ATPase, coupled to transmembrane movement of substances
259381_s_at	AT3G16410;AT3G16390;AT3G16400	480.168	2539.47	5.28872	0.00111448	[AT3G16410, jacalin lectin family protein];[AT3G16390, jacalin lectin family protein];[AT3G16400, ATMLP-470 (MYROSINASE-BINDING PROTEIN-LIKE PROTEIN-470)]
259383_at	AT3G16470	556.807	3105.95	5.57815	0.000384804	JR1 (Jacalin lectin family protein)
259395_at	AT1G06400	209.241	424.475	2.02865	0.00588028	ARA2 (Arabidopsis Rab GTPase homolog A1a); GTP binding
259399_at	AT1G17710	18.8756	51.7525	2.74176	0.240901	phosphoric monoester hydrolase
259403_at	AT1G17745	169.221	1648.36	9.74086	0.00018601	PGDH (3-PHOSPHOGLYCERATE DEHYDROGENASE); phosphoglycerate dehydrogenase
259410_at	AT1G13340	31.2278	832.965	26.6738	0.00560157	similar to unknown protein [Arabidopsis thaliana] (TAIR:AT1G34220.2); similar to unknown [Carica papaya] (GB:ABS01355.1); contains InterPro domain Protein of unknown function DUF292, eukaryotic (InterPro:IPR005061)
259416_at	AT1G02305	317.171	698.987	2.20382	0.0436396	cathepsin B-like cysteine protease, putative
259418_at	AT1G02390	14.5669	180.7	12.4048	0.00144517	ATGPAT2/GPAT2 (GLYCEROL-3-PHOSPHATE ACYLTRANSFERASE 2); acyltransferase
259420_at	AT1G13900	112.924	228.516	2.02364	0.00875304	calcineurin-like phosphoesterase family protein
259424_at	AT1G13830	14.6568	36.8642	2.51516	0.0216292	beta-1,3-glucanase-related
259426_at	AT1G01470	222.334	1855.96	8.34763	0.00534614	LEA14 (LATE EMBRYOGENESIS ABUNDANT 14)
259428_at	AT1G01560	33.7066	140.978	4.1825	0.0246209	ATMPK11 (Arabidopsis thaliana MAP kinase 11); MAP kinase/ kinase
259441_at	AT1G02300	34.6584	98.3072	2.83646	0.0538848	cathepsin B-like cysteine protease, putative
259445_at	AT1G02400	22.4031	143.976	6.42659	0.000831849	ATGA2OX6/DTA1 (GIBBERELLIN 2-OXIDASE 6); gibberellin 2-beta-dioxygenase
259479_at	AT1G19020	93.3691	405.801	4.3462	0.0829485	similar to unknown protein [Arabidopsis thaliana] (TAIR:AT3G48180.1); similar to unnamed protein product [Vitis vinifera] (GB:CAO40966.1)
259488_at	AT1G15780	78.6996	182.965	2.32485	0.046132	protein binding / transcription cofactor
259489_at	AT1G15790	15.359	53.2595	3.46764	0.0209696	similar to protein binding / transcription cofactor [Arabidopsis thaliana] (TAIR:AT1G15780.1); similar to Os08g0564800 [Oryza sativa (japonica cultivar-group)] (GB:NP_001062533.1); similar to hypothetical protein OsJ_027171 [Oryza sativa (japonica cultivar-group)] (GB:EAZ43688.1); similar to CTV.22 [Poncirus trifoliata] (GB:AAN62354.1)
259497_at	AT1G15860	86.17	173.341	2.01162	0.0362235	calcium ion binding
259498_at	AT1G15880	144.678	352.907	2.43927	0.00043227	GOS11 (GOLGI SNARE 11); SNARE binding
259502_at	AT1G15670	166.786	1240.19	7.43577	0.00461306	kelch repeat-containing F-box family protein
259507_at	AT1G43910	49.6264	721.958	14.5479	0.00531176	AAA-type ATPase family protein
259516_at	AT1G20450	171.368	2073.11	12.0975	0.00487818	ERD10/LTI45 (EARLY RESPONSIVE TO DEHYDRATION 10)
259517_at	AT1G20630	95.6301	696.275	7.28092	0.00484291	CAT1 (CATALASE 1); catalase
259518_at	AT1G20510	81.4094	386.788	4.75115	0.000792826	OPCL1 (OPC-8:0 COA LIGASE1); 4-coumarate-CoA ligase
259553_x_at	AT1G21310	71.2057	197.612	2.77522	0.537197	ATEXT3 (EXTENSIN 3); structural constituent of cell wall
259554_at	AT1G21220	15.7188	36.3993	2.31565	0.0526408	transposable element gene
259559_at	AT1G21240	10.168	45.1157	4.43701	0.0975627	WAK3 (WALL ASSOCIATED KINASE 3); kinase/ protein serine/threonine kinase
259570_at	AT1G20440	189.784	1711.6	9.01869	0.0170333	COR47 (cold regulated 47)
259583_at	AT1G28070	19.3151	51.3885	2.66053	0.0153934	protein binding
259588_at	AT1G27930	183.735	423.453	2.30469	0.00410927	similar to unknown protein [Arabidopsis thaliana] (TAIR:AT1G67330.1); similar to unknown [Populus trichocarpa] (GB:ABK93495.1); contains InterPro domain Protein of unknown function DUF579, plant (InterPro:IPR006514)
259594_at	AT1G28140	211.083	555.84	2.63327	0.00629405	similar to unnamed protein product [Vitis vinifera] (GB:CAO68697.1)
259598_at	AT1G27980	150.719	352.271	2.33727	0.00215179	pyridoxal-dependent decarboxylase family protein
259609_at	AT1G52410	67.8818	855.942	12.6093	0.0224582	TSA1 (TSK-ASSOCIATING PROTEIN 1); calcium ion binding / protein binding
259610_at	AT1G52320	56.1301	126.204	2.24841	0.035612	similar to unknown protein [Arabidopsis thaliana] (TAIR:AT5G25590.1); similar to unnamed protein product [Vitis vinifera] (GB:CAO45918.1); contains InterPro domain Protein of unknown function DUF632 (InterPro:IPR006867)
259616_at	AT1G47960	55.6442	255.868	4.59828	0.00211784	C/VIF1 (CELL WALL / VACUOLAR INHIBITOR OF FRUCTOSIDASE 1); pectinesterase inhibitor
259626_at	AT1G42990	135.883	343.917	2.53098	0.0157387	ATBZIP60 (BASIC REGION/LEUCINE ZIPPER MOTIF 60); DNA binding / transcription factor
259640_at	AT1G52400	567.32	2442.62	4.30554	0.011722	BGL1 (BETA-GLUCOSIDASE HOMOLOG 1); hydrolase, hydrolyzing O-glycosyl compounds
259651_at	AT1G55280	29.0934	91.1474	3.13292	0.0489929	similar to unnamed protein product [Vitis vinifera] (GB:CAO22049.1); contains InterPro domain Lipase/lipooxygenase, PLAT/LH2 (InterPro:IPR008976)
259655_at	AT1G55210	136.961	395.777	2.88971	0.126614	disease resistance response
259661_at	AT1G55265	41.929	643.188	15.3399	0.000239244	similar to unknown protein [Arabidopsis thaliana] (TAIR:AT5G19860.1); similar to hypothetical protein [Vitis vinifera] (GB:CAN64354.1); contains InterPro domain Protein of unknown function DUF538 (InterPro:IPR007493)
259666_at	AT1G55310	99.2886	225.609	2.27226	0.000430571	SR33 (SC35-like splicing factor 33); RNA binding
259675_at	AT1G77710	292.103	706.173	2.41755	0.00167682	Identical to Probable ubiquitin-fold modifier 1 precursor [Arabidopsis Thaliana] (GB:Q9CA23); similar to unknown [Populus trichocarpa] (GB:ABK93968.1); similar to unnamed protein product [Vitis vinifera] (GB:CAO61814.1); contains InterPro domain Ubiquitin-like, Ufm1 (InterPro:IPR005375)
259694_at	AT1G63180	41.3551	151.857	3.67201	0.0341974	UGE3 (UDP-D-GLUCOSE/UDP-D-GALACTOSE 4-EPIMERASE 3); UDP-glucose 4-epimerase/ protein dimerization
259701_at	AT1G77770	82.1364	167.309	2.03696	0.0042158	protein binding / zinc ion binding
259704_at	AT1G77680	56.4499	136.668	2.42105	0.0318231	ribonuclease II family protein
259705_at	AT1G77450	48.6231	210.484	4.32889	0.00354748	ANAC032 (Arabidopsis NAC domain containing protein 32); transcription factor
259708_at	AT1G77420	67.3031	322.513	4.79195	0.00807104	hydrolase, alpha/beta fold family protein
259711_at	AT1G77570	9.91841	20.9036	2.10756	0.00175934	DNA binding / transcription factor
259721_at	AT1G60890	49.1537	115.34	2.34651	0.0115137	phosphatidylinositol-4-phosphate 5-kinase family protein
259725_at	AT1G61065	33.9093	129.611	3.82228	0.00334013	similar to unknown protein [Arabidopsis thaliana] (TAIR:AT4G27435.1); similar to unknown [Populus trichocarpa] (GB:ABK92609.1); contains InterPro domain Protein of unknown function DUF1218 (InterPro:IPR009606)
259734_at	AT1G77500	18.3699	44.608	2.42832	0.00142176	similar to unknown protein [Arabidopsis thaliana] (TAIR:AT1G21740.1); similar to unnamed protein product [Vitis vinifera] (GB:CAO61884.1); contains InterPro domain Protein of unknown function DUF632 (InterPro:IPR006867); contains InterPro domain Protein of unknown function DUF630 (InterPro:IPR006868)
259743_at	AT1G71140	36.8405	116.999	3.17583	0.00198068	MATE efflux family protein
259747_at	AT1G71170	26.4776	54.3416	2.05236	0.0151588	6-phosphogluconate dehydrogenase NAD-binding domain-containing protein
259750_at	AT1G71130	38.0088	102.841	2.70571	0.0316184	AP2 domain-containing transcription factor, putative
259756_at	AT1G71080	47.9802	185.136	3.85858	0.00391782	similar to unknown protein [Arabidopsis thaliana] (TAIR:AT5G38050.1); similar to unknown [Populus trichocarpa] (GB:ABK95382.1); contains domain PTHR15970:SF2 (PTHR15970:SF2); contains domain PTHR15970 (PTHR15970)
259757_at	AT1G77510	111.192	414.407	3.72696	0.00703805	ATPDIL1-2 (PDI-LIKE 1-2); protein disulfide isomerase
259764_at	AT1G64280	89.4654	220.41	2.46364	0.00287831	NPR1 (NONEXPRESSER OF PR GENES 1); protein binding
259766_at	AT1G64360	82.4109	197.824	2.40046	0.0178192	unknown protein
259768_at	AT1G29390	142.577	379.134	2.65916	0.00775833	COR314-TM2 (cold regulated 314 thylakoid membrane 2)
259769_at	AT1G29400	97.0345	403.156	4.15477	0.0018549	AML5 (ARABIDOPSIS MEI2-LIKE PROTEIN 5); RNA binding
259770_s_at	AT1G07780;AT1G29410;AT5G05590	78.883	205.802	2.60895	0.0384694	[AT1G07780, PAI1 (PHOSPHORIBOSYLANTHRANILATE ISOMERASE 1); phosphoribosylanthranilate isomerase];[AT1G29410, PAI3 (PHOSPHORIBOSYLANTHRANILATE ISOMERASE 3); phosphoribosylanthranilate isomerase];[AT5G05590, PAI2 (PHOSPHORIBOSYLANTHRANILATE ISOMERASE 2); phosphoribosylanthranilate isomerase]
259792_at	AT1G29690	44.5562	129.247	2.90077	0.0396068	CAD1 (CONSTITUTIVELY ACTIVATED CELL DEATH 1)
259802_at	AT1G72260	10.2997	25.3953	2.46563	0.0368885	THI2.1 (THIONIN 2.1); toxin receptor binding
259819_at	AT1G49820	77.5114	196.471	2.53473	0.00442767	ATMTK; S-methyl-5-thioribose kinase
259824_at	AT1G66240	441.012	1010.99	2.29244	0.000997656	ATX1; metal ion binding
259864_at	AT1G72800	46.1547	261.355	5.6626	0.00751241	nuM1-related
259865_at	AT1G72710	240.449	540.193	2.2466	0.00860488	CKL2; casein kinase I/ kinase
259878_at	AT1G76790	61.1543	534.178	8.73492	0.00062679	O-methyltransferase family 2 protein
259879_at	AT1G76650	21.9548	122.679	5.58783	0.107834	CML38; calcium ion binding
259884_at	AT1G76390	51.7503	336.61	6.5045	0.00086207	armadillo/beta-catenin repeat family protein / U-box domain-containing protein
259885_at	AT1G76380	36.214	117.632	3.24824	0.00132281	DNA-binding bromodomain-containing protein
259910_at	AT1G72700	49.4162	228.801	4.63009	0.00571991	haloacid dehalogenase-like hydrolase family protein
259911_at	AT1G72680	111.662	696.246	6.23527	0.00341916	cinnamyl-alcohol dehydrogenase, putative
259922_at	AT1G72770	262.465	672.45	2.56206	0.00335955	HAB1 (HOMOLOGY TO ABI1); protein serine/threonine phosphatase
259964_at	AT1G53680	8.12988	16.4965	2.02912	0.198728	ATGSTU28 (Arabidopsis thaliana Glutathione S-transferase (class tau) 28); glutathione transferase
259971_at	AT1G76580	38.046	135.895	3.57186	0.00705955	transcription factor
259977_at	AT1G76590	31.6795	368.406	11.6292	0.0101169	zinc-binding family protein
259979_at	AT1G76600	222.865	550.196	2.46874	0.000861909	similar to unknown protein [Arabidopsis thaliana] (TAIR:AT1G21010.1); similar to hypothetical protein [Vitis vinifera] (GB:CAN67638.1)
259980_at	AT1G76520	309.161	854.106	2.76266	0.00364519	auxin efflux carrier family protein
259983_at	AT1G76490	531.309	1864.55	3.50934	0.000953778	HMG1 (3-HYDROXY-3-METHYLGLUTARYL COA REDUCTASE)
259990_s_at	AT5G23410;AT1G68050;AT5G42730	50.3108	222.689	4.42626	0.0739281	[AT5G23410, similar to FKF1 (FLAVIN-BINDING KELCH DOMAIN F BOX PROTEIN), ubiquitin-protein ligase [Arabidopsis thaliana] (TAIR:AT1G68050.1); similar to unnamed protein product [Vitis vinifera] (GB:CAO42365.1); contains domain PTHR23244 (PTHR23244); contains domain PTHR23244:SF9 (PTHR23244:SF9)];[AT1G68050, FKF1 (FLAVIN-BINDING KELCH DOMAIN F BOX PROTEIN); ubiquitin-protein ligase];[AT5G42730, pse…
259992_at	AT1G67970	17.8535	187.536	10.5041	0.0108244	AT-HSFA8 (Arabidopsis thaliana heat shock transcription factor A8); DNA binding / transcription factor
260005_at	AT1G67920	18.7771	146.173	7.78464	0.00014267	similar to unknown protein [Arabidopsis thaliana] (TAIR:AT1G24600.1)
260012_at	AT1G67865	791.197	2542.58	3.21358	0.00832908	unknown protein
260015_at	AT1G67980	22.1267	143.909	6.50388	0.0218244	CCoAMT (caffeoyl-CoA 3-O-methyltransferase); caffeoyl-CoA O-methyltransferase
260026_at	AT1G29970	151.161	616.028	4.07531	0.000388212	RPL18AA (60S RIBOSOMAL PROTEIN L18A-1)
260039_at	AT1G68795	21.4893	57.8506	2.69206	0.00990092	CLE12 (CLAVATA3/ESR-RELATED 12); receptor binding
260042_at	AT1G68820	61.7399	249.426	4.03994	0.0241927	membrane protein, putative
260046_at	AT1G73805	30.0602	153.096	5.09296	0.0415846	calmodulin binding
260048_at	AT1G73750	93.3963	598.801	6.4114	0.0060552	similar to unknown protein [Arabidopsis thaliana] (TAIR:AT1G15060.1); similar to unnamed protein product [Vitis vinifera] (GB:CAO42199.1); contains InterPro domain Uncharacterised conserved protein UCP031088, alpha/beta hydrolase, At1g15070 (InterPro:IPR016969)
260051_at	AT1G78210	66.5942	373.622	5.61043	0.171713	hydrolase, alpha/beta fold family protein
260054_at	AT1G78130	26.7589	57.3105	2.14173	0.0412788	UNE2 (unfertilized embryo sac 2); carbohydrate transmembrane transporter/ sugar:hydrogen ion symporter
260101_at	AT1G73260	85.0149	2406.35	28.305	< 0.0001	trypsin and protease inhibitor family protein / Kunitz family protein
260110_at	AT1G63350	27.1844	55.6916	2.04866	0.0274942	disease resistance protein (CC-NBS-LRR class), putative
260116_at	AT1G33960	8.60868	271.336	31.519	0.00636342	AIG1 (AVRRPT2-INDUCED GENE 1); GTP binding
260129_at	AT1G36380	77.4149	233.697	3.01876	0.00282886	electron carrier/ ubiquinol-cytochrome-c reductase
260141_at	AT1G66350	16.6469	76.2529	4.58061	0.00697875	RGL1 (RGA-LIKE 1); transcription factor
260156_at	AT1G52880	65.5844	262.832	4.00754	0.000376203	NAM (Arabidopsis NAC domain containing protein 18); transcription factor
260171_at	AT1G71910	32.0752	70.1351	2.18658	0.00489159	unknown protein
260191_at	AT1G67580	116.615	278.746	2.39031	0.0737638	protein kinase family protein
260196_at	AT1G67570	35.6738	75.079	2.1046	0.0169081	similar to unknown protein [Arabidopsis thaliana] (TAIR:AT1G50630.1); similar to unnamed protein product [Vitis vinifera] (GB:CAO46672.1)
260205_at	AT1G70700	218.046	1112.31	5.10124	0.0289235	JAZ9/TIFY7 (JASMONATE-ZIM-DOMAIN PROTEIN 9)
260231_at	AT1G74410	43.1237	103.687	2.40441	0.00419986	zinc finger (C3HC4-type RING finger) family protein
260237_at	AT1G74430	22.4074	104.206	4.65051	0.0897626	MYB95 (myb domain protein 95); DNA binding / transcription factor
260239_at	AT1G74360	13.2128	94.5934	7.15923	0.11907	leucine-rich repeat transmembrane protein kinase, putative
260243_at	AT1G63720	34.6453	254.593	7.34858	0.00291097	similar to hydroxyproline-rich glycoprotein family protein [Arabidopsis thaliana] (TAIR:AT5G52430.1); similar to unknown [Thellungiella halophila] (GB:ABJ98061.1)
260248_at	AT1G74310	64.8113	201.811	3.11383	0.0265974	ATHSP101 (HEAT SHOCK PROTEIN 101); ATP binding / ATPase
260249_s_at	AT1G74280;AT1G74290	15.3512	50.9323	3.31781	0.0292397	[AT1G74280, hydrolase, alpha/beta fold family protein];[AT1G74290, esterase/lipase/thioesterase family protein]
260264_at	AT1G68500	28.4874	79.8498	2.80299	0.0273503	similar to hypothetical protein [Vitis vinifera] (GB:CAN66643.1)
260268_at	AT1G68490	161.984	330.991	2.04336	0.0961565	similar to unknown protein [Arabidopsis thaliana] (TAIR:AT1G13390.2); similar to unknown protein [Arabidopsis thaliana] (TAIR:AT1G13390.1); similar to unknown [Paeonia suffruticosa] (GB:ABW74476.1)
260269_at	AT1G63740	14.3015	42.7838	2.99156	0.0718269	disease resistance protein (TIR-NBS-LRR class), putative
260290_at	AT1G80510	60.159	133.981	2.22712	0.00793585	amino acid transporter family protein
260302_at	AT1G80310	73.3631	186.421	2.54107	0.00250234	sulfate transmembrane transporter
260304_at	AT1G70480	145.576	495.849	3.40613	0.0407498	similar to unknown protein [Arabidopsis thaliana] (TAIR:AT1G23560.1); similar to unnamed protein product [Vitis vinifera] (GB:CAO66084.1); contains InterPro domain Protein of unknown function DUF220 (InterPro:IPR003863)
260314_at	AT1G63830	140.788	432.928	3.07503	0.000331363	proline-rich family protein
260327_at	AT1G63840	90.4362	997.07	11.0251	0.000281163	zinc finger (C3HC4-type RING finger) family protein
260337_at	AT1G69310	34.0099	113.346	3.33275	0.000746858	WRKY57 (WRKY DNA-binding protein 57); transcription factor
260345_at	AT1G69270	42.1383	125.617	2.98106	0.00352454	RPK1 (RECEPTOR-LIKE PROTEIN KINASE 1); kinase
260350_at	AT1G69410	352.734	1290.49	3.65854	0.00118523	eukaryotic translation initiation factor 5A, putative / eIF-5A, putative
260352_at	AT1G69295	121.971	372.48	3.05384	0.00604104	beta-1,3-glucanase-related
260360_at	AT1G69370	47.3547	123.63	2.61073	0.000188783	CM3 (CHORISMATE MUTASE 3); chorismate mutase
260361_at	AT1G69360	30.1004	106.955	3.55326	0.00295981	similar to unknown protein [Arabidopsis thaliana] (TAIR:AT1G26620.1); similar to hypothetical protein [Vitis vinifera] (GB:CAN65039.1); contains InterPro domain Protein of unknown function DUF863, plant (InterPro:IPR008581)
260362_at	AT1G70530	134.814	296.534	2.19958	0.035594	protein kinase family protein
260372_at	AT1G73980	58.5166	202.598	3.46223	0.00359754	phosphoribulokinase/uridine kinase family protein
260387_at	AT1G74100	370.421	865.036	2.33528	0.193617	sulfotransferase family protein
260391_at	AT1G74020	96.0522	1225.54	12.7591	0.000189019	SS2 (STRICTOSIDINE SYNTHASE 2); strictosidine synthase
260401_at	AT1G69840	278.854	794.021	2.84745	0.000935359	band 7 family protein
260405_at	AT1G69930	15.5277	749.075	48.2411	0.0753694	ATGSTU11 (Arabidopsis thaliana Glutathione S-transferase (class tau) 11); glutathione transferase
260408_at	AT1G69880	9.1784	429.461	46.7904	0.00073342	ATH8 (thioredoxin H-type 8); thiol-disulfide exchange intermediate
260410_at	AT1G69870	80.8949	1593.47	19.6981	0.000583454	proton-dependent oligopeptide transport (POT) family protein
260411_at	AT1G69890	50.846	163.862	3.22271	0.00124396	similar to unknown protein [Arabidopsis thaliana] (TAIR:AT1G27100.1); similar to unknown [Populus trichocarpa] (GB:ABK94560.1); contains InterPro domain Protein of unknown function DUF569 (InterPro:IPR007679); contains InterPro domain Actin-crosslinking proteins (InterPro:IPR008999)
260415_at	AT1G69790	13.2155	76.2012	5.76607	0.0021638	protein kinase, putative
260418_s_at	AT1G69750;AT1G66590	92.5012	196.973	2.12941	0.0267089	[AT1G69750, cox19 family protein];[AT1G66590, cox19 family protein]
260420_at	AT1G69610	21.5627	127.757	5.9249	0.00135659	structural constituent of ribosome
260421_at	AT1G69640	144.576	396.505	2.74253	0.000883974	acid phosphatase, putative
260424_at	AT1G72460	19.1941	56.1522	2.92549	0.0131392	leucine-rich repeat transmembrane protein kinase, putative
260429_at	AT1G72450	230.964	769.719	3.33264	0.0753301	JAZ6/TIFY11B (JASMONATE-ZIM-DOMAIN PROTEIN 6)
260436_at	AT1G68140	95.251	343.456	3.6058	0.000345579	similar to protein binding / zinc ion binding [Arabidopsis thaliana] (TAIR:AT4G08460.1); similar to protein binding / zinc ion binding [Arabidopsis thaliana] (TAIR:AT4G08460.2); similar to Pm27 [Prunus mume] (GB:BAE48661.1); contains InterPro domain Protein of unknown function DUF1644 (InterPro:IPR012866)
260438_at	AT1G68290	15.6987	79.0252	5.03385	< 0.0001	ENDO 2 (ENDONUCLEASE 2); T/G mismatch-specific endonuclease/ endonuclease/ nucleic acid binding / single-stranded DNA specific endodeoxyribonuclease
260444_at	AT1G68300	230.273	467.204	2.02891	0.0169287	universal stress protein (USP) family protein
260450_at	AT1G72390	9.13324	25.6456	2.80794	0.00166203	similar to unnamed protein product [Vitis vinifera] (GB:CAO45587.1)
260468_at	AT1G11100	17.9286	36.1543	2.01657	0.049248	SNF2 domain-containing protein / helicase domain-containing protein / zinc finger protein-related
260486_at	AT1G51550	26.8604	62.3457	2.3211	0.0218753	F-box family protein
260500_at	AT2G41705	68.6985	189.322	2.75583	0.00368612	camphor resistance CrcB family protein
260502_at	AT1G47270	57.5565	181.545	3.15421	0.00643421	AtTLP6 (TUBBY LIKE PROTEIN 6); phosphoric diester hydrolase/ transcription factor
260509_at	AT1G47240	69.6092	160.144	2.30062	0.024883	NRAMP2 (NRAMP metal ion transporter 2); metal ion transmembrane transporter
260537_at	AT2G43450	4.41106	12.9247	2.93006	0.0754339	unknown protein
260541_at	AT2G43530	184.824	1424.12	7.7053	0.00177973	trypsin inhibitor, putative
260544_at	AT2G43540	32.4095	92.0198	2.83929	0.129029	similar to hypothetical protein [Vitis vinifera] (GB:CAN65294.1)
260545_at	AT2G43350	75.2462	152.415	2.02554	0.00585837	ATGPX3 (GLUTATHIONE PEROXIDASE 3); glutathione peroxidase
260547_at	AT2G43550	98.2907	262.819	2.67389	0.209969	trypsin inhibitor, putative
260549_at	AT2G43535	41.5394	222.794	5.36345	0.0357148	trypsin inhibitor, putative
260551_at	AT2G43510	145.923	2227.93	15.2678	0.000188123	ATTI1 (ARABIDOPSIS THALIANA TRYPSIN INHIBITOR PROTEIN 1)
260567_at	AT2G43820	285.621	791.637	2.77163	0.00288722	GT/UGT74F2 (UDP-GLUCOSYLTRANSFERASE 74F2); UDP-glucosyltransferase/ UDP-glycosyltransferase/ transferase, transferring glycosyl groups / transferase, transferring hexosyl groups
260568_at	AT2G43570	98.5332	1321.23	13.4089	0.00421619	chitinase, putative
260571_at	AT2G43790	158.697	321.314	2.0247	0.00392772	ATMPK6 (MAP KINASE 6); MAP kinase/ kinase
260576_at	AT2G47310	11.9403	24.339	2.03839	0.010315	flowering time control protein-related / FCA gamma-related
260578_at	AT2G47350	31.3124	100.727	3.21685	0.000445393	PAPA-1-like family protein / zinc finger (HIT type) family protein
260588_at	AT1G53320	184.838	584.859	3.16417	0.001046	AtTLP7 (TUBBY LIKE PROTEIN 7); phosphoric diester hydrolase/ transcription factor
260590_at	AT1G53310	190.108	435.988	2.29337	0.0420178	ATPPC1 (PHOSPHOENOLPYRUVATE CARBOXYLASE 1); phosphoenolpyruvate carboxylase
260602_at	AT1G55920	272.892	1060.12	3.88475	0.000981491	AtSerat2;1 (SERINE ACETYLTRANSFERASE 1)
260627_at	AT1G62310	12.7821	58.3196	4.56258	0.00248615	transcription factor jumonji (jmjC) domain-containing protein
260636_at	AT1G62430	79.722	231.229	2.90044	0.000337266	ATCDS1 (CDP-diacylglycerol synthase 1); phosphatidate cytidylyltransferase
260662_at	AT1G19540	16.3127	47.5264	2.91346	0.00824131	isoflavone reductase, putative
260666_at	AT1G19300	30.234	217.237	7.18519	0.019443	GATL1/GLZ1/PARVUS (GALACTURONOSYLTRANSFERASE-LIKE 1); polygalacturonate 4-alpha-galacturonosyltransferase/ transferase, transferring glycosyl groups / transferase, transferring hexosyl groups
260687_at	AT1G17530	49.9784	217.42	4.35029	0.00102975	ATTIM23-1 (TRANSLOCASE OF INNER MITOCHONDRIAL MEMBRANE 23); P-P-bond-hydrolysis-driven protein transmembrane transporter
260690_at	AT1G32340	55.1189	122.908	2.22987	0.0553844	NHL8 (NDR1/HIN1-like 8); protein binding / zinc ion binding
260692_at	AT1G32430	15.3523	33.9091	2.20874	0.00794715	F-box family protein
260693_at	AT1G32450	174.928	580.059	3.31599	0.0351681	proton-dependent oligopeptide transport (POT) family protein
260712_at	AT1G17550	71.4492	167.717	2.34737	0.000160541	HAB2 (Homology to ABI2); protein serine/threonine phosphatase
260722_at	AT1G48040	24.6975	52.3181	2.11836	0.0385219	protein serine/threonine phosphatase
260728_at	AT1G48210	32.6871	130.459	3.99115	0.0159522	serine/threonine protein kinase, putative
260731_at	AT1G17500	42.975	121.516	2.82759	0.00739274	ATPase, coupled to transmembrane movement of ions, phosphorylative mechanism
260761_at	AT1G49150	15.1978	33.482	2.20308	0.0821445	unknown protein
260772_at	AT1G49050	91.9566	245.398	2.66863	0.0124994	aspartyl protease family protein
260784_at	AT1G06180	50.1518	117.735	2.34758	0.0460501	ATMYB13 (myb domain protein 13); DNA binding / transcription factor
260798_at	AT1G78280	49.8222	154.592	3.10287	0.00539617	transcription factor jumonji (jmjC) domain-containing protein
260804_at	AT1G78410	16.7632	37.0992	2.21313	0.315372	VQ motif-containing protein
260807_at	AT1G78310	46.0517	117.436	2.55008	0.000130843	VQ motif-containing protein
260816_at	AT1G06930	24.3434	57.8057	2.3746	0.0259901	unknown protein
260818_at	AT1G06890	87.0754	295.284	3.39114	0.0115163	transporter-related
260829_s_at	AT1G06870;AT2G30440	263.065	530.397	2.01622	0.000694969	[AT1G06870, signal peptidase, putative];[AT2G30440, chloroplast thylakoidal processing peptidase]
260847_s_at	AT1G17290;AT1G72330	548.365	1369.11	2.49671	0.00760292	[AT1G17290, ALAAT1 (ALANINE AMINOTRANSFERAS); alanine transaminase];[AT1G72330, ALAAT2 (ALANINE AMINOTRANSFERASE 2); alanine transaminase]
260870_at	AT1G43890	180.919	403.618	2.23093	0.000338848	ATRAB18 (Arabidopsis Rab GTPase homolog C1); GTP binding
260874_at	no_match	10.6984	30.5168	2.85245	0.0148184	no_match
260875_at	AT1G21410	194.969	610.717	3.13237	0.00235517	SKP2A; protein binding
260881_at	AT1G21550	8.17272	195.555	23.9278	0.00490023	calcium-binding protein, putative
260884_at	AT1G29240	22.3837	77.2904	3.45298	0.0248229	similar to unknown protein [Arabidopsis thaliana] (TAIR:AT2G34170.1); similar to unnamed protein product [Vitis vinifera] (GB:CAO48048.1); contains InterPro domain Protein of unknown function DUF688 (InterPro:IPR007789)
260885_at	AT1G29230	24.8934	83.8637	3.36891	0.0220678	CIPK18 (SNF1-RELATED PROTEIN KINASE 3.20); kinase
260897_at	AT1G29330	40.9252	289.981	7.08563	0.00407408	ERD2 (ER lumen protein retaining receptor 2); receptor
260899_at	AT1G21370	74.7621	190.195	2.54401	0.00399182	similar to unnamed protein product [Vitis vinifera] (GB:CAO60871.1)
260900_s_at	AT1G21400;AT5G34780	151.43	367.316	2.42565	0.0149434	[AT1G21400, 2-oxoisovalerate dehydrogenase, putative / 3-methyl-2-oxobutanoate dehydrogenase, putative / branched-chain alpha-keto acid dehydrogenase E1 alpha subunit, putative];[AT5G34780, dehydrogenase E1 component family protein]
260919_at	no_match	48.1992	652.062	13.5285	0.0158889	no_match
260943_at	AT1G45145	133.426	2346.82	17.589	0.0015473	ATTRX5 (thioredoxin H-type 5); thiol-disulfide exchange intermediate
260964_at	AT1G45050	58.3242	132.492	2.27164	0.00758436	ATUBC2-1 (ARABIDOPSIS THALIANA UBIQUITIN-CONJUGATING ENZYME 15); ubiquitin-protein ligase
260978_at	AT1G53540	55.2978	316.129	5.71685	0.00233193	17.6 kDa class I small heat shock protein (HSP17.6C-CI) (AA 1-156)
260983_at	AT1G53560	348.497	1184.65	3.39932	0.000789	similar to unknown protein [Arabidopsis thaliana] (TAIR:AT1G17080.1); similar to unknown [Populus trichocarpa] (GB:ABK95219.1); contains domain PTHR10052 (PTHR10052); contains domain PTHR10052:SF2 (PTHR10052:SF2)
260986_at	AT1G53580	190.665	1435.31	7.52791	0.00176461	ETHE1/GLX2-3/GLY3 (GLYOXALASE 2-3); hydroxyacylglutathione hydrolase
260988_at	AT1G53570	96.0235	195.479	2.03574	0.00188673	MAP3KA (Mitogen-activated protein kinase kinase kinase 3); kinase
261013_at	AT1G26440	44.6151	122.93	2.75534	0.00046393	ATUPS5 (ARABIDOPSIS THALIANA UREIDE PERMEASE 5)
261020_at	AT1G26390	15.7929	358.991	22.7311	0.0576782	FAD-binding domain-containing protein
261021_at	AT1G26380	52.1521	133.917	2.56782	0.22244	FAD-binding domain-containing protein
261026_at	AT1G01240	65.9033	441.799	6.70375	0.0114128	similar to unknown protein [Arabidopsis thaliana] (TAIR:AT2G46550.1); similar to unnamed protein product [Vitis vinifera] (GB:CAO48635.1)
261027_at	AT1G01340	20.908	94.7145	4.53005	0.0309788	ATCNGC10 (CYCLIC NUCLEOTIDE GATED CHANNEL 10); calmodulin binding / cyclic nucleotide binding / ion channel
261029_at	AT1G17330	13.4468	33.6826	2.50487	0.0135021	metal-dependent phosphohydrolase HD domain-containing protein-related
261033_at	AT1G17380	22.9718	364.888	15.8842	0.0291656	JAZ5/TIFY11A (JASMONATE-ZIM-DOMAIN PROTEIN 5)
261060_at	AT1G17340	50.5891	165.359	3.26867	0.012883	phosphoinositide phosphatase family protein
261076_at	AT1G07420	71.6161	160.404	2.23978	0.0399337	SMO2-2 (sterol 4-alpha-methyl-oxidase 2); C-4 methylsterol oxidase
261083_at	AT1G07310	87.7735	289.589	3.29927	0.000214804	C2 domain-containing protein
261091_at	AT1G07550	8.56993	28.1564	3.28549	0.250358	leucine-rich repeat protein kinase, putative
261106_at	AT1G62990	24.7974	63.4026	2.55683	0.0142867	KNAT7 (Knotted-like Arabidopsis thaliana); DNA binding / transcription factor
261107_at	AT1G63010	177.136	1008.88	5.69554	0.000354876	SPX (SYG1/Pho81/XPR1) domain-containing protein
261109_at	AT1G75450	28.3312	163.517	5.77164	0.0417296	CKX5 (CYTOKININ OXIDASE 5); cytokinin dehydrogenase
261113_at	AT1G75400	35.3421	108.614	3.07321	0.010019	protein binding / zinc ion binding
261116_at	AT1G75370	122.485	335.382	2.73814	0.0176054	SEC14 cytosolic factor, putative / phosphatidylinositol transfer-like protein, putative
261125_at	AT1G04990	27.0269	149.709	5.53927	0.00499533	zinc finger (CCCH-type) family protein
261140_at	AT1G19680	54.1801	328.535	6.06376	0.0382509	protein binding / zinc ion binding
261148_at	AT1G19580	81.8827	190.169	2.32246	0.00461469	GAMMA CA1 (GAMMA CARBONIC ANHYDRASE 1); carbonate dehydratase
261149_s_at	AT1G19570;AT1G19550	670.196	2898.96	4.32554	0.00146685	[AT1G19570, DHAR1 (DEHYDROASCORBATE REDUCTASE); glutathione dehydrogenase (ascorbate)];[AT1G19550, dehydroascorbate reductase, putative]
261150_at	AT1G19640	23.5769	1744.97	74.0117	0.00494876	JMT (JASMONIC ACID CARBOXYL METHYLTRANSFERASE); jasmonate O-methyltransferase
261154_at	AT1G04970	178.423	465.244	2.60754	0.0221215	lipid-binding serum glycoprotein family protein
261155_at	AT1G04960	116.716	301.325	2.58169	0.000340079	similar to bZIP family transcription factor [Arabidopsis thaliana] (TAIR:AT1G27000.1); similar to hypothetical protein [Vitis vinifera] (GB:CAN73938.1); contains InterPro domain Protein of unknown function DUF1664 (InterPro:IPR012458)
261167_at	AT1G04980	77.4374	260.036	3.35801	0.019371	ATPDIL2-2 (PDI-LIKE 2-2); thiol-disulfide exchange intermediate
261176_at	AT1G04780	110.806	382.73	3.45404	< 0.0001	ankyrin repeat family protein
261179_at	AT1G04985	92.131	188.057	2.0412	0.00113687	similar to unnamed protein product [Vitis vinifera] (GB:CAO24071.1)
261192_at	AT1G32870	33.5413	120.737	3.59967	0.00304995	ANAC013 (Arabidopsis NAC domain containing protein 13); transcription factor
261209_at	AT1G12810	56.0252	207.402	3.70194	0.00108373	proline-rich family protein
261216_at	AT1G33030	27.0746	116.342	4.2971	0.0320467	O-methyltransferase family 2 protein
261220_at	AT1G19970	33.5283	85.2059	2.54131	0.00106845	ER lumen protein retaining receptor family protein
261227_at	AT1G20200	261.172	553.068	2.11764	0.0213285	EMB2719 (EMBRYO DEFECTIVE 2719)
261231_at	AT1G20110	255.797	531.599	2.07821	0.000373315	zinc finger (FYVE type) family protein
261240_at	AT1G32940	66.4109	655.609	9.872	0.00279457	ATSBT3.5; subtilase
261247_at	AT1G20070	27.3936	187.73	6.85304	0.0190224	unknown protein
261254_at	AT1G05805	47.1415	128.231	2.72012	0.0431678	basic helix-loop-helix (bHLH) family protein
261261_at	AT1G26730	25.4679	112.068	4.40037	0.0326106	EXS family protein / ERD1/XPR1/SYG1 family protein
261266_at	AT1G26770	144.487	753.912	5.21786	0.0592083	ATEXPA10 (ARABIDOPSIS THALIANA EXPANSIN A10)
261269_at	AT1G26690	41.1108	117.024	2.84655	0.0336104	emp24/gp25L/p24 family protein
261272_at	AT1G26665	35.0962	206.163	5.87422	0.0103127	similar to RNA polymerase II mediator complex protein-related [Arabidopsis thaliana] (TAIR:AT5G41910.1); similar to unnamed protein product [Vitis vinifera] (GB:CAO62915.1); contains domain PTHR13345:SF2 (PTHR13345:SF2); contains domain PD331788 (PD331788); contains domain PTHR13345 (PTHR13345)
261276_at	AT1G26670	215.071	633.06	2.94349	0.00944445	ATVTI12/VTI12/VTI1B (VESICAL TRANSPORT V-SNARE 12); SNARE binding / receptor/ soluble NSF attachment protein
261285_at	AT1G35720	426.106	1228.04	2.882	0.00643719	ANNAT1 (ANNEXIN ARABIDOPSIS 1); calcium ion binding / calcium-dependent phospholipid binding
261304_at	AT1G48440	522.626	1185.17	2.26773	0.00390494	similar to unknown protein [Arabidopsis thaliana] (TAIR:AT3G17780.1); similar to unknown [Populus trichocarpa] (GB:ABK93075.1)
261317_at	AT1G53030	41.5112	214.494	5.16715	0.00126367	cytochrome c oxidase copper chaperone family protein
261318_at	AT1G53035	10.7475	62.9838	5.86034	0.15436	similar to unknown protein [Arabidopsis thaliana] (TAIR:AT3G15358.1); similar to unnamed protein product [Vitis vinifera] (GB:CAO69750.1)
261334_at	AT1G44960	38.0955	137.966	3.62158	0.000103612	similar to unknown protein [Arabidopsis thaliana] (TAIR:AT1G03260.1); similar to unnamed protein product [Vitis vinifera] (GB:CAO68725.1); contains InterPro domain SNARE associated Golgi protein (InterPro:IPR015414)
261335_at	AT1G44800	118.308	808.301	6.83219	0.0140242	nodulin MtN21 family protein
261336_at	AT1G44790	116.072	508.121	4.37766	0.0109973	ChaC-like family protein
261354_at	AT1G79690	209.077	613.207	2.93292	0.0448461	ATNUDT3 (Arabidopsis thaliana Nudix hydrolase homolog 3); hydrolase
261365_at	AT1G53110	13.0088	43.3859	3.33512	0.0044152	chorismate mutase
261379_at	AT1G18720	322.88	897.839	2.78072	0.000204309	similar to unknown protein [Arabidopsis thaliana] (TAIR:AT1G74440.1); similar to hypothetical protein [Vitis vinifera] (GB:CAN69808.1); contains InterPro domain Protein of unknown function DUF962 (InterPro:IPR009305)
261393_at	AT1G79580	11.8927	24.5513	2.0644	0.00834545	ANAC033; transcription factor
261394_at	AT1G79680	35.0555	192.483	5.4908	0.220075	wall-associated kinase, putative
261398_at	AT1G79610	55.1211	184.33	3.3441	0.00277494	sodium proton exchanger, putative (NHX6)
261413_at	AT1G07630	55.3184	146.843	2.65451	0.0112632	PLL5 (POL-like 5); protein serine/threonine phosphatase
261415_at	AT1G07750	84.8798	597.552	7.03998	0.0194816	cupin family protein
261428_at	AT1G18870	15.8482	67.9091	4.28498	0.000166365	ICS2; isochorismate synthase
261436_at	AT1G07870	41.6653	119.638	2.87142	0.00143755	protein kinase family protein
261443_at	AT1G28480	21.3458	299.488	14.0303	0.0419642	GRX480; thiol-disulfide exchange intermediate
261470_at	AT1G28370	46.0771	123.99	2.69092	0.0431082	ATERF11/ERF11 (ERF domain protein 11); DNA binding / transcription factor/ transcription repressor
261474_at	AT1G14540	13.1413	34.3845	2.61652	0.220593	anionic peroxidase, putative
261481_at	AT1G14260	19.1249	39.1903	2.04918	0.00613389	zinc finger (C3HC4-type RING finger) family protein
261485_at	AT1G14360	151.966	445.494	2.93153	0.05699	ATUTR3/UTR3 (UDP-GALACTOSE TRANSPORTER 3); pyrimidine nucleotide sugar transmembrane transporter
261506_at	AT1G71697	70.2839	276.932	3.94018	0.00103282	ATCK1 (CHOLINE KINASE)
261515_at	AT1G71800	44.2977	129.98	2.93424	0.000669858	cleavage stimulation factor, putative
261525_at	AT1G14330	53.8825	165.413	3.06987	0.00268568	kelch repeat-containing F-box family protein
261526_at	AT1G14370	36.0619	159.923	4.43468	0.000551979	APK2A (PROTEIN KINASE 2A); kinase
261530_at	AT1G63460	74.8528	234.565	3.13368	0.000499525	glutathione peroxidase, putative
261534_at	AT1G01820	90.8306	259.852	2.86084	0.00623163	PEX11C
261558_at	AT1G01770	75.2649	173.889	2.31037	0.0266704	similar to hypothetical protein [Vitis vinifera] (GB:CAN74802.1); similar to unnamed protein product [Vitis vinifera] (GB:CAO39542.1); similar to hypothetical protein OsI_024980 [Oryza sativa (indica cultivar-group)] (GB:EAZ03748.1); contains InterPro domain Protein of unknown function DUF1446 (InterPro:IPR010839)
261559_at	AT1G01780	29.2864	94.9566	3.24234	0.0146587	LIM domain-containing protein
261561_at	AT1G01730	67.3938	204.003	3.02703	0.00842611	similar to unnamed protein product [Vitis vinifera] (GB:CAO39582.1)
261564_at	AT1G01720	173.816	459.478	2.64347	0.00292431	ATAF1 (Arabidopsis NAC domain containing protein 2); transcription factor
261581_at	AT1G01140	297.698	689.74	2.31691	0.00723766	CIPK9 (CBL-INTERACTING PROTEIN KINASE 9); kinase
261601_at	AT1G49670	207.96	530.246	2.54975	0.0108285	ARP protein (REF)
261617_s_at	AT1G33090;AT1G33100	9.4835	20.0751	2.11684	0.13215	[AT1G33090, MATE efflux family protein];[AT1G33100, MATE efflux family protein]
261618_at	AT1G33110	264.426	550.94	2.08353	0.0246231	MATE efflux family protein
261648_at	AT1G27730	196.58	563.508	2.86655	0.0355967	STZ (SALT TOLERANCE ZINC FINGER); nucleic acid binding / transcription factor/ zinc ion binding
261650_at	AT1G27770	147.436	348.269	2.36217	0.00832021	ACA1 (autoinhibited Ca2+ -ATPase 1); calcium-transporting ATPase/ calmodulin binding
261651_at	AT1G27760	106.024	269.172	2.53877	0.053348	interferon-related developmental regulator family protein / IFRD protein family
261676_at	AT1G18480	58.2809	154.136	2.64471	0.00168733	calcineurin-like phosphoesterase family protein
261677_at	AT1G18470	116.019	361.033	3.11184	0.000249027	zinc finger (C3HC4-type RING finger) family protein
261713_at	AT1G32640	75.0722	349.308	4.65295	0.00686988	ATMYC2 (JASMONATE INSENSITIVE 1); DNA binding / transcription factor
261718_at	AT1G18390	32.2062	73.7583	2.29019	0.100779	protein kinase family protein
261720_at	AT1G08460	118.795	242.227	2.03904	0.008347	HDA08 (histone deacetylase 8); histone deacetylase
261743_s_at	AT2G27210;AT1G08420	61.8046	138.289	2.23751	0.00040167	[AT2G27210, kelch repeat-containing serine/threonine phosphoesterase family protein];[AT1G08420, kelch repeat-containing protein / serine/threonine phosphoesterase family protein]
261749_at	AT1G76180	295.079	1661.79	5.6317	0.00293181	ERD14 (EARLY RESPONSE TO DEHYDRATION 14)
261756_at	AT1G08315	53.0339	212.681	4.01029	0.000493443	armadillo/beta-catenin repeat family protein
261760_at	AT1G15600	18.2893	38.1812	2.08763	0.0771327	similar to unknown protein [Arabidopsis thaliana] (TAIR:AT1G15620.1); similar to hypothetical protein OsI_017987 [Oryza sativa (indica cultivar-group)] (GB:EAY96754.1); similar to Os05g0179000 [Oryza sativa (japonica cultivar-group)] (GB:NP_001054802.1)
261763_at	AT1G15520	44.2285	484.022	10.9437	0.180409	ATPDR12/PDR12 (PLEIOTROPIC DRUG RESISTANCE 12); ATPase, coupled to transmembrane movement of substances
261771_at	AT1G76150	209.186	899.423	4.29963	0.000882746	maoC-like dehydratase domain-containing protein
261785_at	AT1G08230	31.303	200.441	6.40326	0.000892184	amino acid transporter family protein
261826_at	AT1G11580	180.843	839.49	4.64208	0.00623333	ATPMEPCRA; pectinesterase
261827_at	AT1G11480	67.2209	167.978	2.4989	0.00749201	eukaryotic translation initiation factor-related
261841_at	AT1G15920	140.551	283.762	2.01892	0.00201649	CCR4-NOT transcription complex protein, putative
261843_at	AT1G16180	683.726	1446.31	2.11533	0.00446048	TMS membrane family protein / tumour differentially expressed (TDE) family protein
261892_at	AT1G80840	120.893	347.545	2.87481	0.0303641	WRKY40 (WRKY DNA-binding protein 40); transcription factor
261897_at	AT1G80950	107.173	263.838	2.4618	0.00558068	phospholipid/glycerol acyltransferase family protein
261904_at	no_match	51.3882	106.999	2.08218	0.0430574	no_match
261923_at	AT1G22380	18.1364	80.7958	4.4549	0.0983303	ATUGT85A3 (UDP-GLUCOSYL TRANSFERASE 85A3); glucuronosyltransferase/ transcription factor/ transferase, transferring glycosyl groups
261925_at	AT1G22540	50.9619	108.506	2.12916	0.015535	proton-dependent oligopeptide transport (POT) family protein
261934_at	AT1G22400	149.289	678.738	4.54646	0.02412	ATUGT85A1/UGT85A1 (UDP-GLUCOSYL TRANSFERASE 85A1); UDP-glycosyltransferase/ glucuronosyltransferase/ transferase, transferring glycosyl groups / transferase, transferring hexosyl groups
261937_at	AT1G22570	53.232	750.189	14.0928	0.00930834	proton-dependent oligopeptide transport (POT) family protein
261941_at	AT1G22490	10.9623	53.5617	4.88599	0.0238504	basic helix-loop-helix (bHLH) family protein
261957_at	AT1G64660	44.8875	500.043	11.1399	0.0951049	ATMGL; catalytic/ methionine gamma-lyase
261973_at	AT1G64610	29.2184	209.96	7.18589	0.00328235	WD-40 repeat family protein
262047_at	AT1G80160	73.0008	1521.1	20.8367	0.0102705	lactoylglutathione lyase family protein / glyoxalase I family protein
262055_at	AT1G79970	120.642	294.324	2.43964	0.0784307	similar to senescence-associated protein-related [Arabidopsis thaliana] (TAIR:AT2G25690.2); similar to senescence-associated protein-related [Arabidopsis thaliana] (TAIR:AT2G25690.1); similar to unnamed protein product [Vitis vinifera] (GB:CAO44134.1)
262085_at	AT1G56060	22.4936	64.6957	2.87618	0.112556	similar to unknown protein [Arabidopsis thaliana] (TAIR:AT2G32190.1); similar to unnamed protein product [Vitis vinifera] (GB:CAO68639.1); contains domain PD188784 (PD188784)
262093_at	AT1G56145	28.6157	60.076	2.09941	0.0188299	leucine-rich repeat family protein / protein kinase family protein
262096_at	AT1G56010	47.8624	205.919	4.30231	0.0577208	NAC1 (Arabidopsis NAC domain containing protein 21, Arabidopsis NAC domain containing protein 22); transcription factor
262107_at	AT1G02750	63.85	161.538	2.52996	0.00490683	zinc ion binding
262114_at	AT1G02860	68.843	161.42	2.34475	0.037994	NLA (NITROGEN LIMITATION ADAPTATION); protein binding / zinc ion binding
262137_at	AT1G77920	48.7499	312.137	6.40283	0.012306	bZIP family transcription factor
262147_at	AT1G52570	23.8766	48.1899	2.01829	0.00210492	PLDALPHA2 (PHOSPHLIPASE D ALPHA 2); phospholipase D
262159_at	AT1G52720	46.4887	876.341	18.8506	0.0128302	similar to unknown protein [Arabidopsis thaliana] (TAIR:AT3G15630.1); similar to unnamed protein product [Vitis vinifera] (GB:CAO46032.1)
262164_at	AT1G78070	61.6072	256.194	4.1585	0.00782009	WD-40 repeat family protein
262167_at	AT1G74990	19.3343	42.2537	2.18543	0.184473	zinc finger (C3HC4-type RING finger) family protein
262171_at	AT1G74950	128.875	1062.07	8.2411	0.00339259	JAZ2/TIFY10B (JASMONATE-ZIM-DOMAIN PROTEIN 2)
262177_at	AT1G74710	58.8655	281.33	4.7792	0.00968327	ICS1 (ISOCHORISMATE SYNTHASEI); isochorismate synthase
262182_at	no_match	8.31155	22.3897	2.69381	0.0388761	no_match
262183_at	AT1G77890	25.4895	109.799	4.30761	0.00537542	similar to unknown protein [Arabidopsis thaliana] (TAIR:AT4G08540.1); similar to unnamed protein product [Vitis vinifera] (GB:CAO61775.1); contains domain PTHR21297 (PTHR21297)
262188_at	AT1G77810	22.1866	62.5558	2.81954	0.0142178	galactosyltransferase family protein
262193_at	AT1G77840	140.637	334.341	2.37733	0.0137787	eukaryotic translation initiation factor 5, putative / eIF-5, putative
262226_at	AT1G53885;AT1G53903	5.05914	710.133	140.366	0.00642021	[AT1G53885, senescence-associated protein-related];[AT1G53903, similar to senescence-associated protein-related [Arabidopsis thaliana] (TAIR:AT1G53885.1); similar to Protein of unknown function DUF581 [Medicago truncatula] (GB:ABO84791.1); contains InterPro domain Protein of unknown function DUF581 (InterPro:IPR007650)]
262232_at	AT1G68600	43.6479	439.399	10.0669	< 0.0001	similar to unknown protein [Arabidopsis thaliana] (TAIR:AT1G25480.1); similar to unknown protein [Arabidopsis thaliana] (TAIR:AT2G17470.1); similar to unnamed protein product [Vitis vinifera] (GB:CAO42118.1); contains InterPro domain Protein of unknown function UPF0005 (InterPro:IPR006214)
262237_at	AT1G48320	154.308	398.96	2.58548	0.00499665	thioesterase family protein
262244_at	AT1G48260	46.7878	123.169	2.63251	0.00574192	CIPK17 (SNF1-RELATED PROTEIN KINASE 3.21); kinase
262248_at	AT1G48370	35.5449	249.171	7.01002	0.00111089	YSL8 (YELLOW STRIPE LIKE 8); oligopeptide transporter
262251_at	AT1G53760	70.7503	174.894	2.472	0.0170859	similar to unnamed protein product [Vitis vinifera] (GB:CAO45535.1)
262259_s_at	AT1G53870;AT1G53890	105.581	477.95	4.52685	0.0104645	[AT1G53870, similar to unknown protein [Arabidopsis thaliana] (TAIR:AT1G53890.1); similar to hypothetical protein [Vitis vinifera] (GB:CAN62133.1); contains InterPro domain Protein of unknown function DUF567 (InterPro:IPR007612)];[AT1G53890, similar to unknown protein [Arabidopsis thaliana] (TAIR:AT1G53870.1); similar to hypothetical protein [Vitis vinifera] (GB:CAN62133.1); contains InterPro dom…
262275_at	AT1G68710	33.3143	68.2163	2.04766	0.00393209	haloacid dehalogenase-like hydrolase family protein
262295_at	AT1G27650	57.4281	177.51	3.09099	0.00443166	ATU2AF35A; RNA binding
262296_at	AT1G27630	32.0192	108.913	3.40147	0.00734938	CYCT1;3; cyclin-dependent protein kinase
262309_at	AT1G70820	142.751	291.152	2.03958	0.00496186	phosphoglucomutase, putative / glucose phosphomutase, putative
262313_at	AT1G70900	72.5735	161.781	2.2292	0.0567427	similar to unknown protein [Arabidopsis thaliana] (TAIR:AT1G23110.3); similar to unknown protein [Arabidopsis thaliana] (TAIR:AT1G23110.1); similar to unknown protein [Arabidopsis thaliana] (TAIR:AT1G23110.2); similar to hypothetical protein [Vitis vinifera] (GB:CAN77015.1)
262314_at	AT1G70810	113.118	569.821	5.03739	0.00461679	C2 domain-containing protein
262343_at	AT1G64040	271.187	575.587	2.12247	0.00063315	TOPP3 (Type one serine/threonine protein phosphatase 3); protein serine/threonine phosphatase
262354_at	AT1G64200	204.401	690.354	3.37745	0.0130639	VHA-E3 (VACUOLAR H+-ATPASE SUBUNIT E ISOFORM 3); hydrogen ion transporting ATPase, rotational mechanism
262360_at	AT1G73080	58.713	205.84	3.50587	0.0174794	PEPR1 (PEP1 RECEPTOR 1); ATP binding / kinase/ protein binding / protein serine/threonine kinase
262363_at	AT1G72850	12.5778	26.7692	2.12829	0.0346458	disease resistance protein (TIR-NBS class), putative
262366_at	AT1G72890	74.5847	151.736	2.03441	0.113514	disease resistance protein (TIR-NBS class), putative
262367_at	AT1G73030	166.724	439.045	2.63336	0.000507986	VPS46.2
262381_at	AT1G72900	65.2887	413.025	6.32614	0.000450959	disease resistance protein (TIR-NBS class), putative
262383_at	AT1G72940	135.622	284.603	2.09851	0.0170119	disease resistance protein (TIR-NBS class), putative
262386_at	AT1G49370	11.9953	32.3768	2.69913	0.0312215	pseudogene, similar to OSJNBa0072F16.8, blastp match of 42% identity and 6.6e-73 P-value to GP|21739229|emb|CAD40984.1||AL606460 OSJNBa0072F16.8 {Oryza sativa (japonica cultivar-group)}
262390_at	AT1G49260	14.333	34.6085	2.41461	0.0180344	similar to unknown protein [Arabidopsis thaliana] (TAIR:AT3G14810.1); similar to hypothetical protein [Vitis vinifera] (GB:CAN67321.1); similar to unnamed protein product [Vitis vinifera] (GB:CAO47440.1)
262392_at	AT1G49520	16.5406	37.4503	2.26414	0.00282565	SWIB complex BAF60b domain-containing protein
262422_at	no_match	97.0805	334.952	3.45025	0.00189774	no_match
262440_at	AT1G47710	82.017	195.943	2.38905	0.00388096	(ATSERPIN1); cysteine protease inhibitor/ serine-type endopeptidase inhibitor
262462_at	AT1G50350	12.0355	37.4694	3.11324	0.00625411	similar to zinc finger (C3HC4-type RING finger) family protein [Arabidopsis thaliana] (TAIR:AT3G19950.1)
262463_at	AT1G50310	21.1313	43.8716	2.07614	0.0110442	monosaccharide transporter (STP9)
262466_at	no_match	34.8702	81.9986	2.35154	< 0.0001	no_match
262478_at	AT1G11170	16.1749	39.2733	2.42804	0.0739138	similar to unknown protein [Arabidopsis thaliana] (TAIR:AT1G61240.2); similar to unknown protein [Arabidopsis thaliana] (TAIR:AT1G61240.3); similar to unknown protein [Arabidopsis thaliana] (TAIR:AT1G61240.4); similar to unknown [Picea sitchensis] (GB:ABK25584.1); contains InterPro domain Protein of unknown function DUF707 (InterPro:IPR007877)
262481_at	AT1G17080	279.433	724.325	2.59212	0.00127658	similar to unknown protein [Arabidopsis thaliana] (TAIR:AT1G53560.1); similar to unknown [Populus trichocarpa] (GB:ABK95219.1); contains domain PTHR10052 (PTHR10052); contains domain PTHR10052:SF2 (PTHR10052:SF2)
262482_at	AT1G17020	13.4123	608.166	45.344	0.0320957	SRG1 (SENESCENCE-RELATED GENE 1); oxidoreductase, acting on paired donors, with incorporation or reduction of molecular oxygen, 2-oxoglutarate as one donor, and incorporation of one atom each of oxygen into both donors
262489_at	AT1G21830	107.04	218.985	2.04583	0.00922496	similar to unnamed protein product [Vitis vinifera] (GB:CAO61865.1)
262496_at	AT1G21790	49.9385	167.978	3.36371	0.00772951	similar to unnamed protein product [Vitis vinifera] (GB:CAO61872.1); contains InterPro domain TRAM, LAG1 and CLN8 homology; (InterPro:IPR006634)
262497_at	AT1G21720	325.922	656.444	2.01411	0.000523902	PBC1 (20S proteasome beta subunit C1); peptidase
262503_at	AT1G21670	126.223	316.554	2.50789	0.117754	similar to unknown protein [Arabidopsis thaliana] (TAIR:AT1G21680.1); similar to hypothetical protein [Vitis vinifera] (GB:CAN73514.1); similar to unnamed protein product [Vitis vinifera] (GB:CAO61906.1); contains InterPro domain WD40-like Beta Propeller (InterPro:IPR011659); contains InterPro domain Six-bladed beta-propeller, TolB-like (InterPro:IPR011042)
262504_at	AT1G21750	230.758	816.127	3.53672	0.00183614	ATPDIL1-1 (PDI-LIKE 1-1); protein disulfide isomerase
262537_s_at	AT1G17280;AT5G50430	217.388	562.013	2.5853	0.00155941	[AT1G17280, UBC34 (UBIQUITIN-CONJUGATING ENZYME 34); ubiquitin-protein ligase];[AT5G50430, UBC33 (UBIQUITIN-CONJUGATING ENZYME 33); ubiquitin-protein ligase]
262540_at	AT1G34260	48.7972	131.457	2.69394	0.00535788	phosphatidylinositol-4-phosphate 5-kinase family protein
262561_at	AT1G34340	24.8361	77.3699	3.11521	0.00205028	esterase/lipase/thioesterase family protein
262562_at	AT1G34220	108.844	285.841	2.62615	0.000762125	similar to unknown protein [Arabidopsis thaliana] (TAIR:AT4G35730.1); similar to hypothetical protein [Carica papaya] (GB:ABS32229.1); contains InterPro domain Protein of unknown function DUF292, eukaryotic (InterPro:IPR005061)
262567_at	AT1G34300	57.8952	136.099	2.35079	0.00534285	lectin protein kinase family protein
262571_at	AT1G15430	61.1185	307.644	5.03356	0.000140583	similar to zinc ion binding [Arabidopsis thaliana] (TAIR:AT1G80220.1); similar to Os01g0612600 [Oryza sativa (japonica cultivar-group)] (GB:NP_001043557.1); similar to hypothetical protein OsI_002789 [Oryza sativa (indica cultivar-group)] (GB:EAY74942.1); contains InterPro domain Protein of unknown function DUF1644 (InterPro:IPR012866)
262583_at	AT1G15110	53.269	112.214	2.10656	0.000961347	phosphatidyl serine synthase family protein
262599_at	AT1G15350	61.0573	258.535	4.23431	0.00162768	similar to unknown protein [Arabidopsis thaliana] (TAIR:AT5G25360.1); similar to hypothetical protein [Glycine max] (GB:AAN03467.1)
262601_at	AT1G15310	30.2419	62.284	2.05952	0.00626223	ATHSRP54A (Arabidopsis thaliana signal recognition particle 54kDa A); 7S RNA binding / GTP binding / mRNA binding
262603_at	AT1G15380	82.9747	349.776	4.21546	0.0480974	lactoylglutathione lyase family protein / glyoxalase I family protein
262607_at	AT1G13990	122.175	1431.7	11.7184	0.000336244	similar to unnamed protein product [Vitis vinifera] (GB:CAO68469.1)
262608_at	AT1G14120	35.2942	294.923	8.35613	0.351524	2-oxoglutarate-dependent dioxygenase, putative
262609_at	AT1G13930	853.526	1716	2.01048	0.0524004	similar to nodulin-related [Arabidopsis thaliana] (TAIR:AT2G03440.1); similar to hypothetical protein [Vitis vinifera] (GB:CAN63832.1)
262613_at	AT1G13960	36.4714	91.8353	2.51801	0.0260051	WRKY4 (WRKY DNA-binding protein 4); transcription factor
262616_at	AT1G06620	14.4505	242.421	16.7759	0.0344828	2-oxoglutarate-dependent dioxygenase, putative
262629_at	AT1G06460	232.964	707.697	3.0378	0.125843	ACD32.1 (ALPHA-CRYSTALLIN DOMAIN 31.2)
262630_at	AT1G06520	15.2685	63.5654	4.16318	0.0273703	ATGPAT1/GPAT1 (GLYCEROL-3-PHOSPHATE ACYLTRANSFERASE 1); 1-acylglycerol-3-phosphate O-acyltransferase/ acyltransferase
262637_at	AT1G06640	283.922	1021.3	3.59712	0.0111764	2-oxoglutarate-dependent dioxygenase, putative
262641_at	AT1G62730	15.9484	39.026	2.44702	0.0645037	similar to hypothetical protein [Vitis vinifera] (GB:CAN63693.1); contains InterPro domain Terpenoid synthase (InterPro:IPR008949)
262644_at	AT1G62710	26.2141	109.191	4.16534	0.00321211	BETA-VPE (vacuolar processing enzyme beta); cysteine-type endopeptidase
262653_at	AT1G14130	40.6677	388.388	9.55026	0.018191	2-oxoglutarate-dependent dioxygenase, putative
262661_s_at	AT1G14230;AT1G14250	30.4091	273.317	8.98802	0.0162319	[AT1G14230, nucleoside phosphatase family protein / GDA1/CD39 family protein];[AT1G14250, nucleoside phosphatase family protein / GDA1/CD39 family protein]
262670_s_at	no_match	4.77779	11.0724	2.31747	0.182226	no_match
262671_at	AT1G76040	15.7076	38.7928	2.46968	0.0382844	CPK29 (calcium-dependent protein kinase 29); calmodulin-dependent protein kinase/ kinase
262703_at	AT1G16510	50.3131	217.871	4.33029	0.00607017	auxin-responsive family protein
262706_at	AT1G16280	35.9958	72.2092	2.00604	0.00217753	DEAD/DEAH box helicase, putative
262711_at	AT1G16500	32.8282	98.5913	3.00325	0.0233944	similar to unknown protein [Arabidopsis thaliana] (TAIR:AT1G79160.1); similar to unnamed protein product [Vitis vinifera] (GB:CAO47911.1)
262716_at	AT1G16470	182.13	792.712	4.35246	0.00122232	PAB1 (PROTEASOME SUBUNIT PAB1); peptidase
262722_at	AT1G43620	47.0634	97.5393	2.07251	0.00985321	UDP-glucose:sterol glucosyltransferase, putative
262745_at	AT1G28600	217.895	472.247	2.16732	0.00629795	lipase, putative
262746_at	AT1G28960	79.1752	323.569	4.08675	0.00485746	ATNUDT15 (ARABIDOPSIS THALIANA NUDIX HYDROLASE HOMOLOG 15); hydrolase
262762_at	AT1G10700	74.8133	379.348	5.07059	0.0385221	ribose-phosphate pyrophosphokinase 3 / phosphoribosyl diphosphate synthetase 3 (PRS3)
262770_at	AT1G13190	77.1405	157.506	2.04181	0.0490429	RNA recognition motif (RRM)-containing protein
262772_at	AT1G13210	39.037	161.905	4.14747	0.00157466	ACA.L (AUTOINHIBITED CA2+/ATPASE II); ATPase, coupled to transmembrane movement of ions, phosphorylative mechanism / calmodulin binding
262782_at	AT1G13195	45.8549	108.083	2.35707	0.00375156	zinc finger (C3HC4-type RING finger) family protein
262798_at	AT1G20980	187.491	456.524	2.43491	0.00104252	SPL14 (SQUAMOSA PROMOTER BINDING PROTEIN-LIKE 14); DNA binding / transcription factor
262801_at	AT1G21010	34.9785	263.948	7.54603	0.00185334	similar to unknown protein [Arabidopsis thaliana] (TAIR:AT1G76600.1); similar to unnamed protein product [Vitis vinifera] (GB:CAO66314.1)
262803_at	AT1G21000	366.738	1303.9	3.5554	0.00653122	zinc-binding family protein
262804_at	AT1G20880	38.5716	119.824	3.10653	0.00011862	RNA recognition motif (RRM)-containing protein
262832_s_at	AT1G14870;AT1G14880	121.634	459.715	3.77951	0.0420636	[AT1G14870, Identical to Uncharacterized protein At1g14870 [Arabidopsis Thaliana] (GB:Q9LQU4); similar to unknown protein [Arabidopsis thaliana] (TAIR:AT5G35525.1); similar to unnamed protein product [Vitis vinifera] (GB:CAO42338.1); contains InterPro domain Aspartic acid and asparagine hydroxylation site (InterPro:IPR000152); contains InterPro domain Protein of unknown function Cys-rich (InterPr…
262845_at	AT1G14740	48.779	121.597	2.49281	0.0343348	similar to unknown protein [Arabidopsis thaliana] (TAIR:AT3G63500.2); similar to unknown protein [Arabidopsis thaliana] (TAIR:AT3G63500.1); similar to unnamed protein product [Vitis vinifera] (GB:CAO42402.1); contains InterPro domain Protein of unknown function DUF1423, plant (InterPro:IPR004082)
262853_at	AT1G20890	35.7849	79.6097	2.22467	0.00399341	similar to unknown protein [Arabidopsis thaliana] (TAIR:AT1G76480.1); similar to unnamed protein product [Vitis vinifera] (GB:CAO43758.1)
262860_at	AT1G64810	99.2622	261.281	2.63223	0.00761728	APO1 (ACCUMULATION OF PHOTOSYSTEM ONE 1)
262875_at	AT1G64970	97.8044	328.034	3.35398	0.00431164	G-TMT (GAMMA-TOCOPHEROL METHYLTRANSFERASE)
262882_at	AT1G64900	155.588	389.91	2.50604	0.000139042	CYP89A2 (CYTOCHROME P450 89A2); oxygen binding
262888_at	AT1G14790	19.2864	39.7566	2.06138	0.00316283	RDR1 (RNA-DEPENDENT RNA POLYMERASE 1); RNA-directed RNA polymerase/ nucleic acid binding
262892_at	AT1G79440	32.1621	78.4942	2.44058	0.0735104	ALDH5F1 (SUCCINIC SEMIALDEHYDE DEHYDROGENASE); 3-chloroallyl aldehyde dehydrogenase/ succinate-semialdehyde dehydrogenase
262893_at	AT1G59790	6.87548	21.1704	3.07912	0.0676529	cullin-related
262896_at	AT1G59820	89.1987	194.141	2.1765	0.00617684	haloacid dehalogenase-like hydrolase family protein
262910_at	AT1G59710	40.9176	127.196	3.1086	0.0118074	similar to unknown protein [Arabidopsis thaliana] (TAIR:AT1G27100.1); similar to unknown [Populus trichocarpa] (GB:ABK94560.1); contains InterPro domain Protein of unknown function DUF569 (InterPro:IPR007679); contains InterPro domain Actin-crosslinking proteins (InterPro:IPR008999)
262911_s_at	AT1G59860;AT1G07400	57.8158	500.388	8.65487	0.00902199	[AT1G59860, 17.6 kDa class I heat shock protein (HSP17.6A-CI)];[AT1G07400, 17.8 kDa class I heat shock protein (HSP17.8-CI)]
262912_at	AT1G59740	51.5624	354.299	6.87127	0.000578505	proton-dependent oligopeptide transport (POT) family protein
262917_at	AT1G64800	10.2177	29.8797	2.92431	0.00043042	unknown protein
262930_at	AT1G65690	33.7517	351.374	10.4106	0.0144939	harpin-induced protein-related / HIN1-related / harpin-responsive protein-related
262932_at	AT1G65820	426.881	1848.27	4.32969	0.00042473	microsomal glutathione s-transferase, putative
262940_at	AT1G79520	71.6782	332.746	4.64222	< 0.0001	cation efflux family protein
262959_at	AT1G54290	96.3093	219.389	2.27796	0.0331672	eukaryotic translation initiation factor SUI1, putative
262962_at	AT1G54340	45.8435	100.231	2.18637	0.0265687	ICDH; isocitrate dehydrogenase (NADP+)
262990_at	AT1G23260	112.261	256.904	2.28846	< 0.0001	MMZ1/UEV1A (MMS ZWEI HOMOLOGE 1); protein binding / ubiquitin-protein ligase
262992_at	AT1G54210	30.5029	102.937	3.37466	0.0118139	ATG12a (AUTOPHAGY 12); protein binding
263015_at	AT1G23440	118.726	293.825	2.47482	0.00470333	pyrrolidone-carboxylate peptidase family protein
263022_s_at	AT1G23940;AT1G23900	12.9497	29.7255	2.29545	0.0094269	[AT1G23940, adaptin family protein];[AT1G23900, GAMMA-ADAPTIN 1; clathrin binding]
263031_at	AT1G24070	37.2408	145.766	3.91413	0.168982	ATCSLA10 (Cellulose synthase-like A10); transferase, transferring glycosyl groups
263032_at	AT1G23850	42.9032	156.717	3.65279	0.00260907	similar to unknown protein [Arabidopsis thaliana] (TAIR:AT1G23840.1); similar to hypothetical protein [Vitis vinifera] (GB:CAN74577.1)
263054_at	AT2G04620	33.1271	66.6638	2.01236	0.0133804	cation efflux family protein
263065_at	AT2G18170	37.0333	496.203	13.3988	0.00565936	ATMPK7 (MAP KINASE 7); MAP kinase/ kinase
263073_at	AT2G17500	103.489	1987.68	19.2067	< 0.0001	auxin efflux carrier family protein
263076_at	AT2G17520	82.7859	185.794	2.24427	0.00872853	IRE1A (Yeast endoribonuclease/protein kinase IRE1-like gene); kinase
263112_at	AT1G03080	42.3662	121.92	2.87776	0.00330676	kinase interacting family protein
263120_at	AT1G78490	61.52	257.497	4.18559	0.0640457	CYP708A3 (cytochrome P450, family 708, subfamily A, polypeptide 3); oxygen binding
263127_at	AT1G78610	33.4899	106.417	3.17759	0.000375382	mechanosensitive ion channel domain-containing protein / MS ion channel domain-containing protein
263128_at	AT1G78600	63.3454	212.939	3.36155	0.060624	zinc finger (B-box type) family protein
263135_at	AT1G78550	30.0002	62.9372	2.09789	0.0359868	oxidoreductase, 2OG-Fe(II) oxygenase family protein
263137_at	AT1G78660	76.8989	428.943	5.57801	0.000644646	ATGGH1; gamma-glutamyl hydrolase
263145_at	AT1G54090	60.6526	126.305	2.08244	0.0142077	ATEXO70D2 (exocyst subunit EXO70 family protein D2); protein binding
263151_at	AT1G54120	32.0729	123.575	3.85293	0.0331584	similar to unknown protein [Arabidopsis thaliana] (TAIR:AT3G14060.1); similar to unnamed protein product [Vitis vinifera] (GB:CAO45609.1)
263156_at	AT1G54030	152.317	905.625	5.94565	0.0238931	GDSL-motif lipase, putative
263157_at	AT1G54100	338.022	1830.11	5.41418	0.0025331	ALDH7B4 (ALDEHYDE DEHYDROGENASE 7B4); 3-chloroallyl aldehyde dehydrogenase
263159_at	AT1G54130	213.737	1019.93	4.7719	0.000257741	RSH3 (RELA/SPOT HOMOLOG 3); catalytic
263164_at	AT1G03070	43.8433	96.9213	2.21063	0.00430499	glutamate binding /
263171_at	AT1G54115	147.626	320.702	2.1724	0.00566514	cation exchanger, putative
263174_at	AT1G54040	77.5052	155.048	2.00048	0.0131884	ESP (EPITHIOSPECIFIER PROTEIN)
263179_at	AT1G05710	42.2417	89.8339	2.12666	0.00535098	ethylene-responsive protein, putative
263180_at	AT1G05620	63.7209	450.413	7.06853	0.0203843	inosine-uridine preferring nucleoside hydrolase family protein
263182_at	AT1G05575	36.0143	114.459	3.17815	0.272892	unknown protein
263183_at	AT1G05570	79.2558	174.154	2.19737	0.00736111	CALS1 (CALLOSE SYNTHASE 1); transferase, transferring glycosyl groups
263184_at	AT1G05560	160.999	533.804	3.31557	0.00412031	UGT1 (UDP-glucosyl transferase 75B1); UDP-glycosyltransferase/ transferase, transferring glycosyl groups
263196_at	AT1G36070	43.0065	100.119	2.32801	0.0735355	WD-40 repeat family protein
263210_at	AT1G10585	18.2356	881.362	48.3319	0.00769226	transcription factor
263221_at	AT1G30620	42.5601	151.827	3.56736	0.0174626	HSR8/MUR4/UXE1 (MURUS 4); UDP-arabinose 4-epimerase/ catalytic
[truncated: 426 more rows]

## Sheet: SD2(b) PstVir Down
Supplementary Dataset 2. (B) Expression levels and fold repression of genes in response to P. syringae pv. tomato DC3000 selected from wild type samples.
Wt-0: Col-0 wild-type at 0 hpi with Pst DC3000 (Vir) stress.				FC: Fold Change.
Wt-24: Col-0 wild-type at 24 hpi with Pst DC3000 (Vir) Stress.
Probe ID	Locus Identifier	Wt-0	Wt-24	FC	p-value	Annotation
244920_s_at	AT2G07751;ATMG00990	348.956	156.482	-2.23001	0.00404136	[AT2G07751, NADH-ubiquinone oxidoreductase chain 3, putative];[ATMG00990, NADH dehydrogenase subunit 3]
244922_s_at	AT2G07674;ATMG01010	58.955	23.0215	-2.56087	0.00450569	[AT2G07674, similar to hypothetical protein BrnapMp048 [Brassica napus] (GB:YP_717145.1); contains domain PD020792 (PD020792)];[ATMG01010, hypothetical protein]
244936_at	ATCG01100	2077.33	941.985	-2.20527	0.0232703	NADH dehydrogenase ND1
244937_at	ATCG01110	305.68	86.8001	-3.52165	0.00580933	Encodes the 49KDa plastid NAD(P)H dehydrogenase subunit H protein. Its transcription is regulated by an ndhF-specific plastid sigma factor, SIG4.
244938_at	ATCG01120	275.62	67.6023	-4.07708	0.00165594	encodes a chloroplast ribosomal protein S15, a constituent of the small subunit of the ribosomal complex
244939_at	ATCG00065	534.462	174.11	-3.06967	0.000204258	chloroplast gene encoding ribosomal protein s12. The gene is located in three distinct loci on the chloroplast genome and is transpliced to make one transcript.
244940_at	ATCG01230;ATCG00905	3032.67	560.83	-5.40746	0.00126804	[ATCG01230, chloroplast gene encoding ribosomal protein s12. The gene is located in three distinct loci on the chloroplast genome and is transpliced to make one transcript.];[ATCG00905, chloroplast gene encoding ribosomal protein s12. The gene is located in three distinct loci on the chloroplast genome and is transpliced to make one transcript.]
244968_at	ATCG00640	2049.01	699.085	-2.93099	0.00102003	encodes a chloroplast ribosomal protein L33, a constituent of the large subunit of the ribosomal complex
244969_at	ATCG00650	577.018	105.873	-5.45009	0.00309334	chloroplast-encoded ribosomal protein S18
244974_at	ATCG00700	225.581	76.1376	-2.96281	0.00430422	PSII low MW protein
244978_at	ATCG00740	2095.14	254.925	-8.21866	0.0013977	RNA polymerase alpha subunit
244979_at	ATCG00750	3200.62	269.557	-11.8736	0.00136324	30S chloroplast ribosomal protein S11
244980_at	ATCG00760	2362.81	97.7286	-24.1772	0.00248945	encodes a chloroplast ribosomal protein L36, a constituent of the large subunit of the ribosomal complex
244981_at	ATCG00770	1588.57	208.806	-7.60786	0.00170566	chloroplast 30S ribosomal protein S8
244982_at	ATCG00780	969.884	90.2566	-10.7459	0.0078002	encodes a chloroplast ribosomal protein L14, a constituent of the large subunit of the ribosomal complex
244983_at	ATCG00790	3087.48	299.364	-10.3135	0.00174176	chloroplast gene encoding a ribosomal protein L16, which is a constituent of 50S large ribosomal subunit
244984_at	ATCG00800	2158.59	533.226	-4.04816	0.00232852	encodes a chloroplast ribosomal protein S3, a constituent of the small subunit of the ribosomal complex
244985_at	ATCG00810	2108.39	290.912	-7.24753	0.000454316	encodes a chloroplast ribosomal protein L22, a constituent of the large subunit of the ribosomal complex
244986_at	ATCG00820	2411.52	663.907	-3.63232	0.00221629	Encodes a 6.8-kDa protein of the small ribosomal subunit.
244987_s_at	ATCG01310;ATCG00830	4583.44	1919.95	-2.38726	0.00217928	[ATCG01310, encodes a chloroplast ribosomal protein L2, a constituent of the large subunit of the ribosomal complex];[ATCG00830, encodes a chloroplast ribosomal protein L2, a constituent of the large subunit of the ribosomal complex]
244988_s_at	ATCG00840;ATCG01300	2939.46	1254.84	-2.34249	0.007511	[ATCG00840, One of two chloroplast genes that encode chloroplast ribosomal protein L23, a constituent of the large subunit of the ribosomal complex];[ATCG01300, One of two chloroplast genes that encode chloroplast ribosomal protein L23, a constituent of the large subunit of the ribosomal complex]
244992_s_at	ATCG00900;ATCG01240	4681.99	1811.52	-2.58456	0.00168275	[ATCG00900, encodes a chloroplast ribosomal protein S7, a constituent of the small subunit of the ribosomal complex];[ATCG01240, 30S chloroplast ribosomal protein S7]
244993_s_at	ATCG01000;ATCG01130	1650.6	334.761	-4.93068	0.00287151	[ATCG01000, hypothetical protein];[ATCG01130, hypothetical protein]
244995_at	ATCG00150	417.297	152.326	-2.7395	0.00452865	Encodes a subunit of ATPase complex CF0, which is a proton channel that supplies the proton motive force to drive ATP synthesis by CF1 portion of the complex.
244996_at	ATCG00160	1566.55	674.463	-2.32267	0.00508389	Chloroplast ribosomal protein S2
244997_at	ATCG00170	752.981	127.865	-5.88887	0.000270255	RNA polymerase beta' subunit-2
244999_at	ATCG00190	253.725	122.319	-2.0743	0.0318176	Chloroplast DNA-dependent RNA polymerase B subunit. The transcription of this gene is regulated by a nuclear encoded RNA polymerase. This gene has been transferred to mitochondrial genome during crucifer evolution.
245001_at	ATCG00220	5049.38	2383.32	-2.11863	0.000532812	PSII low MW protein
245007_at	ATCG00350	4118.13	1881.88	-2.18831	0.000697016	Encodes psaA protein comprising the reaction center for photosystem I along with psaB protein; hydrophobic protein encoded by the chloroplast genome.
245008_at	ATCG00360	1104.33	169.08	-6.53142	0.00434684	Encodes a protein required for photosystem I assembly and stability. In Chlamydomonas reinhardtii, this protein seems to act as a PSI specific chaperone facilitating the assembly of the complex by interacting with PsaA and PsaD. A loss of function mutation in tobacco leads to a loss of photosystem I.
245012_at	ATCG00440	2259.7	1117.93	-2.02132	0.025038	Encodes NADH dehydrogenase D3 subunit of the chloroplast NAD(P)H dehydrogenase complex
245015_at	ATCG00490	553.874	234.723	-2.35969	0.0215072	large subunit of RUBISCO.
245018_at	ATCG00520	2387.53	1068	-2.23552	0.00967991	Encodes a protein required for photosystem I assembly and stability. In cyanobacteria, loss of function mutation in this gene increases PSII/PSI ratio without any influence on photoautotrophic growth.
245027_at	AT2G26550	92.2984	28.2168	-3.27104	0.0083783	HO2 (HEME OXYGENASE 2); heme oxygenase (decyclizing)
245029_at	AT2G26580	66.6907	21.9042	-3.04465	0.00584779	YAB5 (YABBY5); transcription factor
245044_at	AT2G26500	4050.53	1460.5	-2.77338	0.00375969	cytochrome b6f complex subunit (petM), putative
245049_at	ATCG00050	286.677	139.669	-2.05255	0.0166997	Homologous to the bacterial ribosomal protein S16
245055_at	AT2G26470	31.2255	15.1506	-2.06101	0.000671729	similar to hypothetical protein [Vitis vinifera] (GB:CAN82703.1); contains InterPro domain Protein of unknown function DUF159 (InterPro:IPR003738)
245061_at	AT2G39730	4723.72	1821.62	-2.59314	0.00103841	RCA (RUBISCO ACTIVASE)
245084_at	AT2G23290	81.1593	29.4947	-2.75166	0.00390373	AtMYB70 (myb domain protein 70); DNA binding / transcription factor
245085_at	AT2G23350	533.186	177.077	-3.01103	0.00166788	PAB4 (POLY(A) BINDING PROTEIN 4); RNA binding / translation initiation factor
245088_at	AT2G39850	121.715	59.6375	-2.04091	0.153953	subtilase
245104_at	AT2G41600	127.558	62.849	-2.02959	0.00143894	similar to hypothetical protein [Vitis vinifera] (GB:CAN74374.1); contains InterPro domain Mitochondrial glycoprotein; (InterPro:IPR003428)
245106_at	AT2G41650	93.99	36.0418	-2.6078	0.00114751	unknown protein
245117_at	AT2G41560	231.989	93.6816	-2.47636	0.0210398	ACA4 (AUTO-INHIBITED CA(2+)-ATPASE, ISOFORM 4); calcium-transporting ATPase/ calmodulin binding
245118_at	AT2G41680	782.308	151.786	-5.15402	0.00199338	thioredoxin reductase, putative / NADPH-dependent thioredoxin reductase, putative
245123_at	AT2G47450	583.069	89.5621	-6.51022	0.000312054	CAO (CHAOS); chromatin binding
245124_at	AT2G47580	178.144	78.7234	-2.26291	0.000572942	U1A (SPLICEOSOMAL PROTEIN U1A); RNA binding
245137_at	AT2G45460	27.2608	9.99902	-2.72635	0.0128269	forkhead-associated domain-containing protein / FHA domain-containing protein
245155_at	AT5G12470	811.888	142.152	-5.71141	0.000233233	similar to unknown protein [Arabidopsis thaliana] (TAIR:AT2G40400.2); similar to unknown protein [Arabidopsis thaliana] (TAIR:AT2G40400.1); similar to unnamed protein product [Vitis vinifera] (GB:CAO21888.1)
245164_at	AT2G33210	232.792	73.5968	-3.16308	0.00252155	chaperonin, putative
245165_at	AT2G33180	278.565	52.8145	-5.2744	< 0.0001	similar to unnamed protein product [Vitis vinifera] (GB:CAO41107.1)
245176_at	AT2G47440	298.099	76.754	-3.88383	0.00143332	DNAJ heat shock N-terminal domain-containing protein
245195_at	AT1G67740	4070.03	926.224	-4.39422	0.00122859	PSBY (photosystem II BY)
245198_at	AT1G67700	1090.34	133.05	-8.19493	0.000982026	similar to unknown [Populus trichocarpa] (GB:ABK95743.1); contains domain PTHR11804:SF2 (PTHR11804:SF2); contains domain PTHR11804 (PTHR11804)
245199_at	AT1G67730	701.052	287.711	-2.43665	0.0167379	YBR159; ketoreductase/ oxidoreductase
245210_at	AT5G12350	51.9254	24.0491	-2.15914	0.286891	Ran GTPase binding / chromatin binding / zinc ion binding
245213_at	AT1G44575	3297.34	646.7	-5.09872	0.000702997	NPQ4 (NONPHOTOCHEMICAL QUENCHING)
245242_at	AT1G44446	926.942	173.743	-5.33512	0.00291603	CH1 (CHLOROPHYLL B BIOSYNTHESIS); chlorophyllide a oxygenase
245256_at	AT4G15090	39.98	15.9402	-2.50813	0.00575969	FAR1 (FAR-RED IMPAIRED RESPONSE 1)
245263_at	AT4G17740	175.943	50.3082	-3.4973	0.00415287	C-terminal processing protease, putative
245265_at	AT4G14400	492.973	95.8813	-5.14149	0.0896153	ACD6 (ACCELERATED CELL DEATH 6); protein binding
245270_at	AT4G14960	919.04	436.25	-2.10668	0.0007908	TUA6 (tubulin alpha-6 chiain)
245274_at	AT4G14360	212.633	67.293	-3.15981	0.000348542	dehydration-responsive protein-related
245281_at	AT4G15560	1903.79	582.088	-3.27063	0.00368252	CLA1 (CLOROPLASTOS ALTERADOS 1)
245284_at	AT4G14210	468.674	222.255	-2.10872	0.00331545	PDS3 (PHYTOENE DESATURASE)
245285_s_at	AT4G14030;AT4G14040	709.105	183.82	-3.85761	0.000286311	[AT4G14030, selenium-binding protein, putative];[AT4G14040, EDA38 (embryo sac development arrest 38); selenium binding]
245311_at	AT4G14320	1246.09	286.137	-4.35486	0.000311435	60S ribosomal protein L36a/L44 (RPL36aB)
245318_at	AT4G16980	1995.74	143.189	-13.9379	< 0.0001	arabinogalactan-protein family
245321_at	AT4G15545	2288.13	639.312	-3.57906	0.000587418	similar to unknown protein [Arabidopsis thaliana] (TAIR:AT1G16520.1); similar to unnamed protein product [Vitis vinifera] (GB:CAO71054.1); contains InterPro domain Paired amphipathic helix; (InterPro:IPR003822)
245342_at	AT4G16720	1608.43	475.302	-3.38402	0.00156965	60S ribosomal protein L15 (RPL15A)
245346_at	AT4G17090	883.007	373.26	-2.36566	0.0131869	CT-BMY (BETA-AMYLASE 3, BETA-AMYLASE 8); beta-amylase
245347_at	AT4G14890	635.566	77.3342	-8.21843	0.0031409	ferredoxin family protein
245354_at	AT4G17600	1421.44	124.816	-11.3883	< 0.0001	LIL3:1; transcription factor
245355_at	AT4G17390	1213.69	322.813	-3.75972	0.00590988	60S ribosomal protein L15 (RPL15B)
245357_at	AT4G17560	461.317	43.5925	-10.5825	0.00251002	ribosomal protein L19 family protein
245372_at	AT4G15000	1202.05	222.52	-5.40197	0.00044408	60S ribosomal protein L27 (RPL27C)
245383_at	AT4G17810	134.975	27.4638	-4.91463	0.0161496	nucleic acid binding / transcription factor/ zinc ion binding
245387_at	AT4G17520	253.833	73.2056	-3.46739	0.000345642	nuclear RNA-binding protein, putative
245388_at	AT4G16410	865.482	273.233	-3.16756	0.00183383	similar to hypothetical protein [Vitis vinifera] (GB:CAN73304.1); similar to unnamed protein product [Vitis vinifera] (GB:CAO39941.1); contains InterPro domain Protein of unknown function DUF751 (InterPro:IPR008470)
245396_at	AT4G14870	380.692	173.286	-2.1969	0.00337815	P-P-bond-hydrolysis-driven protein transmembrane transporter
245397_at	AT4G14560	146.587	30.7173	-4.77215	0.0712913	IAA1 (INDOLE-3-ACETIC ACID INDUCIBLE); transcription factor
245426_at	AT4G17540	77.5195	33.1465	-2.33869	0.00548241	similar to hypothetical protein OsI_033497 [Oryza sativa (indica cultivar-group)] (GB:EAY79538.1); similar to Os10g0563400 [Oryza sativa (japonica cultivar-group)] (GB:NP_001065401.1)
245431_at	AT4G17080	138.129	47.6008	-2.90183	0.00193489	MORN (Membrane Occupation and Recognition Nexus) repeat-containing protein /phosphatidylinositol-4-phosphate 5-kinase-related
245460_at	AT4G16990	274.553	79.2342	-3.46508	0.000740205	disease resistance protein (TIR-NBS class), putative
245463_at	AT4G17030	76.7506	35.2644	-2.17643	0.0319826	ATEXLB1 (ARABIDOPSIS THALIANA EXPANSIN-LIKE B1)
245479_at	AT4G16140	139.146	40.6827	-3.42027	0.00210557	proline-rich family protein
245494_at	AT4G16390	204.532	54.2682	-3.76892	0.00140121	chloroplastic RNA-binding protein P67, putative
245512_at	AT4G15770	312.971	152.923	-2.04659	0.0297774	60S ribosome subunit biogenesis protein, putative
245523_at	AT4G15910	62.8807	23.0686	-2.72581	0.00720499	ATDI21 (Arabidopsis thaliana drought-induced 21)
245525_at	AT4G15930	373.242	137.412	-2.71622	0.0013443	dynein light chain, putative
245529_at	AT4G15570	55.0215	24.5258	-2.24341	0.000289345	tRNA-splicing endonuclease positive effector-related
245532_at	AT4G15110	271.185	122.098	-2.22105	0.00115535	CYP97B3 (cytochrome P450, family 97, subfamily B, polypeptide 3); oxygen binding
245558_at	AT4G15430	99.0748	24.8213	-3.99152	0.00249284	similar to early-responsive to dehydration protein-related / ERD protein-related [Arabidopsis thaliana] (TAIR:AT4G04340.1); similar to early-responsive to dehydration protein-related / ERD protein-related [Arabidopsis thaliana] (TAIR:AT4G04340.3); similar to early-responsive to dehydration protein-related / ERD protein-related [Arabidopsis thaliana] (TAIR:AT3G21620.1); similar to unnamed protein …
245584_at	AT4G14940	29.2319	12.6146	-2.3173	0.0179632	ATAO1 (Arabidosis thaliana amine oxidase 1); copper ion binding
245592_at	AT4G14540	214.538	47.1525	-4.54987	0.00018699	CCAAT-box binding transcription factor subunit B (NF-YB) (HAP3 ) (AHAP3) family
245618_at	AT4G14510	90.7103	38.2398	-2.37214	0.00269711	similar to unknown protein [Arabidopsis thaliana] (TAIR:AT3G23070.1); similar to hypothetical protein [Vitis vinifera] (GB:CAN79523.1); similar to unnamed protein product [Vitis vinifera] (GB:CAO71295.1); contains InterPro domain CRS1/YhbY (InterPro:IPR001890)
245623_s_at	AT4G14096;AT4G14103	13.9227	4.2671	-3.26279	0.0951918	[AT4G14096, F-box family protein];[AT4G14103, F-box family protein]
245629_at	AT1G56580	1053.73	205.954	-5.11633	0.00135221	similar to unknown protein [Arabidopsis thaliana] (TAIR:AT1G09310.1); similar to unknown [Populus trichocarpa] (GB:ABK94967.1); contains InterPro domain Protein of unknown function DUF538 (InterPro:IPR007493)
245631_at	AT1G25350	261.305	104.172	-2.5084	0.00669031	OVA9 (OVULE ABORTION 9); glutamine-tRNA ligase
245637_at	AT1G25230	134.516	59.9912	-2.24226	0.0421041	purple acid phosphatase family protein
245639_at	AT1G25260	452.462	180.981	-2.50005	0.0024532	acidic ribosomal protein P0-related
245690_at	AT5G04230	82.5282	25.494	-3.23716	0.000185434	PAL3 (PHENYL ALANINE AMMONIA-LYASE 3); phenylalanine ammonia-lyase
245701_at	AT5G04140	2411.83	300.421	-8.02818	0.000912403	GLS1/GLU1/GLUS (FERREDOXIN-DEPENDENT GLUTAMATE SYNTHASE 1); glutamate synthase (ferredoxin)
245704_at	AT5G04290	48.4023	20.1638	-2.40045	0.00899564	KOW domain-containing transcription factor family protein
245729_at	AT1G73490	303.059	140.538	-2.15642	< 0.0001	RNA recognition motif (RRM)-containing protein
245736_at	AT1G73330	342.392	58.6655	-5.83634	0.0692413	ATDR4 (Arabidopsis thaliana drought-repressed 4)
245744_at	AT1G51110	189.498	54.4656	-3.47922	0.00325431	plastid-lipid associated protein PAP / fibrillin family protein
245745_at	AT1G51110	395.271	69.8053	-5.66248	0.00143484	plastid-lipid associated protein PAP / fibrillin family protein
245747_at	AT1G51100	81.8475	39.123	-2.09205	0.0079107	similar to unnamed protein product [Vitis vinifera] (GB:CAO39038.1)
245750_at	AT1G51060	349.023	140.845	-2.47807	0.00242531	HTA10; DNA binding
245757_at	AT1G35140	404.649	33.3223	-12.1435	0.057427	PHI-1 (PHOSPHATE-INDUCED 1)
245778_at	AT1G73530	162.073	75.9056	-2.13519	0.0117418	RNA recognition motif (RRM)-containing protein
245790_at	AT1G32200	357.652	124.435	-2.8742	0.00143302	ATS1 (ACYLTRANSFERASE 1)
245792_at	AT1G32100	90.7481	38.7648	-2.34099	0.0286551	pinoresinol-lariciresinol reductase, putative
245793_at	AT1G32220	641.739	228.043	-2.81412	0.000487037	binding / catalytic/ coenzyme binding
245797_at	AT1G45230	148.919	72.9708	-2.0408	0.0107298	defective chloroplasts and leaves protein-related / DCL protein-related
245806_at	AT1G45474	1035.85	274.775	-3.76979	0.00344735	LHCA5 (Photosystem I light harvesting complex gene 5)
245809_at	AT1G58440	225.627	102.408	-2.20322	0.032743	XF1 (SQUALENE EPOXIDASE 1); oxidoreductase
245821_at	AT1G26270	131.658	49.1689	-2.67766	0.00135787	phosphatidylinositol 3- and 4-kinase family protein
245841_s_at	AT1G58380;AT1G58684;AT1G59359;AT1G58983	2235.75	936.448	-2.38748	0.00602269	[AT1G58380, XW6; structural constituent of ribosome];[AT1G58684, 40S ribosomal protein S2, putative];[AT1G59359, 40S ribosomal protein S2 (RPS2B)];[AT1G58983, 40S ribosomal protein S2, putative]
245845_at	AT1G26150	200.437	41.3744	-4.84448	0.00130951	protein kinase
245852_at	AT5G13510	1587.99	263.515	-6.02619	0.00214878	ribosomal protein L10 family protein
245876_at	AT1G26230	135.851	32.8585	-4.13444	0.000835673	chaperonin, putative
245881_at	AT5G09462;AT5G09460;AT5G09463;AT5G09461	110.578	34.0002	-3.25229	0.00173879	[AT5G09462, CPuORF42 (Conserved peptide upstream open reading frame 42)];[AT5G09460, transcription factor/ transcription regulator];[AT5G09463, CPuORF41 (Conserved peptide upstream open reading frame 41)];[AT5G09461, CPuORF43 (Conserved peptide upstream open reading frame 43)]
245886_at	AT5G09510	281.306	101.023	-2.78458	0.00623489	40S ribosomal protein S15 (RPS15D)
245906_at	AT5G11070	362.821	101.986	-3.55754	0.0130647	similar to unknown protein [Arabidopsis thaliana] (TAIR:AT5G35090.1)
245914_at	AT5G19620	103.075	47.6529	-2.16304	< 0.0001	OEP80 (ARABIDOPSIS THALIANA OUTER ENVELOPE PROTEIN OF 80 KDA)
245915_s_at	AT5G19780;AT5G19770	852.222	338.322	-2.51897	0.000145338	[AT5G19780, TUA5 (tubulin alpha-5)];[AT5G19770, TUA3 (tubulin alpha-3)]
245924_at	AT5G28750	1026.57	281.427	-3.64772	0.000365235	thylakoid assembly protein, putative
245925_at	AT5G28770	363.834	111.848	-3.25292	0.0268517	BZO2H3 (ARABIDOPSIS THALIANA BASIC LEUCINE ZIPPER 63); DNA binding / protein heterodimerization/ transcription factor
245936_at	AT5G19850	243.214	115.842	-2.09954	0.000779195	hydrolase, alpha/beta fold family protein
245952_at	AT5G28500	653.532	63.5781	-10.2792	< 0.0001	similar to unknown protein [Arabidopsis thaliana] (TAIR:AT3G04550.1); similar to unnamed protein product [Vitis vinifera] (GB:CAO65032.1)
245981_at	AT5G13100	203.484	90.8834	-2.23896	0.0521777	oxidoreductase
245984_at	AT5G13090	285.805	64.5664	-4.42653	0.00013385	similar to unknown protein [Arabidopsis thaliana] (TAIR:AT1G24270.1); similar to unnamed protein product [Vitis vinifera] (GB:CAO68319.1); similar to hypothetical protein [Vitis vinifera] (GB:CAN73358.1)
245985_at	AT5G13120	735.305	292.193	-2.5165	0.0343131	peptidyl-prolyl cis-trans isomerase cyclophilin-type family protein
246003_at	AT5G20720	2711.3	481.614	-5.62961	0.000526505	CPN20 (CHAPERONIN 20); calmodulin binding
246005_at	AT5G08415	132.008	59.5519	-2.2167	0.007052	lipoic acid synthase family protein
246021_at	AT5G21100	319.169	73.8575	-4.32142	0.000364919	L-ascorbate oxidase, putative
246027_at	AT5G21060	94.8356	26.871	-3.52929	0.00273618	homoserine dehydrogenase family protein
246031_at	AT5G21160	156.144	64.7054	-2.41315	0.00633559	La domain-containing protein / proline-rich family protein
246033_at	AT5G08280	827.23	262.615	-3.14997	< 0.0001	HEMC (HYDROXYMETHYLBILANE SYNTHASE); hydroxymethylbilane synthase
246036_at	AT5G08370	110.502	39.7801	-2.77782	0.000111921	ATAGAL2 (ARABIDOPSIS THALIANA ALPHA-GALACTOSIDASE 2); alpha-galactosidase
246040_at	AT5G19370	366.807	179.533	-2.04311	0.00195193	rhodanese-like domain-containing protein / PPIC-type PPIASE domain-containing protein
246041_at	AT5G19290	240.978	63.0548	-3.82173	0.000194784	esterase/lipase/thioesterase family protein
246051_at	AT5G28840	996.462	467.215	-2.13277	0.000606764	GME (GDP-D-MANNOSE 3',5'-EPIMERASE); GDP-mannose 3,5-epimerase/ NAD binding / catalytic
246053_at	AT5G08340	44.7579	19.8836	-2.251	0.00440515	riboflavin biosynthesis protein-related
246060_at	AT5G08420	206.085	100.668	-2.04718	0.000145428	RNA binding
246068_at	AT5G20290	3403.17	1147.41	-2.96597	0.00038757	40S ribosomal protein S8 (RPS8A)
246069_at	AT5G20220	165.468	28.2468	-5.85792	0.00171773	zinc knuckle (CCHC-type) family protein
246095_at	AT5G19310	47.1979	17.8813	-2.63951	0.00362513	homeotic gene regulator, putative
246097_at	AT5G20270	170.907	46.4178	-3.68193	0.00283224	HHP1 (HEPTAHELICAL TRANSMEMBRANE PROTEIN1)
246098_at	AT5G20400	64.4107	22.773	-2.82838	0.136184	oxidoreductase, 2OG-Fe(II) oxygenase family protein
246110_at	AT5G20140	130.948	43.3059	-3.02379	0.0119268	SOUL heme-binding family protein
246114_at	AT5G20250	1775.76	821.947	-2.16043	0.0669103	DIN10 (DARK INDUCIBLE 10); hydrolase, hydrolyzing O-glycosyl compounds
246124_at	AT5G20060	333.751	145.927	-2.2871	0.00197513	phospholipase/carboxylesterase family protein
246142_at	AT5G19970	42.607	12.9694	-3.28519	0.00846364	similar to unnamed protein product [Vitis vinifera] (GB:CAO65601.1)
246144_at	AT5G20110	64.9684	15.7024	-4.13749	0.000130226	dynein light chain, putative
246154_at	AT5G19940	1002.62	374.172	-2.67956	0.0065698	plastid-lipid associated protein PAP-related / fibrillin-related
246170_at	AT5G32450	709.342	252.8	-2.80594	0.00230281	RNA recognition motif (RRM)-containing protein
246191_at	AT5G20890	459.411	216.922	-2.11787	0.000741656	chaperonin, putative
246195_at	AT4G36410	91.4412	33.2881	-2.74696	0.0156223	UBC17 (UBIQUITIN-CONJUGATING ENZYME 17); ubiquitin-protein ligase
246199_at	AT4G36530	593.673	250.296	-2.37189	0.00702346	hydrolase, alpha/beta fold family protein
246202_at	AT4G37040	306.903	116.397	-2.63669	0.00230164	MAP1D (METHIONINE AMINOPEPTIDASE 1D); metalloexopeptidase
246205_at	AT4G36970	110.004	51.9682	-2.11675	0.0023838	remorin family protein
246210_at	AT4G36420	59.1247	24.6048	-2.40298	0.0165345	ribosomal protein L12 family protein
246228_at	AT4G36430	65.3397	14.7375	-4.43356	0.231141	peroxidase, putative
246237_at	AT4G36390	460.352	156.711	-2.93759	0.00016271	radical SAM domain-containing protein / TRAM domain-containing protein
246265_at	AT1G31860	173.798	38.6818	-4.49303	0.00478969	AT-IE (Arabidopsis thaliana bifunctional HisI-HisE protein)
246268_at	AT1G31800	503.875	132.02	-3.81666	0.000895202	CYP97A3/LUT5 (CYTOCHROME P450-TYPE MONOOXYGENASE 97A3); carotene beta-ring hydroxylase/ oxygen binding
246294_at	AT3G56910	1746.7	200.281	-8.72122	0.000849391	PSRP5 (PLASTID-SPECIFIC 50S RIBOSOMAL PROTEIN 5)
246307_at	AT3G51800	553.615	215.719	-2.56637	0.00160755	ATG2 (G2p-related protein); metalloexopeptidase
246308_at	AT3G51820	845.62	112.668	-7.50545	0.000220474	ATG4/CHLG/G4 (CHLOROPHYLL SYNTHASE); chlorophyll synthetase
246339_at	AT3G44890	882.864	71.3284	-12.3775	0.000556433	RPL9 (ribosomal protein L9); structural constituent of ribosome
246346_at	AT3G56810	37.0441	9.79021	-3.78379	0.0218489	unknown protein
246379_s_at	AT1G57660;AT1G57860	746.279	303.489	-2.459	0.0303265	[AT1G57660, 60S ribosomal protein L21 (RPL21E)];[AT1G57860, 60S ribosomal protein L21]
246436_at	AT5G17440	62.511	30.9521	-2.0196	0.0203862	LUC7 N_terminus domain-containing protein
246439_at	AT5G17600	80.1277	22.9072	-3.49792	0.000891729	zinc finger (C3HC4-type RING finger) family protein
246445_at	AT5G17630	215.55	95.7302	-2.25164	0.0014221	glucose-6-phosphate/phosphate translocator, putative
246454_at	AT5G16710	543.713	228.062	-2.38406	0.000464186	DHAR3 (DEHYDROASCORBATE REDUCTASE 1); glutathione dehydrogenase (ascorbate)
246457_at	AT5G16750	75.9641	37.7828	-2.01055	0.00555008	TOZ (TORMOZEMBRYO DEFECTIVE); nucleotide binding
246476_at	AT5G16730	93.5579	44.0553	-2.12365	< 0.0001	similar to unknown protein [Arabidopsis thaliana] (TAIR:AT3G02930.1); similar to unnamed protein product [Vitis vinifera] (GB:CAO62148.1); contains InterPro domain Spectrin repeat (InterPro:IPR002017)
246479_at	AT5G16060	144.783	70.8282	-2.04415	0.00263132	similar to hypothetical protein [Cleome spinosa] (GB:ABD96913.1); contains domain PD069074 (PD069074)
246480_at	AT5G16070	163.852	63.9977	-2.56029	0.00494974	chaperonin, putative
246483_at	AT5G16000	82.3819	18.0362	-4.56759	0.000110059	NIK1 (NSP-INTERACTING KINASE 1); kinase
246490_at	AT5G15950;AT5G15948	324.628	130.459	-2.48835	0.00452793	[AT5G15950, adenosylmethionine decarboxylase family protein];[AT5G15948, CPuORF10 (Conserved peptide upstream open reading frame 10)]
246492_at	AT5G16140	113.837	35.7761	-3.18191	0.00339606	peptidyl-tRNA hydrolase family protein
246503_at	AT5G16130	1329.56	315.497	-4.21416	0.000655476	40S ribosomal protein S7 (RPS7C)
246516_at	AT5G15740	72.6649	29.288	-2.48104	0.00124053	similar to unknown protein [Arabidopsis thaliana] (TAIR:AT3G02250.1); similar to hypothetical protein [Cleome spinosa] (GB:ABD96934.1); similar to unnamed protein product [Vitis vinifera] (GB:CAO49221.1); similar to hypothetical protein [Cleome spinosa] (GB:ABD96844.1); contains InterPro domain Protein of unknown function DUF246, plant (InterPro:IPR004348)
246523_at	AT5G15850	574.084	153.385	-3.74278	0.00021126	COL1 (CONSTANS-LIKE 1); transcription factor/ zinc ion binding
246527_at	AT5G15750	146.435	56.2454	-2.60351	0.0103833	RNA-binding S4 domain-containing protein
246538_at	AT5G15520	126.741	51.0826	-2.4811	0.00439306	40S ribosomal protein S19 (RPS19B)
246548_at	AT5G14910	1091.72	174.46	-6.2577	0.00211662	heavy-metal-associated domain-containing protein
246549_at	AT5G15050	116.549	58.2701	-2.00016	0.0132873	glycosyltransferase family 14 protein / core-2/I-branching enzyme family protein
246550_at	AT5G14920	261.333	51.4447	-5.07989	0.0368451	gibberellin-regulated family protein
246554_at	AT5G15450	782.698	324.312	-2.41341	0.000419669	APG6/CLPB-P/CLPB3 (ALBINO AND PALE GREEN 6); ATP binding / ATPase
246564_at	AT5G15610	166.898	82.6308	-2.0198	0.00263183	proteasome family protein
246576_at	AT1G31650	117.01	54.4903	-2.14735	0.00405008	ATROPGEF14/ROPGEF14 (KINASE PARTNER PROTEIN-LIKE); Rho guanyl-nucleotide exchange factor/
246596_at	AT5G14740	4072.13	249.195	-16.3411	0.000118473	CA2 (BETA CARBONIC ANHYDRASE 2); carbonate dehydratase/ zinc ion binding
246597_at	AT5G14760	226.061	85.4817	-2.64455	0.0161194	AO (L-ASPARTATE OXIDASE); L-aspartate oxidase
246613_at	AT5G35360	690.339	141.547	-4.8771	0.0117619	CAC2 (acetyl co-enzyme A carboxylase biotin carboxylase subunit)
246623_at	AT1G48920	753.442	205.009	-3.67516	0.00853919	ATNUC-L1/PARL1 (PARALLEL 1); nucleic acid binding
246630_at	AT1G50730	309.084	48.119	-6.42332	0.00455832	similar to unnamed protein product [Vitis vinifera] (GB:CAO38919.1); contains domain PTHR13673 (PTHR13673)
246651_at	AT5G35170	504.181	221.242	-2.27886	0.0052329	adenylate kinase family protein
246673_at	AT5G30510	2486.01	343.94	-7.22804	0.00088584	RPS1 (ribosomal protein S1); RNA binding
246699_at	AT5G27990	141.927	56.2659	-2.52244	0.0247428	similar to unknown protein [Arabidopsis thaliana] (TAIR:AT3G22510.1); similar to hypothetical protein [Ipomoea trifida] (GB:AAS79569.1); contains domain PTHR21250 (PTHR21250)
246701_at	AT5G28020	250.736	43.6453	-5.74485	0.00481729	ATCYSD2 (Arabidopsis thaliana cysteine synthase D2); cysteine synthase
246730_at	AT5G28060	659.704	221.45	-2.97902	0.000837533	40S ribosomal protein S24 (RPS24B)
246738_at	AT5G27740	81.5793	36.2076	-2.2531	0.000132061	EMB2775 (EMBRYO DEFECTIVE 2775); DNA binding / nucleoside-triphosphatase/ nucleotide binding
246745_at	AT5G27770	937.799	299.899	-3.12705	0.000896598	60S ribosomal protein L22 (RPL22C)
246746_at	AT5G27820	90.6761	43.9562	-2.06287	0.00230949	ribosomal protein L18 family protein
246758_at	AT5G27850	1230.97	339.611	-3.62464	0.000412304	60S ribosomal protein L18 (RPL18C)
246767_at	AT5G27395	68.5438	29.369	-2.33388	0.0100356	P-P-bond-hydrolysis-driven protein transmembrane transporter
246768_at	AT5G27400	116.648	42.0227	-2.77583	0.0015165	similar to unnamed protein product [Vitis vinifera] (GB:CAO17659.1); contains domain SSF53335 (SSF53335); contains domain PTHR23109 (PTHR23109)
246772_at	AT5G27490	72.5596	36.2324	-2.00262	0.000355835	integral membrane Yip1 family protein
246792_at	AT5G27290	192.486	40.6354	-4.7369	0.00629215	similar to unknown protein [Arabidopsis thaliana] (TAIR:AT1G54680.1); similar to unknown protein [Arabidopsis thaliana] (TAIR:AT1G54680.2); similar to unnamed protein product [Vitis vinifera] (GB:CAO68604.1)
246800_at	AT5G26780	154.607	71.153	-2.17288	0.0272137	SHM2 (SERINE HYDROXYMETHYLTRANSFERASE 2); glycine hydroxymethyltransferase
246847_at	AT5G26820	325.115	70.3686	-4.62017	0.00178381	ferroportin-related
246855_at	AT5G26280	92.1436	10.6215	-8.67517	0.100416	meprin and TRAF homology domain-containing protein / MATH domain-containing protein
246901_at	AT5G25630	366.023	146.497	-2.4985	0.00423346	pentatricopeptide (PPR) repeat-containing protein
246932_at	AT5G25190	146.389	18.4158	-7.94908	0.0122474	ethylene-responsive element-binding protein, putative
246949_at	AT5G25140	39.5822	19.6357	-2.01582	0.0456615	CYP71B13 (cytochrome P450, family 71, subfamily B, polypeptide 13); oxygen binding
246966_at	AT5G24850	75.4553	27.5858	-2.7353	0.0107283	CRY3 (CRYPTOCHROME 3); DNA binding / DNA photolyase/ FMN binding
246977_at	AT5G24930	1599.71	786.921	-2.03287	0.00640724	zinc finger (B-box type) family protein
246996_at	AT5G67420	335.576	115.08	-2.91603	0.00611724	LBD37 (LOB DOMAIN-CONTAINING PROTEIN 37)
246999_at	AT5G67440	100.387	36.7765	-2.72966	0.000444982	phototropic-responsive NPH3 family protein
247008_at	AT5G67560	300.298	150.891	-1.99017	0.00395947	ATARLA1D (ADP-ribosylation factor-like A1D); GTP binding
247010_at	AT5G67510	598.87	121.05	-4.94728	0.00177799	60S ribosomal protein L26 (RPL26B)
247063_at	AT5G66820	79.4699	35.3454	-2.24838	0.0240079	similar to hypothetical protein [Vitis vinifera] (GB:CAN66294.1); similar to unnamed protein product [Vitis vinifera] (GB:CAO23751.1)
247072_at	AT5G66490	103.369	41.3168	-2.50187	0.00571984	similar to unknown protein [Arabidopsis thaliana] (TAIR:AT3G50900.1); similar to hypothetical protein [Thellungiella halophila] (GB:ABB45855.1)
247073_at	AT5G66570	4145.76	1016.56	-4.07822	0.00233068	OE33/OEE1/OEE33/PSBO-1/PSBO1 (OXYGEN-EVOLVING ENHANCER 33); oxygen evolving/ poly(U) binding
247074_at	AT5G66590	87.4768	39.5957	-2.20925	0.109417	allergen V5/Tpx-1-related family protein
247079_at	AT5G66055	127.391	48.8112	-2.60987	0.00751062	AKRP/EMB2036 (EMBRYO DEFECTIVE 2036); protein binding
247085_at	AT5G66310	27.3612	8.05141	-3.39831	0.0165397	kinesin motor family protein
247101_at	AT5G66530	315.069	45.8488	-6.87192	0.00326657	aldose 1-epimerase family protein
247111_at	AT5G65880	119.933	53.7594	-2.23093	0.0238517	unknown protein
247131_at	AT5G66190	1529.44	410.315	-3.72748	< 0.0001	ATLFNR1 (LEAF FNR 1); NADPH dehydrogenase/ electron transporter, transferring electrons within the cyclic electron transport pathway of photosynthesis/ electron transporter, transferring electrons within the noncyclic electron transport pathway of photosy
247153_at	AT5G65700	207.653	72.2667	-2.87343	0.0003822	BAM1 (big apical meristem 1); ATP binding / kinase/ protein serine/threonine kinase
247162_at	AT5G65730	876.588	141.56	-6.19236	0.0384587	xyloglucan:xyloglucosyl transferase, putative / xyloglucan endotransglycosylase, putative / endo-xyloglucan transferase, putative
247183_at	AT5G65440	91.0073	25.4127	-3.58118	0.00594817	similar to unknown protein [Arabidopsis thaliana] (TAIR:AT4G24610.1); similar to unknown protein [Arabidopsis thaliana] (TAIR:AT5G48310.1); similar to unnamed protein product [Vitis vinifera] (GB:CAO61624.1); similar to unnamed protein product [Vitis vinifera] (GB:CAO22682.1); similar to hypothetical protein OsJ_008178 [Oryza sativa (japonica cultivar-group)] (GB:EAZ24695.1); contains InterPro do…
247185_at	AT5G65460	89.0141	36.7591	-2.42155	0.0148471	kinesin motor protein-related
247192_at	AT5G65360	654.88	48.1833	-13.5914	0.000101724	histone H3
247201_at	AT5G65220	1366.4	233.636	-5.84844	0.00195995	ribosomal protein L29 family protein
247214_at	AT5G64850	355.936	81.622	-4.36079	0.00259947	similar to unknown protein [Arabidopsis thaliana] (TAIR:AT5G09960.1); similar to 80C09_15 [Brassica rapa subsp. pekinensis] (GB:AAZ41826.1)
247218_at	AT5G65010	849.334	102.48	-8.2878	0.00259345	ASN2 (ASPARAGINE SYNTHETASE 2); asparagine synthase (glutamine-hydrolyzing)
247232_at	AT5G64940	916.798	178.74	-5.12924	0.000438083	ATATH13 (ABC2 homolog 13)
247252_at	AT5G64770	200.347	71.5127	-2.80156	0.0188796	similar to 80C09_10 [Brassica rapa subsp. pekinensis] (GB:AAZ41821.1)
247258_at	AT5G64816	145.495	42.4666	-3.42612	0.00064029	Identical to Uncharacterized protein At5g64816 precursor [Arabidopsis Thaliana] (GB:Q8L8Q8;GB:Q9LV96); similar to unnamed protein product [Vitis vinifera] (GB:CAO22147.1)
247261_at	AT5G64460	457.476	63.8003	-7.17043	0.00303223	similar to unknown protein [Arabidopsis thaliana] (TAIR:AT1G58280.1); similar to unnamed protein product [Vitis vinifera] (GB:CAO67833.1); contains InterPro domain Phosphoglycerate mutase (InterPro:IPR013078)
247267_at	AT5G64140	491.959	156.462	-3.14427	0.0161255	RPS28 (RIBOSOMAL PROTEIN S28); structural constituent of ribosome
247268_at	AT5G64080	139.425	62.0277	-2.24778	0.0373816	protease inhibitor/seed storage/lipid transfer protein (LTP) family protein
247278_at	AT5G64380	159.268	51.908	-3.06828	0.00200125	fructose-1,6-bisphosphatase family protein
247289_at	AT5G64290	580.913	232.968	-2.49353	0.00139877	DCT/DIT2.1 (DICARBOXYLATE TRANSPORT); oxoglutarate:malate antiporter
247309_at	AT5G63940	99.2558	41.7806	-2.37564	0.00296757	protein kinase family protein
247320_at	AT5G64040	3223.09	428.802	-7.51651	0.00191587	PSAN (photosystem I reaction center subunit PSI-N); calmodulin binding
247331_at	AT5G63530	205.319	57.7467	-3.55551	0.0159059	ATFP3 (Arabidopsis thaliana farnesylated protein 3); metal ion binding
247333_at	AT5G63600	59.7988	15.2715	-3.91571	0.338514	flavonol synthase, putative
247347_at	AT5G63780	308.552	72.3686	-4.26362	0.00015259	SHA1 (SHOOT APICAL MERISTEM ARREST 1); protein binding / zinc ion binding
247355_at	AT5G63670	255.256	111.423	-2.29087	0.00733234	SPT42 (SPT4 HOMOLOG 2); positive transcription elongation factor/ zinc ion binding
247357_at	AT5G63710	95.0918	38.0055	-2.50205	0.000851133	leucine-rich repeat transmembrane protein kinase, putative
247370_at	AT5G63320	54.4909	26.4717	-2.05846	0.00803321	similar to unknown protein [Arabidopsis thaliana] (TAIR:AT2G22795.1); similar to hypothetical protein PFE0440w [Plasmodium falciparum 3D7] (GB:XP_001351647.1); contains domain FALZ-RELATED BROMODOMAIN-CONTAINING PROTEINS (PTHR22880); contains domain GCN5 GENERAL CONTROL OF AMINO-ACID SYNTHESIS 5-LIKE 2, GCNL2 (PTHR22880:SF2)
247376_at	AT5G63310	1030.32	72.0761	-14.2948	0.000651489	NDPK2 (NUCLEOSIDE DIPHOSPHATE KINASE 2); ATP binding / nucleoside diphosphate kinase
247386_at	AT5G63420	61.5572	14.3914	-4.27737	0.00526744	EMB2746 (EMBRYO DEFECTIVE 2746); catalytic
247392_at	AT5G63570	450.315	212.969	-2.11446	0.00667468	GSA1 (GLUTAMATE-1-SEMIALDEHYDE-2,1-AMINOMUTASE); glutamate-1-semialdehyde 2,1-aminomutase
247400_at	AT5G62840	187.295	30.0586	-6.231	0.000668159	phosphoglycerate/bisphosphoglycerate mutase family protein
247401_at	AT5G62790	554.962	192.033	-2.88993	0.00377675	DXR (1-DEOXY-D-XYLULOSE 5-PHOSPHATE REDUCTOISOMERASE)
247404_at	AT5G62890	234.111	83.2107	-2.81347	0.000391715	permease, putative
247409_at	AT5G62980	99.0587	48.022	-2.06278	0.0167381	dihydroneopterin aldolase, putative
247415_at	AT5G63060	119.152	50.2794	-2.36979	0.00839277	transporter
247422_at	AT5G62810	263.951	130.113	-2.02862	0.00369056	PEX14 (PEROXISOME DEFECTIVE 2)
247430_at	AT5G62610	165.474	81.5365	-2.02945	0.00412971	basic helix-loop-helix (bHLH) family protein
247439_at	AT5G62670	470.039	68.6252	-6.84936	< 0.0001	AHA11 (ARABIDOPSIS H(+)-ATPASE 11); ATPase
247442_s_at	AT5G62690;AT5G62700	682.844	182.73	-3.73691	0.0010377	[AT5G62690, TUB2 (Tubulin beta-2); structural molecule];[AT5G62700, TUB3 (TUBULIN BETA-3); structural molecule]
247453_at	AT5G62440	79.9961	22.5312	-3.55047	0.0249577	Encodes a protein DOMINO1 that belongs to a plant-specific gene family sharing a common motif present in the tomato DEFECTIVE CHLOROPLASTS AND LEAVES (LeDCL) protein. DOMINO1 is located in the nucleus. Arabidopsis embryos carrying the domino1 mutation grow slowly in comparison with wild type embryos and reach only the globular stage at desiccation. The primary defect of the mutation at the cellul…
247454_at	AT5G62440	103.332	44.9296	-2.29986	0.000471224	Encodes a protein DOMINO1 that belongs to a plant-specific gene family sharing a common motif present in the tomato DEFECTIVE CHLOROPLASTS AND LEAVES (LeDCL) protein. DOMINO1 is located in the nucleus. Arabidopsis embryos carrying the domino1 mutation grow slowly in comparison with wild type embryos and reach only the globular stage at desiccation. The primary defect of the mutation at the cellul…
247470_at	AT5G62220	121.681	49.8189	-2.44246	0.0247356	exostosin family protein
247486_at	AT5G62140	255.154	64.1813	-3.97552	0.0108143	similar to unknown [Populus trichocarpa] (GB:ABK94834.1)
247520_at	AT5G61310	119.454	47.8934	-2.49416	0.000840514	cytochrome c oxidase subunit Vc, putative / COX5C, putative
247523_at	AT5G61410	2422.69	1021.08	-2.37266	0.00217416	RPE (EMBRYO DEFECTIVE 2728); ribulose-phosphate 3-epimerase
247540_at	AT5G61590	619.855	134.445	-4.61047	0.00163808	AP2 domain-containing transcription factor family protein
247541_at	AT5G61660	189.205	62.2955	-3.03722	0.0268463	glycine-rich protein
247543_at	AT5G61600	224.935	24.3665	-9.23134	0.00372175	ethylene-responsive element-binding family protein
247555_at	AT5G61020	164.986	41.9973	-3.92848	0.0117674	ECT3 (evolutionary conserved C-terminal 3)
247566_at	AT5G61170	1087.39	240.057	-4.5297	0.00149688	40S ribosomal protein S19 (RPS19C)
247584_at	AT5G60670	998.791	119.973	-8.32514	0.00067858	60S ribosomal protein L12 (RPL12C)
247607_at	AT5G60960	117.186	41.7741	-2.80522	0.0026978	pentatricopeptide (PPR) repeat-containing protein
247651_at	AT5G59870	606.084	30.7338	-19.7205	0.000987577	HTA6; DNA binding
247652_at	AT5G59910	469.204	209.341	-2.24134	0.00184732	HTB4; DNA binding
247654_at	AT5G59850	1172.44	378.37	-3.09865	0.00106043	40S ribosomal protein S15A (RPS15aF)
247690_at	AT5G59800	67.9708	33.6	-2.02294	0.0112819	MBD7 (METHYL-CPG-BINDING DOMAIN 7); DNA binding
247692_s_at	AT5G59970;AT5G59690	1103.69	78.5068	-14.0586	0.00295728	[AT5G59970, histone H4];[AT5G59690, histone H4]
247694_at	AT5G59750	425.762	147.702	-2.88257	0.000844917	riboflavin biosynthesis protein, putative
247702_at	AT5G59500	256.677	101.96	-2.51742	0.000984497	protein-S-isoprenylcysteine O-methyltransferase
247766_at	AT5G58870	933.068	392.86	-2.37506	0.000992698	FTSH9 (FtsH protease 9); ATP-dependent peptidase/ ATPase/ metallopeptidase
247770_at	AT5G58930	146.454	66.3968	-2.20574	0.0118678	similar to unknown protein [Arabidopsis thaliana] (TAIR:AT3G46990.1); similar to hypothetical protein [Vitis vinifera] (GB:CAN79178.1); similar to unnamed protein product [Vitis vinifera] (GB:CAO21512.1); contains InterPro domain Protein of unknown function DUF740 (InterPro:IPR008004)
247813_at	AT5G58330	1278.37	537.083	-2.3802	0.00575717	malate dehydrogenase (NADP), chloroplast, putative
247815_at	AT5G58420	775.674	147.45	-5.2606	0.000110364	40S ribosomal protein S4 (RPS4D)
247816_at	AT5G58260	681.344	67.1566	-10.1456	0.00502444	Encodes subunit NDH-N of NAD(P)H:plastoquinone dehydrogenase complex (Ndh complex) present in the thylakoid membrane of chloroplasts. This subunit is thought to be required for Ndh complex assembly.
247838_at	AT5G57990	236.13	116.914	-2.01969	0.0208709	UBP23 (UBIQUITIN-SPECIFIC PROTEASE 23); ubiquitin-specific protease
247845_at	AT5G58090	167.919	37.3514	-4.49566	0.00213906	glycosyl hydrolase family 17 protein
247853_at	AT5G58140	478.837	131.006	-3.65507	0.000130396	PHOT2 (NON PHOTOTROPIC HYPOCOTYL 1-LIKE); kinase
247862_at	AT5G58250	553.55	150.01	-3.69008	0.000870282	similar to hypothetical protein [Vitis vinifera] (GB:CAN75840.1); contains domain PD020337 (PD020337)
247889_at	AT5G57930	354.603	84.176	-4.21265	< 0.0001	APO2 (ACCUMULATION OF PHOTOSYSTEM ONE 2)
247891_at	AT5G57960	139.45	54.8319	-2.54323	0.00521904	GTP-binding family protein
247900_at	AT5G57290	554.322	169.66	-3.26726	0.0006963	60S acidic ribosomal protein P3 (RPP3B)
247925_at	AT5G57560	1112.42	68.7546	-16.1795	0.023176	TCH4 (TOUCH 4); hydrolase, acting on glycosyl bonds / xyloglucan:xyloglucosyl transferase
247936_at	AT5G57030	441.351	107.011	-4.12436	0.00346163	LUT2 (LUTEIN DEFICIENT 2); lycopene epsilon cyclase
247942_at	AT5G57120	94.6735	37.6459	-2.51484	0.0128335	similar to unnamed protein product [Vitis vinifera] (GB:CAO69558.1); contains InterPro domain SRP40, C-terminal (InterPro:IPR007718); contains InterPro domain LisH dimerisation motif (InterPro:IPR006594)
247946_at	AT5G57180	168.517	45.5301	-3.70122	0.00451438	CIA2 (CHLOROPLAST IMPORT APPARATUS 2)
247968_at	AT5G56670	1022.99	204.55	-5.00116	0.00133826	40S ribosomal protein S30 (RPS30C)
247977_at	AT5G56850	306.953	23.2099	-13.2251	0.00120537	similar to unknown [Populus trichocarpa x Populus deltoides] (GB:ABK96358.1)
247978_at	AT5G56710	1334.11	232.044	-5.74938	0.000484434	60S ribosomal protein L31 (RPL31C)
247980_at	AT5G56860	90.6756	37.1491	-2.44086	0.0130645	GNC (GATA, NITRATE-INDUCIBLE, CARBON METABOLISM-INVOLVED); transcription factor
248028_at	AT5G55620	383.244	48.5036	-7.90134	< 0.0001	similar to unknown protein [Arabidopsis thaliana] (TAIR:AT3G09950.1); similar to unnamed protein product [Vitis vinifera] (GB:CAO39940.1)
248036_at	AT5G55920	98.9689	33.1283	-2.98744	0.0334274	nucleolar protein, putative
248050_at	AT5G56100	247.798	46.6146	-5.31588	0.000896304	glycine-rich protein / oleosin
248074_at	AT5G55730	149.383	47.1886	-3.16565	0.00677442	FLA1
248080_at	AT5G55380	134.08	48.3095	-2.77544	0.0053358	membrane bound O-acyl transferase (MBOAT) family protein / wax synthase-related
248095_at	AT5G55230	147.316	43.3299	-3.39986	0.000509471	ATMAP65-1 (MICROTUBULE-ASSOCIATED PROTEINS 65-1); microtubule binding
248105_at	AT5G55280	266.778	47.9189	-5.56729	0.00407138	FTSZ1-1 (FtsZ1-1); structural molecule
248128_at	AT5G54770	4469.02	1742.82	-2.56425	0.00135928	THI1 (THIAZOLE REQUIRING)
248140_at	AT5G54980	163.738	71.0063	-2.30597	0.00112195	integral membrane family protein
248151_at	AT5G54270	4718.84	1244.02	-3.79322	0.00373914	LHCB3 (LIGHT-HARVESTING CHLOROPHYLL BINDING PROTEIN 3)
248173_at	AT5G54580	291.518	104.3	-2.79501	0.00104338	RNA recognition motif (RRM)-containing protein
248174_at	AT5G54600	1809.76	268.394	-6.74293	< 0.0001	50S ribosomal protein L24, chloroplast (CL24)
248177_at	AT5G54630	155.083	33.1684	-4.67563	0.0040112	zinc finger protein-related
248181_at	AT5G54290	377.658	138.192	-2.73284	0.00785493	cytochrome c biogenesis protein family
248186_at	AT5G53880	326.906	13.1581	-24.8445	0.00346516	similar to unknown [Populus trichocarpa] (GB:ABK92577.1)
248201_at	AT5G54180	55.7389	23.2426	-2.39814	0.0113893	PTAC15 (PLASTID TRANSCRIPTIONALLY ACTIVE15)
248224_at	AT5G53490	472.88	91.1305	-5.18904	0.00334506	thylakoid lumenal 17.4 kDa protein, chloroplast
248235_at	AT5G53860	317.63	62.9545	-5.0454	0.00229783	EMB2737 (EMBRYO DEFECTIVE 2737)
248242_at	AT5G53580	443.837	73.7541	-6.0178	0.00137839	aldo/keto reductase family protein
248261_at	AT5G53280	93.1326	42.8179	-2.17509	0.00710731	PDV1 (PLASTID DIVISION1)
248263_at	AT5G53370	420.792	123.341	-3.41162	0.00317553	ATPMEPCRF; pectinesterase
248276_at	AT5G53550	255.575	105.068	-2.43247	0.108934	YSL3 (YELLOW STRIPE LIKE 3); oligopeptide transporter
248283_at	AT5G52920	669.725	61.1756	-10.9476	0.00645238	PKP-BETA1/PKP1/PKP2 (PLASTIDIC PYRUVATE KINASE 1); pyruvate kinase
248285_at	AT5G52960	296.982	96.9479	-3.06331	0.00195259	similar to unnamed protein product [Vitis vinifera] (GB:CAO69341.1)
248291_at	AT5G53020	47.7306	21.8332	-2.18615	0.00678958	similar to unknown protein [Arabidopsis thaliana] (TAIR:AT3G45900.1); similar to unnamed protein product [Vitis vinifera] (GB:CAO48642.1); contains domain gb def: Emb|CAB82814.1 (PTHR21596:SF5); contains domain RIBONUCLEASE P PROTEIN SUBUNIT P38-RELATED (PTHR21596)
248295_at	AT5G53070	45.204	22.1833	-2.03775	0.00509962	ribosomal protein L9 family protein
248303_at	AT5G53170	309.206	93.2207	-3.31692	0.000526103	FTSH11 (FtsH protease 11); ATP-dependent peptidase/ ATPase/ metallopeptidase
248329_at	AT5G52780	305.617	56.8113	-5.37952	0.00109166	similar to unknown protein [Arabidopsis thaliana] (TAIR:AT4G19100.1); similar to unnamed protein product [Vitis vinifera] (GB:CAO49500.1)
248331_at	AT5G52650	981.292	327.069	-3.00026	0.00161784	40S ribosomal protein S10 (RPS10C)
248334_s_at	AT5G58990;AT5G52370	86.3894	38.0252	-2.2719	0.00862982	[AT5G58990, similar to unknown protein [Arabidopsis thaliana] (TAIR:AT5G52370.1); similar to unnamed protein product [Vitis vinifera] (GB:CAO21535.1)];[AT5G52370, similar to unknown protein [Arabidopsis thaliana] (TAIR:AT5G58990.1); similar to unnamed protein product [Vitis vinifera] (GB:CAO21535.1)]
248338_at	AT5G52440	498.274	167.126	-2.98143	0.00389198	HCF106 (High chlorophyll fluorescence 106)
248339_at	AT5G52520	336.009	76.8478	-4.37239	0.00021889	OVA6/PRORS1 (OVULE ABORTION 6); ATP binding / aminoacyl-tRNA ligase
248344_at	AT5G52280	41.1251	10.9635	-3.75109	0.00609837	protein transport protein-related
248362_at	AT5G52470	1004.02	384.474	-2.61142	0.0030007	FIB1 (FIBRILLARIN 1)
248377_at	AT5G51720	863.129	63.8556	-13.5169	0.0332836	similar to Os07g0467200 [Oryza sativa (japonica cultivar-group)] (GB:NP_001059590.1); similar to hypothetical protein OsI_025030 [Oryza sativa (indica cultivar-group)] (GB:EAZ03798.1); contains domain PTHR13680 (PTHR13680); contains domain PTHR13680:SF1 (PTHR13680:SF1)
248380_at	AT5G51820	135.634	40.6268	-3.33853	0.000506861	PGM (PHOSPHOGLUCOMUTASE)
248387_at	AT5G51960	116.575	42.289	-2.75662	0.000623848	similar to unknown [Brassica juncea] (GB:ABM54450.1)
248393_at	AT5G52060	408.172	108.021	-3.77863	0.0015889	ATBAG1 (ARABIDOPSIS THALIANA BCL-2-ASSOCIATED ATHANOGENE 1); protein binding
248398_at	AT5G51970	982.776	251.475	-3.90805	0.00433509	sorbitol dehydrogenase, putative / L-iditol 2-dehydrogenase, putative
248399_at	AT5G52010	103.43	38.3936	-2.69394	0.001873	zinc finger (C2H2 type) family protein
248409_at	AT5G51545	269.374	48.8035	-5.51957	0.00157812	LPA2 (LOW PSII ACCUMULATION2)
248419_at	AT5G51550	480.511	37.7262	-12.7368	0.0249462	phosphate-responsive 1 family protein
248449_at	AT5G51110	1192.89	176.631	-6.75358	0.000223553	similar to dehydratase family [Arabidopsis thaliana] (TAIR:AT1G29810.1); similar to unnamed protein product [Vitis vinifera] (GB:CAO62291.1); contains InterPro domain Transcriptional coactivator/pterin dehydratase (InterPro:IPR001533)
248460_at	AT5G50915	215.486	35.9217	-5.99878	0.0227773	basic helix-loop-helix (bHLH) family protein
248465_at	AT5G51200	78.3011	38.3123	-2.04376	0.000222322	similar to unnamed protein product [Vitis vinifera] (GB:CAO65658.1); similar to predicted protein [Physcomitrella patens subsp. patens] (GB:EDQ59031.1); similar to hypothetical protein OsI_006148 [Oryza sativa (indica cultivar-group)] (GB:EAY84915.1)
248473_at	AT5G50810	188.318	89.7263	-2.09881	0.00446472	TIM8 (Arabidopsis thaliana translocase inner membrane subunit 8); P-P-bond-hydrolysis-driven protein transmembrane transporter
248491_at	AT5G51010	534.925	138.653	-3.858	0.00934949	rubredoxin family protein
248529_at	AT5G50000	206.368	80.1491	-2.5748	0.00580382	protein kinase, putative
248538_at	AT5G50110	50.0131	20.5923	-2.42872	0.0313441	methyltransferase-related
248547_at	AT5G50280	86.9033	37.8906	-2.29353	0.0100529	EMB1006 (EMBRYO DEFECTIVE 1006)
248549_at	AT5G50310	132.666	55.9494	-2.37119	0.00199636	kelch repeat-containing protein
248552_at	AT5G50250	350.186	167.16	-2.09491	0.0292134	31 kDa ribonucleoprotein, chloroplast, putative / RNA-binding protein RNP-T, putative / RNA-binding protein 1/2/3, putative / RNA-binding protein cp31, putative
248560_at	AT5G49970	419.95	192.724	-2.17902	0.00403331	ATPPOX (A. THALIANA PYRIDOXIN (PYRODOXAMINE) 5'-PHOSPHATE OXIDASE); pyridoxamine-phosphate oxidase
248566_s_at	AT5G49740;AT5G49730	1848.02	287.506	-6.42774	0.00773281	[AT5G49740, ATFRO7/FRO7 (FERRIC REDUCTION OXIDASE 7); ferric-chelate reductase/ oxidoreductase];[AT5G49730, ATFRO6/FRO6 (FERRIC REDUCTION OXIDASE 6); ferric-chelate reductase/ oxidoreductase]
248582_at	AT5G49910	1062.34	330.423	-3.2151	0.00290056	cpHSC70-2 (HEAT SHOCK PROTEIN 70-7); ATP binding / unfolded protein binding
248595_at	AT5G49230	206.222	95.1077	-2.1683	0.0107837	HRB1 (HYPERSENSITIVE TO RED AND BLUE)
248608_at	AT5G49460	221.304	105.612	-2.09544	0.00122892	ACLB-2 (ATP-citrate lyase B-2)
248624_at	AT5G48790	729.653	173.72	-4.20017	0.00083246	similar to unknown protein [Arabidopsis thaliana] (TAIR:AT1G73060.1); similar to unnamed protein product [Vitis vinifera] (GB:CAO49997.1)
248655_at	AT5G48760	253.331	123.795	-2.04638	0.0237989	60S ribosomal protein L13A (RPL13aD)
248663_at	AT5G48590	287.582	116.397	-2.4707	0.00348258	similar to unknown protein [Arabidopsis thaliana] (TAIR:AT3G07310.1); similar to expressed protein [Oryza sativa (japonica cultivar-group)] (GB:ABA93505.2); similar to expressed protein [Oryza sativa (japonica cultivar-group)] (GB:ABA93506.2); contains InterPro domain Protein of unknown function DUF760 (InterPro:IPR008479)
248666_at	AT5G48630	165.201	77.1912	-2.14015	0.00146224	cyclin family protein
248669_at	AT5G48730	93.5971	44.8313	-2.08776	0.00339683	pentatricopeptide (PPR) repeat-containing protein
248678_at	AT5G48870	183.569	80.3483	-2.28467	0.000324345	SAD1 (SUPERSENSITIVE TO ABA AND DROUGHT 1)
248679_at	AT5G48830	103.075	46.5067	-2.21636	0.000720642	similar to unnamed protein product [Vitis vinifera] (GB:CAO46087.1)
248683_at	AT5G48490	1140.12	27.9161	-40.8409	0.000224778	protease inhibitor/seed storage/lipid transfer protein (LTP) family protein
248684_at	AT5G48485	757.165	62.801	-12.0566	0.000342265	DIR1 (DEFECTIVE IN INDUCED RESISTANCE 1); lipid binding
248687_at	AT5G48300	706.221	193.457	-3.65052	0.00410769	ADG1 (ADP GLUCOSE PYROPHOSPHORYLASE SMALL SUBUNIT 1); glucose-1-phosphate adenylyltransferase
248688_at	AT5G48220	251.233	51.7164	-4.8579	0.000240867	indole-3-glycerol phosphate synthase, putative
248718_at	AT5G47770	145.829	67.2517	-2.16841	0.00117242	FPS1 (FARNESYL DIPHOSPHATE SYNTHASE 1); dimethylallyltranstransferase/ geranyltranstransferase
248721_at	AT5G47780	422.125	162.466	-2.59823	0.00229679	GAUT4 (Galacturonosyltransferase 4); polygalacturonate 4-alpha-galacturonosyltransferase/ transferase, transferring glycosyl groups
248724_at	AT5G47970	67.7725	28.828	-2.35093	0.000242993	nitrogen regulation family protein
248747_at	AT5G47930	1239.1	416.368	-2.97598	0.000737254	40S ribosomal protein S27 (RPS27D)
248748_at	AT5G47840	742.158	293.454	-2.52905	0.00323682	AMK2 (ADENOSINE MONOPHOSPHATE KINASE); adenylate kinase
248751_at	AT5G47540	135.447	64.8558	-2.08844	0.0497976	Mo25 family protein
248768_at	AT5G47700	794.93	268.234	-2.96357	0.0104637	60S acidic ribosomal protein P1 (RPP1C)
248773_at	AT5G47820	98.4557	24.4927	-4.01981	0.00149407	FRA1 (FRAGILE FIBER 1); microtubule motor
248797_at	AT5G47210	763.397	156.17	-4.88826	0.00105977	nuclear RNA-binding protein, putative
248798_at	AT5G47190	822.87	83.4573	-9.85976	0.00258098	ribosomal protein L19 family protein
248818_at	AT5G47040	536.194	206.578	-2.59561	0.00520761	Lon protease homolog 1, mitochondrial (LON)
248828_at	AT5G47110	799.039	235.155	-3.39792	0.00115079	lil3 protein, putative
248838_at	AT5G46800	1289.45	234.674	-5.49465	0.0013645	BOU (A BOUT DE SOUFFLE); binding
248854_at	AT5G46580	294.172	49.425	-5.95188	< 0.0001	pentatricopeptide (PPR) repeat-containing protein
248861_at	AT5G46700	116.104	43.2559	-2.68412	0.00725009	TET1/TRN2 (TETRASPANIN2)
248865_at	AT5G46790	152.473	57.8887	-2.63391	0.00150985	similar to unknown protein [Arabidopsis thaliana] (TAIR:AT4G17870.1); similar to Streptomyces cyclase/dehydrase family protein [Brassica oleracea] (GB:ABD65631.1); contains InterPro domain Streptomyces cyclase/dehydrase (InterPro:IPR005031)
248878_at	AT5G46160	197.474	46.6868	-4.22976	0.00347491	ribosomal protein L14 family protein / huellenlos paralog (HLP)
248886_at	AT5G46110	3808.06	1073.62	-3.54692	0.00270501	APE2 (ACCLIMATION OF PHOTOSYNTHESIS TO ENVIRONMENT); antiporter/ triose-phosphate transmembrane transporter
248899_at	AT5G46390	170.955	50.7318	-3.36979	0.000397058	peptidase S41 family protein
248903_at	AT5G46290	683.315	109.676	-6.23029	0.000164131	KAS I (3-KETOACYL-ACYL CARRIER PROTEIN SYNTHASE I); fatty-acid synthase
248906_at	AT5G46420	340.275	122.216	-2.78421	0.0044843	16S rRNA processing protein RimM family
248910_at	AT5G45820	205.547	94.7559	-2.16923	0.042397	CIPK20 (CBL-INTERACTING PROTEIN KINASE 20); kinase
248950_at	AT5G45390	869.947	419.17	-2.07541	0.00328419	CLPP4 (Clp protease proteolytic subunit 4); endopeptidase Clp
248961_at	AT5G45650	168.209	48.05	-3.50071	0.0209884	subtilase family protein
248962_at	AT5G45680	883.425	77.159	-11.4494	0.000776758	FK506-binding protein 1 (FKBP13)
248964_at	AT5G45340	84.134	17.3608	-4.84622	< 0.0001	CYP707A3 (cytochrome P450, family 707, subfamily A, polypeptide 3); oxygen binding
248984_at	AT5G45140	56.3864	20.2748	-2.7811	0.000535596	NRPC2 (nuclear RNA polymerase C 2); DNA binding / DNA-directed RNA polymerase
248986_at	AT5G45170	456.479	183.949	-2.48155	0.00150804	CbbY protein-related
249002_at	AT5G44520	195.762	54.6074	-3.58491	0.000319318	ribose 5-phosphate isomerase-related
249007_at	AT5G44650	510.409	108.414	-4.70797	< 0.0001	similar to unnamed protein product [Vitis vinifera] (GB:CAO44475.1)
249010_at	AT5G44580	1396.11	278.444	-5.01397	0.00572022	similar to unknown protein [Arabidopsis thaliana] (TAIR:AT5G44582.1)
249011_at	AT5G44670	123.39	39.6814	-3.10952	0.0187677	similar to unknown protein [Arabidopsis thaliana] (TAIR:AT4G20170.1); similar to Os06g0328800 [Oryza sativa (japonica cultivar-group)] (GB:NP_001057533.1); similar to Os02g0712500 [Oryza sativa (japonica cultivar-group)] (GB:NP_001047907.1); similar to unknown protein [Oryza sativa (japonica cultivar-group)] (GB:BAD72474.1); contains InterPro domain Protein of unknown function DUF23 (InterPro:IPR…
249014_at	AT5G44710	57.1574	25.7599	-2.21885	0.0847266	similar to unnamed protein product [Vitis vinifera] (GB:CAO41922.1); contains InterPro domain Ribosomal protein S27, mitochondrial (InterPro:IPR013219)
249026_at	AT5G44785	121.328	28.1692	-4.3071	0.00135147	OSB3; single-stranded DNA binding
249037_at	AT5G44130	1008.9	69.9702	-14.419	0.0013636	FLA13 (FASCICLIN-LIKE ARABINOGALACTAN PROTEIN 13 PRECURSOR)
249047_at	AT5G44410	54.0528	11.8017	-4.58008	0.00126754	FAD-binding domain-containing protein
249052_at	AT5G44420	135.771	67.6373	-2.00734	0.391102	PDF1.2 (Low-molecular-weight cysteine-rich 77)
249073_at	AT5G44020	964.384	49.2414	-19.5848	0.000616186	acid phosphatase class B family protein
249092_at	AT5G43710	43.0092	21.5505	-1.99574	0.026473	glycoside hydrolase family 47 protein
249118_at	AT5G43870	62.7004	13.4924	-4.64707	0.0124202	similar to unknown protein [Arabidopsis thaliana] (TAIR:AT4G14740.1); similar to unknown protein [Arabidopsis thaliana] (TAIR:AT4G14740.2); similar to unnamed protein product [Vitis vinifera] (GB:CAO71221.1); contains InterPro domain Pleckstrin-like, plant (InterPro:IPR013666); contains InterPro domain Protein of unknown function DUF828, plant (InterPro:IPR008546)
249120_at	AT5G43750	666.975	85.8458	-7.76945	0.000402887	similar to unnamed protein product [Vitis vinifera] (GB:CAO71280.1)
249123_at	AT5G43760	366.016	153.21	-2.38898	0.014495	beta-ketoacyl-CoA synthase, putative
249144_at	AT5G43270	112.485	43.6487	-2.57705	0.00329156	SPL2 (SQUAMOSA PROMOTER BINDING PROTEIN-LIKE 2); DNA binding / transcription factor
249162_at	AT5G42765	184.062	50.7537	-3.62658	0.0140017	similar to unnamed protein product [Vitis vinifera] (GB:CAO61157.1); contains InterPro domain Twin-arginine translocation pathway signal (InterPro:IPR006311)
249191_at	AT5G42760	255.998	34.1114	-7.50474	0.000362177	similar to unknown [Populus trichocarpa] (GB:ABK95091.1); contains InterPro domain O-methyltransferase, N-terminal (InterPro:IPR003455); contains InterPro domain Conserved hypothetical protein CHP00027, methylltransferase (InterPro:IPR011610)
249193_at	AT5G42480	185.267	47.7257	-3.88191	0.0010045	ARC6 (ACCUMULATION AND REPLICATION OF CHLOROPLASTS 6)
249200_at	AT5G42540	118.578	30.9934	-3.8259	0.00143502	XRN2 (EXORIBONUCLEASE 2); 5'-3' exonuclease/ nucleic acid binding
249216_at	AT5G42240	178.277	23.9306	-7.44976	0.00285644	SCPL42 (serine carboxypeptidase-like 42); serine carboxypeptidase
249230_at	AT5G42070	333.718	70.7589	-4.71627	0.000220645	similar to unnamed protein product [Vitis vinifera] (GB:CAO69519.1)
249235_at	AT5G42100	398.574	79.7045	-5.00065	0.00211721	ATBG_PAP/ATBG_PPAP (A. THALIANA BETA-1,3-GLUCANASE_PUTATIVE); glucan endo-1,3-beta-D-glucosidase/ hydrolase, hydrolyzing O-glycosyl compounds
249244_at	AT5G42270	1591.06	616.454	-2.58098	0.00080606	VAR1 (VARIEGATED 1); ATP-dependent peptidase/ ATPase/ metallopeptidase
249247_at	AT5G42310	323.668	98.8837	-3.27322	0.00473274	pentatricopeptide (PPR) repeat-containing protein
249271_at	AT5G41790	441.669	139.89	-3.15726	< 0.0001	CIP1 (COP1-INTERACTIVE PROTEIN 1)
249282_at	AT5G41760	118.262	51.9314	-2.27728	0.00837587	nucleotide-sugar transporter family protein
249288_at	AT5G41050	175.94	41.8644	-4.20261	0.00148697	similar to unknown protein [Arabidopsis thaliana] (TAIR:AT3G26960.1); similar to unnamed protein product [Vitis vinifera] (GB:CAO49052.1)
249290_at	AT5G41060	45.8054	15.4588	-2.96308	0.031038	zinc finger (DHHC type) family protein
249310_at	AT5G41520	1506.4	751.881	-2.00352	0.0046843	40S ribosomal protein S10 (RPS10B)
249315_at	AT5G41190	138.954	56.0405	-2.47952	0.000702409	similar to hypothetical protein [Vitis vinifera] (GB:CAN66411.1); similar to unnamed protein product [Vitis vinifera] (GB:CAO62795.1); contains InterPro domain D-site 20S pre-rRNA nuclease (InterPro:IPR017117); contains InterPro domain Nin one binding (NOB1) Zn-ribbon like (InterPro:IPR014881)
249320_at	AT5G40910	46.7872	21.7233	-2.15377	0.0112602	disease resistance protein (TIR-NBS-LRR class), putative
249325_at	AT5G40850	278.616	62.1055	-4.48618	0.0130704	UPM1 (UROPHORPHYRIN METHYLASE 1); uroporphyrin-III C-methyltransferase
249331_at	AT5G40950	2088.53	350.761	-5.95429	0.00048905	RPL27; structural constituent of ribosome
249335_at	AT5G41010	161.297	75.192	-2.14513	0.00616828	DNA-directed RNA polymerases I, II, and III 7 kDa subunit, putative
249344_at	AT5G40770	418.091	137.432	-3.04216	0.000908546	ATPHB3 (PROHIBITIN 3)
249347_at	AT5G40830	66.8208	30.3472	-2.20188	0.00583951	(ARABIDOPSIS THALIANA RAS ASSOCIATED WITH DIABETES PROTEIN 3); methyltransferase
249366_at	AT5G40610	107.935	30.7347	-3.51182	0.00252227	glycerol-3-phosphate dehydrogenase (NAD+) / GPDH
249404_at	AT5G40160	163.512	38.7723	-4.21723	0.00552669	EMB506 (EMBRYO DEFECTIVE 506); protein binding
249459_at	AT5G39580	130.673	22.6246	-5.77568	0.123547	peroxidase, putative
249466_at	AT5G39740	1356.13	247.306	-5.48359	0.000298724	60S ribosomal protein L5 (RPL5B)
249480_s_at	AT5G38990;AT5G39000	227.59	82.0799	-2.77279	0.00752582	[AT5G38990, protein kinase family protein];[AT5G39000, protein kinase family protein]
249482_at	AT5G38980	2164.11	539.713	-4.00975	0.000747075	unknown protein
249485_at	AT5G39020	38.9285	15.7211	-2.4762	0.332832	protein kinase family protein
249493_at	AT5G39080	240.637	96.1037	-2.50393	0.0240423	transferase family protein
249510_at	AT5G38510	278.708	132.671	-2.10075	0.0185089	rhomboid family protein
249519_at	AT5G38660	1042.28	363.592	-2.86663	< 0.0001	APE1 (ACCLIMATION OF PHOTOSYNTHESIS TO ENVIRONMENT)
249524_at	AT5G38520	623.977	59.143	-10.5503	0.00121228	hydrolase, alpha/beta fold family protein
249546_at	AT5G38150	44.2163	15.5804	-2.83795	0.0075876	PMI15 (plastid movement impaired 15)
249554_at	AT5G38290	120.137	29.586	-4.06062	0.000607707	peptidyl-tRNA hydrolase family protein
249583_at	AT5G37770	228.487	101.299	-2.25558	0.0365763	TCH2 (TOUCH 2); calcium ion binding
249610_at	AT5G37360	539.866	238.87	-2.26008	0.0058514	similar to unnamed protein product [Vitis vinifera] (GB:CAO38751.1)
249658_s_at	AT5G36790;AT5G36700	2153.28	298.497	-7.21374	0.00225483	[AT5G36790, phosphoglycolate phosphatase, putative];[AT5G36700, ATPGLP1/PGLP1 (2-PHOSPHOGLYCOLATE PHOSPHATASE 1); phosphoglycolate phosphatase]
249677_at	AT5G35970	688.525	317.07	-2.17153	0.00503284	DNA-binding protein, putative
249685_at	no_match	82.973	31.4177	-2.64096	0.0339298	no_match
249690_at	AT5G36210	144.404	67.6549	-2.13442	0.00246779	serine-type peptidase
249691_at	AT5G36170	289.115	121.178	-2.38587	0.00839048	HCF109 (HIGH CHLOROPHYLL FLUORESCENT 109); translation release factor
249693_at	AT5G35750	70.3918	21.1964	-3.32093	0.0017197	AHK2 (ARABIDOPSIS HISTIDINE KINASE 2)
249694_at	AT5G35790	600.016	108.284	-5.54114	0.00185767	G6PD1 (GLUCOSE-6-PHOSPHATE DEHYDROGENASE 1); glucose-6-phosphate dehydrogenase
249700_at	AT5G35530	1541.75	567.504	-2.71673	0.00137948	40S ribosomal protein S3 (RPS3C)
249710_at	AT5G35630	4199.78	859.074	-4.88873	0.000530562	GS2 (GLUTAMINE SYNTHETASE 2); glutamate-ammonia ligase
249726_at	AT5G35480	28.3691	9.3165	-3.04504	0.0132778	unknown protein
249727_at	AT5G35490	231.244	30.2915	-7.63396	0.00386684	unknown protein
249742_at	AT5G24490	1191	156.175	-7.62604	0.00145513	30S ribosomal protein, putative
249752_at	AT5G24660	154.524	57.1545	-2.70362	0.0100349	similar to unknown protein [Arabidopsis thaliana] (TAIR:AT5G24655.1); similar to unknown protein [Brassica rapa subsp. pekinensis] (GB:AAQ92331.1)
249763_at	AT5G24010	35.5137	11.1532	-3.18416	0.00395362	protein kinase family protein
249778_at	AT5G24165	810.651	196.27	-4.13029	0.00057837	similar to unknown protein [Arabidopsis thaliana] (TAIR:AT4G23885.1); similar to unknown [Populus trichocarpa] (GB:ABK96174.1)
249785_at	AT5G24300	286.532	64.6839	-4.42973	0.00426474	ATSS1/SSI (STARCH SYNTHASE I); transferase, transferring glycosyl groups
249795_at	AT5G23740	948.191	161.302	-5.87837	0.000122633	RPS11-BETA (RIBOSOMAL PROTEIN S11-BETA); structural constituent of ribosome
249798_at	AT5G23730	291.04	57.8355	-5.0322	0.00169544	nucleotide binding
249808_at	AT5G23890	79.6688	30.3605	-2.6241	0.00109771	similar to unknown protein [Arabidopsis thaliana] (TAIR:AT5G52410.2); similar to unnamed protein product [Vitis vinifera] (GB:CAO49433.1)
249811_at	AT5G23760	175.99	35.406	-4.97063	< 0.0001	heavy-metal-associated domain-containing protein
249815_at	AT5G23900	750.291	294.073	-2.55138	0.00482253	60S ribosomal protein L13 (RPL13D)
249818_at	AT5G23860	153.095	49.8437	-3.07149	0.000791976	TUB8 (tubulin beta-8)
249862_at	AT5G22920	1021.97	78.4203	-13.0319	0.0157554	zinc finger (C3HC4-type RING finger) family protein
249866_at	AT5G23010	673.152	213.382	-3.15468	0.0194136	MAM1 (2-isopropylmalate synthase 3); 2-isopropylmalate synthase
249867_at	AT5G23020	105.512	18.3887	-5.73784	0.000267492	IMS2/MAM-L/MAM3 (METHYLTHIOALKYMALATE SYNTHASE-LIKE); 2-isopropylmalate synthase/ methylthioalkylmalate synthase
249874_at	AT5G23070	110.767	44.4169	-2.49379	0.0461082	thymidine kinase, putative
249875_at	AT5G23120	1111.02	326.015	-3.40788	0.00487923	HCF136 (High chlorophyll fluorescence 136)
249876_at	AT5G23060	2279.34	94.977	-23.9988	0.000981189	similar to unknown protein [Arabidopsis thaliana] (TAIR:AT3G59780.1); similar to extracellular Ca2+ sensing receptor [Glycine max] (GB:ABY57763.1); contains InterPro domain Rhodanese-like (InterPro:IPR001763)
249886_at	AT5G22320	58.9281	17.8121	-3.30832	< 0.0001	leucine-rich repeat family protein
249894_at	AT5G22580	273.203	50.1848	-5.44394	0.0216508	Identical to Uncharacterized protein At5g22580 [Arabidopsis Thaliana] (GB:Q9FK81); similar to stable protein 1-related [Arabidopsis thaliana] (TAIR:AT3G17210.1); similar to hypothetical protein [Vitis vinifera] (GB:CAN68720.1); contains InterPro domain Dimeric alpha-beta barrel (InterPro:IPR011008); contains InterPro domain Stress responsive alpha-beta barrel (InterPro:IPR013097)
249899_at	AT5G22620	510.67	137.846	-3.70465	0.0457468	phosphoglycerate/bisphosphoglycerate mutase family protein
249901_at	AT5G22650	429.473	161.49	-2.65944	0.0075971	HD2B (HISTONE DEACETYLASE 2B)
249916_at	AT5G22880	139.577	21.0095	-6.6435	0.00448278	H2B/HTB2 (HISTONE H2B); DNA binding
249918_at	AT5G19240	477.008	166.394	-2.86674	0.0997956	Identical to Uncharacterized GPI-anchored protein At5g19240 precursor [Arabidopsis Thaliana] (GB:Q84VZ5;GB:Q8H7A4); similar to unknown protein [Arabidopsis thaliana] (TAIR:AT5G19230.1); similar to unknown [Populus trichocarpa] (GB:ABK94712.1)
249923_at	AT5G19120	1142.88	209.513	-5.45494	< 0.0001	aspartic-type endopeptidase/ pepsin A
249927_at	AT5G19220	806.399	175.888	-4.58473	0.0067088	ADG2 (ADPG PYROPHOSPHORYLASE 2); glucose-1-phosphate adenylyltransferase
249929_at	AT5G22340	316.298	59.912	-5.27937	0.000245265	similar to unnamed protein product [Vitis vinifera] (GB:CAO48701.1)
249932_at	AT5G22390	96.8695	20.1005	-4.81926	0.0142132	similar to unnamed protein product [Vitis vinifera] (GB:CAO48728.1)
249938_at	AT5G22330	75.5085	35.4753	-2.12848	0.0211959	ATTIP49A/RIN1 (RESISTANCE TO PSEUDOMONAS SYRINGAE PV MACULICOLA INTERACTOR 1); protein binding
249945_at	AT5G22440	389.649	137.504	-2.83372	0.0052905	60S ribosomal protein L10A (RPL10aC)
249969_at	AT5G19090	46.502	9.57306	-4.85759	0.00773232	heavy-metal-associated domain-containing protein
249975_s_at	AT3G06320;AT5G18790	147.768	47.1777	-3.13217	0.000282636	[AT3G06320, ribosomal protein L33 family protein];[AT5G18790, ribosomal protein L33 family protein]
249985_at	AT5G18500	208.139	77.7206	-2.67804	0.00208836	protein kinase family protein
249997_at	AT5G18620	78.6493	32.4795	-2.42151	0.00028478	CHR17 (CHROMATIN REMODELING FACTOR17); DNA-dependent ATPase
250009_at	AT5G18440	49.132	16.969	-2.8954	0.0157261	similar to hypothetical protein [Vitis vinifera] (GB:CAN73830.1)
250017_at	AT5G18140	226.822	105.215	-2.1558	0.0130971	DNAJ heat shock N-terminal domain-containing protein
250031_at	AT5G18240	89.4769	39.0145	-2.29343	0.0311393	MYR1 (MYB-RELATED PROTEIN 1); transcription factor
250032_at	AT5G18170	135.792	42.0644	-3.22819	0.020096	GDH1 (GLUTAMATE DEHYDROGENASE 1); oxidoreductase
250050_at	AT5G17790	74.5994	27.4265	-2.71997	0.00287892	VAR3 (VARIEGATED 3); binding
250058_at	AT5G17870	1995.27	183.693	-10.862	0.000155557	PSRP6 (PLASTID-SPECIFIC 50S RIBOSOMAL PROTEIN 6)
250061_at	AT5G17710	320.826	129.78	-2.47207	0.00299283	EMB1241 (EMBRYO DEFECTIVE 1241); adenyl-nucleotide exchange factor/ chaperone binding / protein binding / protein homodimerization
250063_at	AT5G17880	76.6183	36.8014	-2.08194	0.0212435	CSA1 (CONSTITUTIVE SHADE-AVOIDANCE1); ATP binding / protein binding / transmembrane receptor
250066_at	AT5G17930	55.7686	21.2485	-2.62459	0.00454513	binding / protein binding
250073_at	AT5G17170	1702.69	290.071	-5.86992	0.00838991	ENH1 (ENHANCER OF SOS3-1); metal ion binding
250074_at	AT5G17310	569.449	93.8858	-6.06534	0.00151226	UTP--glucose-1-phosphate uridylyltransferase, putative / UDP-glucose pyrophosphorylase, putative / UGPase, putative
250075_at	AT5G17670	367.489	82.9834	-4.42846	0.0298211	hydrolase, acting on ester bonds
250095_at	AT5G17230	1373.27	335.347	-4.09506	0.000972483	PSY (PHYTOENE SYNTHASE); geranylgeranyl-diphosphate geranylgeranyltransferase
250109_at	AT5G15230	306.707	41.0128	-7.47832	0.000363296	GASA4 (GAST1 PROTEIN HOMOLOG 4)
250110_at	AT5G15350	1195.85	151.439	-7.89661	0.000100765	plastocyanin-like domain-containing protein
250125_at	AT5G16390	476.856	98.5957	-4.83648	< 0.0001	BCCP/BCCP-1/BCCP1/CAC1-A/CAC1A (BIOTIN CARBOXYL CARRIER, BIOTIN CARBOXYL CARRIER PROTEIN 1); biotin binding
250133_at	AT5G16400	478.718	129.528	-3.69586	< 0.0001	ATF2/TRXF2 (THIOREDOXIN F2); thiol-disulfide exchange intermediate
250137_at	AT5G15390	131.411	53.4367	-2.45918	0.000391229	tRNA/rRNA methyltransferase (SpoU) family protein
250146_at	AT5G14660	225.302	73.6403	-3.0595	0.000273626	PDF1B (PEPTIDE DEFORMYLASE 1B); peptide deformylase
250159_at	AT5G15200	2319.71	918.094	-2.52666	0.000971561	40S ribosomal protein S9 (RPS9B)
250170_at	AT5G14260	603.006	175.919	-3.42775	0.00359163	SET domain-containing protein
250178_at	AT5G14430	308.579	132.107	-2.33582	0.000257188	dehydration-responsive protein-related
250181_at	AT5G14460	189.857	95.7118	-1.98363	0.000283922	pseudouridylate synthase TruB family protein
250189_at	AT5G14410	112.789	14.7311	-7.65654	0.00275321	unknown protein
250190_at	AT5G14320	1540.82	224.01	-6.87835	0.000212724	30S ribosomal protein S13, chloroplast (CS13)
250192_at	AT5G14520	229.422	94.4338	-2.42945	0.00278171	pescadillo-related
250203_at	AT5G13980	229.744	81.5406	-2.81754	< 0.0001	glycosyl hydrolase family 38 protein
250207_at	AT5G13930	962.352	174.346	-5.51979	0.000675411	ATCHS/CHS/TT4 (CHALCONE SYNTHASE); naringenin-chalcone synthase
250220_at	AT5G14210	142.63	37.6958	-3.78371	0.00386671	leucine-rich repeat transmembrane protein kinase, putative
250221_at	AT5G14220	159.829	62.4195	-2.56057	0.00146053	HEMG2/MEE61 (maternal effect embryo arrest 61); oxidoreductase/ protoporphyrinogen oxidase
250222_at	AT5G14050	131.095	52.555	-2.49443	0.0159746	transducin family protein / WD-40 repeat family protein
250243_at	AT5G13630	3779.35	341.686	-11.0609	0.000797261	GUN5 (GENOMES UNCOUPLED 5)
250254_at	AT5G13710	482.17	142.699	-3.37892	0.000320859	SMT1 (STEROL METHYLTRANSFERASE 1)
250255_at	AT5G13730	192.935	36.7659	-5.24767	0.00978309	SIG4 (SIGMA FACTOR 4); DNA binding / DNA-directed RNA polymerase/ transcription factor
250256_at	AT5G13650	1187.75	354.526	-3.35025	0.00190458	elongation factor family protein
250257_at	AT5G13770	755.502	167.225	-4.51789	0.00660643	pentatricopeptide (PPR) repeat-containing protein
250262_at	AT5G13410	219.78	91.8857	-2.39188	0.0127476	immunophilin / FKBP-type peptidyl-prolyl cis-trans isomerase family protein
250272_at	AT5G13000	415.368	86.449	-4.80477	< 0.0001	ATGSL12 (GLUCAN SYNTHASE-LIKE 12); 1,3-beta-glucan synthase/ transferase, transferring glycosyl groups
250278_at	AT5G12860	1828.94	657.831	-2.78025	0.00038834	DIT1 (DICARBOXYLATE TRANSPORTER 1); oxoglutarate:malate antiporter
250305_at	AT5G12150	449.297	98.8744	-4.54411	0.000153383	pleckstrin homology (PH) domain-containing protein / RhoGAP domain-containing protein
250315_at	AT5G12130	283.381	138.627	-2.04421	0.00919018	PDE149 (PIGMENT DEFECTIVE 149)
250317_at	AT5G12250	231.136	78.3185	-2.95123	0.00123894	TUB6 (BETA-6 TUBULIN)
250327_at	AT5G12050	171.062	16.5948	-10.3081	0.0130502	similar to unnamed protein product [Vitis vinifera] (GB:CAO45643.1)
250333_at	AT5G11690	123.222	28.1777	-4.37304	0.00854375	ATTIM17-3 (Arabidopsis thaliana translocase inner membrane subunit 17-3); P-P-bond-hydrolysis-driven protein transmembrane transporter
250337_at	AT5G11790	234.034	81.0938	-2.88597	0.00553534	Ndr family protein
250371_at	AT5G11450	405.182	69.6673	-5.81595	0.000633141	oxygen-evolving complex-related
250383_at	AT5G11480	299.916	22.6227	-13.2573	< 0.0001	GTP binding
250403_at	AT5G10920	228.101	63.0726	-3.61648	0.00349122	argininosuccinate lyase, putative / arginosuccinase, putative
250413_at	AT5G11160	96.3247	46.6153	-2.06638	0.00215219	APT5 (ADENINE PHOSPHORIBOSYLTRANSFERASE 5); adenine phosphoribosyltransferase
250418_at	AT5G11240	67.509	26.2238	-2.57434	0.0112572	transducin family protein / WD-40 repeat family protein
250428_at	AT5G10480	382.131	82.7694	-4.61681	< 0.0001	PAS2 (PASTICCINO 2)
250429_at	AT5G10470	386.273	64.5952	-5.97989	< 0.0001	kinesin motor protein-related
250430_at	AT5G10460	158.933	63.7753	-2.49208	0.0012002	haloacid dehalogenase-like hydrolase family protein
250434_at	AT5G10390	164.568	29.0681	-5.66148	0.000167428	histone H3
250440_at	AT5G10360	1414.83	472.93	-2.99163	0.0010823	EMB3010 (EMBRYO DEFECTIVE 3010); structural constituent of ribosome
250444_at	AT5G10560	158.772	52.2094	-3.04106	0.00780135	glycosyl hydrolase family 3 protein
250461_at	AT5G10010	108.578	54.5779	-1.98941	0.0130414	similar to unknown protein [Arabidopsis thaliana] (TAIR:AT5G64910.1); similar to 117M18_4 [Brassica rapa] (GB:AAZ66923.1)
250480_at	AT5G10290	114.723	47.8038	-2.39986	0.0277593	leucine-rich repeat family protein / protein kinase family protein
250490_at	AT5G09760	159.646	35.0898	-4.54964	0.00133881	pectinesterase family protein
250496_at	AT5G09650	1038.33	196.507	-5.28392	0.00151553	ATPPA6 (ARABIDOPSIS THALIANA PYROPHOSPHORYLASE 6); inorganic diphosphatase/ pyrophosphatase
250498_at	AT5G09660	2809.78	401.212	-7.00323	0.00254935	PMDH2 (PEROXISOMAL NAD-MALATE DEHYDROGENASE 2); malate dehydrogenase
250502_at	AT5G09590	203.739	102.126	-1.99498	0.116773	mtHSC70-2 (HEAT SHOCK PROTEIN 70); ATP binding / unfolded protein binding
250503_at	AT5G09820	97.1728	17.598	-5.52181	0.000885054	plastid-lipid associated protein PAP / fibrillin family protein
250529_at	AT5G08610	141.671	29.761	-4.76028	0.000198589	DEAD box RNA helicase (RH26)
250531_at	AT5G08650	490.531	129.441	-3.78961	0.00312162	GTP-binding protein LepA, putative
250532_at	AT5G08540	208.627	99.5334	-2.09605	0.00782164	similar to unnamed protein product [Vitis vinifera] (GB:CAO65975.1)
250538_at	AT5G08620	135.984	61.9704	-2.19433	0.0232974	STRS2 (STRESS RESPONSE SUPPRESSOR 2); ATP-dependent helicase
250540_at	AT5G08580	74.5094	31.6273	-2.35586	0.00854944	calcium-binding EF hand family protein
250546_at	AT5G08180	143.389	62.9979	-2.2761	0.00899825	ribosomal protein L7Ae/L30e/S12e/Gadd45 family protein
250548_at	AT5G08120	68.5507	25.1676	-2.72377	0.0212151	MBP2C; protein binding
250562_at	AT5G08040	407.669	111.692	-3.64993	0.000864635	TOM5 (MITOCHONDRIAL IMPORT RECEPTOR SUBUNIT TOM5 HOMOLOG)
250563_at	AT5G08050	1439.15	104.449	-13.7785	0.000272232	similar to unnamed protein product [Vitis vinifera] (GB:CAO62462.1); similar to unknown [Populus trichocarpa] (GB:ABK95457.1); contains InterPro domain Protein of unknown function DUF1118 (InterPro:IPR009500); contains InterPro domain Uncharacterised conserved protein UCP022207 (InterPro:IPR016801)
250566_at	AT5G08070	43.0497	17.2903	-2.48983	0.00309506	TCP17 (TCP domain protein 17); transcription factor
250582_at	AT5G07580	205.974	40.9154	-5.03416	0.00268573	DNA binding / transcription factor
250598_at	AT5G07690	98.8885	43.0125	-2.29906	0.0599149	MYB29 (myb domain protein 29); DNA binding / transcription factor
250656_at	AT5G06970	192.412	55.6151	-3.4597	0.000242169	similar to unknown protein [Arabidopsis thaliana] (TAIR:AT2G20010.2); similar to hypothetical protein OsI_012657 [Oryza sativa (indica cultivar-group)] (GB:EAY91424.1); similar to unnamed protein product [Vitis vinifera] (GB:CAO42799.1); similar to unknown protein [Oryza sativa] (GB:AAK14418.1); contains InterPro domain Munc13 homology 2 (InterPro:IPR014772); contains InterPro domain Protein of u…
250661_at	AT5G07030	99.9306	31.9838	-3.12441	0.0465515	pepsin A
250665_at	AT5G06980	908.23	103.944	-8.73766	0.000115468	similar to unknown protein [Arabidopsis thaliana] (TAIR:AT3G12320.1)
250667_at	AT5G07090	1003.38	144.726	-6.93295	< 0.0001	40S ribosomal protein S4 (RPS4B)
250668_at	AT5G07020	685.23	169.974	-4.03137	0.000588021	proline-rich family protein
250690_at	AT5G06530	333.003	167.171	-1.99199	0.0670596	ABC transporter family protein
250704_at	AT5G06265	114.22	32.3422	-3.53161	0.00138232	hyaluronan mediated motility receptor-related
250733_at	AT5G06290	1163.87	115.022	-10.1187	0.00280938	2-cys peroxiredoxin, chloroplast, putative
250739_at	AT5G05740	239.413	35.2352	-6.79471	< 0.0001	ATEGY2; metalloendopeptidase
250752_at	AT5G05690	603.911	274.208	-2.20239	0.0494065	CPD (CABBAGE 3); oxygen binding
250753_at	AT5G05860	94.5059	41.1949	-2.29412	0.00695829	UGT76C2 (UDP-glucosyl transferase 76C2); UDP-glycosyltransferase/ transferase, transferring glycosyl groups
250763_at	AT5G06060	396.929	81.2983	-4.88239	0.00040815	tropinone reductase, putative / tropine dehydrogenase, putative
250764_at	AT5G05960	94.0024	31.3365	-2.99978	0.00498329	protease inhibitor/seed storage/lipid transfer protein (LTP) family protein
250777_at	AT5G05440	373.611	127.677	-2.92621	0.00429514	similar to unknown protein [Arabidopsis thaliana] (TAIR:AT2G38310.1); similar to unnamed protein product [Vitis vinifera] (GB:CAO48777.1); contains InterPro domain Bet v I allergen; (InterPro:IPR000916); contains InterPro domain Streptomyces cyclase/dehydrase (InterPro:IPR005031)
250813_at	AT5G05000	175.173	59.4267	-2.94771	0.00567313	ATTOC34/OEP34 (Translocase of chloroplast 34)
250832_at	AT5G04950	387.141	47.7602	-8.10594	0.0150753	nicotianamine synthase, putative
250843_at	AT5G04430	462.615	100.926	-4.5837	0.0114993	KH domain-containing protein NOVA, putative
250844_at	AT5G04470	46.6026	21.7091	-2.14668	0.00924974	SIM (SIAMESE)
250845_at	AT5G04600	223.714	101.831	-2.19691	0.00331482	RNA recognition motif (RRM)-containing protein
250851_at	AT5G04420	69.5428	32.4145	-2.14543	0.0390979	kelch repeat-containing protein
250856_at	AT5G04810	202.488	46.3497	-4.3687	0.00253002	pentatricopeptide (PPR) repeat-containing protein
250862_s_at	AT2G04390;AT5G04800;AT2G05220	1728.5	586.846	-2.94541	0.00117668	[AT2G04390, 40S ribosomal protein S17 (RPS17A)];[AT5G04800, 40S ribosomal protein S17 (RPS17D)];[AT2G05220, 40S ribosomal protein S17 (RPS17B)]
250865_at	AT5G03900	189.227	87.0589	-2.17355	0.000449502	Identical to Uncharacterized protein At5g03900 precursor [Arabidopsis Thaliana] (GB:Q8GW20;GB:Q8L632;GB:Q8LG15;GB:Q9FFM9;GB:Q9LZB9); similar to unnamed protein product [Vitis vinifera] (GB:CAO15906.1); contains InterPro domain HesB/YadR/YfhF-like (InterPro:IPR000361)
250884_at	AT5G03940	530.732	57.267	-9.26769	0.000133154	FFC (FIFTY-FOUR CHLOROPLAST HOMOLOGUE); 7S RNA binding / GTP binding / mRNA binding
250895_at	AT5G03850	1204.16	408.92	-2.94474	0.00038899	40S ribosomal protein S28 (RPS28B)
250897_at	AT5G03430	279.586	127.186	-2.19825	0.00170579	phosphoadenosine phosphosulfate (PAPS) reductase family protein
250898_at	AT5G03300	462.546	118.959	-3.88828	0.000299316	ADK2 (ADENOSINE KINASE 2); kinase
250906_at	AT5G03650	568.082	54.6823	-10.3888	0.00179676	SBE2.2 (STARCH BRANCHING ENZYME 2.2); 1,4-alpha-glucan branching enzyme
250912_at	AT5G03740	141.287	65.7824	-2.14779	0.0108446	HD2C (HISTONE DEACETYLASE 2C); nucleic acid binding / zinc ion binding
250936_at	AT5G03120	117.149	25.4892	-4.59602	0.0308516	similar to hypothetical protein [Vitis vinifera] (GB:CAN68657.1)
250939_at	AT5G03040	284.138	101.44	-2.80104	0.00415523	IQD2 (IQ-domain 2); calmodulin binding
250973_at	AT5G02870	2224.32	728.475	-3.0534	0.000722024	60S ribosomal protein L4/L1 (RPL4D)
250985_at	AT5G02830	239.055	93.7686	-2.54941	< 0.0001	pentatricopeptide (PPR) repeat-containing protein
251007_at	AT5G02610	398.685	176.4	-2.26013	0.00419275	60S ribosomal protein L35 (RPL35D)
251013_at	AT5G02540	70.7466	25.9594	-2.72528	0.00171671	short-chain dehydrogenase/reductase (SDR) family protein
251015_at	AT5G02480	377.676	113.879	-3.31646	0.00570106	similar to SLT1 (SODIUM- AND LITHIUM-TOLERANT 1) [Arabidopsis thaliana] (TAIR:AT2G37570.1); similar to unnamed protein product [Vitis vinifera] (GB:CAO15631.1); contains InterPro domain HSP20-like chaperone (InterPro:IPR008978); contains InterPro domain Heat shock protein Hsp20 (InterPro:IPR002068)
251018_at	AT5G02450	1028.27	261.365	-3.93425	0.00371959	60S ribosomal protein L36 (RPL36C)
251020_at	AT5G02270	201.193	94.2866	-2.13385	0.00405454	ATNAP9 (Non-intrinsic ABC protein 9)
251029_at	AT5G02050	102.81	35.268	-2.9151	0.0110047	mitochondrial glycoprotein family protein / MAM33 family protein
251031_at	AT5G02120	1629.43	218.45	-7.45904	0.000588972	OHP (ONE HELIX PROTEIN)
251036_at	AT5G02160	594.043	104.345	-5.69307	0.00519391	unknown protein
251059_at	AT5G01810	266.087	68.7845	-3.86841	0.0184828	CIPK15 (CBL-INTERACTING PROTEIN KINASE 15); kinase/ protein kinase
251068_at	AT5G01920	221.63	70.2013	-3.15706	0.00505484	STN8 (state transition 8); kinase
251082_at	AT5G01530	4611.89	1662.06	-2.77479	0.000654331	chlorophyll A-B binding protein CP29 (LHCB4)
251091_at	AT5G01410	1543.38	600.856	-2.56864	0.00489551	PDX1 (PYRIDOXINE BIOSYNTHESIS 1.3); protein heterodimerization/ protein homodimerization
251108_at	AT5G01620	37.8187	15.2119	-2.48613	0.0137535	similar to unknown protein [Arabidopsis thaliana] (TAIR:AT2G38320.1); similar to unnamed protein product [Vitis vinifera] (GB:CAO48780.1); contains InterPro domain Protein of unknown function DUF231, plant (InterPro:IPR004253)
251118_at	AT3G63410	1566.18	221.451	-7.07237	0.000775115	APG1 (ALBINO OR PALE GREEN MUTANT 1); methyltransferase
251120_at	AT3G63490	969.289	216.875	-4.46935	0.000598703	ribosomal protein L1 family protein
251122_at	AT5G01020	199.208	75.7266	-2.63062	0.00207384	protein kinase family protein
251140_at	AT5G01090	209.568	44.9067	-4.66675	0.000176549	legume lectin family protein
251142_at	AT5G01015	214.303	32.515	-6.59091	0.0567191	similar to unknown protein [Arabidopsis thaliana] (TAIR:AT1G65295.1); similar to hypothetical protein [Vitis vinifera] (GB:CAN82885.1); similar to unnamed protein product [Vitis vinifera] (GB:CAO45347.1)
251149_at	AT3G62940	210.507	98.8786	-2.12894	0.00026898	OTU-like cysteine protease family protein
251157_at	AT3G63140	1680.74	105.507	-15.9301	0.0016525	mRNA-binding protein, putative
251172_at	AT3G63190	350.511	49.053	-7.14556	0.00179357	RRF (RIBOSOME RECYCLING FACTOR, CHLOROPLAST PRECURSOR)
251183_at	AT3G62630	128.958	53.5999	-2.40593	0.0160248	similar to calmodulin-binding protein [Arabidopsis thaliana] (TAIR:AT2G15760.1); similar to unnamed protein product [Vitis vinifera] (GB:CAO40086.1); contains InterPro domain Protein of unknown function DUF1645 (InterPro:IPR012442)
251185_at	AT3G62870	1675.47	552.15	-3.03445	0.00070463	60S ribosomal protein L7A (RPL7aB)
251192_at	AT3G62720	158.158	72.1713	-2.19142	0.0111646	ATXT1; UDP-xylosyltransferase/ transferase/ transferase, transferring glycosyl groups
251241_s_at	AT3G62460;AT3G62530	772.925	248.783	-3.10682	0.000531803	[AT3G62460, similar to PBS lyase HEAT-like repeat-containing protein [Arabidopsis thaliana] (TAIR:AT3G62530.1); similar to unnamed protein product [Vitis vinifera] (GB:CAO40196.1); contains InterPro domain Protein of unknown function DUF537 (InterPro:IPR007491)];[AT3G62530, PBS lyase HEAT-like repeat-containing protein]
251243_at	AT3G61870	973.822	195.911	-4.97074	0.0126527	similar to unknown [Populus trichocarpa] (GB:ABK95718.1)
251261_at	AT3G62110	108.246	31.1359	-3.47658	0.0020355	glycoside hydrolase family 28 protein / polygalacturonase (pectinase) family protein
251264_at	AT3G62120	578.953	240.157	-2.41072	0.00239136	tRNA synthetase class II (G, H, P and S) family protein
251265_at	AT3G62310	155.537	71.584	-2.17279	0.000958833	RNA helicase, putative
251305_at	AT3G62030	3248.97	188.417	-17.2435	0.000247125	ROC4 (ROTAMASE CYP 4); peptidyl-prolyl cis-trans isomerase
251322_at	AT3G61440	2545.65	974.459	-2.61238	0.00118689	ATCYSC1 (BETA-SUBSTITUTED ALA SYNTHASE 3;1); L-3-cyanoalanine synthase/ cysteine synthase
251325_s_at	AT3G61470;AT5G28450	5385.56	1920.64	-2.80405	0.001832	[AT3G61470, LHCA2 (Photosystem I light harvesting complex gene 2); chlorophyll binding];[AT5G28450, chlorophyll A-B binding protein, chloroplast, putative / LHCI type II CAB, putative]
251331_s_at	AT3G61650;AT5G05620	99.1604	31.7644	-3.12175	< 0.0001	[AT3G61650, TUBG1 (GAMMA-TUBULIN); structural molecule];[AT5G05620, ATGCP2/TUBG2 (GAMMA-TUBULIN); structural molecule]
251341_at	AT3G60770	1198.99	430.595	-2.78448	0.00302611	40S ribosomal protein S13 (RPS13A)
251353_at	AT3G61080	310.159	64.6638	-4.79648	0.0159777	fructosamine kinase family protein
251355_at	AT3G61100	86.7161	21.3767	-4.05658	0.000816432	similar to unknown protein [Arabidopsis thaliana] (TAIR:AT3G61090.1); similar to unnamed protein product [Vitis vinifera] (GB:CAO40196.1); contains InterPro domain Protein of unknown function DUF537 (InterPro:IPR007491)
251357_at	AT3G61110	1530.66	524.952	-2.91581	0.000369791	ARS27A (ARABIDOPSIS RIBOSOMAL PROTEIN S27); structural constituent of ribosome
251360_at	AT3G61210	97.9675	44.7963	-2.18695	0.0284372	embryo-abundant protein-related
251371_at	AT3G60360	61.6677	30.6506	-2.01196	0.0360168	EDA14/UTP11 (EMBRYO SAC DEVELOPMENT ARREST 14)
251396_at	AT3G60750	3000.65	1116.95	-2.68646	0.000352514	transketolase, putative
251409_at	AT3G60245	3198.56	506.473	-6.31537	< 0.0001	60S ribosomal protein L37a (RPL37aC)
251413_at	AT3G60320	432.275	94.7552	-4.56202	0.00101331	DNA binding
251414_at	AT3G60370	150.879	75.0537	-2.01028	0.00146868	immunophilin / FKBP-type peptidyl-prolyl cis-trans isomerase family protein
251425_at	AT3G60210	344.039	142.074	-2.42155	0.0323336	chloroplast chaperonin 10, putative
251442_at	AT3G59980	183.195	82.3143	-2.22555	0.00304873	tRNA-binding region domain-containing protein
251461_at	no_match	639.227	29.3416	-21.7857	0.0101256	no_match
251486_at	AT3G59540	915.12	249.184	-3.67246	0.000484465	60S ribosomal protein L38 (RPL38B)
251496_at	AT3G59040	232.473	36.4144	-6.38411	0.000166091	pentatricopeptide (PPR) repeat-containing protein
251497_at	AT3G59060	665.996	86.2452	-7.72212	0.00109651	PIL6 (PHYTOCHROME-INTERACTING FACTOR 5); DNA binding / transcription factor
251516_s_at	AT3G59310;AT3G59320	142.94	41.5417	-3.44087	0.000729762	[AT3G59310, similar to unknown protein [Arabidopsis thaliana] (TAIR:AT3G59340.1); similar to unnamed protein product [Vitis vinifera] (GB:CAO67774.1); contains InterPro domain Protein of unknown function DUF914, eukaryotic (InterPro:IPR009262)];[AT3G59320, integral membrane protein, putative]
251519_at	AT3G59400	998.067	89.5122	-11.1501	0.00159084	GUN4 (Genomes uncoupled 4)
251524_at	AT3G58990	196.489	55.3929	-3.54719	0.00136922	aconitase C-terminal domain-containing protein
251536_at	AT3G58610	2458.3	527.383	-4.66132	0.000145409	ketol-acid reductoisomerase
251546_at	AT3G58830	120.274	54.3417	-2.21329	0.0297233	haloacid dehalogenase (HAD) superfamily protein
251552_at	AT3G58700	336.354	82.3995	-4.08199	0.00231173	60S ribosomal protein L11 (RPL11B)
251573_at	AT3G58140	283.204	128.662	-2.20115	0.000369569	phenylalanyl-tRNA synthetase class IIc family protein
251584_at	AT3G58620	124.858	50.0764	-2.49336	0.000681815	TTL4 (TETRATRICOPETIDE-REPEAT THIOREDOXIN-LIKE 4); binding
251593_at	AT3G57660	48.8254	17.0468	-2.86419	0.0244759	NRPA1 (nuclear RNA polymerase A 1); DNA binding / DNA-directed RNA polymerase
251599_at	AT3G57610	768.509	236.838	-3.24488	< 0.0001	ATPURA; adenylosuccinate synthase
251608_at	AT3G57860	26.2055	7.92985	-3.30467	0.0997617	UVI4-LIKE (UV-B-INSENSITIVE 4-LIKE)
251616_at	AT3G57990	213.581	95.4724	-2.2371	0.00368101	similar to unnamed protein product [Vitis vinifera] (GB:CAO23382.1)
251638_at	AT3G57490	157.596	54.6021	-2.88627	0.0851849	40S ribosomal protein S2 (RPS2D)
251657_at	AT3G57000	132.394	42.289	-3.1307	0.0012626	nucleolar essential protein-related
251664_at	AT3G56940	3472.17	1025.59	-3.38555	0.00199163	AT103 (DICARBOXYLATE DIIRON 1)
251667_at	AT3G57150	249.115	47.5119	-5.24321	0.00407707	NAP57 (ARABIDOPSIS THALIANA HOMOLOGUE OF NAP57)
251670_at	AT3G57190	119.842	35.6323	-3.36331	0.00658651	peptide chain release factor, putative
251701_at	AT3G56650	269.452	60.4212	-4.45956	0.00236641	thylakoid lumenal 20 kDa protein
251714_at	AT3G56370	177.794	30.2385	-5.87972	0.00545187	leucine-rich repeat transmembrane protein kinase, putative
251720_at	AT3G56160	98.1805	33.4187	-2.93789	0.0142905	bile acid:sodium symporter
251727_at	AT3G56290	856.465	322.996	-2.65163	0.00161156	similar to hypothetical protein [Vitis vinifera] (GB:CAN75527.1)
251733_at	AT3G56240	1068.95	454.28	-2.35308	0.00110595	CCH (COPPER CHAPERONE)
251735_at	AT3G56090	184.204	70.9259	-2.59714	0.0102277	ATFER3 (FERRITIN 3); ferric iron binding
251736_at	AT3G56130	110.608	37.9377	-2.9155	0.000330503	biotin/lipoyl attachment domain-containing protein
251737_at	AT3G56340	1212.57	335.631	-3.61283	0.000618614	40S ribosomal protein S26 (RPS26C)
251740_at	AT3G56070	241.925	62.4632	-3.87308	0.00290912	ROC2 (rotamase CyP 2); peptidyl-prolyl cis-trans isomerase
251741_at	AT3G56040	189.009	59.4853	-3.1774	0.00874595	similar to hypothetical protein OsJ_018104 [Oryza sativa (japonica cultivar-group)] (GB:EAZ34621.1); similar to hypothetical protein [Vitis vinifera] (GB:CAN60362.1); similar to unnamed protein product [Vitis vinifera] (GB:CAO41406.1); contains domain Nucleotide-diphospho-sugar transferases (SSF53448); contains domain no description (G3DSA:3.90.550.10)
251745_at	AT3G55980	237.103	86.3059	-2.74725	0.00567133	zinc finger (CCCH-type) family protein
251759_at	AT3G55630	564.061	45.5168	-12.3924	0.000261034	ATDFD (A. THALIANA DHFS-FPGS HOMOLOG D); tetrahydrofolylpolyglutamate synthase
251762_at	AT3G55800	3174.22	265.509	-11.9552	0.000763802	SBPASE (SEDOHEPTULOSE-BISPHOSPHATASE); phosphoric ester hydrolase/ sedoheptulose-bisphosphatase
251782_at	AT3G55260	95.3149	45.5809	-2.09112	0.00619831	ATHEX2/HEXO1 (BETA-HEXOSAMINIDASE 1); beta-N-acetylhexosaminidase/ hexosaminidase/ hydrolase, hydrolyzing O-glycosyl compounds
251783_at	AT3G55280	553.12	89.652	-6.16963	0.000340682	60S ribosomal protein L23A (RPL23aB)
251784_at	AT3G55330	1010.6	57.7746	-17.4922	0.00040808	PPL1 (PSBP-LIKE PROTEIN 1); calcium ion binding
251796_at	AT3G55360	314.357	131.257	-2.39498	0.00592618	ATTSC13/CER10/ECR/TSC13 (ENOYL-COA REDUCTASE); 3-oxo-5-alpha-steroid 4-dehydrogenase/ fatty acid elongase/ trans-2-enoyl-CoA reductase (NADPH)
251807_at	AT3G55400	256.529	82.9254	-3.09349	0.000937584	OVA1 (OVULE ABORTION 1); ATP binding / aminoacyl-tRNA ligase
251810_at	AT3G55250	422.216	155.255	-2.7195	0.00171909	similar to unnamed protein product [Vitis vinifera] (GB:CAO14780.1)
251814_at	AT3G54890	5302.78	1847.06	-2.87093	0.00323858	LHCA1; chlorophyll binding
251815_at	AT3G54900	692.388	273.831	-2.52852	0.00348744	CXIP1 (CAX INTERACTING PROTEIN 1)
251820_at	AT3G55040	278.974	87.1059	-3.2027	0.00276787	In2-1 protein, putative
251827_at	AT3G55120	119.702	59.5825	-2.00901	0.00409519	A11/CFI/TT5 (TRANSPARENT TESTA 5); chalcone isomerase
251830_at	AT3G55010	136.157	58.1855	-2.34006	0.0162471	ATPURM/PUR5; phosphoribosylformylglycinamidine cyclo-ligase
251834_at	AT3G55170	98.071	24.1724	-4.05715	0.00113653	60S ribosomal protein L35 (RPL35C)
251852_at	AT3G54750	85.6076	27.6316	-3.09818	0.00391363	similar to unnamed protein product [Vitis vinifera] (GB:CAO48944.1); contains domain PTHR12972 (PTHR12972)
251869_at	AT3G54500	1059.61	190.316	-5.56765	0.00210453	similar to dentin sialophosphoprotein-related [Arabidopsis thaliana] (TAIR:AT5G64170.1); similar to dentin sialophosphoprotein-related [Arabidopsis thaliana] (TAIR:AT5G64170.2); similar to conserved hypothetical protein [Medicago truncatula] (GB:ABD28297.1)
251883_at	AT3G54210	1759.9	278.226	-6.32543	0.000370856	ribosomal protein L17 family protein
251885_at	AT3G54050	1940.82	159.535	-12.1655	0.000804944	fructose-1,6-bisphosphatase, putative / D-fructose-1,6-bisphosphate 1-phosphohydrolase, putative / FBPase, putative
251889_at	AT3G54080	90.1019	33.9324	-2.65533	0.000286267	sugar binding
251921_at	AT3G53890	1030.26	347.061	-2.96852	0.00566323	40S ribosomal protein S21 (RPS21B)
251924_at	AT3G53730	472.237	113.864	-4.14736	0.00495353	histone H4
251926_at	AT3G53740	1191.4	274.463	-4.34084	0.00479594	60S ribosomal protein L36 (RPL36B)
251935_at	AT3G54090	271.031	19.6388	-13.8008	< 0.0001	pfkB-type carbohydrate kinase family protein
251936_at	AT3G53700	70.9456	33.8008	-2.09893	0.0107114	MEE40 (maternal effect embryo arrest 40)
251938_at	AT3G53430	1739.42	608.765	-2.8573	0.00276216	60S ribosomal protein L12 (RPL12B)
251948_at	AT3G53580	236.019	110.952	-2.12721	0.00521918	diaminopimelate epimerase family protein
251956_at	AT3G53460	577.439	222.086	-2.60007	0.014463	CP29 (chloroplast 29 kDa ribonucleoprotein); RNA binding / poly(U) binding
251958_at	AT3G53560	370.308	84.4711	-4.38384	0.000552916	chloroplast lumen common family protein
251969_at	AT3G53130	239.791	48.944	-4.89928	0.000200641	LUT1 (LUTEIN DEFICIENT 1); oxygen binding
251982_at	AT3G53190	156.339	50.7066	-3.08321	0.0190713	pectate lyase family protein
251984_at	AT3G53260	1047.19	387.723	-2.70086	0.0201446	PAL2 (phenylalanine ammonia-lyase 2); phenylalanine ammonia-lyase
251992_at	AT3G53350	18.3248	8.93785	-2.05025	0.0483228	myosin heavy chain-related
251993_at	AT3G52960	605.197	173.337	-3.49144	0.00352996	peroxiredoxin type 2, putative
251995_at	AT3G52940	128.438	32.8819	-3.90604	0.000582439	FK (FACKEL); delta14-sterol reductase
251997_at	AT3G53020	1562.39	543.12	-2.87669	0.00222347	STV1 (SHORT VALVE1); structural constituent of ribosome
252029_s_at	AT3G52660;AT5G28390	75.2004	31.8237	-2.36303	< 0.0001	[AT3G52660, RNA recognition motif (RRM)-containing protein];[AT5G28390, RNA recognition motif (RRM)-containing protein]
252031_at	AT3G52140	221.191	56.7154	-3.90002	0.000968215	tetratricopeptide repeat (TPR)-containing protein
252032_at	AT3G52150	1036.79	105.594	-9.81866	0.000645424	RNA recognition motif (RRM)-containing protein
252033_at	AT3G51950	342.159	78.411	-4.36366	0.0013773	zinc finger (CCCH-type) family protein / RNA recognition motif (RRM)-containing protein
252034_at	AT3G52040	144.985	36.4034	-3.98273	0.0196815	similar to unnamed protein product [Vitis vinifera] (GB:CAO40759.1)
252037_at	AT3G51920	1194.25	483.42	-2.47042	0.00485714	CAM9 (CALMODULIN 9); calcium ion binding
252048_at	AT3G52500	232.844	67.8025	-3.43415	0.00517961	aspartyl protease family protein
252055_at	AT3G52580	516.792	167.458	-3.0861	0.00105487	40S ribosomal protein S14 (RPS14C)
252056_at	AT3G52590	1863.04	731.337	-2.54745	0.00102338	UBQ1 (EARLY-RESPONSIVE TO DEHYDRATION 16, UBIQUITIN EXTENSION PROTEIN 1); protein binding
252073_at	AT3G51750	44.809	16.3885	-2.73417	0.070771	unknown protein
252115_at	AT3G51600	2556.4	166.766	-15.3293	0.00454747	LTP5 (LIPID TRANSFER PROTEIN 5); lipid transporter
252122_at	AT3G51140	370.185	152.599	-2.42587	0.000169805	heat shock protein binding
252123_at	AT3G51240	233.947	38.6474	-6.05338	0.0309617	F3H (TRANSPARENT TESTA 6); naringenin 3-dioxygenase
252124_at	AT3G51010	271.955	85.1234	-3.19484	0.000882781	similar to hypothetical protein [Vitis vinifera] (GB:CAN73508.1)
252130_at	AT3G50820	2951.14	360.044	-8.19662	0.000427861	PSBO-2/PSBO2 (PHOTOSYSTEM II SUBUNIT O-2); oxygen evolving/ poly(U) binding
252132_at	AT3G50790	252.932	38.1327	-6.63294	0.000594506	late embryogenesis abundant protein, putative / LEA protein, putative
252148_at	AT3G51280	28.4936	13.3093	-2.14087	0.0538319	male sterility MS5, putative
252158_at	AT3G50530	243.09	53.562	-4.53849	< 0.0001	CRK (CDPK-RELATED KINASE); calcium ion binding / calcium-dependent protein serine/threonine phosphatase/ kinase
252167_at	AT3G50560	233.169	23.2331	-10.0361	0.00870991	short-chain dehydrogenase/reductase (SDR) family protein
252181_at	AT3G50685	1289.7	276.118	-4.67082	0.000575392	similar to unnamed protein product [Vitis vinifera] (GB:CAO22868.1)
252183_at	AT3G50740	131.938	28.4475	-4.63797	0.192206	UGT72E1 (UDP-glucosyl transferase 72E1); UDP-glycosyltransferase/ coniferyl-alcohol glucosyltransferase/ transferase, transferring glycosyl groups
252193_at	AT3G50060	276.814	40.8275	-6.78008	0.00601012	MYB77; DNA binding / transcription factor
252199_at	AT3G50270	146.532	72.8922	-2.01025	0.037137	transferase family protein
252204_at	AT3G50340	70.8732	27.1672	-2.60878	0.00640482	similar to unknown protein [Arabidopsis thaliana] (TAIR:AT5G67020.1); similar to unknown protein [Oryza sativa (japonica cultivar-group)] (GB:BAD09363.1)
252208_at	AT3G50380	93.2119	46.004	-2.02617	0.00208179	similar to hypothetical protein OsI_037699 [Oryza sativa (indica cultivar-group)] (GB:EAY83740.1); similar to unnamed protein product [Vitis vinifera] (GB:CAO40665.1); similar to hypothetical protein OsJ_035288 [Oryza sativa (japonica cultivar-group)] (GB:EAZ21079.1); contains InterPro domain Vacuolar protein sorting-associated protein; (InterPro:IPR009543)
252220_at	AT3G49940	251.486	64.4468	-3.90223	0.0015413	LBD38 (LOB DOMAIN-CONTAINING PROTEIN 38)
252231_at	AT3G49720	372.247	154.682	-2.40653	0.00105212	Identical to Uncharacterized protein At3g49720 [Arabidopsis Thaliana] (GB:Q9M2Y6;GB:Q93YM8); similar to unknown protein [Arabidopsis thaliana] (TAIR:AT5G65810.1); similar to hypothetical protein [Vitis vinifera] (GB:CAN74732.1); contains domain S-adenosyl-L-methionine-dependent methyltransferases (SSF53335)
252235_at	AT3G49910	2292.6	797.729	-2.87391	0.00229818	60S ribosomal protein L26 (RPL26A)
252239_at	AT3G49990	142.667	39.498	-3.61201	0.00284407	similar to unnamed protein product [Vitis vinifera] (GB:CAO61051.1); contains InterPro domain Low temperature viability protein (InterPro:IPR007307)
252245_at	AT3G49710	20.4209	9.31554	-2.19213	0.0843183	pentatricopeptide (PPR) repeat-containing protein
252255_at	AT3G49220	489.613	155.362	-3.15144	< 0.0001	pectinesterase family protein
252274_at	AT3G49680	621.283	176.735	-3.51534	0.00192199	ATBCAT-3/BCAT3 (BRANCHED-CHAIN AMINOTRANSFERASE 3); branched-chain-amino-acid transaminase/ catalytic
252277_at	AT3G49470	535.485	77.9418	-6.87033	0.00024514	NACA2 (NASCENT POLYPEPTIDE-ASSOCIATED COMPLEX SUBUNIT ALPHA-LIKE PROTEIN 2)
252280_at	AT3G49260	94.2196	10.6143	-8.87671	0.00429343	IQD21 (IQ-DOMAIN 21, IQ-domain 21); calmodulin binding
252285_at	AT3G49050	59.6985	27.8864	-2.14077	0.000669945	lipase class 3 family protein / calmodulin-binding heat-shock protein, putative
252287_at	AT3G49080	130.87	58.3712	-2.24203	0.00231004	ribosomal protein S9 family protein
252290_at	AT3G49140	202.527	48.2154	-4.20047	0.000298795	binding
252294_at	AT3G49010	1855.42	559.813	-3.31435	0.00115468	ATBBC1 (breast basic conserved 1); structural constituent of ribosome
252297_at	AT3G48930	922.575	258.385	-3.57055	0.00253184	EMB1080 (EMBRYO DEFECTIVE 1080); structural constituent of ribosome
252298_at	AT3G49060	64.7435	26.2489	-2.46652	0.01796	protein kinase family protein / U-box domain-containing protein
252305_at	AT3G49240	35.2326	12.3411	-2.8549	0.00167732	EMB1796 (EMBRYO DEFECTIVE 1796); binding
252317_at	AT3G48720	83.5725	18.0157	-4.63888	0.000949666	transferase family protein
252318_at	AT3G48730	572.659	66.3679	-8.62855	< 0.0001	GSA2 (GLUTAMATE-1-SEMIALDEHYDE 2,1-AMINOMUTASE 2); glutamate-1-semialdehyde 2,1-aminomutase
252325_at	AT3G48560	1406.7	546.859	-2.57233	0.00316705	CSR1 (CHLORSULFURON/IMIDAZOLINONE RESISTANT 1)
252343_at	AT3G48610	429.713	50.0259	-8.58981	0.000300863	phosphoesterase family protein
252353_at	AT3G48200	536.176	57.4521	-9.33256	< 0.0001	similar to hypothetical protein OsI_020499 [Oryza sativa (indica cultivar-group)] (GB:EAY99266.1); similar to hypothetical protein OsJ_018975 [Oryza sativa (japonica cultivar-group)] (GB:EAZ35492.1); similar to unnamed protein product [Vitis vinifera] (GB:CAO64300.1)
252362_at	AT3G48500	133.157	29.2464	-4.55292	0.00176783	PDE312/PTAC10 (PIGMENT DEFECTIVE 312); RNA binding / unfolded protein binding
252363_at	AT3G48460	260.342	61.5749	-4.22806	0.00327203	GDSL-motif lipase/hydrolase family protein
252366_at	AT3G48420	807.038	81.2364	-9.93443	0.00257063	haloacid dehalogenase-like hydrolase family protein
252367_at	AT3G48360	716.797	192.481	-3.72399	0.0210536	BT2 (BTB AND TAZ DOMAIN PROTEIN 2); protein binding / transcription factor/ transcription regulator
252404_at	AT3G48110	179.201	52.2071	-3.4325	0.00305255	EDD1 (EMBRYO-DEFECTIVE-DEVELOPMENT 1)
252409_at	AT3G47650	1549.24	197.24	-7.85459	0.00110108	bundle-sheath defective protein 2 family / bsd2 family
252410_at	AT3G47450	89.1551	30.0948	-2.96247	0.00129883	ATNOA1/ATNOS1/NOA1/NOS1 (NO ASSOCIATED 1); nitric-oxide synthase
252411_at	AT3G47430	397.924	125.485	-3.17109	0.00339076	PEX11B
252412_at	AT3G47295	234.132	31.9129	-7.3366	0.00388351	unknown protein
252413_at	AT3G47370	462.403	200.544	-2.30574	0.0139244	40S ribosomal protein S20 (RPS20B)
252429_at	AT3G47500	422.066	191.183	-2.20766	0.00135682	CDF3 (CYCLING DOF FACTOR 3); DNA binding / protein binding / transcription factor
252430_at	AT3G47470	5638.27	2129.48	-2.64773	0.000819393	LHCA4 (Photosystem I light harvesting complex gene 4); chlorophyll binding
252433_at	AT3G47560	192.549	15.2482	-12.6277	0.000336879	esterase/lipase/thioesterase family protein
252441_at	AT3G46780	1366.46	168.207	-8.12366	0.00103001	PTAC16 (PLASTID TRANSCRIPTIONALLY ACTIVE18); binding / catalytic
252445_at	AT3G47000	238.451	115.862	-2.05807	0.00763278	glycosyl hydrolase family 3 protein
252459_s_at	AT3G47290;AT3G47220	197.127	68.657	-2.87118	0.00284034	[AT3G47290, phosphoinositide-specific phospholipase C family protein];[AT3G47220, phosphoinositide-specific phospholipase C family protein]
252463_at	AT3G47070	2429.88	212.175	-11.4522	0.00150642	similar to unknown [Populus trichocarpa] (GB:ABK95428.1)
252472_at	AT3G46830	113.684	52.1053	-2.1818	< 0.0001	AtRABA2c/AtRab11A (Arabidopsis Rab GTPase homolog A2c); GTP binding
252478_at	AT3G46540	128.186	47.2742	-2.71153	0.000417507	epsin N-terminal homology (ENTH) domain-containing protein / clathrin assembly protein-related
252479_at	AT3G46560	397.015	175.008	-2.26855	0.00188401	TIM9 (EMBRYO DEFECTIVE 2474); P-P-bond-hydrolysis-driven protein transmembrane transporter
252481_at	AT3G46630	375.914	136.326	-2.75746	0.00467151	similar to defective chloroplasts and leaves protein-related / DCL protein-related [Arabidopsis thaliana] (TAIR:AT1G45230.1); similar to unnamed protein product [Vitis vinifera] (GB:CAO61399.1)
252483_at	AT3G46600	188.867	63.2906	-2.98412	< 0.0001	scarecrow transcription factor family protein
252485_at	AT3G46530	220.324	92.3394	-2.38603	0.00793034	RPP13 (RECOGNITION OF PERONOSPORA PARASITICA 13); ATP binding
252492_at	AT3G46740	521.113	141.732	-3.67676	0.00138099	TOC75-III (translocon outer membrane complex 75-III); P-P-bond-hydrolysis-driven protein transmembrane transporter
252511_at	AT3G46280	161.582	52.6432	-3.06938	0.640021	protein kinase-related
252516_at	AT3G46100	327.779	81.4824	-4.0227	0.00093682	ATHRS1 (HISTIDYL-TRNA SYNTHETASE 1); histidine-tRNA ligase
252543_at	AT3G45780	446.306	181.908	-2.45346	0.0146281	PHOT1 (phototropin 1); kinase
252560_at	AT3G46030	220.875	77.8079	-2.83872	0.00112836	HTB11; DNA binding
252561_at	AT3G45980	661.741	129.419	-5.11316	0.0122724	HTB9; DNA binding
252562_s_at	AT3G46320;AT3G45930	217.258	10.8189	-20.0814	0.00960214	[AT3G46320, histone H4];[AT3G45930, histone H4]
252566_at	AT3G46040	1056.77	476.327	-2.21858	0.00431533	RPS15AD (ribosomal protein S15A D); structural constituent of ribosome
252576_s_at	AT3G45450;AT3G48870	97.5632	38.7145	-2.52007	0.000273498	[AT3G45450, Clp amino terminal domain-containing protein];[AT3G48870, ATCLPC (CASEINOLYTIC PROTEASE C); ATP binding / ATPase]
252603_at	AT3G45050	261.14	88.6349	-2.94625	0.00304862	similar to unnamed protein product [Vitis vinifera] (GB:CAO16789.1)
252612_at	AT3G45160	102.967	26.387	-3.90219	0.0515046	contains domain PROKAR_LIPOPROTEIN (PS51257)
252624_at	AT3G44735	122.506	26.8231	-4.56716	0.000245496	PSK1 (PHYTOSULFOKINE 3 PRECURSOR); growth factor
252625_at	AT3G44750	159.205	34.9207	-4.55905	0.000916113	HD2A (HISTONE DEACETYLASE 2A); nucleic acid binding / zinc ion binding
252643_at	AT3G44590	482.269	145.734	-3.30923	0.00673409	60S acidic ribosomal protein P2 (RPP2D)
252654_at	AT3G44740	56.8915	23.2381	-2.4482	0.0154222	tRNA synthetase class II (G, H, P and S) family protein
252693_s_at	AT3G44010;AT3G43980	1759.24	700.358	-2.51191	0.00160038	[AT3G44010, 40S ribosomal protein S29 (RPS29B)];[AT3G43980, 40S ribosomal protein S29 (RPS29A)]
252711_at	AT3G43720	593.54	48.6901	-12.1901	< 0.0001	protease inhibitor/seed storage/lipid transfer protein (LTP) family protein
252712_at	AT3G43800	214.844	66.1821	-3.24625	0.00746291	ATGSTU27 (Arabidopsis thaliana Glutathione S-transferase (class tau) 27); glutathione transferase
252724_at	AT3G43540	245.235	54.4946	-4.50018	0.00280201	similar to unknown protein [Arabidopsis thaliana] (TAIR:AT5G47860.1); similar to unnamed protein product [Vitis vinifera] (GB:CAO43917.1); contains InterPro domain Protein of unknown function DUF1350 (InterPro:IPR010765)
252823_at	AT4G40045	180.421	84.2724	-2.14092	0.00420358	similar to unnamed protein product [Vitis vinifera] (GB:CAO46561.1)
252852_at	AT4G39900	186.659	34.2237	-5.4541	0.000710474	similar to unnamed protein product [Vitis vinifera] (GB:CAO67041.1)
252863_at	AT4G39800	805.689	110.477	-7.29283	0.00248962	MI-1-P SYNTHASE (Myo-inositol-1-phosphate synthase); inositol-3-phosphate synthase
252876_at	AT4G39970	282.594	93.3641	-3.0268	0.0196723	haloacid dehalogenase-like hydrolase family protein
252878_at	AT4G39460	256.248	120.724	-2.1226	0.00894825	SAMC1/SAMT1 (S-ADENOSYLMETHIONINE CARRIER 1); S-adenosylmethionine transmembrane transporter/ binding
252890_at	AT4G39400	354.457	94.0106	-3.77039	0.000935379	BRI1 (BRASSINOSTEROID INSENSITIVE 1); kinase
252904_at	AT4G39620	85.6744	29.0455	-2.94966	0.00630383	EMB2453 (EMBRYO DEFECTIVE 2453)
252909_at	AT4G39680	264.99	93.4766	-2.83483	0.000954397	SAP domain-containing protein
252911_at	AT4G39510	86.733	17.4389	-4.97354	0.0229089	CYP96A12 (cytochrome P450, family 96, subfamily A, polypeptide 12); oxygen binding
252912_at	AT4G39200	595.865	204.404	-2.91513	0.000680928	40S ribosomal protein S25 (RPS25E)
252922_at	AT4G39040	648.56	105.211	-6.16436	0.00119662	similar to unknown protein [Arabidopsis thaliana] (TAIR:AT2G21350.1); similar to unnamed protein product [Vitis vinifera] (GB:CAO47229.1); contains InterPro domain CRS1/YhbY (InterPro:IPR001890)
252929_at	AT4G38970	5882.67	817.777	-7.19349	0.00170081	fructose-bisphosphate aldolase, putative
252941_at	AT4G39280	323.439	136.956	-2.36162	0.00650633	phenylalanyl-tRNA synthetase, putative / phenylalanine--tRNA ligase, putative
252943_at	AT4G39330	891.291	84.1573	-10.5908	0.000865598	mannitol dehydrogenase, putative
252950_at	AT4G38690	193.017	38.3432	-5.03394	0.00706336	1-phosphatidylinositol phosphodiesterase-related
252971_at	AT4G38770	1322.01	114.968	-11.4989	0.000684819	PRP4 (PROLINE-RICH PROTEIN 4)
252972_at	AT4G38840	491.773	45.3754	-10.8379	0.000459837	auxin-responsive protein, putative
253004_at	AT4G38280;AT4G38330;AT2G45250	312.566	140.163	-2.23002	0.024195	[AT4G38280, similar to unknown protein [Arabidopsis thaliana] (TAIR:AT2G45250.1); similar to unknown [Populus trichocarpa] (GB:ABK93717.1)];[AT4G38330, similar to unknown protein [Arabidopsis thaliana] (TAIR:AT4G38290.1); contains InterPro domain Hly-III related proteins; (InterPro:IPR004254)];[AT2G45250, similar to unknown protein [Arabidopsis thaliana] (TAIR:AT4G38280.1); similar to unknown [Po…
253009_at	AT4G37930	3652.64	885.76	-4.12373	0.00334187	SHM1 (SERINE HYDROXYMETHYLTRANSFERASE 1); glycine hydroxymethyltransferase/ poly(U) binding
253013_at	AT4G37910	484.172	208.212	-2.32538	0.032377	MTHSC70-1 (mitochondrial heat shock protein 70-1); ATP binding / unfolded protein binding
253020_at	AT4G38020	71.2406	33.585	-2.12121	0.01126	tRNA/rRNA methyltransferase (SpoU) family protein
253028_at	AT4G38160	267.976	45.7307	-5.85986	0.00203976	PDE191 (PIGMENT DEFECTIVE 191)
253033_at	AT4G38220	324.86	163.593	-1.98578	0.010258	aminoacylase, putative / N-acyl-L-amino-acid amidohydrolase, putative
253040_at	AT4G37800	880.443	81.9772	-10.7401	0.000635246	xyloglucan:xyloglucosyl transferase, putative / xyloglucan endotransglycosylase, putative / endo-xyloglucan transferase, putative
253042_at	AT4G37550	504.836	46.5901	-10.8357	0.00115613	formamidase, putative / formamide amidohydrolase, putative
253048_at	AT4G37560	233.059	56.8707	-4.09804	0.00448462	formamidase, putative / formamide amidohydrolase, putative
253061_at	AT4G37610	1282.03	173.274	-7.39885	0.000707941	BT5 (BTB and TAZ domain protein 5); protein binding / transcription regulator
253062_at	AT4G37590	220.365	54.5854	-4.03706	0.00489348	phototropic-responsive NPH3 family protein
253083_at	AT4G36250	308.292	78.9232	-3.90623	0.00119485	ALDH3F1 (ALDEHYDE DEHYDROGENASE 3F1); 3-chloroallyl aldehyde dehydrogenase/ aldehyde dehydrogenase (NAD)
253085_s_at	AT4G36280	27.3321	13.4925	-2.02572	0.0213026	ATP-binding region, ATPase-like domain-containing protein
253090_at	AT4G36360	362.651	62.2077	-5.82968	0.00353546	BGAL3 (beta-galactosidase 3); beta-galactosidase
253095_at	AT4G37510	302.541	101.787	-2.9723	0.00213149	ribonuclease III family protein
253109_at	AT4G35920	219.546	40.2744	-5.45125	0.000427293	MCA1 (MID1-COMPLEMENTING ACTIVITY 1)
253116_at	AT4G35850	110.019	42.6478	-2.5797	0.00125824	pentatricopeptide (PPR) repeat-containing protein
253118_at	AT4G35950	200.921	79.6959	-2.5211	0.00526044	ARAC6/ATROP5/RAC2 (RHO-RELATED PROTEIN FROM PLANTS 7); GTP binding
253136_at	AT4G35470	222.82	70.8644	-3.14431	0.00552552	leucine-rich repeat family protein
253139_at	AT4G35450	1112.5	441.869	-2.51772	< 0.0001	AKR2 (ANKYRIN REPEAT-CONTAINING PROTEIN 2); protein binding
253159_at	AT4G35570	130.448	61.5403	-2.11971	0.00171038	HMGB5 (HIGH MOBILITY GROUP B 5); transcription factor
253160_at	AT4G35760	257.476	110.684	-2.32623	0.0019329	electron carrier/ protein disulfide oxidoreductase
253161_at	AT4G35770	997.644	235.383	-4.23839	0.13156	SEN1 (DARK INDUCIBLE 1)
253174_at	AT4G35090	4094.5	1653.52	-2.47623	0.00354499	CAT2 (CATALASE 2); catalase
253189_at	no_match	72.5392	25.0958	-2.89049	0.00127058	no_match
253197_at	AT4G35250	1640.12	170.544	-9.61702	< 0.0001	vestitone reductase-related
253201_at	AT4G34620	3310.64	672.18	-4.92524	0.000538486	SSR16 (ribosomal protein S16); structural constituent of ribosome
253202_at	AT4G34555	117.365	52.5958	-2.23145	0.00159563	40S ribosomal protein S25, putative
253208_at	AT4G34830	435.507	85.9319	-5.06805	0.000377815	binding
253218_at	AT4G34980	146.613	48.8985	-2.99832	0.00104134	SLP2 (subtilisin-like serine protease 2); subtilase
253221_at	AT4G34870	974.589	489.902	-1.98935	0.00117501	ROC5 (ROTAMASE CYP 5); peptidyl-prolyl cis-trans isomerase
253247_at	AT4G34610	131.128	52.1072	-2.5165	0.00044141	BLH6 (BELL1-LIKE HOMEODOMAIN 5); DNA binding / transcription factor
253252_at	AT4G34740	91.9315	37.7169	-2.43741	0.035434	ATASE2 (GLN PHOSPHORIBOSYL PYROPHOSPHATE AMIDOTRANSFERASE 2); amidophosphoribosyltransferase
253272_at	AT4G34190	1568.56	405.464	-3.86856	0.000296205	SEP1 (STRESS ENHANCED PROTEIN 1)
253283_at	AT4G34090	400.705	41.975	-9.54628	0.00264556	similar to unknown protein [Arabidopsis thaliana] (TAIR:AT2G23370.1); similar to unnamed protein product [Vitis vinifera] (GB:CAO47838.1)
253286_at	AT4G34260	218.261	21.9051	-9.96395	0.000174463	catalytic
253291_at	AT4G33865	2257.79	1043.53	-2.1636	0.00294792	40S ribosomal protein S29 (RPS29C)
253295_at	AT4G33760	97.8295	28.2256	-3.46599	0.0107824	tRNA synthetase class II (D, K and N) family protein
253300_at	AT4G33580	216.629	100.364	-2.15844	0.00664037	carbonic anhydrase family protein / carbonate dehydratase family protein
253302_at	AT4G33660	442.108	130.103	-3.39815	0.00321714	unknown protein
253308_at	AT4G33680	1021.73	269.334	-3.79353	< 0.0001	AGD2 (ABERRANT GROWTH AND DEATH 2); transaminase
253332_at	AT4G33420	142.363	40.6365	-3.50332	0.00104162	peroxidase, putative
253335_at	AT4G33500	195.866	89.435	-2.19004	0.00642871	protein phosphatase 2C-related / PP2C-related
253337_at	AT4G33470	199.96	56.0948	-3.56468	< 0.0001	HDA14 (histone deacetylase 14); histone deacetylase
253355_at	no_match	274.147	93.0411	-2.94651	0.00037916	no_match
253362_s_at	AT4G33110;AT4G33120	361.35	129.496	-2.79044	0.00354356	[AT4G33110, coclaurine N-methyltransferase, putative];[AT4G33120, coclaurine N-methyltransferase, putative]
253372_at	AT4G33220	294.462	45.0339	-6.53867	0.0133729	pectinesterase family protein
253387_at	AT4G33010	3267.76	551.42	-5.92608	0.000608776	ATGLDP1 (ARABIDOPSIS THALIANA GLYCINE DECARBOXYLASE P-PROTEIN 1); glycine dehydrogenase (decarboxylating)
253403_at	AT4G32830	67.135	30.8878	-2.17351	0.0312754	ATAUR1 (ATAURORA1); histone serine kinase(H3-S10 specific) / kinase/ protein serine/threonine kinase
253412_at	AT4G33000	130.81	33.7909	-3.87117	0.00049178	CBL10 (CALCINEURIN B-LIKE10); calcium ion binding
253420_at	AT4G32260	2250.05	863.082	-2.60699	0.00547161	ATP synthase family
253425_at	AT4G32190	274.243	126.622	-2.16584	0.0019901	centromeric protein-related
253429_at	AT4G32420	173.292	64.0775	-2.70441	0.00272103	peptidyl-prolyl cis-trans isomerase cyclophilin-type family protein
253437_at	AT4G32460	184.741	63.324	-2.9174	0.085779	similar to unknown protein [Arabidopsis thaliana] (TAIR:AT5G11420.1); similar to unnamed protein product [Vitis vinifera] (GB:CAO44183.1); contains InterPro domain Protein of unknown function DUF642 (InterPro:IPR006946); contains InterPro domain Galactose-binding like (InterPro:IPR008979)
253438_at	AT4G32520	238.301	71.7619	-3.32072	0.000774038	SHM3 (SERINE HYDROXYMETHYLTRANSFERASE 3); glycine hydroxymethyltransferase
253457_at	AT4G32060	884.096	368.622	-2.39838	0.000485833	calcium-binding EF hand family protein
253465_at	AT4G32120	111.797	49.4024	-2.26298	0.00117446	galactosyltransferase family protein
253482_at	AT4G31985	657.998	195.536	-3.3651	0.000580993	60S ribosomal protein L39 (RPL39C)
253487_at	AT4G31700	1197.39	352.215	-3.3996	0.000773417	RPS6 (RIBOSOMAL PROTEIN S6); structural constituent of ribosome
253490_at	AT4G31790	82.2863	36.4786	-2.25574	0.014095	diphthine synthase, putative (DPH5)
253495_at	AT4G31850	174.788	37.2142	-4.69682	0.00401587	PGR3 (PROTON GRADIENT REGULATION 3)
253533_at	AT4G31590	105.676	32.51	-3.25056	0.00127416	ATCSLC05 (Cellulose synthase-like C5); transferase, transferring glycosyl groups
253545_at	AT4G31310	127.81	36.0328	-3.54704	0.000802211	avirulence-responsive protein-related / avirulence induced gene (AIG) protein-related
253547_at	AT4G30950	2188.67	513.204	-4.26472	0.000849308	FAD6 (FATTY ACID DESATURASE 6); omega-6 fatty acid desaturase
253549_at	AT4G30930	68.2241	34.3724	-1.98485	0.0194686	NFD1 (NUCLEAR FUSION DEFECTIVE 1); structural constituent of ribosome
253566_at	AT4G31210	172.929	37.754	-4.58042	0.000298901	DNA topoisomerase family protein
253589_at	AT4G30825	101.746	19.6514	-5.17756	< 0.0001	pentatricopeptide (PPR) repeat-containing protein
253598_at	AT4G30800	116.703	17.3094	-6.74214	0.0014206	40S ribosomal protein S11 (RPS11B)
253600_at	AT4G30810	223.501	103.201	-2.16569	0.00222234	SCPL29 (serine carboxypeptidase-like 29); serine carboxypeptidase
253602_s_at	AT4G30920;AT4G30910	238.07	106.886	-2.22734	0.0149779	[AT4G30920, cytosol aminopeptidase family protein];[AT4G30910, cytosol aminopeptidase family protein]
253607_at	AT4G30330	93.3689	9.76088	-9.56562	0.000388443	small nuclear ribonucleoprotein E, putative / snRNP-E, putative / Sm protein E, putative
253624_at	AT4G30580	234.155	103.389	-2.2648	0.00440118	ATS2 (EMBRYO DEFECTIVE 1995); 1-acylglycerol-3-phosphate O-acyltransferase/ acyltransferase
253635_at	AT4G30620	146.453	37.9902	-3.85503	0.0104802	similar to unknown protein [Arabidopsis thaliana] (TAIR:AT2G24020.1); similar to unknown [Picea sitchensis] (GB:ABK26000.1); similar to Os02g0180200 [Oryza sativa (japonica cultivar-group)] (GB:NP_001046090.1); contains InterPro domain Conserved hypothetical protein CHP00103 (InterPro:IPR004401)
253668_at	AT4G30220	256.565	81.6242	-3.14325	0.00506666	RUXF (SMALL NUCLEAR RIBONUCLEOPROTEIN F)
253686_at	AT4G29750	126.6	59.2138	-2.13801	0.0103602	similar to unknown protein [Arabidopsis thaliana] (TAIR:AT3G23070.1); similar to unnamed protein product [Vitis vinifera] (GB:CAO65344.1); contains InterPro domain CRS1/YhbY (InterPro:IPR001890)
253688_at	AT4G29590	202.647	37.7709	-5.36518	0.00241788	methyltransferase
253726_at	AT4G29430	45.9132	19.6506	-2.33647	0.0226292	RPS15AE (ribosomal protein S15A E); structural constituent of ribosome
253728_at	AT4G29410	609.827	153.778	-3.96563	0.00130663	60S ribosomal protein L28 (RPL28C)
253738_at	AT4G28750	4568.27	1183.85	-3.85884	0.000942156	PSAE-1 (PSA E1 KNOCKOUT); catalytic
253739_at	AT4G28760	155.726	56.2266	-2.76961	0.00241781	similar to unknown protein [Arabidopsis thaliana] (TAIR:AT2G20240.1); similar to hypothetical protein [Vitis vinifera] (GB:CAN81514.1); contains domain PTHR21726:SF7 (PTHR21726:SF7); contains domain PTHR21726 (PTHR21726)
253740_at	AT4G28706	203.143	56.679	-3.5841	0.00430114	pfkB-type carbohydrate kinase family protein
253754_at	AT4G29020	685.69	54.2366	-12.6426	0.0292837	glycine-rich protein
253758_at	AT4G29060	1436.43	77.4779	-18.5399	< 0.0001	EMB2726 (EMBRYO DEFECTIVE 2726); translation elongation factor
253775_at	AT4G28440	261.188	117.853	-2.21622	0.0057203	DNA-binding protein-related
253790_at	AT4G28660	686.775	83.3894	-8.23576	< 0.0001	PSB28 (PHOTOSYSTEM II REACTION CENTER PSB28 PROTEIN)
253806_at	AT4G28270	347.275	103.17	-3.36606	0.00156181	zinc finger (C3HC4-type RING finger) family protein
253812_at	AT4G28240	480.47	164.738	-2.91657	0.0329875	wound-responsive protein-related
253815_at	AT4G28250	72.7522	32.4423	-2.24251	0.0735151	ATEXPB3 (ARABIDOPSIS THALIANA EXPANSIN B3)
253849_at	AT4G28080	1048.73	89.7296	-11.6877	0.000397285	binding
253856_at	AT4G28100	176.503	50.3384	-3.50633	0.000312528	Identical to Uncharacterized GPI-anchored protein At4g28100 precursor [Arabidopsis Thaliana] (GB:Q9SUC9;GB:Q8L9X7); similar to unknown protein [Arabidopsis thaliana] (TAIR:AT3G18050.1); similar to unknown [Populus trichocarpa] (GB:ABK95869.1)
253858_at	AT4G27600	610.356	131.008	-4.65891	0.00066737	pfkB-type carbohydrate kinase family protein
253860_at	AT4G27700	851.758	172.218	-4.94581	0.00283774	rhodanese-like domain-containing protein
253876_at	AT4G27430	179.7	57.2073	-3.1412	0.00376223	CIP7 (COP1-INTERACTING PROTEIN 7)
253886_at	AT4G27710	169.362	66.4256	-2.54965	0.0148926	CYP709B3 (cytochrome P450, family 709, subfamily B, polypeptide 3); oxygen binding
253891_at	AT4G27720	203.856	100.793	-2.02251	0.0029737	similar to unknown protein [Arabidopsis thaliana] (TAIR:AT1G64650.2); similar to unknown protein [Arabidopsis thaliana] (TAIR:AT1G64650.1); similar to unknown protein [Arabidopsis thaliana] (TAIR:AT3G49310.1); similar to unknown [Populus trichocarpa] (GB:ABK93582.1); similar to unnamed protein product [Vitis vinifera] (GB:CAO48607.1); similar to unnamed protein product [Vitis vinifera] (GB:CAO629…
253911_at	AT4G27300	408.576	115.574	-3.53519	0.0516463	S-locus protein kinase, putative
253912_at	no_match	72.5573	27.9908	-2.59218	0.00813986	no_match
253915_at	AT4G27280	514.653	100.125	-5.14009	0.00184179	calcium-binding EF hand family protein
253920_at	AT4G27230	205.251	58.0832	-3.53374	0.020323	HTA2 (HISTONE H2A); DNA binding
253921_at	AT4G26900	88.8045	31.7694	-2.79528	0.00340537	AT-HF (ARABIDOPSIS THALIANA HISF PROTEIN)
253922_at	AT4G26850	1646.54	627.853	-2.62249	0.00236216	VTC2 (VITAMIN C DEFECTIVE 2)
253935_at	AT4G26870	266.875	130.176	-2.05011	0.000171856	aspartyl-tRNA synthetase, putative / aspartate--tRNA ligase, putative
253943_at	AT4G27030	366.594	32.7027	-11.2099	0.00150456	small conjugating protein ligase
253949_at	AT4G26780	70.2027	27.4039	-2.56177	0.00123444	AR192; adenyl-nucleotide exchange factor/ chaperone binding / protein binding / protein homodimerization
253951_at	AT4G26860	580.716	97.2709	-5.97009	0.00357596	alanine racemase family protein
253952_at	AT4G26840	451.721	217.634	-2.0756	0.0014173	SUM1 (SMALL UBIQUITIN-LIKE MODIFIER 1)
254001_at	AT4G26260	42.579	18.6552	-2.28242	0.380274	MIOX4 (MYO-INOSITOL OXYGENASE 4)
254004_at	AT4G26300	287.465	109.035	-2.63645	0.00122173	EMB1027 (EMBRYO DEFECTIVE 1027); ATP binding / arginine-tRNA ligase
254012_at	AT4G26230	1269.17	336.193	-3.77512	0.00777081	60S ribosomal protein L31 (RPL31B)
254030_at	AT4G25890	236.687	70.0744	-3.37766	0.00180071	60S acidic ribosomal protein P3 (RPP3A)
254042_at	AT4G25810	162.248	55.2887	-2.93455	0.0956069	XTR6 (XYLOGLUCAN ENDOTRANSGLYCOSYLASE 6); hydrolase, acting on glycosyl bonds
254049_at	AT4G25740	540.93	131.285	-4.12026	0.00325716	40S ribosomal protein S10 (RPS10A)
254076_at	AT4G25340	102.023	37.3058	-2.73476	0.0333711	immunophilin-related / FKBP-type peptidyl-prolyl cis-trans isomerase-related
254084_at	AT4G24940	180.51	72.0795	-2.50432	0.00534542	SAE1A (SUMO-ACTIVATING ENZYME 1A); SUMO activating enzyme
254098_at	AT4G25100	2783.98	501.813	-5.54784	0.000639868	FSD1 (FE SUPEROXIDE DISMUTASE 1); iron superoxide dismutase
254102_at	AT4G25050	1988.21	153.53	-12.95	0.000756791	ACP4 (ACYL CARRIER PROTEIN 4)
254105_at	AT4G25080	1589.68	143.981	-11.0409	0.000714975	CHLM (MAGNESIUM-PROTOPORPHYRIN IX METHYLTRANSFERASE); magnesium protoporphyrin IX methyltransferase
254117_at	AT4G24750	378.109	78.7826	-4.7994	0.00117451	similar to rhodanese-like domain-containing protein [Arabidopsis thaliana] (TAIR:AT3G08920.1); similar to unnamed protein product [Vitis vinifera] (GB:CAO64218.1); contains InterPro domain Rhodanese-like (InterPro:IPR001763)
254119_at	AT4G24780	409.598	50.644	-8.08779	0.000558862	pectate lyase family protein
254120_at	AT4G24570	156.439	61.8135	-2.53082	0.00548115	mitochondrial substrate carrier family protein
254126_at	AT4G24770	1196.61	189.004	-6.33111	0.000350659	RBP31 (31-KDA RNA BINDING PROTEIN); RNA binding / poly(U) binding
254133_at	AT4G24810	76.7109	18.6332	-4.1169	0.000600518	ABC1 family protein
254137_at	AT4G24930	319.411	61.129	-5.2252	0.0002695	thylakoid lumenal 17.9 kDa protein, chloroplast
254141_at	AT4G24620	348.421	163.823	-2.12681	0.00030388	PGI1 (CHLOROPLASTIC PHOSPHOGLUCOSE ISOMERASE)
254148_at	AT4G24280	873.724	218.476	-3.99918	0.000111415	CPHSC70-1 (chloroplast heat shock protein 70-1); ATP binding / unfolded protein binding
254187_at	AT4G23890	694.675	301.714	-2.30243	0.00954951	similar to unnamed protein product [Vitis vinifera] (GB:CAO69542.1); similar to hypothetical protein [Vitis vinifera] (GB:CAN73381.1)
254198_at	AT4G24090	181.878	51.5191	-3.53031	0.000179784	similar to hypothetical protein [Vitis vinifera] (GB:CAN62286.1)
254221_at	AT4G23820	260.789	32.6187	-7.99509	0.000985556	glycoside hydrolase family 28 protein / polygalacturonase (pectinase) family protein
254231_at	AT4G23810	81.8214	30.6678	-2.66799	0.27517	WRKY53 (WRKY DNA-binding protein 53); DNA binding / protein binding / transcription activator/ transcription factor
254239_at	AT4G23400	1501.9	389.114	-3.85981	0.0286229	PIP1;5/PIP1D (plasma membrane intrinsic protein 1;5); water channel
254247_at	AT4G23260	222.133	108.093	-2.05502	0.0168147	protein kinase
254251_at	AT4G23300	122.85	19.5892	-6.27132	0.0211183	protein kinase family protein
254256_at	AT4G23180	322.722	59.775	-5.39894	0.0535681	CRK10 (CYSTEINE-RICH RLK10); kinase
254265_s_at	AT4G23140;AT4G23160	94.265	46.5831	-2.02359	0.962794	[AT4G23140, CRK6 (CYSTEINE-RICH RLK 6); kinase];[AT4G23160, protein kinase family protein]
254275_at	AT4G22670	283.539	139.001	-2.03984	0.00104644	ATHIP1 (ARABIDOPSIS THALIANA HSP70-INTERACTING PROTEIN 1); binding
254280_at	AT4G22756	89.726	19.0745	-4.70397	0.000970157	SMO1-2 (STEROL C4-METHYL OXIDASE); catalytic
254298_at	AT4G22890	2759.08	553.875	-4.98141	0.00050714	PGR5-LIKE A
254319_at	AT4G22560	66.1847	28.0832	-2.35674	0.000801966	similar to unknown protein [Arabidopsis thaliana] (TAIR:AT4G12450.1); similar to unnamed protein product [Vitis vinifera] (GB:CAO70345.1); contains domain ADP-ribosylation (SSF56399)
254327_at	AT4G22490	304.508	34.5186	-8.82156	0.000111942	protease inhibitor/seed storage/lipid transfer protein (LTP) family protein
254331_s_at	AT4G22710;AT4G22690	1038.49	430.029	-2.41493	0.0544835	[AT4G22710, CYP706A2 (cytochrome P450, family 706, subfamily A, polypeptide 2); oxygen binding];[AT4G22690, CYP706A1 (cytochrome P450, family 706, subfamily A, polypeptide 1); oxygen binding]
254345_at	AT4G22000	173.324	47.7466	-3.63008	0.000471349	similar to hypothetical protein [Vitis vinifera] (GB:CAN76661.1)
254353_s_at	AT4G22285;AT4G22350	128.433	62.4714	-2.05587	0.00928033	[AT4G22285, ubiquitin thiolesterase/ zinc ion binding];[AT4G22350, ubiquitin carboxyl-terminal hydrolase family protein]
254363_at	AT4G22010	204.869	54.2428	-3.77689	< 0.0001	SKS4 (SKU5 Similar 4); copper ion binding / oxidoreductase
254370_at	AT4G21750	251.08	46.7641	-5.36909	< 0.0001	ATML1 (MERISTEM LAYER 1); DNA binding / transcription factor
254386_at	AT4G21960	1865.48	772.574	-2.41463	0.0291984	PRXR1 (peroxidase 42); peroxidase
254398_at	AT4G21280	3654.29	501.063	-7.29307	0.000310979	PSBQ/PSBQ-1/PSBQA; calcium ion binding
254410_at	AT4G21410	57.2685	26.9027	-2.12872	0.0825091	protein kinase family protein
254412_at	AT4G21430	36.5056	17.6273	-2.07097	0.125108	B160; transcription factor
254424_at	AT4G21510	104.79	32.3678	-3.23748	0.00320779	F-box family protein
254438_at	AT4G20980	339.503	125.87	-2.69726	0.00450047	eukaryotic translation initiation factor 3 subunit 7, putative / eIF-3 zeta, putative / eIF3d, putative
254444_at	AT4G20960	142.25	68.5925	-2.07384	0.015259	cytidine/deoxycytidylate deaminase family protein
254448_at	AT4G20870	196.796	71.8007	-2.74087	0.0147067	fatty acid hydroxylase, putative
254460_at	AT4G21210	440.748	188.88	-2.33348	0.00516518	phosphoprotein phosphatase/ protein kinase
254475_at	AT4G20440	154.608	62.3656	-2.47906	0.00177557	SMB
254480_at	AT4G20360	3711.52	900.443	-4.12188	0.000529505	AtRABE1b/AtRab8D (Arabidopsis Rab GTPase homolog E1b); translation elongation factor
254493_at	AT4G20020	73.5217	32.4117	-2.26837	0.00411864	similar to unknown protein [Arabidopsis thaliana] (TAIR:AT5G44780.1); similar to Os11g0216400 [Oryza sativa (japonica cultivar-group)] (GB:NP_001067510.1); similar to hypothetical protein OsI_034331 [Oryza sativa (indica cultivar-group)] (GB:EAY80372.1)
254496_at	AT4G20070	202.254	87.8563	-2.3021	0.039287	ATAAH (ARABIDOPSIS THALIANA ALLANTOATE AMIDOHYDROLASE); allantoate deiminase/ metallopeptidase
254501_at	AT4G20130	77.4625	20.4833	-3.78174	0.0239504	PTAC14 (PLASTID TRANSCRIPTIONALLY ACTIVE14)
254502_at	AT4G20130	180.23	22.2941	-8.08421	0.00837779	PTAC14 (PLASTID TRANSCRIPTIONALLY ACTIVE14)
254503_at	AT4G20010	217.366	101.887	-2.1334	0.00134657	OSB2/PTAC9 (PLASTID TRANSCRIPTIONALLY ACTIVE9); single-stranded DNA binding
254505_at	AT4G19985	133.588	61.2431	-2.18128	0.00884636	GCN5-related N-acetyltransferase (GNAT) family protein
254508_at	AT4G20170	197.037	84.2823	-2.33782	0.00642299	similar to unknown protein [Arabidopsis thaliana] (TAIR:AT5G44670.1); similar to Os06g0328800 [Oryza sativa (japonica cultivar-group)] (GB:NP_001057533.1); similar to Os02g0712500 [Oryza sativa (japonica cultivar-group)] (GB:NP_001047907.1); similar to unknown protein [Oryza sativa (japonica cultivar-group)] (GB:BAD72474.1); contains InterPro domain Protein of unknown function DUF23 (InterPro:IPR…
254535_at	AT4G19710	201.366	56.2408	-3.58043	0.000103064	AK-HSDH/AK-HSDH II; aspartate kinase/ homoserine dehydrogenase
254544_at	AT4G19820	64.3092	17.7027	-3.63273	< 0.0001	glycosyl hydrolase family 18 protein
254553_at	AT4G19530	400.665	47.6199	-8.41381	0.00365603	disease resistance protein (TIR-NBS-LRR class), putative
254574_at	AT4G19430	76.3294	11.5816	-6.59058	0.0700776	unknown protein
254612_at	AT4G19100	235.902	30.9484	-7.62243	< 0.0001	similar to unknown protein [Arabidopsis thaliana] (TAIR:AT5G52780.1); similar to hypothetical protein [Vitis vinifera] (GB:CAN79943.1)
254617_s_at	AT5G45775;AT4G18730	1486.3	445.56	-3.33579	0.00149635	[AT5G45775, 60S ribosomal protein L11 (RPL11D)];[AT4G18730, RPL16B (ribosomal protein L16B); structural constituent of ribosome]
254623_at	AT4G18480	1494.47	149.143	-10.0204	< 0.0001	CHLI1 (CHLORINA 42); magnesium chelatase
254638_at	AT4G18740	176.475	40.09	-4.40197	0.000387122	transcription termination factor
254649_at	AT4G18570	118.46	19.3414	-6.1247	0.000390274	proline-rich family protein
254655_s_at	AT5G46430;AT4G18100	1995.58	805.815	-2.47648	0.00307259	[AT5G46430, 60S ribosomal protein L32 (RPL32B)];[AT4G18100, 60S ribosomal protein L32 (RPL32A)]
254665_at	AT4G18340	52.5227	22.7351	-2.3102	0.011498	glycosyl hydrolase family 17 protein
254669_at	AT4G18370	450.499	60.3264	-7.46769	0.000679247	DEG5/DEGP5/HHOA (DEGP PROTEASE 5); serine-type peptidase/ trypsin
254687_at	AT4G13770	723.204	144.934	-4.98989	0.00578421	CYP83A1 (CYTOCHROME P450 83A1); oxygen binding
254693_at	AT4G17880	100.091	30.029	-3.33313	0.000602246	basic helix-loop-helix (bHLH) family protein
254697_at	AT4G17970	66.3402	32.4204	-2.04625	0.00769377	similar to unknown protein [Arabidopsis thaliana] (TAIR:AT5G46600.1); similar to unknown protein [Arabidopsis thaliana] (TAIR:AT5G46610.1); similar to unnamed protein product [Vitis vinifera] (GB:CAO63429.1); contains InterPro domain Protein of unknown function UPF0005 (InterPro:IPR006214)
254703_at	AT4G17960	29.5061	14.6246	-2.01756	0.00458914	similar to unknown protein [Arabidopsis thaliana] (TAIR:AT5G46620.1); similar to unnamed protein product [Vitis vinifera] (GB:CAO63438.1)
254737_at	AT4G13840	273.357	62.4592	-4.37657	0.00645211	transferase family protein
254740_s_at	AT4G13930;AT4G13890	472.596	179.277	-2.63611	0.00242198	[AT4G13930, SHM4 (SERINE HYDROXYMETHYLTRANSFERASE 4); glycine hydroxymethyltransferase];[AT4G13890, SHM5 (SERINE HYDROXYMETHYLTRANSFERASE 5); glycine hydroxymethyltransferase]
254760_at	AT4G13200	270.648	99.4753	-2.72075	0.00808644	Identical to Uncharacterized protein At4g13200, chloroplast precursor [Arabidopsis Thaliana] (GB:Q8LDV3;GB:Q9SVQ7); similar to unknown [Picea sitchensis] (GB:ABK25970.1); similar to unknown [Picea sitchensis] (GB:ABK22042.1)
254763_at	AT4G13170	415.23	188.008	-2.20857	0.00187111	60S ribosomal protein L13A (RPL13aC)
254785_at	AT4G12730	243.376	84.8413	-2.8686	0.0395254	FLA2
254789_at	AT4G12880	180.553	74.3474	-2.4285	0.000590228	plastocyanin-like domain-containing protein
254790_at	AT4G12800	3283.02	1227.08	-2.67546	0.00942985	PSAL (photosystem I subunit L)
254810_at	AT4G12390	344.401	52.8915	-6.51147	< 0.0001	PME1; pectinesterase inhibitor
254831_at	AT4G12600	386.58	74.631	-5.17989	0.00303206	ribosomal protein L7Ae/L30e/S12e/Gadd45 family protein
254835_s_at	AT4G12320;AT4G12310	311.45	100.141	-3.11012	0.00340746	[AT4G12320, CYP706A6 (cytochrome P450, family 706, subfamily A, polypeptide 6); oxygen binding];[AT4G12310, CYP706A5 (cytochrome P450, family 706, subfamily A, polypeptide 5); oxygen binding]
254862_at	AT4G12030	188.103	85.5122	-2.19972	0.0419737	bile acid:sodium symporter family protein
254873_at	AT4G11420	266.108	128.95	-2.06365	0.00230941	EIF3A (eukaryotic translation initiation factor 3A)
254893_at	AT4G11830	53.4962	25.8234	-2.07161	0.0672771	PLDGAMMA2; phospholipase D
254910_at	AT4G11175	474.568	104.281	-4.55084	0.00127821	translation initiation factor IF-1, chloroplast, putative
254911_at	AT4G11100	121.007	37.0161	-3.26905	0.00203216	similar to unknown protein [Arabidopsis thaliana] (TAIR:AT5G03060.1)
254955_at	AT4G10920	279.822	107.483	-2.60341	0.00196534	KELP; DNA binding / transcription coactivator
254970_at	AT4G10340	4959.78	1670.77	-2.96855	0.00218392	LHCB5 (LIGHT HARVESTING COMPLEX OF PHOTOSYSTEM II 5); chlorophyll binding
254980_at	AT4G10450	324.747	92.2127	-3.52172	0.00314557	60S ribosomal protein L9 (RPL90D)
254981_at	AT4G10480	652.011	213.041	-3.06049	0.000804036	nascent polypeptide associated complex alpha chain protein, putative / alpha-NAC, putative
254982_at	AT4G10470	43.5037	14.3052	-3.04112	0.000116104	similar to unknown protein [Arabidopsis thaliana] (TAIR:AT1G33050.2)
254994_at	AT4G10760	70.6945	19.7132	-3.58615	0.0532387	EMB1706 (EMBRYO DEFECTIVE 1706); S-adenosylmethionine-dependent methyltransferase
255012_at	AT4G10030	84.5097	41.7946	-2.02203	0.0101848	hydrolase, alpha/beta fold family protein
255016_at	AT4G10120	656.218	96.8714	-6.77412	0.00553258	ATSPS4F; sucrose-phosphate synthase/ transferase, transferring glycosyl groups
255028_at	AT4G09890	83.807	35.0891	-2.38841	0.055436	similar to unknown protein [Arabidopsis thaliana] (TAIR:AT2G47480.1); similar to unknown [Populus trichocarpa] (GB:ABK92947.1)
255041_at	AT4G09620	240.58	114.721	-2.09708	0.00117945	similar to unnamed protein product [Vitis vinifera] (GB:CAO43686.1); contains InterPro domain Mitochodrial transcription termination factor-related (InterPro:IPR003690)
255043_at	AT4G09640	63.7956	25.0635	-2.54536	0.00130019	similar to permease-related [Arabidopsis thaliana] (TAIR:AT1G34470.1); similar to hypothetical protein [Vitis vinifera] (GB:CAN81783.1); contains InterPro domain Protein of unknown function DUF803 (InterPro:IPR008521)
255046_at	AT4G09650	2170.23	297.045	-7.30608	0.00215359	ATP synthase delta chain, chloroplast, putative / H(+)-transporting two-sector ATPase, delta (OSCP) subunit, putative
255053_at	AT4G09730	137.931	31.5305	-4.37453	< 0.0001	DEAD/DEAH box helicase, putative
255068_at	AT4G08920	207.034	76.0599	-2.72199	0.00935235	CRY1 (CRYPTOCHROME 1)
255078_at	AT4G09010	1473.61	80.727	-18.2542	0.00162098	APX4 (ASCORBATE PEROXIDASE 4); peroxidase
255088_at	AT4G09350	245.156	65.2247	-3.75864	0.00149129	DNAJ heat shock N-terminal domain-containing protein
255089_at	AT4G09320	2988.89	1324.69	-2.25629	0.000916025	NDPK1 (nucleoside diphosphate kinase 1); ATP binding / nucleoside diphosphate kinase
255104_at	AT4G08685	226.06	98.9696	-2.28414	0.0219451	SAH7
255116_at	AT4G08850	388.894	155.234	-2.50521	0.227701	leucine-rich repeat family protein / protein kinase family protein
255117_s_at	AT4G08700;AT5G41160	25.559	11.2056	-2.28091	0.189108	[AT4G08700, ATPUP13 (Arabidopsis thaliana purine permease 13); purine transmembrane transporter];[AT5G41160, ATPUP12 (Arabidopsis thaliana purine permease 12); purine transmembrane transporter]
255128_at	AT4G08310	119.679	45.689	-2.61942	0.00832028	similar to unknown protein [Arabidopsis thaliana] (TAIR:AT1G44780.2); similar to unnamed protein product [Vitis vinifera] (GB:CAO61850.1)
255136_s_at	AT4G08360;AT4G08350	111.484	55.5231	-2.00789	0.0233669	[AT4G08360, KOW domain-containing protein];[AT4G08350, KOW domain-containing transcription factor family protein]
255176_s_at	AT4G07950;AT1G01210	212.37	77.1066	-2.75424	0.00231311	[AT4G07950, DNA-directed RNA polymerase III family protein];[AT1G01210, DNA-directed RNA polymerase III family protein]
255224_at	AT4G05400	77.8625	21.1129	-3.68792	0.0015786	similar to unknown protein [Arabidopsis thaliana] (TAIR:AT4G21140.1); similar to unnamed protein product [Vitis vinifera] (GB:CAO39711.1)
255248_at	AT4G05180	4028.42	989.203	-4.07239	0.00293388	PSBQ/PSBQ-2/PSII-Q (PHOTOSYSTEM II SUBUNIT Q-2); calcium ion binding
255255_at	AT4G05070	545.845	255.562	-2.13586	0.0415642	unknown protein
255260_at	AT4G05040	58.7816	23.0727	-2.54767	0.000612139	ankyrin repeat family protein
255277_at	AT4G04890	191.591	28.4279	-6.73952	0.000153782	PDF2 (PROTODERMAL FACTOR2); DNA binding / transcription factor
255290_at	AT4G04640	3761.72	879.43	-4.27746	0.000232366	ATPC1 (ATP synthase gamma chain 1)
255298_at	AT4G04840	449.591	186.904	-2.40546	0.225167	methionine sulfoxide reductase domain-containing protein / SeIR domain-containing protein
255302_at	AT4G04830	291.454	66.8798	-4.35787	0.0552809	methionine sulfoxide reductase domain-containing protein / SeIR domain-containing protein
255304_at	AT4G04850	276.946	92.8353	-2.9832	0.0079395	KEA3 (K+ efflux antiporter 3); potassium:hydrogen antiporter
255310_at	AT4G04955	111.817	38.8708	-2.87663	0.125377	ATALN (ARABIDOPSIS ALLANTOINASE); allantoinase/ hydrolase
255328_at	AT4G04350	323.739	37.572	-8.61648	0.0048011	EMB2369 (EMBRYO DEFECTIVE 2369); ATP binding / aminoacyl-tRNA ligase
255344_s_at	AT4G04570;AT4G04540	146.489	45.0877	-3.24899	0.00289847	[AT4G04570, protein kinase family protein];[AT4G04540, protein kinase family protein]
255365_at	AT4G04040	538.868	152.59	-3.53148	0.00167856	MEE51 (maternal effect embryo arrest 51); diphosphate-fructose-6-phosphate 1-phosphotransferase
255411_at	AT4G03110	365.094	56.6255	-6.44752	0.00698944	RNA-binding protein, putative
255435_at	AT4G03280	4156.92	1103.39	-3.76739	0.000706913	PETC (PHOTOSYNTHETIC ELECTRON TRANSFER C)
255438_at	AT4G03070	75.4979	29.7439	-2.53827	0.0183303	AOP1 (2-oxoglutarate?dependent dioxygenase 1.1); oxidoreductase, acting on paired donors, with incorporation or reduction of molecular oxygen, 2-oxoglutarate as one donor, and incorporation of one atom each of oxygen into both donors
[truncated: 1,209 more rows]

## Sheet: SD2(c) PstAvr Up
Supplementary Dataset 2. (C) Expression levels and fold induction of genes in response to P. syringae pv. tomato avrRpm1 selected from wild type samples.
[truncated: 1,992 more rows]

[truncated: 5 more sheets: SD2(d) PstAvr Down, SD2(e) Ab Up, SD2(f) Ab Down, SD2(g) Pr Up, SD2(h) Pr Down]
