# Supplementary material for: Metatranscriptomic Analysis of Multiple Environmental Stresses Identifies RAP2.4 Gene Associated with Arabidopsis Immunity to Botrytis cinerea
Source: Sci Rep. 2019 Nov 18;9:17010. doi: 10.1038/s41598-019-53694-1 (PMC6861241; doi:10.1038/s41598-019-53694-1)
Supplement: Supplementary file 7 — Supplementary information7 [file 41598_2019_53694_MOESM7_ESM.xlsx]

## Sheet: SD3(a) Os Up
Supplementary Dataset 3. (A) Expression levels and fold induction of genes in response to oxidative stress selected from wild type samples.
Wt-0: Col-0 wild-type at 0hpt with oxidative Stress.		FC: Fold Change.
Wt-24: Col-0 wild-type at 24hpt with oxidative Stress.
Probe ID	Locus Identifier	Wt-0	Wt-24	FC	p-value	Annotation
244929_at	ATMG00580	246.442	638.57	2.59116	0.0277123	NADH dehydrogenase subunit 4
245038_at	AT2G26560	83.3282	513.761	6.16551	0.496642	PLP2 (PHOSPHOLIPASE A 2A); nutrient reservoir
245076_at	AT2G23170	30.9872	83.8285	2.70526	0.362233	GH3.3; indole-3-acetic acid amido synthetase
245249_at	AT4G16760	304.046	652.488	2.14602	0.444552	ACX1 (ACYL-COA OXIDASE 1)
245253_at	AT4G15440	29.3052	88.92	3.03427	0.0261408	HPL1 (HYDROPEROXIDE LYASE 1); heme binding / iron ion binding / monooxygenase
245313_at	AT4G15420	88.4407	181.336	2.05036	0.439934	PRLI-interacting factor K
245369_at	no_match	10.0738	22.204	2.20413	0.862078	no_match
245393_at	AT4G16260	63.5378	134.114	2.11078	0.649059	glycosyl hydrolase family 17 protein
245501_at	AT4G15620	65.9544	132.952	2.01582	0.0949541	integral membrane family protein
245711_at	AT5G04340	66.3187	281.592	4.24604	0.584552	C2H2 (ZINC FINGER OF ARABIDOPSIS THALIANA 6); nucleic acid binding / transcription factor/ zinc ion binding
245734_at	AT1G73480	144.636	337.247	2.3317	0.428488	hydrolase, alpha/beta fold family protein
245748_at	AT1G51140	53.9741	126.026	2.33493	0.0215861	basic helix-loop-helix (bHLH) family protein
245854_at	AT5G13490	250.534	513	2.04763	0.389382	AAC2 (ADP/ATP CARRIER 2); ATP:ADP antiporter/ binding
245928_s_at	AT5G24770;AT5G24780	78.5291	623.35	7.93782	0.058455	[AT5G24770, VSP2 (VEGETATIVE STORAGE PROTEIN 2); acid phosphatase];[AT5G24780, VSP1 (VEGETATIVE STORAGE PROTEIN 1); acid phosphatase]
245993_at	AT5G20700	238.768	595.269	2.49309	0.0258925	senescence-associated protein-related
245998_at	AT5G20830	141.545	334.08	2.36024	0.333522	SUS1 (SUCROSE SYNTHASE 1); UDP-glycosyltransferase/ sucrose synthase
246018_at	AT5G10695	43.479	229.524	5.27898	0.470215	similar to unknown protein [Arabidopsis thaliana] (TAIR:AT5G57123.1); similar to unknown [Picea sitchensis] (GB:ABK22689.1)
246189_at	AT5G20910	29.6672	87.6229	2.95353	0.329808	zinc finger (C3HC4-type RING finger) family protein
246293_at	AT3G56710	59.4186	169.566	2.85375	0.516902	SIB1 (SIGMA FACTOR BINDING PROTEIN 1); binding
246340_s_at	AT3G44860;AT3G44870	27.6485	161.957	5.85771	0.253578	[AT3G44860, FAMT (FARNESOIC ACID CARBOXYL-O-METHYLTRANSFERASE); S-adenosylmethionine-dependent methyltransferase/ farnesoic acid O-methyltransferase];[AT3G44870, S-adenosyl-L-methionine:carboxyl methyltransferase family protein]
246481_s_at	AT5G15960;AT5G15970	112.247	351.582	3.13222	0.292621	[AT5G15960, KIN1];[AT5G15970, KIN2 (COLD-RESPONSIVE 6.6)]
246584_at	AT5G14730	43.7533	175.116	4.00236	0.604223	similar to unknown protein [Arabidopsis thaliana] (TAIR:AT3G01513.1); similar to unnamed protein product [Vitis vinifera] (GB:CAO64332.1); similar to hypothetical protein [Vitis vinifera] (GB:CAN65788.1)
246612_at	AT5G35320	92.5697	190.726	2.06034	0.655855	similar to hypothetical protein [Vitis vinifera] (GB:CAN60849.1)
246716_s_at	AT5G28960;AT5G28910	4.32628	8.66719	2.00338	0.0133477	[AT5G28960, similar to unknown protein [Arabidopsis thaliana] (TAIR:AT5G28910.2); similar to unknown protein [Arabidopsis thaliana] (TAIR:AT5G28910.1); similar to unnamed protein product [Vitis vinifera] (GB:CAO44656.1)];[AT5G28910, similar to unknown protein [Arabidopsis thaliana] (TAIR:AT5G28960.1); similar to unnamed protein product [Vitis vinifera] (GB:CAO44656.1)]
246744_at	AT5G27760	227.489	602.087	2.64666	0.482383	hypoxia-responsive family protein
246777_at	AT5G27420	42.6317	108.997	2.55672	0.564838	zinc finger (C3HC4-type RING finger) family protein
246831_at	AT5G26340	51.3228	645.591	12.579	0.472433	MSS1 (SUGAR TRANSPORT PROTEIN 13); carbohydrate transmembrane transporter/ hexose:hydrogen symporter/ high-affinity hydrogen:glucose symporter/ sugar:hydrogen ion symporter
246858_at	AT5G25930	56.2216	119.705	2.12916	0.568561	leucine-rich repeat family protein / protein kinase family protein
246870_at	AT5G26030	138.95	286.797	2.06402	0.395546	FC1 (FERROCHELATASE 1); ferrochelatase
246879_at	AT5G26110	30.6171	68.5306	2.23831	0.353922	ATP binding / protein kinase/ protein serine/threonine kinase
246888_at	AT5G26270	67.0598	410.292	6.1183	0.463107	unknown protein
246927_s_at	AT5G25260;AT5G25250	27.1528	71.1151	2.61907	0.634645	[AT5G25260, similar to unknown protein [Arabidopsis thaliana] (TAIR:AT5G25250.1); similar to unknown protein [Arabidopsis thaliana] (TAIR:AT5G64870.1); similar to unnamed protein product [Vitis vinifera] (GB:CAO44306.1); similar to hypothetical protein [Vitis vinifera] (GB:CAN77054.1); similar to 80C09_16 [Brassica rapa subsp. pekinensis] (GB:AAZ41827.1); contains domain PTHR13806:SF3 (PTHR13806:…
247055_at	AT5G66740	33.2901	80.3846	2.41467	0.149694	similar to unknown protein [Arabidopsis thaliana] (TAIR:AT1G75160.1); similar to hypothetical protein [Vitis vinifera] (GB:CAN74294.1); similar to unnamed protein product [Vitis vinifera] (GB:CAO22871.1); contains InterPro domain Protein of unknown function DUF620 (InterPro:IPR006873)
247109_at	AT5G65870	72.6179	167.75	2.31003	0.299581	ATPSK5 (PHYTOSULFOKINE 5 PRECURSOR); growth factor
247177_at	AT5G65300	13.8712	52.1004	3.756	0.614081	unknown protein
247283_at	AT5G64250	166.758	333.795	2.00168	0.411865	2-nitropropane dioxygenase family / NPD family
247287_at	AT5G64230	25.5668	147.764	5.77953	0.460379	similar to unknown protein [Arabidopsis thaliana] (TAIR:AT3G19920.1); similar to hypothetical protein [Trifolium pratense] (GB:BAE71289.1)
247470_at	AT5G62220	121.681	260.921	2.14431	0.0331367	exostosin family protein
247497_at	AT5G61770	52.043	111.509	2.14263	0.218171	PPAN (PETER PAN-LIKE PROTEIN)
247573_at	AT5G61160	40.7908	126.498	3.10114	0.58118	AACT1 (ANTHOCYANIN 5-AROMATIC ACYLTRANSFERASE 1); transferase
247594_at	AT5G60800	31.3123	74.5096	2.37957	0.321992	heavy-metal-associated domain-containing protein
247615_at	AT5G60250	11.2624	26.6498	2.36626	0.51209	zinc finger (C3HC4-type RING finger) family protein
247655_at	AT5G59820	63.4247	244.665	3.85757	0.498316	RHL41 (RESPONSIVE TO HIGH LIGHT 41); nucleic acid binding / transcription factor/ zinc ion binding
247835_at	AT5G57910	19.1163	46.7185	2.44391	0.510094	similar to unknown protein [Arabidopsis thaliana] (TAIR:AT4G30630.1); similar to unnamed protein product [Vitis vinifera] (GB:CAO66657.1)
247949_at	AT5G57220	69.7399	205.897	2.95235	0.787751	CYP81F2 (cytochrome P450, family 81, subfamily F, polypeptide 2); oxygen binding
247989_at	AT5G56350	164.669	339.242	2.06015	0.456731	pyruvate kinase, putative
248248_at	AT5G53120	144.942	353.133	2.43637	0.261375	SPDS3 (SPERMIDINE SYNTHASE 3)
248332_at	AT5G52640	290.745	738.844	2.54121	0.548593	HSP81-1 (HEAT SHOCK PROTEIN 81-1); ATP binding / unfolded protein binding
248377_at	AT5G51720	863.129	1807.38	2.09399	0.119127	similar to Os07g0467200 [Oryza sativa (japonica cultivar-group)] (GB:NP_001059590.1); similar to hypothetical protein OsI_025030 [Oryza sativa (indica cultivar-group)] (GB:EAZ03798.1); contains domain PTHR13680 (PTHR13680); contains domain PTHR13680:SF1 (PTHR13680:SF1)
248381_at	AT5G51830	33.2762	144.523	4.34315	0.428513	pfkB-type carbohydrate kinase family protein
248434_at	AT5G51440	59.5615	299.968	5.03628	0.473551	23.5 kDa mitochondrial small heat shock protein (HSP23.5-M)
248467_at	AT5G50800	25.2678	58.1154	2.29997	0.0163624	nodulin MtN3 family protein
248487_at	AT5G51070	262.93	550.67	2.09436	0.468966	ERD1 (EARLY RESPONSIVE TO DEHYDRATION 1); ATP binding / ATPase
248527_at	AT5G50740	52.567	105.932	2.01519	0.0759035	metal ion binding
248619_at	AT5G49630	68.6546	203.541	2.96471	0.00870122	AAP6 (AMINO ACID PERMEASE 6); amino acid transmembrane transporter
248676_at	AT5G48850	57.398	188.135	3.27772	0.143471	male sterility MS5 family protein
248870_at	AT5G46710	65.7399	136.503	2.0764	0.520497	zinc-binding family protein
248874_at	AT5G46460	10.8936	27.9778	2.56827	0.0206193	pentatricopeptide (PPR) repeat-containing protein
249134_at	AT5G43150	268.049	604.842	2.25646	0.0112162	similar to unnamed protein product [Vitis vinifera] (GB:CAO61459.1)
249188_at	AT5G42830	55.5911	145.11	2.61032	0.672073	transferase family protein
249208_at	AT5G42650	173.989	581.137	3.34008	0.00378306	AOS (ALLENE OXIDE SYNTHASE); hydro-lyase/ oxygen binding
249215_at	AT5G42800	51.9967	136.53	2.62575	0.29952	DFR (DIHYDROFLAVONOL 4-REDUCTASE); dihydrokaempferol 4-reductase
249252_at	AT5G42010	13.7334	28.3279	2.0627	0.521323	WD-40 repeat family protein
249377_at	AT5G40690	16.4762	34.9508	2.1213	0.478244	similar to unknown protein [Arabidopsis thaliana] (TAIR:AT2G41730.1); similar to unnamed protein product [Vitis vinifera] (GB:CAO14635.1)
249481_at	AT5G38900	39.2415	79.948	2.03733	0.627427	DSBA oxidoreductase family protein
249494_at	AT5G39050	91.5468	247.854	2.70741	0.528958	transferase family protein
249575_at	AT5G37670	22.4349	113.77	5.07112	0.4407	15.7 kDa class I-related small heat shock protein-like (HSP15.7-CI)
249614_at	AT5G37300	22.4281	48.6473	2.16903	0.204545	similar to unknown protein [Arabidopsis thaliana] (TAIR:AT2G38995.1); similar to unnamed protein product [Vitis vinifera] (GB:CAO48523.1); contains InterPro domain Protein of unknown function UPF0089 (InterPro:IPR004255); contains InterPro domain Protein of unknown function DUF1298 (InterPro:IPR009721)
249719_at	AT5G35735	79.2971	520.556	6.56462	0.503587	auxin-responsive family protein
249784_at	AT5G24280	11.7081	37.8149	3.22982	0.233732	ATP binding
249860_at	AT5G22860	49.8161	99.9046	2.00547	0.0300382	serine carboxypeptidase S28 family protein
249928_at	AT5G22250	34.0271	79.9855	2.35064	0.492092	CCR4-NOT transcription complex protein, putative
250296_at	AT5G12020	35.7714	518.986	14.5084	0.468052	HSP17.6II (17.6 KDA CLASS II HEAT SHOCK PROTEIN)
250351_at	AT5G12030	44.5124	840.539	18.8832	0.463824	AT-HSP17.6A (Arabidopsis thaliana heat shock protein 17.6A)
250408_at	AT5G10930	33.5568	130.462	3.88779	< 0.0001	CIPK5 (CBL-INTERACTING PROTEIN KINASE 5); kinase
250475_at	AT5G10180	202.528	478.363	2.36197	0.136536	AST68 (Sulfate transporter 2.1)
250558_at	AT5G07990	29.7367	64.3963	2.16555	0.0458405	TT7 (TRANSPARENT TESTA 7); flavonoid 3'-monooxygenase/ oxygen binding
250572_at	AT5G08210	16.8502	34.4989	2.04739	0.0244867	MIR834a; miRNA
250661_at	AT5G07030	99.9306	215.659	2.15809	0.0941869	pepsin A
250722_at	AT5G06190	10.4293	21.7026	2.08091	0.0857889	unknown protein
250781_at	AT5G05410	27.7693	185.103	6.66572	0.459331	DREB2A (DRE-BINDING PROTEIN 2A); DNA binding / transcription activator/ transcription factor
250793_at	AT5G05600	57.1996	203.103	3.55077	0.584978	oxidoreductase, 2OG-Fe(II) oxygenase family protein
250914_at	AT5G03780	11.6063	23.3456	2.01146	0.415154	TRFL10 (TRF-LIKE 10); DNA binding
250916_at	AT5G03630	279.391	659.604	2.36086	0.350424	ATMDAR2; monodehydroascorbate reductase (NADH)
250948_at	AT5G03490	21.885	47.7826	2.18335	0.182811	UDP-glucoronosyl/UDP-glucosyl transferase family protein
251075_at	AT5G01890	43.4044	115.688	2.66536	0.0409386	leucine-rich repeat transmembrane protein kinase, putative
251109_at	AT5G01600	1634.11	3965.57	2.42675	0.0566777	ATFER1 (FERRETIN 1); ferric iron binding
251176_at	AT3G63380	13.8329	96.1404	6.95012	0.458578	calcium-transporting ATPase, plasma membrane-type, putative / Ca(2+)-ATPase, putative (ACA12)
251259_at	AT3G62260	55.8564	116.896	2.0928	0.368492	protein phosphatase 2C, putative / PP2C, putative
251400_at	AT3G60420	37.2931	212.375	5.69476	0.433306	similar to unknown protein [Arabidopsis thaliana] (TAIR:AT3G60450.1); similar to unnamed protein product [Vitis vinifera] (GB:CAO70569.1); contains InterPro domain Phosphoglycerate mutase (InterPro:IPR013078); contains InterPro domain PRIB5 (InterPro:IPR012398)
251428_at	AT3G60140	63.7617	182.669	2.86487	0.578844	DIN2 (DARK INDUCIBLE 2); hydrolase, hydrolyzing O-glycosyl compounds
251524_at	AT3G58990	196.489	397.276	2.02187	0.0678841	aconitase C-terminal domain-containing protein
251644_at	AT3G57540	10.1196	24.5483	2.42582	0.00701112	remorin family protein
251678_at	AT3G56990	39.2416	86.4912	2.20407	0.38864	EDA7 (embryo sac development arrest 7)
251735_at	AT3G56090	184.204	540.586	2.93471	0.0112635	ATFER3 (FERRITIN 3); ferric iron binding
251884_at	AT3G54150	21.5902	69.9882	3.24167	0.512698	embryo-abundant protein-related
251975_at	AT3G53230	75.2471	270.801	3.59882	0.43657	cell division cycle protein 48, putative / CDC48, putative
252076_at	AT3G51660	30.4109	195.125	6.41629	0.523811	macrophage migration inhibitory factor family protein / MIF family protein
252114_at	AT3G51450	34.6053	71.2209	2.05809	0.231353	strictosidine synthase family protein
252131_at	AT3G50930	42.1405	125.597	2.98043	0.496745	AAA-type ATPase family protein
252265_at	AT3G49620	52.6408	417.883	7.93839	0.437654	DIN11 (DARK INDUCIBLE 11); oxidoreductase
252269_at	AT3G49580	20.09	198.761	9.89356	0.114704	similar to unknown protein [Arabidopsis thaliana] (TAIR:AT3G49570.1); similar to unknown protein [Brassica rapa subsp. pekinensis] (GB:AAQ92331.1)
252300_at	AT3G49160	93.6853	200.05	2.13534	0.215292	pyruvate kinase family protein
252346_at	AT3G48650	44.9902	123.703	2.74955	0.637371	pseudogene, At14a-related protein, similar to At14a (GI:11994571 and GI:11994573) (Arabidopsis thaliana)
252515_at	AT3G46230	55.1982	494.125	8.95182	0.45821	ATHSP17.4 (Arabidopsis thaliana heat shock protein 17.4)
252618_at	AT3G45140	562.195	1269.28	2.25772	0.0191678	LOX2 (LIPOXYGENASE 2)
252671_at	AT3G44190	142.244	315.824	2.2203	0.507655	pyridine nucleotide-disulphide oxidoreductase family protein
252984_at	AT4G37990	18.0788	518.74	28.6933	0.410568	ELI3-2 (ELICITOR-ACTIVATED GENE 3)
253046_at	AT4G37370	47.358	487.626	10.2966	0.448875	CYP81D8 (cytochrome P450, family 81, subfamily D, polypeptide 8); oxygen binding
253203_at	AT4G34710	376.244	1340.39	3.56255	0.15093	ADC2 (ARGININE DECARBOXYLASE 2)
253218_at	AT4G34980	146.613	386.368	2.63528	0.00012363	SLP2 (subtilisin-like serine protease 2); subtilase
253268_s_at	AT4G34131;AT4G34135	185.421	434.967	2.34583	0.600768	[AT4G34131, UGT73B3 (UDP-GLUCOSYL TRANSFERASE 73B3); UDP-glycosyltransferase/ abscisic acid glucosyltransferase/ transferase, transferring hexosyl groups];[AT4G34135, UGT73B2; UDP-glucosyltransferase/ UDP-glycosyltransferase/ flavonol 3-O-glucosyltransferase]
253349_at	no_match	19.5643	51.7082	2.64299	0.020969	no_match
253382_at	AT4G33040	41.9235	139.085	3.3176	0.0721261	glutaredoxin family protein
253453_at	AT4G31860	155.836	344.805	2.21261	0.45998	protein phosphatase 2C, putative / PP2C, putative
253534_at	AT4G31500	401.63	955.132	2.37814	0.153079	CYP83B1 (CYTOCHROME P450 MONOOXYGENASE 83B1); oxygen binding
253890_s_at	AT4G27585;AT5G54100	87.4187	203.869	2.3321	0.402103	[AT4G27585, band 7 family protein];[AT5G54100, band 7 family protein]
254158_at	AT4G24380	81.3618	182.038	2.23739	0.421692	hydrolase, acting on ester bonds
254189_at	AT4G24000	9.24776	27.6299	2.98774	0.526362	ATCSLG2 (Cellulose synthase-like G2); transferase/ transferase, transferring glycosyl groups
254232_at	AT4G23600	62.0067	124.825	2.0131	0.266326	CORI3 (CORONATINE INDUCED 1, JASMONIC ACID RESPONSIVE 2); transaminase
254243_at	AT4G23210	13.7787	100.264	7.27673	0.436542	CRK13/HIG1; kinase
254259_s_at	AT4G23430;AT4G23420	66.5164	136.491	2.05199	0.0808926	[AT4G23430, short-chain dehydrogenase/reductase (SDR) family protein];[AT4G23420, short-chain dehydrogenase/reductase (SDR) family protein]
254283_s_at	AT4G22870;AT4G22880	58.8942	185.803	3.15486	0.196118	[AT4G22870, leucoanthocyanidin dioxygenase, putative / anthocyanidin synthase, putative];[AT4G22880, LDOX (TANNIN DEFICIENT SEED 4)]
254289_at	AT4G22980	12.8623	38.3013	2.97779	0.349579	similar to catalytic/ pyridoxal phosphate binding [Arabidopsis thaliana] (TAIR:AT5G51920.1); similar to unnamed protein product [Vitis vinifera] (GB:CAO63651.1); contains domain PTHR14237 (PTHR14237)
254318_at	AT4G22530	28.5757	139.892	4.89549	0.483041	embryo-abundant protein-related
254408_at	AT4G21390	25.4026	115.154	4.53314	0.509656	B120; protein kinase/ sugar binding
254432_at	AT4G20830	163.394	511.55	3.13078	0.530905	FAD-binding domain-containing protein
254564_at	AT4G19170	378.543	812.797	2.14717	0.0968943	NCED4 (NINE-CIS-EPOXYCAROTENOID DIOXYGENASE 4)
254652_at	AT4G18170	13.9969	35.0472	2.50393	0.479439	WRKY28 (WRKY DNA-binding protein 28); transcription factor
254683_at	AT4G13800	21.8157	44.364	2.03358	0.149243	permease-related
254890_at	AT4G11600	286.428	628.565	2.1945	0.444645	ATGPX6 (GLUTATHIONE PEROXIDASE 6); glutathione peroxidase
254938_at	AT4G10770	167.306	408.682	2.44272	0.070391	ATOPT7 (oligopeptide transporter 7); oligopeptide transporter
255259_at	AT4G05020	71.2085	229.571	3.22392	0.462845	NDB2 (NAD(P)H DEHYDROGENASE B2); disulfide oxidoreductase
255261_s_at	AT4G05120;AT4G05110	31.6769	65.9717	2.08264	0.0265026	[AT4G05120, ENT3/FUR1 (FUDR RESISTANT 1); nucleoside transmembrane transporter];[AT4G05110, equilibrative nucleoside transporter, putative (ENT6)]
255430_at	AT4G03320	32.9818	110.802	3.35948	0.457735	TIC20-IV (TRANSLOCON AT THE INNER ENVELOPE MEMBRANE OF CHLOROPLASTS 20-IV); P-P-bond-hydrolysis-driven protein transmembrane transporter
255437_at	AT4G03060	88.9614	186.915	2.10108	0.228015	AOP2 (ALKENYL HYDROXALKYL PRODUCING 2); oxidoreductase, acting on paired donors, with incorporation or reduction of molecular oxygen, 2-oxoglutarate as one donor, and incorporation of one atom each of oxygen into both donors
255479_at	AT4G02380	383.894	1072.21	2.79298	0.565444	SAG21 (SENESCENCE-ASSOCIATED GENE 21)
255543_at	AT4G01870	426.317	1806.44	4.23732	0.483544	tolB protein-related
255604_at	AT4G01080	163.804	476.033	2.90611	0.032837	similar to unknown protein [Arabidopsis thaliana] (TAIR:AT1G01430.1); similar to unknown protein Cr17 [Brassica napus] (GB:AAX51387.1); contains InterPro domain Protein of unknown function DUF231, plant (InterPro:IPR004253)
255621_at	AT4G01390	54.4667	157.73	2.8959	0.134515	meprin and TRAF homology domain-containing protein / MATH domain-containing protein
255622_at	AT4G01070	248.671	526.032	2.11537	0.0677953	GT72B1; UDP-glucosyltransferase/ UDP-glycosyltransferase/ transferase, transferring glycosyl groups
255664_at	AT4G00440	46.7456	93.492	2.00002	0.031714	similar to unknown protein [Arabidopsis thaliana] (TAIR:AT2G45900.1); similar to unnamed protein product [Vitis vinifera] (GB:CAO39618.1); contains domain PTHR21726:SF4 (PTHR21726:SF4); contains domain PTHR21726 (PTHR21726)
255689_at	no_match	6.97684	19.1891	2.7504	0.239502	no_match
255786_at	AT1G19670	213.204	572.077	2.68323	0.0937556	ATCLH1 (CORONATINE-INDUCED PROTEIN 1)
255795_at	AT2G33380	106.326	350.375	3.29528	0.235039	RD20 (RESPONSIVE TO DESSICATION 20); calcium ion binding
255891_at	AT1G17870	44.5284	112.95	2.53659	0.366033	ATEGY3
255923_at	AT1G22180	13.1824	29.1882	2.21419	0.42746	SEC14 cytosolic factor family protein / phosphoglyceride transfer family protein
256024_at	AT1G58340	20.4384	75.5456	3.69625	0.416532	ZF14; transporter
256050_at	AT1G07000	63.0016	200.94	3.18944	0.509411	ATEXO70B2 (exocyst subunit EXO70 family protein B2); protein binding
256178_s_at	AT1G51760;AT1G51780	48.7047	151.278	3.10602	0.486818	[AT1G51760, IAR3 (IAA-ALANINE RESISTANT 3); metallopeptidase];[AT1G51780, ILL5 (IAA-leucine resistant (ILR)-like gene 5); metallopeptidase]
256376_s_at	AT1G66690;AT1G66700	20.2509	84.6301	4.17907	0.530227	[AT1G66690, S-adenosyl-L-methionine:carboxyl methyltransferase family protein];[AT1G66700, PXMT1; S-adenosylmethionine-dependent methyltransferase]
256426_at	AT1G33420	14.5671	30.9217	2.1227	0.199684	PHD finger family protein
256461_s_at	AT1G36280;AT4G18440	65.356	157.609	2.41155	0.0790146	[AT1G36280, adenylosuccinate lyase, putative / adenylosuccinase, putative];[AT4G18440, adenylosuccinate lyase, putative / adenylosuccinase, putative]
256576_at	AT3G28210	21.9133	217.602	9.93014	0.495498	PMZ; zinc ion binding
256619_at	AT3G24460	61.4495	139.631	2.27228	0.0898015	TMS membrane family protein / tumour differentially expressed (TDE) family protein
257021_at	AT3G19710	648.605	1375.35	2.12048	0.0531724	BCAT4 (BRANCHED-CHAIN AMINOTRANSFERASE4); catalytic/ methionine-oxo-acid transaminase
257262_at	AT3G21890	55.1393	111.517	2.02245	0.0392846	zinc finger (B-box type) family protein
257536_at	AT3G02800	13.2369	45.6981	3.45233	0.501395	phosphoprotein phosphatase
257641_s_at	AT3G25760;AT3G25770	418.613	936.32	2.23672	0.122853	[AT3G25760, AOC1 (ALLENE OXIDE CYCLASE 1)];[AT3G25770, AOC2 (ALLENE OXIDE CYCLASE 2)]
257722_at	AT3G18490	780.075	1709.74	2.19176	0.00362452	aspartyl protease family protein
257785_at	AT3G26980	45.9107	103.809	2.26111	0.277064	MUB4 (MEMBRANE-ANCHORED UBIQUITIN-FOLD PROTEIN 4 PRECURSOR)
257919_at	AT3G23250	13.2314	43.9051	3.31825	0.570031	AtMYB15/AtY19/MYB15 (myb domain protein 15); DNA binding / transcription factor
257951_at	AT3G21700	24.3057	52.0664	2.14215	0.338445	GTP binding
258100_at	AT3G23550	111.223	354.47	3.18702	0.689598	MATE efflux family protein
258201_at	AT3G13910	33.2479	74.6388	2.24492	0.417619	similar to unknown protein [Arabidopsis thaliana] (TAIR:AT2G19460.1); similar to unknown [Populus trichocarpa] (GB:ABK95751.1)
258203_at	AT3G13950	52.1128	121.772	2.3367	0.589229	similar to unknown protein [Arabidopsis thaliana] (TAIR:AT4G13266.1); similar to Ankyrin [Medicago truncatula] (GB:ABN08906.1)
258259_s_at	AT3G26820;AT3G26840	13.0943	31.2633	2.38755	0.336919	[AT3G26820, esterase/lipase/thioesterase family protein];[AT3G26840, esterase/lipase/thioesterase family protein]
258277_at	AT3G26830	79.7152	529.783	6.64595	0.476426	PAD3 (PHYTOALEXIN DEFICIENT 3); oxygen binding
258322_at	AT3G22740	34.2529	69.1108	2.01766	0.0114828	HMT3 (Homocysteine S-methyltransferase 3); homocysteine S-methyltransferase
258336_at	AT3G16050	59.4097	221.601	3.73005	0.363146	A37 (PYRIDOXINE BIOSYNTHESIS 1.2); protein heterodimerization
258395_at	AT3G15500	41.826	89.2286	2.13333	0.898962	ATNAC3 (ARABIDOPSIS NAC DOMAIN CONTAINING PROTEIN 55); transcription factor
258452_at	AT3G22370	201.779	777.44	3.85294	0.381204	AOX1A (alternative oxidase 1A); alternative oxidase
258501_at	AT3G06780	55.886	116.694	2.08807	0.0131032	glycine-rich protein
258507_at	AT3G06500	67.5719	191.437	2.83309	0.448931	beta-fructofuranosidase, putative / invertase, putative / saccharase, putative / beta-fructosidase, putative
258545_at	AT3G07050	47.1969	98.3434	2.08368	0.352194	GTP-binding family protein
258679_at	AT3G08590	482.883	1043.31	2.16059	0.296191	2,3-biphosphoglycerate-independent phosphoglycerate mutase, putative / phosphoglyceromutase, putative
258682_at	AT3G08720	25.3648	101.155	3.98802	0.485346	ATPK19 (ARABIDOPSIS THALIANA PROTEIN KINASE 19); kinase
258851_at	AT3G03190	97.9001	238.992	2.44118	0.118941	ATGSTF11 (GLUTATHIONE S-TRANSFERASE F11); glutathione transferase
258983_at	AT3G08860	19.1248	48.3571	2.5285	0.121014	alanine--glyoxylate aminotransferase, putative / beta-alanine-pyruvate aminotransferase, putative / AGT, putative
258996_at	AT3G01800	16.9109	40.3638	2.38685	0.659081	ribosome recycling factor family protein / ribosome releasing factor family protein
259033_at	AT3G09410	34.4973	78.9556	2.28875	0.464103	pectinacetylesterase family protein
259037_at	AT3G09350	151.595	391.121	2.58004	0.530828	armadillo/beta-catenin repeat family protein
259081_at	AT3G05030	38.4188	81.219	2.11404	0.0158155	NHX2 (sodium proton exchanger 2); sodium:hydrogen antiporter
259137_at	AT3G10300	29.5604	76.0581	2.57297	0.526966	calcium-binding EF hand family protein
259329_at	AT3G16360	21.8549	90.411	4.13687	0.0266909	AHP4 (HPT PHOSPHOTRANSMITTER 4); histidine phosphotransfer kinase/ transferase, transferring phosphorus-containing groups
259403_at	AT1G17745	169.221	391.786	2.31523	0.420933	PGDH (3-PHOSPHOGLYCERATE DEHYDROGENASE); phosphoglycerate dehydrogenase
259410_at	AT1G13340	31.2278	182.333	5.83881	0.448287	similar to unknown protein [Arabidopsis thaliana] (TAIR:AT1G34220.2); similar to unknown [Carica papaya] (GB:ABS01355.1); contains InterPro domain Protein of unknown function DUF292, eukaryotic (InterPro:IPR005061)
259428_at	AT1G01560	33.7066	116.02	3.44205	0.46529	ATMPK11 (Arabidopsis thaliana MAP kinase 11); MAP kinase/ kinase
259445_at	AT1G02400	22.4031	102.432	4.57222	0.525183	ATGA2OX6/DTA1 (GIBBERELLIN 2-OXIDASE 6); gibberellin 2-beta-dioxygenase
259479_at	AT1G19020	93.3691	420.766	4.50648	0.509264	similar to unknown protein [Arabidopsis thaliana] (TAIR:AT3G48180.1); similar to unnamed protein product [Vitis vinifera] (GB:CAO40966.1)
259559_at	AT1G21240	10.168	24.2082	2.38081	0.647473	WAK3 (WALL ASSOCIATED KINASE 3); kinase/ protein serine/threonine kinase
259640_at	AT1G52400	567.32	1205.79	2.12541	0.0595594	BGL1 (BETA-GLUCOSIDASE HOMOLOG 1); hydrolase, hydrolyzing O-glycosyl compounds
259705_at	AT1G77450	48.6231	153.426	3.15542	0.466335	ANAC032 (Arabidopsis NAC domain containing protein 32); transcription factor
259766_at	AT1G64360	82.4109	167.368	2.0309	0.119122	unknown protein
259937_s_at	AT3G13080;AT1G71330	125.689	264.275	2.1026	0.557001	[AT3G13080, ATMRP3 (Arabidopsis thaliana multidrug resistance-associated protein 3)];[AT1G71330, ATNAP5 (Arabidopsis thaliana non-intrinsic ABC protein 5)]
260005_at	AT1G67920	18.7771	61.7568	3.28893	0.571866	similar to unknown protein [Arabidopsis thaliana] (TAIR:AT1G24600.1)
260007_at	AT1G67870	412.552	1267.05	3.07125	0.0166359	glycine-rich protein
260141_at	AT1G66350	16.6469	37.9536	2.27992	0.00764233	RGL1 (RGA-LIKE 1); transcription factor
260239_at	AT1G74360	13.2128	48.9918	3.70791	0.426985	leucine-rich repeat transmembrane protein kinase, putative
260248_at	AT1G74310	64.8113	311.589	4.80764	0.465356	ATHSP101 (HEAT SHOCK PROTEIN 101); ATP binding / ATPase
260380_at	AT1G73870	223.749	447.514	2.00008	0.0314046	zinc finger (B-box type) family protein
260405_at	AT1G69930	15.5277	73.5225	4.73492	0.462275	ATGSTU11 (Arabidopsis thaliana Glutathione S-transferase (class tau) 11); glutathione transferase
260411_at	AT1G69890	50.846	107.247	2.10924	0.806178	similar to unknown protein [Arabidopsis thaliana] (TAIR:AT1G27100.1); similar to unknown [Populus trichocarpa] (GB:ABK94560.1); contains InterPro domain Protein of unknown function DUF569 (InterPro:IPR007679); contains InterPro domain Actin-crosslinking proteins (InterPro:IPR008999)
260415_at	AT1G69790	13.2155	39.6268	2.99852	0.524217	protein kinase, putative
260450_at	AT1G72390	9.13324	18.4615	2.02136	0.127865	similar to unnamed protein product [Vitis vinifera] (GB:CAO45587.1)
260804_at	AT1G78410	16.7632	44.9909	2.68391	0.618333	VQ motif-containing protein
260881_at	AT1G21550	8.17272	23.7855	2.91036	0.581859	calcium-binding protein, putative
260978_at	AT1G53540	55.2978	610.804	11.0457	0.450322	17.6 kDa class I small heat shock protein (HSP17.6C-CI) (AA 1-156)
261021_at	AT1G26380	52.1521	274.927	5.27163	0.503539	FAD-binding domain-containing protein
261033_at	AT1G17380	22.9718	71.305	3.10402	0.441545	JAZ5/TIFY11A (JASMONATE-ZIM-DOMAIN PROTEIN 5)
261150_at	AT1G19640	23.5769	55.3632	2.3482	0.028551	JMT (JASMONIC ACID CARBOXYL METHYLTRANSFERASE); jasmonate O-methyltransferase
261192_at	AT1G32870	33.5413	95.0472	2.83374	0.444157	ANAC013 (Arabidopsis NAC domain containing protein 13); transcription factor
261221_at	AT1G19960	55.7463	125.65	2.25395	0.158372	similar to transmembrane receptor [Arabidopsis thaliana] (TAIR:AT2G32140.1)
261240_at	AT1G32940	66.4109	465.664	7.01185	0.445456	ATSBT3.5; subtilase
261247_at	AT1G20070	27.3936	58.1931	2.12433	0.158704	unknown protein
261443_at	AT1G28480	21.3458	94.9265	4.44707	0.465824	GRX480; thiol-disulfide exchange intermediate
261476_at	AT1G14480	13.3234	32.16	2.41381	0.400017	protein binding
261713_at	AT1G32640	75.0722	166.048	2.21184	0.152762	ATMYC2 (JASMONATE INSENSITIVE 1); DNA binding / transcription factor
261763_at	AT1G15520	44.2285	346.257	7.82883	0.472612	ATPDR12/PDR12 (PLEIOTROPIC DRUG RESISTANCE 12); ATPase, coupled to transmembrane movement of substances
261794_at	AT1G16060	18.759	37.5638	2.00244	0.0196138	ovule development protein, putative
261836_at	AT1G16090	20.8815	43.1244	2.06519	0.090049	WAKL7 (WALL ASSOCIATED KINASE-LIKE 7)
261892_at	AT1G80840	120.893	316.848	2.62089	0.799378	WRKY40 (WRKY DNA-binding protein 40); transcription factor
261934_at	AT1G22400	149.289	324.312	2.17237	0.579603	ATUGT85A1/UGT85A1 (UDP-GLUCOSYL TRANSFERASE 85A1); UDP-glycosyltransferase/ glucuronosyltransferase/ transferase, transferring glycosyl groups / transferase, transferring hexosyl groups
262085_at	AT1G56060	22.4936	258.671	11.4998	0.457183	similar to unknown protein [Arabidopsis thaliana] (TAIR:AT2G32190.1); similar to unnamed protein product [Vitis vinifera] (GB:CAO68639.1); contains domain PD188784 (PD188784)
262381_at	AT1G72900	65.2887	158.504	2.42774	0.558535	disease resistance protein (TIR-NBS class), putative
262482_at	AT1G17020	13.4123	47.4853	3.54044	0.487177	SRG1 (SENESCENCE-RELATED GENE 1); oxidoreductase, acting on paired donors, with incorporation or reduction of molecular oxygen, 2-oxoglutarate as one donor, and incorporation of one atom each of oxygen into both donors
262517_at	AT1G17180	33.2235	185.795	5.59226	0.427404	ATGSTU25 (Arabidopsis thaliana Glutathione S-transferase (class tau) 25); glutathione transferase
262518_at	AT1G17170	81.0867	389.104	4.79861	0.501641	ATGSTU24 (ARABIDOPSIS THALIANA GLUTATHIONE S-TRANSFERASE (CLASS TAU) 24); glutathione transferase
262548_at	AT1G31280	35.0964	78.4118	2.23418	0.58062	AGO2 (ARGONAUTE 2); nucleic acid binding
262571_at	AT1G15430	61.1185	143.798	2.35278	0.444272	similar to zinc ion binding [Arabidopsis thaliana] (TAIR:AT1G80220.1); similar to Os01g0612600 [Oryza sativa (japonica cultivar-group)] (GB:NP_001043557.1); similar to hypothetical protein OsI_002789 [Oryza sativa (indica cultivar-group)] (GB:EAY74942.1); contains InterPro domain Protein of unknown function DUF1644 (InterPro:IPR012866)
262661_s_at	AT1G14230;AT1G14250	30.4091	93.0013	3.05834	0.0357872	[AT1G14230, nucleoside phosphatase family protein / GDA1/CD39 family protein];[AT1G14250, nucleoside phosphatase family protein / GDA1/CD39 family protein]
262717_s_at	AT1G16410;AT1G16400	76.0311	209.55	2.75611	0.146543	[AT1G16410, CYP79F1 (SUPERSHOOT 1)];[AT1G16400, CYP79F2 (cytochrome P450, family 79, subfamily F, polypeptide 2); oxygen binding]
262811_at	AT1G11700	39.2126	79.5072	2.02759	0.109373	similar to unknown protein [Arabidopsis thaliana] (TAIR:AT1G61930.1); similar to unnamed protein product [Vitis vinifera] (GB:CAO17934.1); contains InterPro domain Protein of unknown function DUF584 (InterPro:IPR007608)
262911_s_at	AT1G59860;AT1G07400	57.8158	683.955	11.8299	0.464057	[AT1G59860, 17.6 kDa class I heat shock protein (HSP17.6A-CI)];[AT1G07400, 17.8 kDa class I heat shock protein (HSP17.8-CI)]
263061_at	AT2G18190	18.704	65.6506	3.50998	0.389351	AAA-type ATPase family protein
263073_at	AT2G17500	103.489	220.977	2.13527	0.412544	auxin efflux carrier family protein
263096_at	AT2G16060	43.0641	103.193	2.39625	0.538875	AHB1 (ARABIDOPSIS HEMOGLOBIN 1)
263112_at	AT1G03080	42.3662	86.6674	2.04567	0.053912	kinase interacting family protein
263150_at	AT1G54050	110.073	468.533	4.25658	0.402643	17.4 kDa class III heat shock protein (HSP17.4-CIII)
263182_at	AT1G05575	36.0143	408.235	11.3354	0.479745	unknown protein
263184_at	AT1G05560	160.999	353.996	2.19874	0.504945	UGT1 (UDP-glucosyl transferase 75B1); UDP-glycosyltransferase/ transferase, transferring glycosyl groups
263210_at	AT1G10585	18.2356	147.976	8.11466	0.444578	transcription factor
263231_at	AT1G05680	101.61	1041.23	10.2473	0.486117	UDP-glucoronosyl/UDP-glucosyl transferase family protein
263374_at	AT2G20560	81.177	165.992	2.04481	0.55554	DNAJ heat shock family protein
263401_at	AT2G04070	25.802	74.9856	2.9062	0.533414	transporter
263402_at	AT2G04050	23.3139	235.921	10.1193	0.428697	MATE efflux family protein
263403_at	AT2G04040	48.6398	273.427	5.62147	0.564058	ATDTX1; antiporter/ multidrug efflux pump/ multidrug transporter/ transporter
263406_at	AT2G04160	98.7946	219.254	2.21929	0.0253059	AIR3 (Auxin-Induced in Root cultures 3); subtilase
263480_at	AT2G04032	40.3009	81.1265	2.01302	0.0540448	ZIP7 (ZINC TRANSPORTER 7 PRECURSOR); cation transmembrane transporter
263515_at	AT2G21640	44.944	250.728	5.57867	0.41697	similar to unknown protein [Arabidopsis thaliana] (TAIR:AT3G05570.1); similar to unknown protein [Arabidopsis thaliana] (TAIR:AT4G39235.1); similar to hypothetical protein OsI_027197 [Oryza sativa (indica cultivar-group)] (GB:EAZ05965.1)
263517_at	AT2G21620	196.315	408.34	2.08003	0.520281	RD2 (RESPONSIVE TO DESSICATION 2)
263829_at	AT2G40435	20.2293	43.1174	2.13143	0.165011	transcription regulator
263831_at	AT2G40300	165.483	336.119	2.03114	0.0520462	ATFER4 (FERRITIN 4); ferric iron binding
263942_at	AT2G35860	69.8934	184.733	2.64307	0.0848098	FLA16 (FASCICLIN-LIKE ARABINOGALACTAN PROTEIN 16 PRECURSOR)
264042_at	AT2G03760	67.1525	367.968	5.47959	0.465462	ST (steroid sulfotransferase); sulfotransferase
264052_at	AT2G22330	95.5625	221.018	2.31281	0.170452	CYP79B3 (cytochrome P450, family 79, subfamily B, polypeptide 3); oxygen binding
264091_at	AT1G79110	26.0299	60.771	2.33466	0.062522	protein binding / zinc ion binding
264146_at	AT1G02205	87.7919	184.939	2.10656	0.163112	CER1 (ECERIFERUM 1)
264176_at	AT1G02110	31.4631	67.0856	2.1322	0.0385988	proline-rich family protein
264250_at	AT1G78680	136.003	277.179	2.03804	0.0318897	ATGGH2 (GAMMA-GLUTAMYL HYDROLASE 2); gamma-glutamyl hydrolase
264365_s_at	AT1G03220;AT1G03230	322.094	780.691	2.4238	0.495134	[AT1G03220, extracellular dermal glycoprotein, putative / EDGP, putative];[AT1G03230, extracellular dermal glycoprotein, putative / EDGP, putative]
264460_at	AT1G10170	91.917	288.424	3.13787	0.404664	ATNFXL1; transcription factor
264580_at	AT1G05340	35.2657	417.474	11.838	0.472021	similar to unknown protein [Arabidopsis thaliana] (TAIR:AT2G32210.1)
264645_at	AT1G08940	27.991	58.4443	2.08797	0.529721	phosphoglycerate/bisphosphoglycerate mutase family protein
264657_at	AT1G09100	27.3637	66.605	2.43406	0.276814	RPT5B (26S PROTEASOME AAA-ATPASE SUBUNIT RPT5B); ATPase/ calmodulin binding
264746_at	AT1G62300	54.2211	128.604	2.37184	0.630379	WRKY6 (WRKY DNA-binding protein 6); transcription factor
264787_at	AT2G17840	39.8067	119.314	2.99733	0.430311	ERD7 (EARLY-RESPONSIVE TO DEHYDRATION 7)
264929_at	AT1G60730	36.1852	127.655	3.52782	0.45579	aldo/keto reductase family protein
265032_at	AT1G61580	58.568	176.342	3.0109	0.33743	ARP2/RPL3B (ARABIDOPSIS RIBOSOMAL PROTEIN 2); structural constituent of ribosome
265053_at	AT1G52000	57.1727	146.206	2.55727	0.171387	jacalin lectin family protein
265058_s_at	AT1G52030;AT1G52040	30.5535	106.345	3.48061	0.111123	[AT1G52030, MBP2 (MYROSINASE-BINDING PROTEIN 2)];[AT1G52040, MBP1 (MYROSINASE-BINDING PROTEIN 1)]
265199_s_at	AT2G36780;AT2G36770	11.5524	56.6372	4.90263	0.480558	[AT2G36780, UDP-glucoronosyl/UDP-glucosyl transferase family protein];[AT2G36770, UDP-glucoronosyl/UDP-glucosyl transferase family protein]
265200_s_at	AT2G36800;AT2G36790	72.8805	194.703	2.67153	0.481172	[AT2G36800, DOGT1 (DON-GLUCOSYLTRANSFERASE); UDP-glycosyltransferase/ transferase, transferring glycosyl groups];[AT2G36790, UGT73C6 (UDP-GLUCOSYL TRANSFERASE 73C6); UDP-glucosyltransferase/ UDP-glycosyltransferase/ transferase, transferring glycosyl groups]
265221_s_at	AT2G02000;AT2G02010	14.6621	171.37	11.6879	0.464654	[AT2G02000, GAD3 (GLUTAMATE DECARBOXYLASE 3); calmodulin binding];[AT2G02010, GAD4 (GLUTAMATE DECARBOXYLASE 4); calmodulin binding]
265424_at	AT2G20780	25.0649	50.8404	2.02835	0.227926	mannitol transporter, putative
265441_at	AT2G20870	31.5409	135.08	4.28269	0.246052	cell wall protein precursor, putative
265475_at	AT2G15620	750.017	1680.69	2.24086	0.193481	NIR1 (NITRITE REDUCTASE); ferredoxin-nitrate reductase
265499_at	AT2G15480	27.4547	412.983	15.0423	0.459539	UGT73B5 (UDP-GLUCOSYL TRANSFERASE 73B5); UDP-glycosyltransferase/ transferase, transferring glycosyl groups
265501_at	AT2G15490	18.8776	195.968	10.381	0.472967	UGT73B4; UDP-glycosyltransferase/ transferase, transferring glycosyl groups
265530_at	AT2G06050	114.363	242.982	2.12466	0.134798	OPR3 (OPDA-REDUCTASE 3); 12-oxophytodienoate reductase
265620_at	AT2G27310	11.4566	52.9006	4.61749	0.561999	F-box family protein
265668_at	AT2G32020	31.8123	93.9524	2.95333	0.653936	GCN5-related N-acetyltransferase (GNAT) family protein
265670_s_at	AT2G32190;AT2G32210	31.3955	63.9904	2.0382	0.630117	[AT2G32190, similar to unknown protein [Arabidopsis thaliana] (TAIR:AT2G32210.1); similar to unknown [Populus trichocarpa] (GB:ABK92801.1); contains domain PD188784 (PD188784)];[AT2G32210, similar to unknown protein [Arabidopsis thaliana] (TAIR:AT2G32190.1); similar to unknown [Populus trichocarpa] (GB:ABK92801.1); contains domain PD188784 (PD188784)]
265698_at	AT2G32160	143.221	288.715	2.01588	0.109077	similar to unknown protein [Arabidopsis thaliana] (TAIR:AT2G32170.1); similar to unnamed protein product [Vitis vinifera] (GB:CAO64660.1); contains InterPro domain N2227-like (InterPro:IPR012901)
265725_at	AT2G32030	23.9935	94.5432	3.94037	0.532215	GCN5-related N-acetyltransferase (GNAT) family protein
265892_at	AT2G15020	105.632	281.127	2.66137	0.0413288	similar to unknown protein [Arabidopsis thaliana] (TAIR:AT5G64190.1); similar to hypothetical protein [Vitis vinifera] (GB:CAN67723.1)
265958_at	AT2G37250	91.8306	207.311	2.25754	0.282663	ADK/ATPADK1 (ADENOSINE KINASE); adenylate kinase/ nucleotide kinase
265959_at	AT2G37240	288.197	586.68	2.03569	0.0275194	antioxidant/ oxidoreductase
266017_at	AT2G18690	117.352	286.031	2.43738	0.606157	similar to unknown protein [Arabidopsis thaliana] (TAIR:AT2G18680.1); similar to hypothetical protein OsI_029427 [Oryza sativa (indica cultivar-group)] (GB:EAZ08195.1)
266071_at	AT2G18680;AT2G18670	38.8056	201.707	5.19788	0.510785	[AT2G18680, similar to unknown protein [Arabidopsis thaliana] (TAIR:AT2G18690.1); similar to hypothetical protein OsI_029427 [Oryza sativa (indica cultivar-group)] (GB:EAZ08195.1)];[AT2G18670, zinc finger (C3HC4-type RING finger) family protein]
266142_at	AT2G39030	22.0041	127.681	5.80257	0.465453	GCN5-related N-acetyltransferase (GNAT) family protein
266155_at	no_match	41.4788	106.04	2.55649	0.198063	no_match
266267_at	AT2G29460	40.8547	394.482	9.65574	0.46562	ATGSTU4 (GLUTATHIONE S-TRANSFERASE 22); glutathione transferase
266290_at	AT2G29490	31.7026	74.7583	2.35811	0.597914	ATGSTU1 (GLUTATHIONE S-TRANSFERASE 19); glutathione transferase
266292_at	AT2G29350	56.7605	173.99	3.06534	0.590037	SAG13 (Senescence-associated gene 13); oxidoreductase
266294_at	AT2G29500	47.162	625.19	13.2562	0.474891	17.6 kDa class I small heat shock protein (HSP17.6B-CI)
266368_at	AT2G41380	31.1471	127.399	4.09024	0.464403	embryo-abundant protein-related
266536_at	AT2G16900	58.7168	157.126	2.67599	0.275836	similar to unknown protein [Arabidopsis thaliana] (TAIR:AT4G35110.2); similar to unknown protein [Arabidopsis thaliana] (TAIR:AT4G35110.3); similar to unknown protein [Arabidopsis thaliana] (TAIR:AT4G35110.4); similar to hypothetical protein [Vitis vinifera] (GB:CAN73143.1); contains InterPro domain Phospholipase-like, arabidopsis (InterPro:IPR007942)
266590_at	AT2G46240	15.4773	221.137	14.2878	0.442377	BAG6 (ARABIDOPSIS THALIANA BCL-2-ASSOCIATED ATHANOGENE 6); calmodulin binding / protein binding
266752_at	AT2G47000	42.3676	410.593	9.69121	0.420819	MDR4/PGP4 (P-GLYCOPROTEIN4); ATPase, coupled to transmembrane movement of substances / xenobiotic-transporting ATPase
266799_at	AT2G22860	10.3389	37.359	3.61343	0.526286	ATPSK2 (PHYTOSULFOKINE 2 PRECURSOR); growth factor
266841_at	AT2G26150	20.5334	197.544	9.62066	0.465283	ATHSFA2 (Arabidopsis thaliana heat shock transcription factor A2); DNA binding / transcription factor
266977_at	AT2G39420	32.0637	67.9128	2.11805	0.0233314	esterase/lipase/thioesterase family protein
266989_at	AT2G39330	49.2405	132.358	2.68799	0.219688	jacalin lectin family protein
266995_at	AT2G34500	46.2189	417.044	9.02324	0.473154	CYP710A1 (cytochrome P450, family 710, subfamily A, polypeptide 1); C-22 sterol desaturase/ oxygen binding
267010_at	AT2G39250	16.1837	38.2957	2.36632	0.158659	SNZ (SCHNARCHZAPFEN); DNA binding / transcription factor
267280_at	AT2G19450	33.9184	75.4195	2.22356	0.456776	TAG1 (TRIACYLGLYCEROL BIOSYNTHESIS DEFECT 1); diacylglycerol O-acyltransferase
267389_at	AT2G44460	25.633	109.505	4.27205	0.239211	glycosyl hydrolase family 1 protein
267425_at	AT2G34810	44.7517	98.3479	2.19763	0.141372	FAD-binding domain-containing protein
267496_at	AT2G30550	85.5875	211.388	2.46984	0.304578	lipase class 3 family protein
267538_at	AT2G41870	38.1794	93.4377	2.44733	0.000931709	remorin family protein
267545_at	AT2G32690	17.326	87.0353	5.02338	0.0425865	pseudogene, glycine-rich protein
267567_at	AT2G30770	15.7976	165.008	10.4451	0.472185	CYP71A13 (CYTOCHROME P450, FAMILY 71, SUBFAMILY A, POLYPEPTIDE 13); indoleacetaldoxime dehydratase/ oxygen binding
267595_at	AT2G32990	43.2121	97.1594	2.24843	0.277946	ATGH9B8 (ARABIDOPSIS THALIANA GLYCOSYL HYDROLASE 9B8); hydrolase, hydrolyzing O-glycosyl compounds
267645_at	AT2G32860	121.144	245.811	2.02908	0.0376859	glycosyl hydrolase family 1 protein

## Sheet: SD3(b) Os Down
Supplementary Dataset 3. (B) Expression levels and fold repression of genes in response to oxidative stress selected from wild type samples.
Wt-0: Col-0 wild-type at 0hpt with Oxidative Stress.		FC: Fold Change.
Wt-24: Col-0 wild-type at 24hpt with Oxidative Stress.
Probe ID	Locus Identifier	Wt-0	Wt-24	FC	p-value	Annotation
244989_s_at	ATCG00860;ATCG01280	96.0023	44.9892	-2.1339	0.151074	[ATCG00860, Encodes an unknown protein. This gene is regulated by AtSIG6 transcriptionally.];[ATCG01280, hypothetical protein]
244991_s_at	ATCG01250;ATCG00890	116.115	54.8332	-2.1176	0.199407	[ATCG01250, NADH dehydrogenase ND2];[ATCG00890, NADH dehydrogenase ND2]
245005_at	ATCG00330	229.777	111.798	-2.05529	0.311568	30S chloroplast ribosomal protein S14
245052_at	AT2G26440	93.5166	45.1516	-2.07117	0.457409	pectinesterase family protein
245151_at	AT2G47550	17.0975	7.82936	-2.18376	0.572038	pectinesterase family protein
245172_at	AT2G47540	17.0335	8.53309	-1.99617	0.0828017	pollen Ole e 1 allergen and extensin family protein
245306_at	AT4G14690	680.562	163.941	-4.15127	0.0483684	ELIP2 (EARLY LIGHT-INDUCIBLE PROTEIN 2); chlorophyll binding
245325_at	AT4G14130	69.6119	24.4847	-2.84308	0.0313157	XTR7 (XYLOGLUCAN ENDOTRANSGLYCOSYLASE 7); hydrolase, acting on glycosyl bonds
245392_at	AT4G15680	76.7137	11.7197	-6.54568	0.0346468	glutaredoxin family protein
245504_at	AT4G15660	40.9661	9.90747	-4.13487	0.0544568	glutaredoxin family protein
245506_at	AT4G15700	35.117	8.54623	-4.10906	0.0416978	glutaredoxin family protein
245757_at	AT1G35140	404.649	42.0777	-9.61671	0.163503	PHI-1 (PHOSPHATE-INDUCED 1)
245906_at	AT5G11070	362.821	163.713	-2.2162	0.148446	similar to unknown protein [Arabidopsis thaliana] (TAIR:AT5G35090.1)
245920_at	AT5G28790	14.2596	5.87937	-2.42536	0.331643	transposable element gene
246013_at	AT5G10660	6.56173	2.82454	-2.32311	0.818941	calmodulin-binding protein-related
246034_at	AT5G08350	195.7	96.4824	-2.02835	0.0149888	GRAM domain-containing protein / ABA-responsive protein-related
246072_at	AT5G20240	38.6066	15.4697	-2.49562	0.320242	PI (PISTILLATA); DNA binding / transcription factor
246098_at	AT5G20400	64.4107	25.995	-2.47781	0.282359	oxidoreductase, 2OG-Fe(II) oxygenase family protein
246108_at	AT5G28630	74.5043	27.5119	-2.70808	0.187737	glycine-rich protein
246114_at	AT5G20250	1775.76	445.284	-3.98792	0.0577993	DIN10 (DARK INDUCIBLE 10); hydrolase, hydrolyzing O-glycosyl compounds
246195_at	AT4G36410	91.4412	24.8707	-3.67666	0.0630102	UBC17 (UBIQUITIN-CONJUGATING ENZYME 17); ubiquitin-protein ligase
246200_at	AT4G37240	94.961	43.937	-2.1613	0.142794	similar to unknown protein [Arabidopsis thaliana] (TAIR:AT2G23690.1); similar to unnamed protein product [Vitis vinifera] (GB:CAO45438.1); similar to hypothetical protein [Vitis vinifera] (GB:CAN61825.1)
246238_at	AT4G36670	239.439	46.5046	-5.1487	0.302634	mannitol transporter, putative
246253_at	AT4G37260	209.975	90.6657	-2.31592	0.0353674	AtMYB73/MYB73 (myb domain protein 73); DNA binding / transcription factor
246289_at	AT3G56880	346.835	173.013	-2.00467	0.0246182	VQ motif-containing protein
246356_x_at	AT1G40150	12.4568	6.28917	-1.98067	0.0888754	transposable element gene
246552_at	AT5G15420	9.47306	4.53476	-2.08899	0.145011	unknown protein
246855_at	AT5G26280	92.1436	18.8684	-4.8835	0.276186	meprin and TRAF homology domain-containing protein / MATH domain-containing protein
246932_at	AT5G25190	146.389	34.2355	-4.27594	0.0707223	ethylene-responsive element-binding protein, putative
246993_at	AT5G67450	49.1585	13.2727	-3.70374	0.483302	AZF1 (ARABIDOPSIS ZINC-FINGER PROTEIN 1); nucleic acid binding / transcription factor/ zinc ion binding
247266_at	AT5G64570	452.81	217.72	-2.07978	0.213385	XYL4 (beta-xylosidase 4); hydrolase, hydrolyzing O-glycosyl compounds
247327_at	AT5G64120	372.936	165.98	-2.24687	0.611278	peroxidase, putative
247524_at	AT5G61440	128.17	40.0808	-3.19778	0.0808187	thioredoxin family protein
247540_at	AT5G61590	619.855	269.757	-2.29782	0.132714	AP2 domain-containing transcription factor family protein
247543_at	AT5G61600	224.935	59.2009	-3.79953	0.0445762	ethylene-responsive element-binding family protein
247585_at	AT5G60680	391.767	162.561	-2.40997	0.0116423	similar to unknown protein [Arabidopsis thaliana] (TAIR:AT3G45210.1); similar to unnamed protein product [Vitis vinifera] (GB:CAO21845.1); contains InterPro domain Protein of unknown function DUF584 (InterPro:IPR007608)
247717_at	AT5G59320	78.7399	26.409	-2.98155	0.71823	LTP3 (LIPID TRANSFER PROTEIN 3); lipid binding
247793_at	AT5G58650	195.148	85.7186	-2.27661	0.00727166	PSY1 (PLANT PEPTIDE CONTAINING SULFATED TYROSINE 1)
247866_at	AT5G57550	27.9934	13.9011	-2.01376	0.498257	XTR3 (XYLOGLUCAN ENDOTRANSGLYCOSYLASE 3); hydrolase, acting on glycosyl bonds
247878_at	AT5G57760	57.3401	18.7571	-3.05698	0.210169	unknown protein
247888_at	AT5G57920	30.1247	11.023	-2.7329	0.097549	plastocyanin-like domain-containing protein
247915_at	AT5G57570	13.4715	6.43138	-2.09465	0.90893	similar to unknown protein [Arabidopsis thaliana] (TAIR:AT5G57640.1); similar to unnamed protein product [Vitis vinifera] (GB:CAO61574.1); similar to hypothetical protein [Vitis vinifera] (GB:CAN80057.1); contains InterPro domain GCK (InterPro:IPR012891)
247924_at	AT5G57655	149.307	45.9391	-3.2501	0.0668721	xylose isomerase family protein
247925_at	AT5G57560	1112.42	298.069	-3.73208	0.142452	TCH4 (TOUCH 4); hydrolase, acting on glycosyl bonds / xyloglucan:xyloglucosyl transferase
247954_at	AT5G56870	294.682	78.4505	-3.75628	0.0112001	BGAL4 (beta-galactosidase 4); beta-galactosidase
248062_at	AT5G55450	104.246	52.4517	-1.98746	0.471641	protease inhibitor/seed storage/lipid transfer protein (LTP) family protein
248319_at	AT5G52710	16.5181	7.45169	-2.2167	0.0423679	heavy-metal-associated domain-containing protein
248347_at	AT5G52250	91.6572	36.5425	-2.50823	0.0213117	transducin family protein / WD-40 repeat family protein
248432_at	AT5G51390	40.9435	14.5082	-2.82209	0.0028905	unknown protein
248448_at	AT5G51190	86.1082	38.9126	-2.21286	0.141811	AP2 domain-containing transcription factor, putative
248502_at	AT5G50450	57.7253	26.7233	-2.16011	0.0213741	zinc finger (MYND type) family protein
248606_at	AT5G49450;AT5G49448	396.214	145.362	-2.72571	0.0584836	[AT5G49450, ATBZIP1 (ARABIDOPSIS THALIANA BASIC LEUCINE-ZIPPER 1); DNA binding / protein heterodimerization/ transcription factor];[AT5G49448, CPuORF4 (Conserved peptide upstream open reading frame 4)]
248622_at	AT5G49360	1260.19	434.747	-2.89867	0.109699	BXL1 (BETA-XYLOSIDASE 1); hydrolase, hydrolyzing O-glycosyl compounds
248652_at	AT5G49270	33.8462	11.8714	-2.85108	0.140236	COBL9/MRH4/SHV2 (COBRA-LIKE 9, SHAVEN 2); carbohydrate binding
248703_at	AT5G48430	40.8166	11.4824	-3.5547	0.22932	aspartic-type endopeptidase/ pepsin A
248799_at	AT5G47230	50.0479	21.2523	-2.35494	0.235738	ERF5 (ETHYLENE RESPONSIVE ELEMENT BINDING FACTOR 5); DNA binding / transcription activator/ transcription factor
248964_at	AT5G45340	84.134	30.9441	-2.7189	0.0685278	CYP707A3 (cytochrome P450, family 707, subfamily A, polypeptide 3); oxygen binding
248978_at	AT5G45070	21.1707	9.59648	-2.20609	0.331343	ATPP2-A8 (Phloem protein 2-A8); transmembrane receptor
249010_at	AT5G44580	1396.11	659.876	-2.11572	0.08379	similar to unknown protein [Arabidopsis thaliana] (TAIR:AT5G44582.1)
249052_at	AT5G44420	135.771	61.3174	-2.21423	0.600099	PDF1.2 (Low-molecular-weight cysteine-rich 77)
249101_at	AT5G43580	47.4631	9.89775	-4.79535	0.0350417	serine-type endopeptidase inhibitor
249139_at	AT5G43170	80.7962	34.356	-2.35174	0.0371857	AZF3 (ARABIDOPSIS ZINC-FINGER PROTEIN 3); nucleic acid binding / transcription factor/ zinc ion binding
249143_at	AT5G43230	11.9582	5.85763	-2.04148	0.161659	similar to unknown protein [Arabidopsis thaliana] (TAIR:AT3G01810.1); similar to unnamed protein product [Vitis vinifera] (GB:CAO46641.1); contains InterPro domain C2 calcium/lipid-binding region, CaLB (InterPro:IPR008973)
249152_s_at	AT5G43350;AT5G43370	66.2329	31.2443	-2.11984	0.363225	[AT5G43350, ATPT1 (PHOSPHATE TRANSPORTER 1); carbohydrate transmembrane transporter/ phosphate transmembrane transporter/ sugar:hydrogen ion symporter];[AT5G43370, APT1/PHT1;2/PHT2 (PHOSPHATE TRANSPORTER 2); carbohydrate transmembrane transporter/ inorganic phosphate transmembrane transporter/ phosphate transmembrane transporter/ sugar:hydrogen ion symporter]
249169_at	AT5G42880	5.63609	2.78003	-2.02735	0.646372	similar to unknown protein [Arabidopsis thaliana] (TAIR:AT1G45545.1); similar to unnamed protein product [Vitis vinifera] (GB:CAO61337.1); contains InterPro domain Protein of unknown function DUF827, plant (InterPro:IPR008545)
249337_at	AT5G41080	106.117	20.6301	-5.1438	0.244275	glycerophosphoryl diester phosphodiesterase family protein
249459_at	AT5G39580	130.673	23.9209	-5.4627	0.26798	peroxidase, putative
249467_at	AT5G39610	74.3595	19.6502	-3.78417	0.154482	ANAC092/ATNAC2/ATNAC6 (Arabidopsis NAC domain containing protein 92); protein heterodimerization/ protein homodimerization/ transcription factor
249474_s_at	AT5G39160;AT5G39190;AT5G39130	14.4002	6.96743	-2.06679	0.357614	[AT5G39160, germin-like protein (GLP2a) (GLP5a)];[AT5G39190, GLP2A (GERMIN-LIKE PROTEIN 2A); manganese ion binding / metal ion binding / nutrient reservoir];[AT5G39130, germin-like protein, putative]
249479_at	AT5G38960	14.7679	6.49962	-2.27211	0.0664825	germin-like protein, putative
249532_at	AT5G38780	23.0865	11.4661	-2.01346	0.043006	S-adenosyl-L-methionine:carboxyl methyltransferase family protein
249655_at	AT5G37110	9.45961	4.35376	-2.17274	0.466795	transposable element gene
249765_at	AT5G24030	105.48	52.0316	-2.02724	0.0165316	SLAH3 (SLAC1 HOMOLOGUE 3); transporter
249771_at	AT5G24080	13.4127	5.16035	-2.59919	0.012265	protein kinase family protein
249823_s_at	AT5G23350;AT5G23360	33.4224	12.7594	-2.61943	0.0914008	[AT5G23350, GRAM domain-containing protein / ABA-responsive protein-related];[AT5G23360, GRAM domain-containing protein / ABA-responsive protein-related]
249862_at	AT5G22920	1021.97	206.409	-4.95118	0.0909863	zinc finger (C3HC4-type RING finger) family protein
249923_at	AT5G19120	1142.88	464.496	-2.46048	0.0167599	aspartic-type endopeptidase/ pepsin A
250674_at	AT5G07130	24.1017	11.9169	-2.02249	0.00754501	LAC13 (laccase 13); copper ion binding / oxidoreductase
250777_at	AT5G05440	373.611	95.2636	-3.92186	0.0164248	similar to unknown protein [Arabidopsis thaliana] (TAIR:AT2G38310.1); similar to unnamed protein product [Vitis vinifera] (GB:CAO48777.1); contains InterPro domain Bet v I allergen; (InterPro:IPR000916); contains InterPro domain Streptomyces cyclase/dehydrase (InterPro:IPR005031)
250963_at	AT5G03000	12.0919	5.98545	-2.02021	0.0900579	kelch repeat-containing F-box family protein
251124_s_at	AT5G01050;AT5G01040	55.455	20.1687	-2.74955	0.244753	[AT5G01050, laccase family protein / diphenol oxidase family protein];[AT5G01040, LAC8 (laccase 8); copper ion binding / oxidoreductase]
251356_at	AT3G61060	273.209	100.241	-2.72551	0.217488	ATPP2-A13
251436_at	AT3G59900	41.9658	14.5311	-2.888	0.140436	(ARGOS); unknown protein
251704_at	AT3G56360	936.88	391.174	-2.39505	0.18535	similar to unknown protein [Arabidopsis thaliana] (TAIR:AT5G05250.1); similar to unnamed protein product [Vitis vinifera] (GB:CAO41488.1)
251832_at	AT3G55150	24.1831	7.43244	-3.25373	0.37934	ATEXO70H1 (exocyst subunit EXO70 family protein H1); protein binding
251899_at	AT3G54400	646.892	321.382	-2.01285	0.26184	aspartyl protease family protein
252081_at	AT3G51910	60.4482	17.745	-3.40649	0.0418254	AT-HSFA7A (Arabidopsis thaliana heat shock transcription factor A7A); DNA binding / transcription factor
252167_at	AT3G50560	233.169	90.5345	-2.57548	0.121468	short-chain dehydrogenase/reductase (SDR) family protein
252183_at	AT3G50740	131.938	58.1951	-2.26718	0.478233	UGT72E1 (UDP-glucosyl transferase 72E1); UDP-glycosyltransferase/ coniferyl-alcohol glucosyltransferase/ transferase, transferring glycosyl groups
252193_at	AT3G50060	276.814	129.189	-2.14271	0.0920533	MYB77; DNA binding / transcription factor
252220_at	AT3G49940	251.486	117.936	-2.1324	0.0329395	LBD38 (LOB DOMAIN-CONTAINING PROTEIN 38)
252250_at	AT3G49790	130.932	52.324	-2.50234	0.0178356	ATP binding
252309_at	AT3G49340	11.013	4.24632	-2.59354	0.247576	cysteine proteinase, putative
252367_at	AT3G48360	716.797	176.293	-4.06594	0.0472894	BT2 (BTB AND TAZ DOMAIN PROTEIN 2); protein binding / transcription factor/ transcription regulator
252415_at	AT3G47340	434.805	64.514	-6.7397	0.358268	ASN1 (DARK INDUCIBLE 6)
252501_at	AT3G46880	19.6652	7.83268	-2.51067	0.224224	similar to unknown protein [Arabidopsis thaliana] (TAIR:AT5G59080.1)
252511_at	AT3G46280	161.582	55.1034	-2.93235	0.565101	protein kinase-related
252563_at	AT3G45970	138.737	35.0759	-3.95533	0.345586	ATEXLA1 (ARABIDOPSIS THALIANA EXPANSIN-LIKE A1)
252997_at	AT4G38400	44.6358	20.2876	-2.20015	0.311484	ATEXLA2 (ARABIDOPSIS THALIANA EXPANSIN-LIKE A2)
253024_at	AT4G38080	24.4681	11.3181	-2.16184	0.309911	hydroxyproline-rich glycoprotein family protein
253061_at	AT4G37610	1282.03	395.961	-3.23778	0.0332014	BT5 (BTB and TAZ domain protein 5); protein binding / transcription regulator
253099_s_at	AT4G37530;AT4G37520	221.996	85.3195	-2.60194	0.0279646	[AT4G37530, peroxidase, putative];[AT4G37520, peroxidase 50 (PER50) (P50) (PRXR2)]
253161_at	AT4G35770	997.644	134.352	-7.42557	0.218998	SEN1 (DARK INDUCIBLE 1)
253172_at	AT4G35060	110.163	47.6231	-2.31324	0.219714	heavy-metal-associated domain-containing protein / copper chaperone (CCH)-related
253207_at	AT4G34770	41.5312	18.6879	-2.22236	0.128487	auxin-responsive family protein
253345_at	no_match	9.65551	4.50088	-2.14525	0.0503657	no_match
253373_at	AT4G33150	88.6891	35.1692	-2.52178	0.125934	LKR (SACCHAROPINE DEHYDROGENASE)
253401_at	AT4G32870	54.8197	25.7394	-2.1298	0.149615	similar to unknown protein [Arabidopsis thaliana] (TAIR:AT2G25770.2); similar to unknown protein [Arabidopsis thaliana] (TAIR:AT2G25770.1); similar to unknown [Populus trichocarpa x Populus deltoides] (GB:ABK96434.1); contains domain SSF55961 (SSF55961)
253582_at	AT4G30670	36.0354	16.3653	-2.20194	0.371689	contains domain PROKAR_LIPOPROTEIN (PS51257)
253667_at	AT4G30170	34.9942	13.4178	-2.60805	0.396679	peroxidase, putative
253874_at	AT4G27450	459.286	197.252	-2.32842	0.0173744	similar to unknown protein [Arabidopsis thaliana] (TAIR:AT3G15450.1); similar to unnamed protein product [Vitis vinifera] (GB:CAO39242.1); contains domain G3DSA:3.60.20.10 (G3DSA:3.60.20.10); contains domain SSF56235 (SSF56235)
253914_at	AT4G27400	19.4327	9.70893	-2.00153	0.00703756	late embryogenesis abundant protein-related / LEA protein-related
253999_at	AT4G26200	62.0907	19.8842	-3.12262	0.417173	ACS7 (1-Amino-cyclopropane-1-carboxylate synthase 7); 1-aminocyclopropane-1-carboxylate synthase
254120_at	AT4G24570	156.439	61.0777	-2.5613	0.110767	mitochondrial substrate carrier family protein
254193_at	AT4G23870	32.0831	16.1703	-1.98408	0.089261	similar to unknown protein [Arabidopsis thaliana] (TAIR:AT4G11020.1)
254231_at	AT4G23810	81.8214	31.9295	-2.56256	0.453283	WRKY53 (WRKY DNA-binding protein 53); DNA binding / protein binding / transcription activator/ transcription factor
254255_at	AT4G23220	47.2722	15.8227	-2.98761	0.665683	protein kinase family protein
254265_s_at	AT4G23140;AT4G23160	94.265	27.0527	-3.48449	0.591315	[AT4G23140, CRK6 (CYSTEINE-RICH RLK 6); kinase];[AT4G23160, protein kinase family protein]
254266_at	AT4G23130	50.9406	23.118	-2.2035	0.303454	CRK5 (CYSTEINE-RICH RLK5); kinase
254314_at	AT4G22470	200.43	54.7098	-3.66351	0.492828	protease inhibitor/seed storage/lipid transfer protein (LTP) family protein
254361_at	AT4G22212	22.2647	7.64608	-2.91191	0.435556	Encodes a defensin-like (DEFL) family protein.
254384_at	AT4G21870	642.194	233.536	-2.74987	0.0809141	26.5 kDa class P-related heat shock protein (HSP26.5-P)
254387_at	AT4G21850	67.7197	32.4271	-2.08837	0.345915	methionine sulfoxide reductase domain-containing protein / SeIR domain-containing protein
254424_at	AT4G21510	104.79	46.237	-2.26636	< 0.0001	F-box family protein
254521_at	AT5G44820	29.5601	13.9077	-2.12544	0.838973	similar to unknown protein [Arabidopsis thaliana] (TAIR:AT4G19970.1); similar to unnamed protein product [Vitis vinifera] (GB:CAO46707.1); contains domain PTHR10483:SF6 (PTHR10483:SF6); contains domain PTHR10483 (PTHR10483)
254542_s_at	AT4G19790;AT4G17450	21.3254	9.95682	-2.14179	0.128279	[AT4G19790, transposable element gene];[AT4G17450, transposable element gene]
254665_at	AT4G18340	52.5227	21.1672	-2.48132	0.0378966	glycosyl hydrolase family 17 protein
254805_at	AT4G12480	438.702	42.66	-10.2837	0.390826	pEARLI 1; lipid binding
254818_at	AT4G12470	667.253	153.082	-4.35879	0.478903	protease inhibitor/seed storage/lipid transfer protein (LTP) family protein
254889_at	AT4G11650	126.033	62.7917	-2.00716	0.178404	ATOSM34 (OSMOTIN 34)
254931_at	AT4G11460	134.282	32.1935	-4.17109	0.0993305	protein kinase family protein
255064_at	AT4G08950	758.108	358.927	-2.11215	0.0796071	phosphate-responsive protein, putative (EXO)
255255_at	AT4G05070	545.845	235.112	-2.32164	0.021299	unknown protein
255319_at	AT4G04220	35.8336	16.4419	-2.17941	0.411939	disease resistance family protein
255381_at	AT4G03510	116.84	38.9653	-2.99855	0.00277882	RMA1 (Ring finger protein with Membrane Anchor 1); protein binding / ubiquitin-protein ligase/ zinc ion binding
255524_at	AT4G02330	107.29	21.5404	-4.98086	0.409753	ATPMEPCRB; pectinesterase
255568_at	AT4G01250	85.5089	28.7167	-2.97767	0.124275	WRKY22 (WRKY DNA-binding protein 22); transcription factor
255734_at	AT1G25550	419.178	179.404	-2.33651	0.0193012	myb family transcription factor
255742_at	AT1G25560	351.944	136.44	-2.57948	0.0675986	AP2 domain-containing transcription factor, putative
255807_at	AT4G10270	69.0237	18.537	-3.72356	0.052949	wound-responsive family protein
255904_at	AT1G17860	151.324	74.0236	-2.04426	0.441165	trypsin and protease inhibitor family protein / Kunitz family protein
255926_at	AT1G22190	286.328	130.326	-2.19701	0.0346024	AP2 domain-containing transcription factor, putative
256169_at	AT1G51800	190.777	42.5203	-4.48672	0.5041	leucine-rich repeat protein kinase, putative
256170_at	AT1G51790	122.044	24.5519	-4.97087	0.450783	kinase
256337_at	AT1G72060	305.052	84.1299	-3.62597	0.261478	serine-type endopeptidase inhibitor
256522_at	AT1G66160	75.4123	30.4234	-2.47876	0.208644	U-box domain-containing protein
256525_at	AT1G66180	346.7	162.958	-2.12754	0.0306688	aspartyl protease family protein
256933_at	AT3G22600	118.103	47.3718	-2.4931	0.571935	protease inhibitor/seed storage/lipid transfer protein (LTP) family protein
257110_x_at	AT3G30440	26.107	10.4453	-2.49941	0.0515331	transposable element gene
257264_at	AT3G22060	443.333	210.231	-2.10879	0.330792	receptor protein kinase-related
257315_at	AT3G30775	689.503	163.968	-4.20512	0.1316	ERD5 (EARLY RESPONSIVE TO DEHYDRATION 5); proline dehydrogenase
257365_x_at	AT2G26020	494.263	109.77	-4.50271	0.454545	PDF1.2b (plant defensin 1.2b)
257535_at	AT3G09490	19.4033	6.95668	-2.78916	0.531208	chloroplast lumen common family protein
257623_at	AT3G26210	110.568	48.3181	-2.28834	0.547237	CYP71B23 (cytochrome P450, family 71, subfamily B, polypeptide 23); oxygen binding
257636_at	AT3G26200	96.9442	40.4856	-2.39453	0.257411	CYP71B22 (cytochrome P450, family 71, subfamily B, polypeptide 22); oxygen binding
257673_at	AT3G20370	117.806	56.1986	-2.09624	0.51608	meprin and TRAF homology domain-containing protein / MATH domain-containing protein
257701_at	AT3G12710	48.9728	22.2191	-2.20409	0.0365976	methyladenine glycosylase family protein
257832_at	AT3G26740	466.465	226.235	-2.06186	0.117285	CCL (CCR-LIKE)
257939_at	AT3G19930	189.854	88.8676	-2.13636	0.0878844	STP4 (SUGAR TRANSPORTER 4); carbohydrate transmembrane transporter/ sugar:hydrogen ion symporter
257964_at	AT3G19850	102.401	51.3303	-1.99494	0.130012	phototropic-responsive NPH3 family protein
258059_at	AT3G29035	61.9131	24.5443	-2.5225	0.00235585	ANAC059/ATNAC3 (Arabidopsis NAC domain containing protein 59); protein heterodimerization/ transcription factor
258225_at	AT3G15630	171.522	44.6094	-3.84497	0.0367767	similar to unknown protein [Arabidopsis thaliana] (TAIR:AT1G52720.1); similar to unnamed protein product [Vitis vinifera] (GB:CAO46032.1); similar to hypothetical protein [Vitis vinifera] (GB:CAN71657.1)
258402_at	AT3G15450	1999.88	457.497	-4.37135	0.0396787	similar to unknown protein [Arabidopsis thaliana] (TAIR:AT4G27450.1); similar to unknown [Populus trichocarpa] (GB:ABK93866.1); contains domain PTHR11772 (PTHR11772); contains domain G3DSA:3.60.20.10 (G3DSA:3.60.20.10); contains domain SSF56235 (SSF56235)
258434_at	AT3G16770	984.872	408.257	-2.41238	0.0115775	ATEBP/ERF72/RAP2.3 (RELATED TO AP2 3); DNA binding / protein binding / transcription activator/ transcription factor
258468_at	AT3G06070	244.793	89.6542	-2.73041	0.0856061	similar to unknown protein [Arabidopsis thaliana] (TAIR:AT5G19190.1); similar to unnamed protein product [Vitis vinifera] (GB:CAO71112.1)
258764_at	AT3G10720	455.232	226.576	-2.00918	0.155809	pectinesterase, putative
258809_at	AT3G04070	66.0616	16.5036	-4.00285	0.0257693	ANAC047 (Arabidopsis NAC domain containing protein 47); transcription factor
259009_at	AT3G09260	1406.73	650.371	-2.16296	0.386437	PYK10 (phosphate starvation-response 3.1); hydrolase, hydrolyzing O-glycosyl compounds
259015_at	AT3G07350	205.756	82.181	-2.5037	0.0759793	similar to unknown protein [Arabidopsis thaliana] (TAIR:AT3G25240.1); similar to unnamed protein product [Vitis vinifera] (GB:CAO38687.1); contains InterPro domain Protein of unknown function DUF506, plant (InterPro:IPR006502)
259364_at	AT1G13260	347.289	96.4895	-3.59924	0.0727263	RAV1 (Related to ABI3/VP1 1); DNA binding / transcription factor
259502_at	AT1G15670	166.786	63.8385	-2.61263	0.114746	kelch repeat-containing F-box family protein
259598_at	AT1G27980	150.719	70.787	-2.12919	0.0931942	pyridoxal-dependent decarboxylase family protein
259751_at	AT1G71030	648.226	318.62	-2.03448	0.0607616	ATMYBL2 (Arabidopsis myb-like 2); DNA binding / transcription factor
259813_at	AT1G49860	31.7064	15.9221	-1.99134	0.553482	ATGSTF14 (Arabidopsis thaliana Glutathione S-transferase (class phi) 14); glutathione transferase
259952_at	AT1G71400	29.4434	10.0904	-2.91795	0.278991	disease resistance family protein / LRR family protein
259982_at	AT1G76410	41.9245	16.8347	-2.49036	0.0942033	ATL8; protein binding / zinc ion binding
260022_at	AT1G30020	12.7749	4.46001	-2.86433	0.248726	similar to unknown protein [Arabidopsis thaliana] (TAIR:AT5G46230.1); similar to unnamed protein product [Vitis vinifera] (GB:CAO14438.1); contains InterPro domain Protein of unknown function DUF538 (InterPro:IPR007493)
260037_at	AT1G68840	926.169	336.759	-2.75024	0.011009	RAV2 (REGULATOR OF THE ATPASE OF THE VACUOLAR MEMBRANE); DNA binding / transcription factor
260070_at	AT1G73830	155.901	45.998	-3.3893	0.0367426	BEE3 (BR ENHANCED EXPRESSION 3); DNA binding / transcription factor
260101_at	AT1G73260	85.0149	40.6091	-2.09349	0.139032	trypsin and protease inhibitor family protein / Kunitz family protein
260130_s_at	AT1G66280;AT1G66270	110.148	39.0093	-2.82363	0.551721	[AT1G66280, glycosyl hydrolase family 1 protein];[AT1G66270, beta-glucosidase (PSR3.2)]
260135_at	AT1G66400	34.63	11.0648	-3.12975	0.0696446	calmodulin-related protein, putative
260234_at	AT1G74460	16.7019	7.65965	-2.18051	0.585083	GDSL-motif lipase/hydrolase family protein
260287_at	AT1G80440	932.329	382.359	-2.43836	0.0026073	kelch repeat-containing F-box family protein
260556_at	AT2G43620	238.352	91.4256	-2.60706	0.562787	chitinase, putative
260557_at	AT2G43610	49.8657	17.0937	-2.91721	0.325707	glycoside hydrolase family 19 protein
260656_at	AT1G19380	374.053	69.4552	-5.38552	0.111493	similar to unknown protein [Arabidopsis thaliana] (TAIR:AT5G65650.1); similar to unknown [Vitis pseudoreticulata] (GB:ABC69762.1); similar to unnamed protein product [Vitis vinifera] (GB:CAO61173.1); contains InterPro domain Protein of unknown function DUF1195 (InterPro:IPR010608)
260693_at	AT1G32450	174.928	74.1415	-2.35938	0.40932	proton-dependent oligopeptide transport (POT) family protein
260783_at	AT1G06160	55.0118	22.8559	-2.40689	0.450977	ethylene-responsive factor, putative
260831_at	AT1G06830	148.548	60.6287	-2.45012	0.269498	glutaredoxin family protein
260856_at	AT1G21910	352.466	36.976	-9.53228	0.0865854	AP2 domain-containing transcription factor family protein
260882_at	AT1G29280	55.9379	22.6669	-2.46783	0.296121	WRKY65 (WRKY DNA-binding protein 65); transcription factor
260900_s_at	AT1G21400;AT5G34780	151.43	56.7686	-2.66749	0.0721069	[AT1G21400, 2-oxoisovalerate dehydrogenase, putative / 3-methyl-2-oxobutanoate dehydrogenase, putative / branched-chain alpha-keto acid dehydrogenase E1 alpha subunit, putative];[AT5G34780, dehydrogenase E1 component family protein]
260914_at	AT1G02640	153.155	60.3093	-2.5395	0.218891	BXL2 (BETA-XYLOSIDASE 2); hydrolase, hydrolyzing O-glycosyl compounds
260915_at	AT1G02660	97.5893	26.8799	-3.63057	0.166121	lipase class 3 family protein
261135_at	AT1G19610	131.127	47.921	-2.73631	0.258042	LCR78/PDF1.4 (Low-molecular-weight cysteine-rich 78)
261211_at	AT1G12780	344.321	131.888	-2.61071	0.0491691	UGE1 (UDP-D-GLUCOSE/UDP-D-GALACTOSE 4-EPIMERASE 1); UDP-glucose 4-epimerase/ protein dimerization
261684_at	AT1G47400	70.6722	26.1172	-2.70597	0.0620433	similar to unknown protein [Arabidopsis thaliana] (TAIR:AT1G47395.1)
261768_at	AT1G15550	144.067	64.2485	-2.24233	0.0697529	GA4 (GA REQUIRING 4); gibberellin 3-beta-dioxygenase
262047_at	AT1G80160	73.0008	30.6136	-2.38459	0.435629	lactoylglutathione lyase family protein / glyoxalase I family protein
262211_at	AT1G74930	53.09	23.3106	-2.27751	0.0964516	ORA47; DNA binding / transcription factor
262238_at	AT1G48300	512.618	220.074	-2.3293	0.141689	similar to hypothetical protein [Vitis vinifera] (GB:CAN81152.1); contains InterPro domain Thioredoxin-like fold (InterPro:IPR012336)
262260_at	AT1G70850	81.5504	34.2436	-2.38148	0.373823	MLP34 (MLP-LIKE PROTEIN 34)
262399_at	AT1G49500	1638.39	736.411	-2.22483	0.0676302	similar to unknown protein [Arabidopsis thaliana] (TAIR:AT3G19030.1)
262657_at	AT1G14210	88.2446	42.211	-2.09056	0.181408	ribonuclease T2 family protein
263046_at	AT2G05380	2046.49	804.14	-2.54495	0.199064	GRP3S (GLYCINE-RICH PROTEIN 3 SHORT ISOFORM)
263118_at	AT1G03090	190.017	94.8695	-2.00293	0.308974	MCCA (3-methylcrotonyl-CoA carboxylase 1)
263126_at	AT1G78460	193.092	95.0574	-2.03132	0.211534	SOUL heme-binding family protein
263232_at	AT1G05700	12.0992	4.84134	-2.49914	0.229067	leucine-rich repeat protein kinase, putative
263268_at	no_match	44.3933	18.4081	-2.41162	0.411543	no_match
263357_s_at	AT2G07250;AT5G34890;AT3G30455;AT3G32901;AT1G32820;AT2G15210;AT3G47280;AT4G03980;AT2G04950;AT2G15150;AT2G14150;AT2G06450	13.8548	4.99167	-2.77558	0.488704	[AT2G07250, transposable element gene];[AT5G34890, transposable element gene];[AT3G30455, transposable element gene];[AT3G32901, transposable element gene];[AT1G32820, transposable element gene];[AT2G15210, transposable element gene];[AT3G47280, transposable element gene];[AT4G03980, transposable element gene];[AT2G04950, transposable element gene];[AT2G15150, transposable element gene];[AT2G1415…
263443_at	AT2G28630	142.617	38.6142	-3.69338	0.286438	beta-ketoacyl-CoA synthase family protein
263536_at	AT2G25000	77.2974	26.4854	-2.9185	0.323646	WRKY60 (WRKY DNA-BINDING PROTEIN 60); transcription factor
264153_at	AT1G65390	85.9452	13.2205	-6.50088	0.446504	ATPP2-A5; carbohydrate binding
264213_at	AT1G65390	60.6428	15.2931	-3.96537	0.385915	ATPP2-A5; carbohydrate binding
264238_at	AT1G54740	195.058	85.3243	-2.28608	0.130124	similar to structural constituent of ribosome [Arabidopsis thaliana] (TAIR:AT1G22110.1); similar to unknown [Populus trichocarpa x Populus deltoides] (GB:ABK96485.1)
264281_at	AT1G61830	9.32049	4.47812	-2.08134	0.365359	pseudogene, CHP-rich zinc finger protein, putative, similar to putative CHP-rich zinc finger protein GI:9293934 from (Arabidopsis thaliana)
264294_at	AT1G78750	29.6058	12.3344	-2.40026	0.233779	F-box family protein
264339_at	AT1G70290	385.037	166.721	-2.30948	0.0131633	ATTPS8 (Arabidopsis thaliana trehalose phosphatase/synthase 8); transferase, transferring glycosyl groups
264379_at	AT2G25200	189.958	83.9344	-2.26317	0.0647244	similar to unknown protein [Arabidopsis thaliana] (TAIR:AT5G11000.1); similar to unnamed protein product [Vitis vinifera] (GB:CAO44287.1); contains InterPro domain Protein of unknown function DUF868, plant (InterPro:IPR008586)
264510_at	AT1G09530	66.5434	30.242	-2.20036	0.416373	PAP3/PIF3/POC1 (PHYTOCHROME INTERACTING FACTOR 3); DNA binding / protein binding / transcription factor/ transcription regulator
264524_at	AT1G10070	106.825	16.5694	-6.44713	0.360813	ATBCAT-2; branched-chain-amino-acid transaminase/ catalytic
264616_at	AT2G17740	54.2427	14.8707	-3.64762	0.42403	DC1 domain-containing protein
264635_at	AT1G65500	254.208	112.193	-2.2658	0.603181	similar to unknown protein [Arabidopsis thaliana] (TAIR:AT1G65486.1)
264788_at	AT2G17880	77.1843	25.7382	-2.99882	0.0693882	DNAJ heat shock protein, putative
264809_at	AT1G08830	425.058	134.169	-3.16808	0.120727	CSD1 (COPPER/ZINC SUPEROXIDE DISMUTASE 1); copper, zinc superoxide dismutase
264958_at	AT1G76960	64.0341	30.3916	-2.10697	0.682175	unknown protein
264960_at	AT1G76930	109.631	47.6484	-2.30083	0.464008	ATEXT4 (EXTENSIN 4)
265028_at	AT1G24530	223.891	61.1326	-3.66239	0.131891	transducin family protein / WD-40 repeat family protein
265048_at	AT1G52050	22.7391	10.6272	-2.13971	0.254674	jacalin lectin family protein
265111_at	AT1G62510	2113.28	1053.87	-2.00525	0.260808	protease inhibitor/seed storage/lipid transfer protein (LTP) family protein
265169_x_at	AT1G23720	36.6614	12.3817	-2.96094	0.469759	proline-rich extensin-like family protein
265208_at	AT2G36690	72.0961	12.0268	-5.9946	0.418215	oxidoreductase, 2OG-Fe(II) oxygenase family protein
265349_at	AT2G22610	19.3634	7.11906	-2.71993	0.448641	kinesin motor protein-related
265387_at	AT2G20670	977.849	299.102	-3.26928	0.0212401	similar to unknown protein [Arabidopsis thaliana] (TAIR:AT4G32480.1); similar to unnamed protein product [Vitis vinifera] (GB:CAO69754.1); contains InterPro domain Protein of unknown function DUF506, plant (InterPro:IPR006502)
265478_at	AT2G15890	152.939	36.5665	-4.18247	0.0285764	MEE14 (maternal effect embryo arrest 14)
265511_at	AT2G05540	956.213	317.426	-3.0124	0.01714	glycine-rich protein
265539_at	AT2G15830	14.6073	5.49168	-2.65989	0.0274801	similar to unknown protein [Arabidopsis thaliana] (TAIR:AT4G33960.1)
265660_at	AT2G25470	61.1418	12.6896	-4.81826	0.49901	leucine-rich repeat family protein
265837_at	AT2G14560	189.756	52.6563	-3.60367	0.549477	similar to unknown protein [Arabidopsis thaliana] (TAIR:AT1G33840.1); similar to unnamed protein product [Vitis vinifera] (GB:CAO48825.1); contains InterPro domain Protein of unknown function DUF567 (InterPro:IPR007612)
265917_at	AT2G15080	80.2492	37.2442	-2.15467	0.471173	disease resistance family protein
266112_x_at	AT2G02210;AT3G47260	39.5788	16.4152	-2.41111	0.115372	[AT2G02210, transposable element gene];[AT3G47260, transposable element gene]
266165_at	AT2G28190	538.325	90.4961	-5.9486	0.212303	CSD2 (COPPER/ZINC SUPEROXIDE DISMUTASE 2); copper, zinc superoxide dismutase
266247_at	AT2G27660	62.3192	27.334	-2.27991	0.315875	DC1 domain-containing protein
266278_at	AT2G29300	124.566	49.252	-2.52916	0.0635984	tropinone reductase, putative / tropine dehydrogenase, putative
266313_at	AT2G26980	284.819	137.947	-2.0647	0.0499858	CIPK3 (CBL-INTERACTING PROTEIN KINASE 3); kinase/ protein kinase
266353_at	AT2G01520	61.6827	22.9982	-2.68207	0.505721	MLP328 (MLP-LIKE PROTEIN 328)
266364_at	AT2G41230	137.985	29.9201	-4.61177	0.458459	unknown protein
266385_at	AT2G14610	44.636	14.903	-2.99511	0.306961	PR1 (PATHOGENESIS-RELATED GENE 1)
266394_at	AT2G43130	165.212	81.4495	-2.02839	0.0592839	ARA4 (Arabidopsis Rab GTPase homolog A5c); GTP binding
266656_at	AT2G25900	483.964	235.461	-2.05539	0.143079	ATCTH (Arabidopsis thaliana Cys3His zinc finger protein); transcription factor
266658_at	AT2G25735	162.744	65.4496	-2.48655	0.123764	unknown protein
266693_at	AT2G19800	200.949	33.5718	-5.98566	0.0185896	MIOX2 (MYO-INOSITOL OXYGENASE 2)
266884_at	AT2G44790	76.0627	29.6829	-2.56251	0.137255	UCC2 (UCLACYANIN 2); copper ion binding
266975_at	AT2G39380	38.0982	15.4255	-2.46981	0.165325	ATEXO70H2 (EXOCYST SUBUNIT EXO70 FAMILY PROTEIN H2); protein binding
266992_at	AT2G39200	127.742	18.5618	-6.88197	0.480647	MLO12 (MILDEW RESISTANCE LOCUS O 12); calmodulin binding
267053_s_at	AT2G38380;AT2G38390	61.0226	30.3668	-2.00952	0.586643	[AT2G38380, peroxidase 22 (PER22) (P22) (PRXEA) / basic peroxidase E];[AT2G38390, peroxidase, putative]
267209_at	AT2G30930	177.169	86.7972	-2.04119	0.00708638	similar to unknown protein [Arabidopsis thaliana] (TAIR:AT1G06540.1)
267230_at	AT2G44080	229.402	83.4975	-2.74741	0.168032	ARL (ARGOS-LIKE)
267337_at	AT2G39980	130.773	63.7945	-2.04991	0.238106	transferase family protein
267461_at	AT2G33830	83.2422	29.4525	-2.82632	0.170687	dormancy/auxin associated family protein
267500_s_at	AT2G45510;AT2G44890	62.0392	22.2511	-2.78814	0.353881	[AT2G45510, CYP704A2 (cytochrome P450, family 704, subfamily A, polypeptide 2); oxygen binding];[AT2G44890, CYP704A1 (cytochrome P450, family 704, subfamily A, polypeptide 1); oxygen binding]
267523_at	AT2G30600	553.336	197.152	-2.80665	0.0992877	BTB/POZ domain-containing protein
267524_at	AT2G30600	362.927	150.375	-2.41348	0.121326	BTB/POZ domain-containing protein

## Sheet: SD3(c) W Up
Supplementary Dataset 3. (C) Expression levels and fold induction of genes in response to wounding selected from wild type samples.
Wt-0: Col-0 wild-type at 0hpt with Wounding Stress.		FC: Fold Change.
Wt-24: Col-0 wild-type at 24hpt with Wounding Stress.
Probe ID	Locus Identifier	Wt-0	Wt-24	FC	p-value	Annotation
244929_at	ATMG00580	246.442	759.542	3.08203	0.0408606	NADH dehydrogenase subunit 4
245047_at	ATCG00020	1508.31	4526.48	3.00102	0.000552043	Encodes chlorophyll binding protein D1, a part of the photosystem II reaction center core
245253_at	AT4G15440	29.3052	87.0694	2.97112	0.0421321	HPL1 (HYDROPEROXIDE LYASE 1); heme binding / iron ion binding / monooxygenase
245267_at	AT4G14060	10.3728	24.2932	2.34201	0.0541813	major latex protein-related / MLP-related
245459_at	no_match	32.9899	120.152	3.64209	0.180205	no_match
245702_at	AT5G04220	42.76	87.5289	2.04698	0.165774	ATSYTC/NTMC2T1.3/NTMC2TYPE1.3/SYTC
245928_s_at	AT5G24770;AT5G24780	78.5291	400.298	5.09745	0.00463562	[AT5G24770, VSP2 (VEGETATIVE STORAGE PROTEIN 2); acid phosphatase];[AT5G24780, VSP1 (VEGETATIVE STORAGE PROTEIN 1); acid phosphatase]
246340_s_at	AT3G44860;AT3G44870	27.6485	89.1957	3.22605	0.0217376	[AT3G44860, FAMT (FARNESOIC ACID CARBOXYL-O-METHYLTRANSFERASE); S-adenosylmethionine-dependent methyltransferase/ farnesoic acid O-methyltransferase];[AT3G44870, S-adenosyl-L-methionine:carboxyl methyltransferase family protein]
246481_s_at	AT5G15960;AT5G15970	112.247	233.746	2.08243	0.0339069	[AT5G15960, KIN1];[AT5G15970, KIN2 (COLD-RESPONSIVE 6.6)]
246603_at	AT1G31690	22.7082	48.25	2.12479	0.117585	copper ion binding
246716_s_at	AT5G28960;AT5G28910	4.32628	10.8723	2.51308	0.105818	[AT5G28960, similar to unknown protein [Arabidopsis thaliana] (TAIR:AT5G28910.2); similar to unknown protein [Arabidopsis thaliana] (TAIR:AT5G28910.1); similar to unnamed protein product [Vitis vinifera] (GB:CAO44656.1)];[AT5G28910, similar to unknown protein [Arabidopsis thaliana] (TAIR:AT5G28960.1); similar to unnamed protein product [Vitis vinifera] (GB:CAO44656.1)]
246972_s_at	AT5G24950;AT5G24960	9.61062	27.6191	2.87381	0.535058	[AT5G24950, CYP71A15 (cytochrome P450, family 71, subfamily A, polypeptide 15); oxygen binding];[AT5G24960, CYP71A14 (cytochrome P450, family 71, subfamily A, polypeptide 14); oxygen binding]
247055_at	AT5G66740	33.2901	69.8559	2.0984	0.0675482	similar to unknown protein [Arabidopsis thaliana] (TAIR:AT1G75160.1); similar to hypothetical protein [Vitis vinifera] (GB:CAN74294.1); similar to unnamed protein product [Vitis vinifera] (GB:CAO22871.1); contains InterPro domain Protein of unknown function DUF620 (InterPro:IPR006873)
247109_at	AT5G65870	72.6179	164.707	2.26813	0.0615634	ATPSK5 (PHYTOSULFOKINE 5 PRECURSOR); growth factor
247450_at	AT5G62350	360.362	740.79	2.05569	0.0141263	invertase/pectin methylesterase inhibitor family protein / DC 1.2 homolog (FL5-2I22)
247626_at	AT5G60300	25.1248	68.07	2.70927	0.084612	lectin protein kinase family protein
247684_at	AT5G59670	20.7946	42.3452	2.03636	0.178871	leucine-rich repeat protein kinase, putative
247717_at	AT5G59320	78.7399	173.088	2.19823	0.625114	LTP3 (LIPID TRANSFER PROTEIN 3); lipid binding
247794_at	AT5G58670	37.0879	97.5217	2.62947	0.0243952	ATPLC1 (PHOSPHOLIPASE C 1); phospholipase C
248248_at	AT5G53120	144.942	299.286	2.06486	0.392917	SPDS3 (SPERMIDINE SYNTHASE 3)
248291_at	AT5G53020	47.7306	104.854	2.19679	0.00596605	similar to unknown protein [Arabidopsis thaliana] (TAIR:AT3G45900.1); similar to unnamed protein product [Vitis vinifera] (GB:CAO48642.1); contains domain gb def: Emb|CAB82814.1 (PTHR21596:SF5); contains domain RIBONUCLEASE P PROTEIN SUBUNIT P38-RELATED (PTHR21596)
248467_at	AT5G50800	25.2678	52.4996	2.07772	0.00353613	nodulin MtN3 family protein
249046_at	AT5G44400	98.7391	214.313	2.1705	0.0538192	FAD-binding domain-containing protein
249052_at	AT5G44420	135.771	322.486	2.37522	0.481493	PDF1.2 (Low-molecular-weight cysteine-rich 77)
249383_at	AT5G39860	26.9579	66.5772	2.46967	0.0873686	PRE1 (PACLOBUTRAZOL RESISTANCE1); DNA binding / transcription factor
249614_at	AT5G37300	22.4281	59.341	2.64583	0.275327	similar to unknown protein [Arabidopsis thaliana] (TAIR:AT2G38995.1); similar to unnamed protein product [Vitis vinifera] (GB:CAO48523.1); contains InterPro domain Protein of unknown function UPF0089 (InterPro:IPR004255); contains InterPro domain Protein of unknown function DUF1298 (InterPro:IPR009721)
249749_at	no_match	7.72504	17.253	2.23339	0.420263	no_match
249866_at	AT5G23010	673.152	1462.44	2.17253	0.0169068	MAM1 (2-isopropylmalate synthase 3); 2-isopropylmalate synthase
250100_at	AT5G16570	25.0689	71.6613	2.85857	0.0720457	GLN1;4 (Glutamine synthetase 1;4); glutamate-ammonia ligase
250365_at	AT5G11410	15.2778	49.8387	3.26216	0.0368729	protein kinase family protein
250408_at	AT5G10930	33.5568	131.507	3.91893	0.0820315	CIPK5 (CBL-INTERACTING PROTEIN KINASE 5); kinase
250572_at	AT5G08210	16.8502	42.6103	2.52877	0.199317	MIR834a; miRNA
250646_at	AT5G06720	18.3662	37.1035	2.02021	0.0319139	peroxidase, putative
250669_at	AT5G06870	128.062	342.097	2.67134	0.000743663	PGIP2 (POLYGALACTURONASE INHIBITING PROTEIN 2); protein binding
250793_at	AT5G05600	57.1996	264.712	4.62786	0.0975217	oxidoreductase, 2OG-Fe(II) oxygenase family protein
250810_at	AT5G05090	15.9009	33.1523	2.08494	0.0328394	myb family transcription factor
250942_at	AT5G03350	160.19	641.54	4.00487	0.103565	legume lectin family protein
250948_at	AT5G03490	21.885	46.4562	2.12274	0.0630692	UDP-glucoronosyl/UDP-glucosyl transferase family protein
251221_at	AT3G62550	75.3796	185.061	2.45506	0.291496	universal stress protein (USP) family protein
251438_s_at	AT3G59930;AT5G33355	44.4933	148.169	3.33013	0.546645	[AT3G59930, Encodes a defensin-like (DEFL) family protein.];[AT5G33355, Encodes a defensin-like (DEFL) family protein.]
252136_at	AT3G50770	20.4684	43.8964	2.14459	0.348329	calmodulin-related protein, putative
252291_s_at	AT3G49120;AT3G49110	274.393	563.038	2.05194	0.178479	[AT3G49120, ATPCB/ATPERX34/PERX34/PRXCB (PEROXIDASE 34); peroxidase];[AT3G49110, ATPCA/ATPRX33/PRX33/PRXCA (PEROXIDASE 33); peroxidase]
252309_at	AT3G49340	11.013	26.5324	2.40919	0.38976	cysteine proteinase, putative
252619_at	AT3G45210	81.1593	164.716	2.02955	0.0338117	similar to unknown protein [Arabidopsis thaliana] (TAIR:AT5G60680.1); similar to unnamed protein product [Vitis vinifera] (GB:CAO21845.1); contains InterPro domain Protein of unknown function DUF584 (InterPro:IPR007608)
252984_at	AT4G37990	18.0788	53.3011	2.94827	0.219931	ELI3-2 (ELICITOR-ACTIVATED GENE 3)
253064_at	AT4G37730	12.2741	28.9677	2.36007	0.255232	ATBZIP7 (ARABIDOPSIS THALIANA BASIC LEUCINE-ZIPPER 7); DNA binding / transcription factor
253105_at	no_match	16.9949	35.4835	2.08789	0.00716114	no_match
253349_at	no_match	19.5643	44.8662	2.29327	0.0364115	no_match
253541_at	AT4G31630	3.12065	10.9743	3.51666	0.0363381	transcriptional factor B3 family protein
253848_at	AT4G28020	23.9572	50.1463	2.09316	0.317761	similar to unnamed protein product [Vitis vinifera] (GB:CAO43327.1); contains InterPro domain Protein of unknown function UPF0066 (InterPro:IPR001378)
254232_at	AT4G23600	62.0067	133.811	2.15802	0.0516834	CORI3 (CORONATINE INDUCED 1, JASMONIC ACID RESPONSIVE 2); transaminase
254289_at	AT4G22980	12.8623	28.924	2.24874	0.109001	similar to catalytic/ pyridoxal phosphate binding [Arabidopsis thaliana] (TAIR:AT5G51920.1); similar to unnamed protein product [Vitis vinifera] (GB:CAO63651.1); contains domain PTHR14237 (PTHR14237)
254381_at	AT4G21880	8.41187	17.0627	2.0284	0.0294267	pentatricopeptide (PPR) repeat-containing protein
254687_at	AT4G13770	723.204	1499.68	2.07366	0.0144207	CYP83A1 (CYTOCHROME P450 83A1); oxygen binding
254743_at	AT4G13420	17.6645	39.6527	2.24477	0.186097	HAK5 (High affinity K+ transporter 5); potassium ion transmembrane transporter
254853_at	AT4G12080	25.4263	54.4508	2.14151	0.671166	DNA-binding family protein
255149_at	AT4G08150	12.3272	27.6951	2.24667	0.268559	KNAT1 (BREVIPEDICELLUS 1); transcription factor
255193_at	AT4G07400	11.6571	23.8209	2.04347	0.240879	VFB3 (VIER F-BOX PROTEINE 3); ubiquitin-protein ligase
255331_at	AT4G04330	13.8062	28.0703	2.03318	0.140069	similar to unnamed protein product [Vitis vinifera] (GB:CAO69665.1)
255405_s_at	AT4G03460;AT4G03440	3.57068	12.5399	3.51191	0.0441331	[AT4G03460, ankyrin repeat family protein];[AT4G03440, ankyrin repeat family protein]
255437_at	AT4G03060	88.9614	252.591	2.83934	0.000727665	AOP2 (ALKENYL HYDROXALKYL PRODUCING 2); oxidoreductase, acting on paired donors, with incorporation or reduction of molecular oxygen, 2-oxoglutarate as one donor, and incorporation of one atom each of oxygen into both donors
255653_at	AT4G00960	3.49956	10.5636	3.01856	0.516692	protein kinase family protein
255786_at	AT1G19670	213.204	447.462	2.09874	0.00838387	ATCLH1 (CORONATINE-INDUCED PROTEIN 1)
255795_at	AT2G33380	106.326	256.375	2.41121	0.26813	RD20 (RESPONSIVE TO DESSICATION 20); calcium ion binding
255822_at	AT2G40610	217.207	660.976	3.04307	0.0259729	ATEXPA8 (ARABIDOPSIS THALIANA EXPANSIN A8)
256021_at	AT1G58270	183.313	391.803	2.13734	0.0347722	ZW9
256061_at	AT1G07040	84.4818	199.63	2.36299	0.457049	similar to unknown protein [Arabidopsis thaliana] (TAIR:AT1G27030.1); similar to unnamed protein product [Vitis vinifera] (GB:CAO41035.1)
256150_at	AT1G55120	23.6266	63.9535	2.70684	0.0519038	ATFRUCT5 (BETA-FRUCTOFURANOSIDASE 5); hydrolase, hydrolyzing O-glycosyl compounds / levanase
256489_at	AT1G31550	45.882	100.734	2.1955	0.0817108	GDSL-motif lipase, putative
256527_at	AT1G66100	874.337	2047.48	2.34175	0.170961	thionin, putative
256569_at	AT3G19550	7.16055	22.6215	3.15919	0.130812	similar to hypothetical protein [Vitis vinifera] (GB:CAN60715.1)
256574_at	AT3G14780	11.147	25.5264	2.28999	0.00390809	similar to ATGSL04 (GLUCAN SYNTHASE-LIKE 4), 1,3-beta-glucan synthase/ transferase, transferring glycosyl groups [Arabidopsis thaliana] (TAIR:AT3G14570.1); similar to hypothetical protein [Vitis vinifera] (GB:CAN81673.1)
256577_at	AT3G28220	252.186	572.659	2.27078	0.038281	meprin and TRAF homology domain-containing protein / MATH domain-containing protein
256824_at	AT3G22121	31.1693	83.2772	2.67177	0.186593	other RNA
256875_at	AT3G26330	9.40259	19.4765	2.0714	0.0637734	CYP71B37 (cytochrome P450, family 71, subfamily B, polypeptide 37); oxygen binding
257021_at	AT3G19710	648.605	1354.55	2.08841	0.087005	BCAT4 (BRANCHED-CHAIN AMINOTRANSFERASE4); catalytic/ methionine-oxo-acid transaminase
257262_at	AT3G21890	55.1393	114.209	2.07128	0.0468174	zinc finger (B-box type) family protein
257454_at	AT1G65170	6.35807	14.5215	2.28394	0.23964	ubiquitin carboxyl-terminal hydrolase family protein
257562_at	AT3G30480	10.6103	22.4346	2.11442	0.460952	transposable element gene
257563_at	AT3G19610	5.75777	14.8743	2.58334	0.18401	similar to unknown protein [Arabidopsis thaliana] (TAIR:AT1G08760.1); similar to hypothetical protein [Vitis vinifera] (GB:CAN75715.1); similar to predicted protein [Physcomitrella patens subsp. patens] (GB:EDQ63015.1); similar to predicted protein [Physcomitrella patens subsp. patens] (GB:EDQ49909.1); contains InterPro domain Protein of unknown function DUF936, plant (InterPro:IPR010341)
257735_at	AT3G27400	22.517	74.5345	3.31015	0.0150662	pectate lyase family protein
258108_at	AT3G23570	216.12	437.649	2.02502	0.00736726	dienelactone hydrolase family protein
258252_at	AT3G15720	10.5024	41.1025	3.91361	0.0820343	glycoside hydrolase family 28 protein / polygalacturonase (pectinase) family protein
258322_at	AT3G22740	34.2529	95.9528	2.8013	0.016537	HMT3 (Homocysteine S-methyltransferase 3); homocysteine S-methyltransferase
258660_at	AT3G09850	163.108	363.55	2.22889	0.271384	D111/G-patch domain-containing protein
258664_at	AT3G08700	3.68583	11.821	3.20714	0.157524	UBC12 (ubiquitin-conjugating enzyme 12); ubiquitin-protein ligase
258675_at	AT3G08770	275.942	657.115	2.38135	0.153632	LTP6 (Lipid transfer protein 6); lipid binding
258851_at	AT3G03190	97.9001	196.989	2.01214	0.0570805	ATGSTF11 (GLUTATHIONE S-TRANSFERASE F11); glutathione transferase
259057_at	AT3G03310	23.9582	63.4267	2.64739	0.0785755	lecithin:cholesterol acyltransferase family protein / LACT family protein
259122_at	AT3G02210	19.9922	40.8976	2.04568	0.516295	COBL1 (COBRA-LIKE PROTEIN 1 PRECURSOR)
259535_at	AT1G12280	26.6958	53.9294	2.02015	0.042139	disease resistance protein (CC-NBS-LRR class), putative
259609_at	AT1G52410	67.8818	177.43	2.61381	0.00267412	TSA1 (TSK-ASSOCIATING PROTEIN 1); calcium ion binding / protein binding
259640_at	AT1G52400	567.32	2779.82	4.89992	0.0136758	BGL1 (BETA-GLUCOSIDASE HOMOLOG 1); hydrolase, hydrolyzing O-glycosyl compounds
259766_at	AT1G64360	82.4109	195.496	2.37221	0.043494	unknown protein
259802_at	AT1G72260	10.2997	78.3968	7.61155	0.0220844	THI2.1 (THIONIN 2.1); toxin receptor binding
260012_at	AT1G67865	791.197	1686.81	2.13197	0.0596964	unknown protein
260116_at	AT1G33960	8.60868	21.0667	2.44714	0.0838839	AIG1 (AVRRPT2-INDUCED GENE 1); GTP binding
260259_at	AT1G74300	35.2314	73.1458	2.07615	0.116563	esterase/lipase/thioesterase family protein
260385_at	AT1G74090	436.482	947.869	2.17161	0.0457016	sulfotransferase family protein
260405_at	AT1G69930	15.5277	41.4769	2.67115	0.37036	ATGSTU11 (Arabidopsis thaliana Glutathione S-transferase (class tau) 11); glutathione transferase
260408_at	AT1G69880	9.1784	34.6382	3.77388	0.034432	ATH8 (thioredoxin H-type 8); thiol-disulfide exchange intermediate
260438_at	AT1G68290	15.6987	32.5754	2.07503	0.101895	ENDO 2 (ENDONUCLEASE 2); T/G mismatch-specific endonuclease/ endonuclease/ nucleic acid binding / single-stranded DNA specific endodeoxyribonuclease
260541_at	AT2G43530	184.824	668.783	3.61849	0.0135869	trypsin inhibitor, putative
260551_at	AT2G43510	145.923	759.722	5.20631	0.0330843	ATTI1 (ARABIDOPSIS THALIANA TRYPSIN INHIBITOR PROTEIN 1)
260941_at	AT1G44970	11.0006	36.9545	3.35933	0.0820073	peroxidase, putative
260943_at	AT1G45145	133.426	296.2	2.21996	0.111053	ATTRX5 (thioredoxin H-type 5); thiol-disulfide exchange intermediate
261135_at	AT1G19610	131.127	395.842	3.01878	0.114341	LCR78/PDF1.4 (Low-molecular-weight cysteine-rich 78)
261149_s_at	AT1G19570;AT1G19550	670.196	1588.59	2.37034	0.0014585	[AT1G19570, DHAR1 (DEHYDROASCORBATE REDUCTASE); glutathione dehydrogenase (ascorbate)];[AT1G19550, dehydroascorbate reductase, putative]
261221_at	AT1G19960	55.7463	112.738	2.02235	0.138431	similar to transmembrane receptor [Arabidopsis thaliana] (TAIR:AT2G32140.1)
261302_at	AT1G48580	7.41241	15.6055	2.10533	0.0708274	similar to unnamed protein product [Vitis vinifera] (GB:CAO67053.1)
261500_at	AT1G28400	156.778	327.063	2.08615	0.0866108	similar to unknown protein [Arabidopsis thaliana] (TAIR:AT2G33850.1); similar to unknown [Brassica napus] (GB:AAC06020.1)
261794_at	AT1G16060	18.759	39.2367	2.09162	0.0393579	ovule development protein, putative
261913_at	AT1G65860	84.3938	181.021	2.14495	0.00470365	flavin-containing monooxygenase family protein / FMO family protein
262309_at	AT1G70820	142.751	370.335	2.59427	0.135874	phosphoglucomutase, putative / glucose phosphomutase, putative
262482_at	AT1G17020	13.4123	29.9496	2.233	0.69383	SRG1 (SENESCENCE-RELATED GENE 1); oxidoreductase, acting on paired donors, with incorporation or reduction of molecular oxygen, 2-oxoglutarate as one donor, and incorporation of one atom each of oxygen into both donors
262661_s_at	AT1G14230;AT1G14250	30.4091	123.077	4.04737	0.0602971	[AT1G14230, nucleoside phosphatase family protein / GDA1/CD39 family protein];[AT1G14250, nucleoside phosphatase family protein / GDA1/CD39 family protein]
263297_at	AT2G15310	32.3708	67.2384	2.07713	0.351665	ATARFB1A (ADP-ribosylation factor B1A); GTP binding
263829_at	AT2G40435	20.2293	40.6727	2.01058	0.261212	transcription regulator
264301_at	AT1G78780	14.1015	29.848	2.11666	0.30879	pathogenesis-related family protein
264862_at	AT1G24330	26.8767	55.4532	2.06324	0.00343288	armadillo/beta-catenin repeat family protein / U-box domain-containing family protein
264887_at	AT1G23120	22.1394	45.7578	2.0668	0.288667	major latex protein-related / MLP-related
264907_at	AT2G17280	21.1057	48.3247	2.28966	0.302687	phosphoglycerate/bisphosphoglycerate mutase family protein
265025_at	AT1G24575	50.8576	137.435	2.70235	0.151693	unknown protein
265053_at	AT1G52000	57.1727	150.676	2.63545	0.0746487	jacalin lectin family protein
265058_s_at	AT1G52030;AT1G52040	30.5535	121.654	3.98166	0.0541033	[AT1G52030, MBP2 (MYROSINASE-BINDING PROTEIN 2)];[AT1G52040, MBP1 (MYROSINASE-BINDING PROTEIN 1)]
265121_at	AT1G62560	157.136	357.612	2.27581	0.0198034	flavin-containing monooxygenase family protein / FMO family protein
265156_at	AT1G31000	3.90759	11.228	2.87339	0.521571	F-box family protein
265441_at	AT2G20870	31.5409	225.32	7.14374	0.175584	cell wall protein precursor, putative
265471_at	AT2G37130	47.3901	180.085	3.80005	0.110564	peroxidase 21 (PER21) (P21) (PRXR5)
265532_at	AT2G11370	5.46508	13.0325	2.38469	0.0306977	transposable element gene
265577_at	AT2G20100	8.87787	24.4796	2.75738	0.21058	ethylene-responsive family protein
265643_at	AT2G27390	14.3005	33.9612	2.37483	0.600945	proline-rich family protein
266142_at	AT2G39030	22.0041	223.718	10.1671	0.0809071	GCN5-related N-acetyltransferase (GNAT) family protein
266214_at	AT2G06890	1.43633	3.46506	2.41244	0.121645	transposable element gene
266352_at	AT2G01610	21.6668	59.6	2.75076	0.0102302	invertase/pectin methylesterase inhibitor family protein
266385_at	AT2G14610	44.636	116.085	2.60071	0.464541	PR1 (PATHOGENESIS-RELATED GENE 1)
266415_at	AT2G38530	164.026	548.282	3.34265	0.0512692	LTP2 (LIPID TRANSFER PROTEIN 2); lipid binding
266426_x_at	AT2G07140;AT3G44120	17.9203	39.9245	2.22789	0.213606	[AT2G07140, F-box family protein];[AT3G44120, F-box family protein]
266627_at	AT2G35340	15.3526	32.7699	2.13448	0.0327593	MEE29 (maternal effect embryo arrest 29); ATP-dependent RNA helicase
266797_at	AT2G22840	10.5106	24.9066	2.36967	0.131676	AtGRF1 (GROWTH-REGULATING FACTOR 1)
266850_at	AT2G26850	8.57822	17.3547	2.02311	0.417808	F-box family protein
266907_at	no_match	17.4425	35.4586	2.03288	0.00740069	no_match
266917_at	AT2G45830	14.6621	29.6793	2.02423	0.145898	DTA2 (DOWNSTREAM TARGET OF AGL15 2)
266989_at	AT2G39330	49.2405	147.476	2.99502	0.0474071	jacalin lectin family protein
267265_at	AT2G22980	158.178	438.227	2.77047	0.0598368	SCPL13; serine carboxypeptidase
267425_at	AT2G34810	44.7517	97.3403	2.17512	0.0382804	FAD-binding domain-containing protein
267495_at	no_match	15.5823	31.8988	2.04712	0.579309	no_match
267497_at	AT2G30540	33.1859	66.8255	2.01367	0.0446384	glutaredoxin family protein

## Sheet: SD3(d) W Down
Supplementary Dataset 3. (D) Expression levels and fold repression of genes in response to wounding selected from wild type samples.
Wt-0: Col-0 wild-type at 0hpt with Wounding Stress.		FC: Fold Change.
Wt-24: Col-0 wild-type at 24hpt with Wounding Stress.
Probe Set ID	Locus Identifier	Wt-0	Wt-24	FC	p-value	Annotation
244921_s_at	ATMG01000	251.828	112.891	-2.23071	0.110979	hypothetical protein
244937_at	ATCG01110	305.68	126.799	-2.41074	0.0590987	Encodes the 49KDa plastid NAD(P)H dehydrogenase subunit H protein. Its transcription is regulated by an ndhF-specific plastid sigma factor, SIG4.
244995_at	ATCG00150	417.297	177.181	-2.3552	0.0740617	Encodes a subunit of ATPase complex CF0, which is a proton channel that supplies the proton motive force to drive ATP synthesis by CF1 portion of the complex.
245024_at	ATCG00120	2238.41	987.602	-2.26651	0.00864765	Encodes the ATPase alpha subunit, which is a subunit of ATP synthase and part of the CF1 portion which catalyzes the conversion of ADP to ATP using the proton motive force. This complex is located in the thylakoid membrane of the chloroplast.
245252_at	AT4G17500	118.518	25.4719	-4.65288	0.0263515	ATERF-1 (ETHYLENE RESPONSIVE ELEMENT BINDING FACTOR 1); DNA binding / transcription activator/ transcription factor
245264_at	AT4G17245	233.671	107.174	-2.18029	0.0254827	zinc finger (C3HC4-type RING finger) family protein
245306_at	AT4G14690	680.562	246.517	-2.76072	0.0656361	ELIP2 (EARLY LIGHT-INDUCIBLE PROTEIN 2); chlorophyll binding
245329_at	AT4G14365	132.857	65.067	-2.04185	0.565162	zinc finger (C3HC4-type RING finger) family protein / ankyrin repeat family protein
245437_at	no_match	30.5262	14.9922	-2.03614	0.0829409	no_match
245504_at	AT4G15660	40.9661	16.1212	-2.54114	0.0926187	glutaredoxin family protein
245731_at	AT1G73500	130.981	39.1054	-3.34943	0.0600386	ATMKK9 (Arabidopsis thaliana MAP kinase kinase 9); kinase
246099_at	AT5G20230	509.365	221.169	-2.30306	0.314286	ATBCB (ARABIDOPSIS BLUE-COPPER-BINDING PROTEIN); copper ion binding
246200_at	AT4G37240	94.961	45.0864	-2.1062	0.115141	similar to unknown protein [Arabidopsis thaliana] (TAIR:AT2G23690.1); similar to unnamed protein product [Vitis vinifera] (GB:CAO45438.1); similar to hypothetical protein [Vitis vinifera] (GB:CAN61825.1)
246253_at	AT4G37260	209.975	89.9699	-2.33383	0.0375965	AtMYB73/MYB73 (myb domain protein 73); DNA binding / transcription factor
246519_at	AT5G15780	205.464	59.0242	-3.48101	0.0271476	pollen Ole e 1 allergen and extensin family protein
246855_at	AT5G26280	92.1436	36.5438	-2.52145	0.372241	meprin and TRAF homology domain-containing protein / MATH domain-containing protein
246943_at	AT5G25440	67.9607	32.8394	-2.06949	0.340116	protein kinase family protein
246959_at	AT5G24690	197.712	82.17	-2.40614	0.0468277	similar to RER1 (RETICULATA-RELATED 1) [Arabidopsis thaliana] (TAIR:AT5G22790.1); similar to unnamed protein product [Vitis vinifera] (GB:CAO24736.1)
246966_at	AT5G24850	75.4553	36.5685	-2.0634	0.109207	CRY3 (CRYPTOCHROME 3); DNA binding / DNA photolyase/ FMN binding
246996_at	AT5G67420	335.576	163.683	-2.05017	0.0248617	LBD37 (LOB DOMAIN-CONTAINING PROTEIN 37)
247240_at	AT5G64660	38.7066	18.0451	-2.14499	0.0508661	U-box domain-containing protein
247333_at	AT5G63600	59.7988	24.2711	-2.46378	0.567496	flavonol synthase, putative
247351_at	AT5G63790	374.995	159.909	-2.34506	0.0766775	ANAC102 (Arabidopsis NAC domain containing protein 102); transcription factor
247524_at	AT5G61440	128.17	38.5673	-3.32328	0.0455909	thioredoxin family protein
247543_at	AT5G61600	224.935	26.4388	-8.50779	0.0166616	ethylene-responsive element-binding family protein
247555_at	AT5G61020	164.986	65.0394	-2.5367	0.0788727	ECT3 (evolutionary conserved C-terminal 3)
247585_at	AT5G60680	391.767	194.707	-2.01208	0.0307835	similar to unknown protein [Arabidopsis thaliana] (TAIR:AT3G45210.1); similar to unnamed protein product [Vitis vinifera] (GB:CAO21845.1); contains InterPro domain Protein of unknown function DUF584 (InterPro:IPR007608)
247593_at	AT5G60790	300.753	150.093	-2.00378	0.0182639	ATGCN1 (Arabidopsis thaliana general control non-repressible 1)
247604_at	AT5G60950	52.5925	24.5135	-2.14545	0.802956	COBL5 (COBRA-LIKE PROTEIN 5 PRECURSOR)
247708_at	AT5G59550	70.3813	30.5045	-2.30725	0.0563114	zinc finger (C3HC4-type RING finger) family protein
247925_at	AT5G57560	1112.42	502.904	-2.21199	0.308736	TCH4 (TOUCH 4); hydrolase, acting on glycosyl bonds / xyloglucan:xyloglucosyl transferase
247949_at	AT5G57220	69.7399	15.4617	-4.51049	0.287412	CYP81F2 (cytochrome P450, family 81, subfamily F, polypeptide 2); oxygen binding
248164_at	AT5G54490	41.1599	18.2541	-2.25484	0.0813385	PBP1 (PINOID-BINDING PROTEIN 1); calcium ion binding
248327_at	AT5G52750	60.9906	25.3666	-2.40437	0.412889	heavy-metal-associated domain-containing protein
248347_at	AT5G52250	91.6572	37.9927	-2.4125	0.0251471	transducin family protein / WD-40 repeat family protein
248434_at	AT5G51440	59.5615	24.3065	-2.45044	0.197476	23.5 kDa mitochondrial small heat shock protein (HSP23.5-M)
248502_at	AT5G50450	57.7253	26.8702	-2.1483	0.0198848	zinc finger (MYND type) family protein
248551_at	AT5G50200	100.087	44.5346	-2.2474	0.455043	WR3 (WOUND-RESPONSIVE 3); nitrate transmembrane transporter
248606_at	AT5G49450;AT5G49448	396.214	189.502	-2.09082	0.0133694	[AT5G49450, ATBZIP1 (ARABIDOPSIS THALIANA BASIC LEUCINE-ZIPPER 1); DNA binding / protein heterodimerization/ transcription factor];[AT5G49448, CPuORF4 (Conserved peptide upstream open reading frame 4)]
248703_at	AT5G48430	40.8166	16.5865	-2.46083	0.29709	aspartic-type endopeptidase/ pepsin A
248870_at	AT5G46710	65.7399	29.926	-2.19675	0.0195213	zinc-binding family protein
248959_at	AT5G45630	13.0253	5.82699	-2.23534	0.930504	similar to unknown protein [Arabidopsis thaliana] (TAIR:AT4G18980.1); similar to unknown [Cucumis sativus] (GB:ABY56081.1); similar to unknown [Cucumis melo] (GB:ABQ53634.1); contains InterPro domain Protein of unknown function DUF584 (InterPro:IPR007608)
248964_at	AT5G45340	84.134	24.5018	-3.43379	0.00181094	CYP707A3 (cytochrome P450, family 707, subfamily A, polypeptide 3); oxygen binding
249337_at	AT5G41080	106.117	33.3942	-3.17772	0.301614	glycerophosphoryl diester phosphodiesterase family protein
249459_at	AT5G39580	130.673	37.0993	-3.52224	0.30705	peroxidase, putative
249467_at	AT5G39610	74.3595	29.4252	-2.52707	0.160655	ANAC092/ATNAC2/ATNAC6 (Arabidopsis NAC domain containing protein 92); protein heterodimerization/ protein homodimerization/ transcription factor
249606_at	AT5G37260	84.5914	41.2982	-2.04831	0.0246358	CIR1/RVE2 (CIRCADIAN 1); DNA binding / transcription factor
249923_at	AT5G19120	1142.88	437.92	-2.6098	0.000270703	aspartic-type endopeptidase/ pepsin A
249983_at	AT5G18470	43.6436	12.0997	-3.60701	0.42129	curculin-like (mannose-binding) lectin family protein
250062_at	AT5G17760	34.918	17.2336	-2.02615	0.0398318	AAA-type ATPase family protein
250351_at	AT5G12030	44.5124	19.2999	-2.30636	0.160974	AT-HSP17.6A (Arabidopsis thaliana heat shock protein 17.6A)
250502_at	AT5G09590	203.739	77.3762	-2.6331	0.101203	mtHSC70-2 (HEAT SHOCK PROTEIN 70); ATP binding / unfolded protein binding
250777_at	AT5G05440	373.611	148.013	-2.52418	0.0196414	similar to unknown protein [Arabidopsis thaliana] (TAIR:AT2G38310.1); similar to unnamed protein product [Vitis vinifera] (GB:CAO48777.1); contains InterPro domain Bet v I allergen; (InterPro:IPR000916); contains InterPro domain Streptomyces cyclase/dehydrase (InterPro:IPR005031)
250843_at	AT5G04430	462.615	198.726	-2.32791	0.0962933	KH domain-containing protein NOVA, putative
251281_at	AT3G61640	36.6124	12.1349	-3.01712	0.00785455	AGP20 (ARABINOGALACTAN PROTEIN 20)
251298_at	AT3G62040	49.5357	24.2483	-2.04285	0.673702	hydrolase
251299_at	AT3G61950	23.7803	10.5655	-2.25075	0.620539	basic helix-loop-helix (bHLH) family protein
251371_at	AT3G60360	61.6677	28.3137	-2.17802	0.0471647	EDA14/UTP11 (EMBRYO SAC DEVELOPMENT ARREST 14)
251575_at	AT3G58120	47.0566	17.0564	-2.75889	0.00782546	bZIP transcription factor family protein
251625_at	AT3G57260	67.5922	25.7874	-2.62113	0.573533	BGL2 (PATHOGENESIS-RELATED PROTEIN 2); glucan 1,3-beta-glucosidase/ hydrolase, hydrolyzing O-glycosyl compounds
251705_at	AT3G56400	338.324	158.491	-2.13466	0.0707754	WRKY70 (WRKY DNA-binding protein 70); transcription factor
251745_at	AT3G55980	237.103	50.9091	-4.65739	0.0235351	zinc finger (CCCH-type) family protein
251894_at	AT3G54380	20.0661	10.055	-1.99564	0.0186249	SAC3/GANP family protein
251953_at	AT3G53668;AT3G53670	31.5806	14.3812	-2.19597	0.0377989	[AT3G53668, CPuORF51 (Conserved peptide upstream open reading frame 51)];[AT3G53670, similar to unknown protein [Arabidopsis thaliana] (TAIR:AT2G37480.1); similar to hypothetical protein [Vitis vinifera] (GB:CAN77855.1)]
252081_at	AT3G51910	60.4482	21.1552	-2.85737	0.00631873	AT-HSFA7A (Arabidopsis thaliana heat shock transcription factor A7A); DNA binding / transcription factor
252170_at	AT3G50480	316.526	134.378	-2.35548	0.477065	HR4 (HOMOLOG OF RPW8 4)
252193_at	AT3G50060	276.814	99.4932	-2.78224	0.0584904	MYB77; DNA binding / transcription factor
252250_at	AT3G49790	130.932	44.1797	-2.96363	0.0151344	ATP binding
252367_at	AT3G48360	716.797	156.374	-4.58385	0.043773	BT2 (BTB AND TAZ DOMAIN PROTEIN 2); protein binding / transcription factor/ transcription regulator
252474_at	AT3G46620	151.306	59.8729	-2.52711	0.0921503	zinc finger (C3HC4-type RING finger) family protein
252511_at	AT3G46280	161.582	30.9851	-5.21484	0.553977	protein kinase-related
252576_s_at	AT3G45450;AT3G48870	97.5632	42.7987	-2.27959	0.0165032	[AT3G45450, Clp amino terminal domain-containing protein];[AT3G48870, ATCLPC (CASEINOLYTIC PROTEASE C); ATP binding / ATPase]
252679_at	AT3G44260	55.8264	25.9311	-2.15288	0.000383246	CCR4-NOT transcription complex protein, putative
253281_at	AT4G34138	82.2094	38.2133	-2.15133	0.0194125	UGT73B1 (UDP-GLUCOSYL TRANSFERASE 73B1); UDP-glycosyltransferase/ abscisic acid glucosyltransferase
253602_s_at	AT4G30920;AT4G30910	238.07	117.925	-2.01882	0.0696565	[AT4G30920, cytosol aminopeptidase family protein];[AT4G30910, cytosol aminopeptidase family protein]
253872_at	AT4G27410	151.999	66.8592	-2.27342	0.0675036	RD26 (RESPONSIVE TO DESSICATION 26); transcription factor
253915_at	AT4G27280	514.653	194.396	-2.64744	0.0281348	calcium-binding EF hand family protein
254042_at	AT4G25810	162.248	77.0081	-2.10689	0.332523	XTR6 (XYLOGLUCAN ENDOTRANSGLYCOSYLASE 6); hydrolase, acting on glycosyl bonds
254120_at	AT4G24570	156.439	44.7992	-3.492	0.0189341	mitochondrial substrate carrier family protein
254231_at	AT4G23810	81.8214	17.0117	-4.80971	0.333331	WRKY53 (WRKY DNA-binding protein 53); DNA binding / protein binding / transcription activator/ transcription factor
254314_at	AT4G22470	200.43	78.8217	-2.54283	0.771325	protease inhibitor/seed storage/lipid transfer protein (LTP) family protein
254385_s_at	AT4G21830;AT4G21840	75.7626	32.5125	-2.33026	0.713445	[AT4G21830, methionine sulfoxide reductase domain-containing protein / SeIR domain-containing protein];[AT4G21840, methionine sulfoxide reductase domain-containing protein / SelR domain-containing protein]
254432_at	AT4G20830	163.394	50.6126	-3.22833	0.376558	FAD-binding domain-containing protein
254839_at	AT4G12400	76.8833	35.2583	-2.18057	< 0.0001	stress-inducible protein, putative
254926_at	AT4G11280	220.287	69.2612	-3.18052	0.0105484	ACS6 (1-AMINOCYCLOPROPANE-1-CARBOXYLIC ACID (ACC) SYNTHASE 6)
254931_at	AT4G11460	134.282	46.8433	-2.86662	0.0977309	protein kinase family protein
255110_at	AT4G08770	63.9557	23.9364	-2.67191	0.712496	peroxidase, putative
255116_at	AT4G08850	388.894	178.233	-2.18194	0.415939	leucine-rich repeat family protein / protein kinase family protein
255277_at	AT4G04890	191.591	91.6888	-2.08957	0.0624301	PDF2 (PROTODERMAL FACTOR2); DNA binding / transcription factor
255319_at	AT4G04220	35.8336	16.7917	-2.13401	0.41994	disease resistance family protein
255381_at	AT4G03510	116.84	52.848	-2.21086	0.0157154	RMA1 (Ring finger protein with Membrane Anchor 1); protein binding / ubiquitin-protein ligase/ zinc ion binding
255479_at	AT4G02380	383.894	173.645	-2.2108	0.316943	SAG21 (SENESCENCE-ASSOCIATED GENE 21)
255568_at	AT4G01250	85.5089	39.1804	-2.18244	0.161376	WRKY22 (WRKY DNA-binding protein 22); transcription factor
255733_at	AT1G25400	118.164	46.9688	-2.5158	0.0525623	similar to unknown protein [Arabidopsis thaliana] (TAIR:AT1G68440.1); similar to unnamed protein product [Vitis vinifera] (GB:CAO42150.1)
255734_at	AT1G25550	419.178	183.959	-2.27865	0.00592311	myb family transcription factor
255742_at	AT1G25560	351.944	89.3152	-3.94047	0.0538796	AP2 domain-containing transcription factor, putative
255807_at	AT4G10270	69.0237	31.7395	-2.17469	0.0663259	wound-responsive family protein
255926_at	AT1G22190	286.328	142.753	-2.00576	0.0367456	AP2 domain-containing transcription factor, putative
256158_at	AT1G13590	9.8017	4.60164	-2.13004	0.751916	ATPSK1 (PHYTOSULFOKINE 1 PRECURSOR); growth factor
256169_at	AT1G51800	190.777	37.2359	-5.12347	0.569411	leucine-rich repeat protein kinase, putative
256170_at	AT1G51790	122.044	28.4543	-4.28913	0.505866	kinase
256192_at	AT1G30110	89.4106	34.7693	-2.57154	0.251624	diadenosine 5',5'''-P1,P4-tetraphosphate hydrolase, putative
256337_at	AT1G72060	305.052	106.05	-2.87649	0.284911	serine-type endopeptidase inhibitor
256522_at	AT1G66160	75.4123	29.1216	-2.58957	0.183472	U-box domain-containing protein
256526_at	AT1G66090	67.2597	29.5281	-2.27782	0.0330227	disease resistance protein (TIR-NBS class), putative
256565_at	no_match	24.267	9.1676	-2.64704	0.0142443	no_match
256681_at	AT3G52340	289.074	145.186	-1.99106	0.0109765	SPP2; sucrose-phosphatase
257032_at	AT3G19140	9.57417	3.84983	-2.48691	0.435011	protein binding / zinc ion binding
257083_s_at	AT3G20600;AT3G20590	49.2243	21.2521	-2.31621	0.283159	[AT3G20600, NDR1 (NON RACE-SPECIFIC DISEASE RESISTANCE 1); signal transducer];[AT3G20590, non-race specific disease resistance protein, putative]
257407_at	AT1G27100	292.674	145.87	-2.00639	0.0132202	similar to unknown protein [Arabidopsis thaliana] (TAIR:AT1G69900.1); similar to hypothetical protein [Vitis vinifera] (GB:CAN62089.1); contains InterPro domain Protein of unknown function DUF569 (InterPro:IPR007679); contains InterPro domain Actin-crosslinking proteins (InterPro:IPR008999)
257891_at	AT3G17170	232.564	93.8432	-2.47822	0.0404289	RFC3 (REGULATOR OF FATTY-ACID COMPOSITION 3); structural constituent of ribosome
258277_at	AT3G26830	79.7152	26.2808	-3.03321	0.446794	PAD3 (PHYTOALEXIN DEFICIENT 3); oxygen binding
258321_at	AT3G22840	174.071	83.6902	-2.07994	0.0330887	ELIP1 (EARLY LIGHT-INDUCABLE PROTEIN); chlorophyll binding
258404_at	AT3G17465	102.306	51.6028	-1.98256	0.0126092	RPL3P (ribosomal protein large subunit 3P); structural constituent of ribosome
258609_at	AT3G02910	200.289	86.9138	-2.30446	0.174531	Identical to UPF0131 protein At3g02910 [Arabidopsis Thaliana] (GB:Q9M8T3); similar to unknown protein [Arabidopsis thaliana] (TAIR:AT5G46720.1); similar to Os03g0854000 [Oryza sativa (japonica cultivar-group)] (GB:NP_001051934.1); similar to unknown [Picea sitchensis] (GB:ABK22133.1); contains InterPro domain Butirosin biosynthesis, BtrG-like (InterPro:IPR013024); contains InterPro domain Protein…
259272_at	AT3G01290	472.114	219.783	-2.14809	0.379256	band 7 family protein
259312_at	AT3G05200	152.625	76.2996	-2.00034	0.115706	ATL6 (Arabidopsis T?xicos en Levadura 6); protein binding / zinc ion binding
259364_at	AT1G13260	347.289	68.7338	-5.05266	0.036085	RAV1 (Related to ABI3/VP1 1); DNA binding / transcription factor
259502_at	AT1G15670	166.786	83.2595	-2.00321	0.135252	kelch repeat-containing F-box family protein
259520_at	AT1G12320	37.2996	18.0407	-2.06752	0.235135	similar to unknown protein [Arabidopsis thaliana] (TAIR:AT1G62840.1); similar to unnamed protein product [Vitis vinifera] (GB:CAO24498.1); contains InterPro domain Protein of unknown function DUF1442 (InterPro:IPR009902)
259593_at	AT1G27970	420.348	186.303	-2.25626	0.00863676	NTF2B (NUCLEAR TRANSPORT FACTOR 2B); Ran GTPase binding / protein transporter
260037_at	AT1G68840	926.169	209.352	-4.42399	0.00440938	RAV2 (REGULATOR OF THE ATPASE OF THE VACUOLAR MEMBRANE); DNA binding / transcription factor
260070_at	AT1G73830	155.901	69.4228	-2.24568	0.0317841	BEE3 (BR ENHANCED EXPRESSION 3); DNA binding / transcription factor
260126_at	AT1G36370	177.088	53.4029	-3.31607	0.00381173	SHM7 (serine hydroxymethyltransferase 7); glycine hydroxymethyltransferase
260130_s_at	AT1G66280;AT1G66270	110.148	28.5733	-3.85492	0.554213	[AT1G66280, glycosyl hydrolase family 1 protein];[AT1G66270, beta-glucosidase (PSR3.2)]
260170_at	AT1G71890	57.3792	23.8522	-2.40561	0.433915	ATSUC5/SUC5 (SUCROSE-PROTON SYMPORTER 5); carbohydrate transmembrane transporter/ sucrose:hydrogen symporter/ sugar:hydrogen ion symporter
260278_at	AT1G80590	15.5631	7.57048	-2.05576	0.670519	WRKY66 (WRKY DNA-binding protein 66); transcription factor
260287_at	AT1G80440	932.329	390.104	-2.38995	0.000161224	kelch repeat-containing F-box family protein
260556_at	AT2G43620	238.352	70.3496	-3.38811	0.496263	chitinase, putative
260564_at	AT2G43810	80.5432	34.0657	-2.36435	0.0755044	small nuclear ribonucleoprotein F, putative / U6 snRNA-associated Sm-like protein, putative / Sm protein F, putative
260656_at	AT1G19380	374.053	139.752	-2.67654	0.173319	similar to unknown protein [Arabidopsis thaliana] (TAIR:AT5G65650.1); similar to unknown [Vitis pseudoreticulata] (GB:ABC69762.1); similar to unnamed protein product [Vitis vinifera] (GB:CAO61173.1); contains InterPro domain Protein of unknown function DUF1195 (InterPro:IPR010608)
260803_at	AT1G78340	26.0609	10.917	-2.38718	0.0793315	ATGSTU22 (Arabidopsis thaliana Glutathione S-transferase (class tau) 22); glutathione transferase
260856_at	AT1G21910	352.466	78.1263	-4.51148	0.121617	AP2 domain-containing transcription factor family protein
260978_at	AT1G53540	55.2978	20.7966	-2.65899	0.577497	17.6 kDa class I small heat shock protein (HSP17.6C-CI) (AA 1-156)
261193_at	AT1G32920	515.658	109.718	-4.69985	0.00646754	similar to unknown protein [Arabidopsis thaliana] (TAIR:AT1G32928.1)
261453_at	AT1G21130	200.502	75.36	-2.66059	0.164493	O-methyltransferase, putative
261459_at	AT1G21100	65.33	14.2864	-4.57288	0.453213	O-methyltransferase, putative
261611_at	AT1G49730	63.2271	30.8441	-2.0499	0.0743097	protein kinase family protein
261648_at	AT1G27730	196.58	36.6163	-5.36866	0.0488156	STZ (SALT TOLERANCE ZINC FINGER); nucleic acid binding / transcription factor/ zinc ion binding
261934_at	AT1G22400	149.289	63.1773	-2.36302	0.242516	ATUGT85A1/UGT85A1 (UDP-GLUCOSYL TRANSFERASE 85A1); UDP-glycosyltransferase/ glucuronosyltransferase/ transferase, transferring glycosyl groups / transferase, transferring hexosyl groups
261947_at	AT1G64470	22.6373	9.93823	-2.2778	0.27988	ubiquitin family protein
262054_s_at	AT1G79930;AT1G79920	389.17	195.137	-1.99434	0.0423316	[AT1G79930, HSP91 (Heat shock protein 91)];[AT1G79920, heat shock protein 70, putative / HSP70, putative]
262491_at	AT1G21650	22.6199	11.1361	-2.03122	0.112772	ATP binding
262543_at	AT1G34245	32.0551	14.9873	-2.13882	0.232125	similar to EPF1 (EPIDERMAL PATTERNING FACTOR 1) [Arabidopsis thaliana] (TAIR:AT2G20875.1); similar to unnamed protein product [Vitis vinifera] (GB:CAO64636.1); contains domain PROKAR_LIPOPROTEIN (PS51257)
262693_at	AT1G62780	406.539	196.624	-2.0676	0.0601428	similar to hypothetical protein [Vitis vinifera] (GB:CAN83165.1)
262930_at	AT1G65690	33.7517	12.6227	-2.67389	0.677099	harpin-induced protein-related / HIN1-related / harpin-responsive protein-related
263046_at	AT2G05380	2046.49	982.049	-2.0839	0.248783	GRP3S (GLYCINE-RICH PROTEIN 3 SHORT ISOFORM)
263216_s_at	AT1G30720;AT1G30730	71.022	35.3864	-2.00704	0.542458	[AT1G30720, FAD-binding domain-containing protein];[AT1G30730, FAD-binding domain-containing protein]
263251_at	AT2G31410	221.206	97.2345	-2.27497	0.0492555	similar to unknown [Populus trichocarpa] (GB:ABK95063.1)
263357_s_at	AT2G07250;AT5G34890;AT3G30455;AT3G32901;AT1G32820;AT2G15210;AT3G47280;AT4G03980;AT2G04950;AT2G15150;AT2G14150;AT2G06450	13.8548	4.3327	-3.19772	0.430674	[AT2G07250, transposable element gene];[AT5G34890, transposable element gene];[AT3G30455, transposable element gene];[AT3G32901, transposable element gene];[AT1G32820, transposable element gene];[AT2G15210, transposable element gene];[AT3G47280, transposable element gene];[AT4G03980, transposable element gene];[AT2G04950, transposable element gene];[AT2G15150, transposable element gene];[AT2G1415…
263379_at	AT2G40140	88.7619	35.4037	-2.50714	0.197084	CZF1/ZFAR1; transcription factor
263443_at	AT2G28630	142.617	33.1564	-4.30133	0.269099	beta-ketoacyl-CoA synthase family protein
263653_at	AT1G04310	27.5204	11.3786	-2.41861	0.108596	ERS2 (ETHYLENE RESPONSE SENSOR 2); receptor
263800_at	AT2G24600	156.646	62.949	-2.48845	0.324792	ankyrin repeat family protein
264000_at	AT2G22500	85.6479	43.0487	-1.98956	0.199114	mitochondrial substrate carrier family protein
264213_at	AT1G65390	60.6428	23.6658	-2.56247	0.463355	ATPP2-A5; carbohydrate binding
264238_at	AT1G54740	195.058	84.103	-2.31928	0.0606541	similar to structural constituent of ribosome [Arabidopsis thaliana] (TAIR:AT1G22110.1); similar to unknown [Populus trichocarpa x Populus deltoides] (GB:ABK96485.1)
264337_at	AT1G70350	53.1011	24.7863	-2.14236	0.0426098	unknown protein
264624_at	AT1G08930	773.947	332.476	-2.32783	0.0099282	ERD6 (EARLY RESPONSE TO DEHYDRATION 6); carbohydrate transmembrane transporter/ sugar:hydrogen ion symporter
264788_at	AT2G17880	77.1843	31.2213	-2.47216	0.131943	DNAJ heat shock protein, putative
265028_at	AT1G24530	223.891	112.84	-1.98415	0.297441	transducin family protein / WD-40 repeat family protein
265048_at	AT1G52050	22.7391	11.1192	-2.04503	0.36819	jacalin lectin family protein
265075_at	AT1G55450	362.86	155.997	-2.32607	0.217928	embryo-abundant protein-related
265208_at	AT2G36690	72.0961	21.6076	-3.3366	0.497926	oxidoreductase, 2OG-Fe(II) oxygenase family protein
265335_at	AT2G18245	27.3769	12.2169	-2.24091	0.173944	similar to unknown protein [Arabidopsis thaliana] (TAIR:AT3G19970.1); similar to unnamed protein product [Vitis vinifera] (GB:CAO22826.1); contains InterPro domain Protein of unknown function DUF829, eukaryotic (InterPro:IPR008547)
265387_at	AT2G20670	977.849	297.461	-3.28731	0.01169	similar to unknown protein [Arabidopsis thaliana] (TAIR:AT4G32480.1); similar to unnamed protein product [Vitis vinifera] (GB:CAO69754.1); contains InterPro domain Protein of unknown function DUF506, plant (InterPro:IPR006502)
265660_at	AT2G25470	61.1418	18.9932	-3.21913	0.6562	leucine-rich repeat family protein
265670_s_at	AT2G32190;AT2G32210	31.3955	13.568	-2.31393	0.213991	[AT2G32190, similar to unknown protein [Arabidopsis thaliana] (TAIR:AT2G32210.1); similar to unknown [Populus trichocarpa] (GB:ABK92801.1); contains domain PD188784 (PD188784)];[AT2G32210, similar to unknown protein [Arabidopsis thaliana] (TAIR:AT2G32190.1); similar to unknown [Populus trichocarpa] (GB:ABK92801.1); contains domain PD188784 (PD188784)]
266017_at	AT2G18690	117.352	49.8803	-2.35267	0.49219	similar to unknown protein [Arabidopsis thaliana] (TAIR:AT2G18680.1); similar to hypothetical protein OsI_029427 [Oryza sativa (indica cultivar-group)] (GB:EAZ08195.1)
266070_at	AT2G18660	59.8949	19.9107	-3.00817	0.683988	EXLB3 (EXPANSIN-LIKE B3 PRECURSOR)
266112_x_at	AT2G02210;AT3G47260	39.5788	19.5978	-2.01956	0.220418	[AT2G02210, transposable element gene];[AT3G47260, transposable element gene]
266165_at	AT2G28190	538.325	182.345	-2.95223	0.288247	CSD2 (COPPER/ZINC SUPEROXIDE DISMUTASE 2); copper, zinc superoxide dismutase
266247_at	AT2G27660	62.3192	30.2366	-2.06105	0.376115	DC1 domain-containing protein
266253_at	AT2G27840	159.211	77.3534	-2.05823	0.182822	HDT4 (histone deacetylase 13)
266256_at	AT2G27710	1225.79	574.225	-2.13469	0.0219413	60S acidic ribosomal protein P2 (RPP2B)
266316_at	AT2G27080	79.6819	19.4337	-4.10019	0.214011	harpin-induced protein-related / HIN1-related / harpin-responsive protein-related
266364_at	AT2G41230	137.985	37.8952	-3.64122	0.454312	unknown protein
266656_at	AT2G25900	483.964	206.114	-2.34804	0.0757578	ATCTH (Arabidopsis thaliana Cys3His zinc finger protein); transcription factor
266658_at	AT2G25735	162.744	43.5158	-3.73989	0.0590113	unknown protein
266876_at	AT2G44820	150.53	74.0664	-2.03237	0.00440426	similar to unnamed protein product [Vitis vinifera] (GB:CAO67279.1)
266992_at	AT2G39200	127.742	28.6734	-4.45508	0.559055	MLO12 (MILDEW RESISTANCE LOCUS O 12); calmodulin binding
266993_at	AT2G39210	288.547	127.618	-2.26102	0.416476	nodulin family protein
267028_at	AT2G38470	210.131	89.4879	-2.34815	0.138131	WRKY33 (WRKY DNA-binding protein 33); transcription factor
267138_s_at	AT2G38230;AT2G38210	1126.75	486.937	-2.31394	0.0293536	[AT2G38230, ATPDX1.1 (PYRIDOXINE BIOSYNTHESIS 1.1); protein heterodimerization];[AT2G38210, PDX1L4 (PUTATIVE PDX1-LIKE PROTEIN 4)]
267230_at	AT2G44080	229.402	85.0042	-2.69871	0.167013	ARL (ARGOS-LIKE)
267238_at	AT2G44130	233.67	117.239	-1.99312	0.0243109	kelch repeat-containing F-box family protein
267260_at	AT2G23130	90.3041	40.0377	-2.25547	0.0455457	AGP17 (ARABINOGALACTAN PROTEIN 17)
267294_at	AT2G23670	802.43	387.114	-2.07285	0.00479839	YCF37 (Arabidopsis homolog of Synechocystis YCF37)
267337_at	AT2G39980	130.773	42.5525	-3.07321	0.15144	transferase family protein
267381_at	AT2G26190	139.526	61.3976	-2.2725	0.06493	calmodulin-binding family protein
267623_at	AT2G39650	39.026	14.4439	-2.70191	0.0037192	similar to unknown protein [Arabidopsis thaliana] (TAIR:AT4G14620.1); similar to unnamed protein product [Vitis vinifera] (GB:CAO69213.1); contains InterPro domain Protein of unknown function DUF506, plant (InterPro:IPR006502)
