# Supplementary material for: Metatranscriptomic Analysis of Multiple Environmental Stresses Identifies RAP2.4 Gene Associated with Arabidopsis Immunity to Botrytis cinerea
Source: Sci Rep. 2019 Nov 18;9:17010. doi: 10.1038/s41598-019-53694-1 (PMC6861241; doi:10.1038/s41598-019-53694-1)
Supplement: Supplementary file 8 — Supplementary information8 [file 41598_2019_53694_MOESM8_ESM.xlsx]

## Sheet: SD4(a) SA Up
Supplementary Dataset 4. (A) Expression levels and fold induction of genes in response to SA selected from wild type samples.
Wt-0: Col-0 wild-type at 0 hpt with SA.					FC: Fold Change.
Wt-3: Col-0 wild-type at 3 hpt with SA.
Probe ID	Locus Identifier	Wt-0	Wt-3	FC	p-value	Annotation
245035_at	AT2G26400	40.0313	2016.09	50.3628	0.0358646	ARD/ATARD3 (ACIREDUCTONE DIOXYGENASE); acireductone dioxygenase [iron(II)-requiring]/ heteroglycan binding / metal ion binding
245046_at	AT2G26510	99.0508	261.827	2.64336	0.00233038	PDE135 (PIGMENT DEFECTIVE EMBRYO 135); transmembrane transporter
245052_at	AT2G26440	93.5166	294.396	3.14807	0.06408	pectinesterase family protein
245056_at	AT2G26480	12.3815	27.6648	2.23436	0.00341068	UDP-glucoronosyl/UDP-glucosyl transferase family protein
245064_at	AT2G39725	15.6777	35.7062	2.27752	0.0475667	complex 1 family protein / LVR family protein
245076_at	AT2G23170	30.9872	383.048	12.3615	0.304423	GH3.3; indole-3-acetic acid amido synthetase
245092_at	AT2G40950	53.0575	127.473	2.40255	0.018549	BZIP17; DNA binding / transcription activator/ transcription factor
245098_at	AT2G40940	134.307	354.233	2.63748	0.0320692	ERS1 (ETHYLENE RESPONSE SENSOR 1); receptor
245117_at	AT2G41560	231.989	496.352	2.13954	0.0351787	ACA4 (AUTO-INHIBITED CA(2+)-ATPASE, ISOFORM 4); calcium-transporting ATPase/ calmodulin binding
245139_at	AT2G45430	19.27	66.5087	3.4514	0.0207792	DNA-binding protein-related
245143_at	AT2G45450	24.3344	52.6632	2.16414	0.00273466	ZPR1 (LITTLE ZIPPER 1); protein binding
245168_at	AT2G33150	718.562	1509.66	2.10094	0.00388096	KAT2/PED1 (PEROXISOME DEFECTIVE 1); acetyl-CoA C-acyltransferase
245172_at	AT2G47540	17.0335	39.956	2.34573	0.0128325	pollen Ole e 1 allergen and extensin family protein
245175_at	AT2G47470	369.756	829.241	2.24267	0.0164912	ATPDIL2-1/MEE30/UNE5 (PDI-LIKE 2-1); thiol-disulfide exchange intermediate
245181_at	AT5G12420	24.8186	198.565	8.00065	0.0161637	similar to unknown protein [Arabidopsis thaliana] (TAIR:AT5G16350.1); similar to unnamed protein product [Vitis vinifera] (GB:CAO48523.1); contains InterPro domain Protein of unknown function UPF0089 (InterPro:IPR004255); contains InterPro domain Protein of unknown function DUF1298 (InterPro:IPR009721)
245197_at	AT1G67800	38.6915	96.391	2.49127	0.0818778	copine-related
245216_at	AT4G16143	158.25	365.748	2.31121	0.00134111	importin alpha-2, putative (IMPA-2)
245255_at	AT4G14110	97.717	197.489	2.02103	0.0131953	COP9 (CONSTITUTIVE PHOTOMORPHOGENIC 9)
245265_at	AT4G14400	492.973	1280.43	2.59737	0.0896643	ACD6 (ACCELERATED CELL DEATH 6); protein binding
245266_at	AT4G17070	83.1877	169.148	2.03333	0.0523871	peptidyl-prolyl cis-trans isomerase
245292_at	AT4G15093	101.856	278.506	2.7343	0.00299636	catalytic LigB subunit of aromatic ring-opening dioxygenase family
245319_at	AT4G16146	18.098	94.0212	5.19512	0.0134946	similar to unknown protein [Arabidopsis thaliana] (TAIR:AT1G69510.2); similar to unknown protein [Arabidopsis thaliana] (TAIR:AT1G69510.1); similar to unknown protein [Arabidopsis thaliana] (TAIR:AT1G69510.3); similar to unnamed protein product [Vitis vinifera] (GB:CAO44882.1); contains InterPro domain Lg106-like (InterPro:IPR012482)
245324_at	AT4G17260	69.4006	142.993	2.06039	0.108571	L-lactate dehydrogenase, putative
245325_at	AT4G14130	69.6119	213.986	3.07398	0.0402903	XTR7 (XYLOGLUCAN ENDOTRANSGLYCOSYLASE 7); hydrolase, acting on glycosyl bonds
245328_at	AT4G14465	23.354	65.0774	2.78656	0.0133132	DNA-binding protein-related
245329_at	AT4G14365	132.857	282.573	2.12689	0.287905	zinc finger (C3HC4-type RING finger) family protein / ankyrin repeat family protein
245340_at	AT4G14420	221.512	520.981	2.35193	0.0220369	lesion inducing protein-related
245365_at	AT4G17720	68.888	146.478	2.12631	0.0325808	RNA recognition motif (RRM)-containing protein
245367_at	AT4G16265	48.3162	98.917	2.04728	0.0522239	DNA-directed RNA polymerase II, putative
245386_at	AT4G14010	81.4288	276.239	3.3924	0.00515054	RALFL32 (RALF-LIKE 32)
245393_at	AT4G16260	63.5378	212.909	3.3509	0.116042	glycosyl hydrolase family 17 protein
245428_at	AT4G17570	35.1519	84.5667	2.40575	0.107965	zinc finger (GATA type) family protein
245432_at	AT4G17100	48.5002	147.155	3.0341	0.0402071	serine protease protein -related, expressed pseudogene, blastp match of 64% identity and 1.9e-114 P-value to GP|29367523|gb|AAO72617.1||AY224498 putative serine protease-like protein {Oryza sativa (japonica cultivar-group)}
245433_at	AT4G17140	65.7408	189.533	2.88303	0.0138576	pleckstrin homology (PH) domain-containing protein
245434_at	AT4G17140	28.4124	66.7834	2.3505	0.0202925	pleckstrin homology (PH) domain-containing protein
245466_at	AT4G16600	11.0438	23.1211	2.09359	0.0242951	glycogenin glucosyltransferase (glycogenin)-related
245484_at	AT4G16210	74.9716	169.653	2.26289	0.00935263	enoyl-CoA hydratase/isomerase family protein
245523_at	AT4G15910	62.8807	139.734	2.22221	0.0307575	ATDI21 (Arabidopsis thaliana drought-induced 21)
245540_at	AT4G15230	25.9018	58.13	2.24424	0.0088529	ATPDR2/PDR2 (PLEIOTROPIC DRUG RESISTANCE 2); ATPase, coupled to transmembrane movement of substances
245550_at	AT4G15330	11.7557	27.8817	2.37176	0.0277549	CYP705A1 (cytochrome P450, family 705, subfamily A, polypeptide 1); oxygen binding
245561_at	AT4G15500	33.3865	84.298	2.52492	0.102093	UGT84A4; UDP-glycosyltransferase/ sinapate 1-glucosyltransferase/ transferase, transferring glycosyl groups / transferase, transferring hexosyl groups
245562_at	AT4G15520	71.6673	182.088	2.54074	0.0755189	tRNA/rRNA methyltransferase (SpoU) family protein
245567_at	AT4G14630	14.207	33.2801	2.34252	0.0424268	GLP9 (GERMIN-LIKE PROTEIN 9); manganese ion binding / metal ion binding / nutrient reservoir
245599_at	AT4G14220	51.411	148.194	2.88252	0.022254	zinc finger (C3HC4-type RING finger) family protein
245611_at	AT4G14390	24.7425	99.7539	4.03168	0.0393304	ankyrin repeat family protein
245637_at	AT1G25230	134.516	302.122	2.24599	0.166247	purple acid phosphatase family protein
245688_at	AT1G28290	250.187	677.182	2.7067	0.0119201	AGP31 (ARABINOGALACTAN-PROTEIN 31); structural constituent of cell wall
245694_at	AT5G04170	60.6059	165.057	2.72346	0.0302527	calcium-binding EF hand family protein
245736_at	AT1G73330	342.392	1868.01	5.45577	0.00818206	ATDR4 (Arabidopsis thaliana drought-repressed 4)
245742_at	AT1G44170	110.681	222.608	2.01126	0.0123261	ALDH3H1 (ALDEHYDE DEHYDROGENASE 4); 3-chloroallyl aldehyde dehydrogenase/ aldehyde dehydrogenase (NAD)
245746_at	AT1G51070	129.037	301.291	2.33492	0.0256785	basic helix-loop-helix (bHLH) family protein
245767_at	AT1G33610	10.7993	31.8737	2.95146	0.0116857	leucine-rich repeat family protein
245784_at	AT1G32190	20.6436	74.7873	3.62277	0.00265471	similar to unknown protein [Arabidopsis thaliana] (TAIR:AT2G24320.1); similar to unnamed protein product [Vitis vinifera] (GB:CAO63335.1); contains InterPro domain Alpha/beta hydrolase fold-1 (InterPro:IPR000073)
245817_at	AT1G26160	84.4016	174.696	2.06982	0.00604132	metal-dependent phosphohydrolase HD domain-containing protein
245874_at	no_match	14.0679	101.846	7.23961	0.000274794	no_match
245889_at	AT5G09480	8.48641	55.7975	6.57492	0.00263721	hydroxyproline-rich glycoprotein family protein
245904_at	AT5G11110	29.8805	68.1453	2.28059	0.00374784	ATSPS2F/SPS1 (SUCROSE PHOSPHATE SYNTHASE 1); sucrose-phosphate synthase
245911_at	AT5G19690	221.209	481.462	2.1765	0.0260351	STT3A (STAUROSPORIN AND TEMPERATURE SENSITIVE 3-LIKE A); oligosaccharyl transferase
245937_at	AT5G19750	127.702	329.02	2.57646	0.00511242	peroxisomal membrane 22 kDa family protein
245941_at	AT5G19820	162.763	349.761	2.14889	0.0140388	EMB2734 (EMBRYO DEFECTIVE 2734); lyase
245977_at	AT5G13110	133.377	463.745	3.47696	0.0224926	G6PD2 (GLUCOSE-6-PHOSPHATE DEHYDROGENASE 2); glucose-6-phosphate dehydrogenase
245991_at	AT5G20660	86.4119	192.767	2.2308	0.0931926	24 kDa vacuolar protein, putative
245993_at	AT5G20700	238.768	534.53	2.2387	0.011948	senescence-associated protein-related
246001_at	AT5G20790	15.9079	229.637	14.4354	0.0144217	similar to unknown protein [Arabidopsis thaliana] (TAIR:AT3G43110.1)
246035_at	AT5G08300	330.507	709.348	2.14624	0.0338107	succinyl-CoA ligase (GDP-forming) alpha-chain, mitochondrial, putative / succinyl-CoA synthetase, alpha chain, putative / SCS-alpha, putative
246042_at	AT5G19440	205.371	984.276	4.79268	0.0713179	cinnamyl-alcohol dehydrogenase, putative (CAD)
246055_at	AT5G08380	61.9333	237.79	3.83945	0.0373216	ATAGAL1 (ARABIDOPSIS THALIANA ALPHA-GALACTOSIDASE 1); alpha-galactosidase
246071_at	AT5G20150	71.2593	288.66	4.05084	0.0153048	SPX (SYG1/Pho81/XPR1) domain-containing protein
246098_at	AT5G20400	64.4107	260.197	4.03965	0.100778	oxidoreductase, 2OG-Fe(II) oxygenase family protein
246103_at	AT5G28640	16.0624	60.1086	3.74219	0.001567	AN3 (ANGUSITFOLIA3)
246143_at	AT5G19980	70.5461	409.414	5.8035	0.00513992	integral membrane family protein
246149_at	AT5G19890	14.86	30.9544	2.08307	0.054533	peroxidase, putative
246150_at	AT5G19930	74.9774	161.085	2.14845	0.0255723	integral membrane family protein
246188_at	AT5G21050	9.73921	27.7857	2.85297	0.116399	similar to unknown protein [Arabidopsis thaliana] (TAIR:AT5G64090.1); similar to unnamed protein product [Vitis vinifera] (GB:CAO67384.1)
246197_at	AT4G37010	12.0632	39.8977	3.30738	0.015097	caltractin, putative / centrin, putative
246212_at	AT4G36930	19.4772	49.1286	2.52237	0.0269493	SPT (SPATULA); DNA binding / transcription factor
246219_at	AT4G36760	91.3894	249.304	2.72793	0.0263671	ATAPP1 (aminopeptidase P1)
246252_s_at	AT4G37070;AT4G37060	3.70632	42.3869	11.4364	0.0919958	[AT4G37070, PLA IVA/PLP1; nutrient reservoir];[AT4G37060, PLA IVB/PLP5 (Patatin-like protein 5); nutrient reservoir]
246288_at	AT1G31850	52.8585	147.129	2.78345	0.0242745	dehydration-responsive protein, putative
246293_at	AT3G56710	59.4186	144.153	2.42606	0.100296	SIB1 (SIGMA FACTOR BINDING PROTEIN 1); binding
246305_at	AT3G51890	46.1733	130.586	2.82817	0.0235667	protein binding / protein transporter/ structural molecule
246320_at	AT1G16560	94.5514	389.637	4.1209	0.00564758	Per1-like family protein
246327_at	AT1G16670	49.3051	145.751	2.95611	0.00291356	protein kinase family protein
246343_at	AT3G56720	27.8873	56.3357	2.02012	0.0823775	similar to unnamed protein product [Vitis vinifera] (GB:CAO63033.1)
246375_at	AT1G51830	6.02513	47.9478	7.95796	0.060174	ATP binding / kinase/ protein serine/threonine kinase
246393_at	AT1G58150	21.8116	55.0169	2.52237	0.00129254	unknown protein
246410_at	no_match	35.2051	71.0742	2.01886	0.0102845	no_match
246481_s_at	AT5G15960;AT5G15970	112.247	450.977	4.01773	0.0390949	[AT5G15960, KIN1];[AT5G15970, KIN2 (COLD-RESPONSIVE 6.6)]
246505_at	AT5G16250	125.82	271.234	2.15574	0.0825642	similar to unknown protein [Arabidopsis thaliana] (TAIR:AT3G02640.1); similar to unnamed protein product [Vitis vinifera] (GB:CAO50168.1)
246550_at	AT5G14920	261.333	934.344	3.5753	0.023495	gibberellin-regulated family protein
246565_at	AT5G15530	44.745	139.091	3.10853	0.00967039	BCCP2 (biotin carboxyl carrier protein 2); biotin binding
246580_at	AT1G31770	63.9129	128.923	2.01717	0.0340524	ABC transporter family protein
246600_at	AT5G14930	20.3546	48.6461	2.38993	0.0647774	SAG101 (SENESCENCE-ASSOCIATED GENE 101); triacylglycerol lipase
246601_at	AT1G31710	91.4104	232.078	2.53886	0.0361981	copper amine oxidase, putative
246602_at	AT1G31710	23.821	64.5476	2.70969	0.0782292	copper amine oxidase, putative
246606_at	no_match	8.89415	19.7305	2.21836	0.457985	no_match
246631_at	AT1G50740	106.784	247.779	2.32038	0.0053408	similar to unknown protein [Arabidopsis thaliana] (TAIR:AT3G20510.1); similar to unnamed protein product [Vitis vinifera] (GB:CAO38976.1); contains InterPro domain Protein of unknown function UPF0136, Transmembrane; (InterPro:IPR005349)
246653_at	AT5G35200	98.8991	219.403	2.21846	0.0245303	epsin N-terminal homology (ENTH) domain-containing protein
246683_at	AT5G33300	14.0624	28.2858	2.01146	0.0216838	chromosome-associated kinesin-related
246744_at	AT5G27760	227.489	585.313	2.57292	0.142561	hypoxia-responsive family protein
246755_at	AT5G27920	58.8067	163.77	2.78489	0.0250081	F-box family protein
246778_at	AT5G27450	53.184	145.125	2.72873	0.00412335	MK/MVK; mevalonate kinase
246785_at	AT5G27380	193.431	403.075	2.08382	0.0070484	GSH2/GSHB (GLUTATHIONE SYNTHETASE 2); glutathione synthase
246791_at	AT5G27280	48.6834	135.689	2.78717	0.0148911	zinc finger (DNL type) family protein
246829_at	AT5G26570	110.993	309.483	2.78831	0.00505503	PWD (PHOSPHOGLUCAN WATER DIKINASE); catalytic
246830_at	AT5G26360	221.462	616.072	2.78184	0.00206494	chaperonin, putative
246831_at	AT5G26340	51.3228	331.718	6.46336	0.15173	MSS1 (SUGAR TRANSPORT PROTEIN 13); carbohydrate transmembrane transporter/ hexose:hydrogen symporter/ high-affinity hydrogen:glucose symporter/ sugar:hydrogen ion symporter
246836_s_at	AT5G27960;AT5G26650	6.83838	22.428	3.27973	0.0530481	[AT5G27960, MADS-box protein (AGL90)];[AT5G26650, AGL36; DNA binding / transcription factor]
246842_at	AT5G26731	10.8478	29.8658	2.75316	0.410074	unknown protein
246855_at	AT5G26280	92.1436	518.414	5.62615	0.0298265	meprin and TRAF homology domain-containing protein / MATH domain-containing protein
246861_at	AT5G25890	37.0494	103.95	2.80573	0.0528144	IAA28 (IAA-ALANINE RESISTANT 2); transcription factor
246870_at	AT5G26030	138.95	332.727	2.39457	0.156369	FC1 (FERROCHELATASE 1); ferrochelatase
246888_at	AT5G26270	67.0598	226.12	3.37191	0.00942361	unknown protein
246902_at	AT5G25640	18.253	48.0274	2.6312	0.0129116	similar to rhomboid family protein [Arabidopsis thaliana] (TAIR:AT5G25752.1); similar to unnamed protein product [Vitis vinifera] (GB:CAO44068.1); contains InterPro domain Peptidase S54, rhomboid; (InterPro:IPR002610)
246911_at	AT5G25810	19.2206	47.4096	2.4666	0.00632854	TNY (TINY); DNA binding / transcription factor
246919_at	AT5G25460	663.607	1630.65	2.45725	0.0194863	similar to unknown protein [Arabidopsis thaliana] (TAIR:AT5G11420.1); similar to unknown [Ricinus communis] (GB:CAB02653.1); contains InterPro domain Protein of unknown function DUF642 (InterPro:IPR006946)
246935_at	AT5G25350	150.263	575.219	3.82809	0.0293361	EBF2 (EIN3-BINDING F BOX PROTEIN 2)
246974_at	no_match	26.0778	58.2335	2.23307	0.0536351	no_match
246978_at	AT5G24910	10.4077	26.3666	2.53339	0.00936146	CYP714A1 (cytochrome P450, family 714, subfamily A, polypeptide 1); oxygen binding
247007_at	AT5G67500	249.043	582.239	2.33791	0.0405703	porin, putative
247023_at	AT5G67060	7.70306	40.2395	5.22384	0.100486	HEC1 (HECATE 1); transcription factor
247059_at	AT5G66690	59.2568	125.831	2.12349	0.135925	UGT72E2; UDP-glycosyltransferase/ coniferyl-alcohol glucosyltransferase/ transferase, transferring glycosyl groups
247101_at	AT5G66530	315.069	836.512	2.65501	0.00954948	aldose 1-epimerase family protein
247136_at	AT5G66170	34.8267	158.156	4.54123	0.00156465	similar to unknown protein [Arabidopsis thaliana] (TAIR:AT2G17850.1); similar to unnamed protein product [Vitis vinifera] (GB:CAO48196.1); contains InterPro domain Rhodanese-like (InterPro:IPR001763)
247147_at	AT5G65630	109.592	247.862	2.26168	0.0124827	GTE7 (GLOBAL TRANSCRIPTION FACTOR GROUP E 7); DNA binding
247148_at	AT5G65670	249.499	674.126	2.70192	0.00242809	IAA9 (indoleacetic acid-induced protein 9); transcription factor
247151_at	AT5G65640	56.2662	201.788	3.58631	0.0884246	BHLH093 (BETA HLH PROTEIN 93); DNA binding / transcription factor
247179_at	AT5G65320	13.9624	36.0828	2.58428	0.444186	basic helix-loop-helix (bHLH) family protein
247189_at	AT5G65390	132.291	307.018	2.32078	0.038215	AGP7 (Arabinogalactan protein 7)
247191_at	AT5G65310	57.0499	114.697	2.01047	0.0919733	ATHB5 (ARABIDOPSIS THALIANA HOMEOBOX PROTEIN 5); transcription factor
247199_at	AT5G65210	70.6505	152.324	2.15603	0.0170142	TGA1; DNA binding / calmodulin binding / transcription factor
247210_at	AT5G65020	157.005	686.57	4.37293	0.00604812	ANNAT2 (ANNEXIN ARABIDOPSIS 2); calcium ion binding / calcium-dependent phospholipid binding
247212_at	AT5G65040	23.3893	57.4541	2.45643	0.0154886	senescence-associated protein-related
247216_at	AT5G64860	39.5153	142.924	3.61692	0.0399913	DPE1 (DISPROPORTIONATING ENZYME); 4-alpha-glucanotransferase
247246_at	AT5G64620	97.2434	248.738	2.55789	0.00628499	C/VIF2 (CELL WALL / VACUOLAR INHIBITOR OF FRUCTOSIDASE 2); pectinesterase inhibitor
247275_at	AT5G64370	118.568	325.587	2.74599	0.00832656	BETA-UP (BETA-UREIDOPROPIONASE); beta-ureidopropionase
247283_at	AT5G64250	166.758	648.375	3.88813	0.271733	2-nitropropane dioxygenase family / NPD family
247297_at	AT5G64100	55.207	427.176	7.73772	0.0261855	peroxidase, putative
247319_at	AT5G64050	38.7494	146.397	3.77806	0.0044602	ATERS/ERS/OVA3 (OVULE ABORTION 3); glutamate-tRNA ligase
247329_at	AT5G64150	21.0865	44.9549	2.13193	0.00649974	methylase family protein
247348_at	AT5G63810	25.5264	85.3671	3.34427	0.00420789	BGAL10 (beta-galactosidase 10); beta-galactosidase
247359_at	AT5G63560	15.8616	46.9463	2.95974	0.0122783	transferase family protein
247362_at	AT5G63140	47.9112	101.864	2.12609	0.0236629	ATPAP29/PAP29 (purple acid phosphatase 29); acid phosphatase/ protein serine/threonine phosphatase
247385_at	AT5G63420	40.6575	96.672	2.37772	0.0147683	EMB2746 (EMBRYO DEFECTIVE 2746); catalytic
247386_at	AT5G63420	61.5572	162.143	2.63402	0.0214278	EMB2746 (EMBRYO DEFECTIVE 2746); catalytic
247396_at	AT5G62930	43.7898	95.2182	2.17444	0.0297306	GDSL-motif lipase/hydrolase family protein
247407_at	AT5G62900	28.9475	95.0777	3.28449	0.0565114	similar to unknown protein [Arabidopsis thaliana] (TAIR:AT5G50090.1); similar to Os09g0381600 [Oryza sativa (japonica cultivar-group)] (GB:NP_001063061.1); similar to unnamed protein product [Vitis vinifera] (GB:CAO40951.1)
247436_at	AT5G62530	84.8554	196.58	2.31665	0.0115407	ALDH12A1 (Aldehyde dehydrogenase 12A1); 1-pyrroline-5-carboxylate dehydrogenase/ 3-chloroallyl aldehyde dehydrogenase
247443_at	AT5G62720	116.586	700.466	6.00812	0.00133381	integral membrane HPP family protein
247444_at	AT5G62630	66.654	171.018	2.56576	0.0771354	HIPL2 (HIPL2 PROTEIN PRECURSOR); catalytic
247477_at	AT5G62340	27.008	119.175	4.4126	0.0110831	invertase/pectin methylesterase inhibitor family protein
247493_at	AT5G61900	40.0652	88.0157	2.19681	0.0437703	BON1 (BONZAI1); calcium-dependent phospholipid binding
247494_at	AT5G61790	526.284	1478.49	2.80929	0.0105084	calnexin 1 (CNX1)
247495_at	AT5G61760	35.3094	81.4995	2.30815	0.0176055	ATIPK2BETA (Arabidopsis thaliana inositol hexakisphosphate 2beta); inositol or phosphatidylinositol kinase
247517_at	AT5G61780	158.895	323.808	2.03788	0.0396983	tudor domain-containing protein / nuclease family protein
247522_at	AT5G61340	47.1733	96.2073	2.03944	0.114788	similar to unknown protein [Arabidopsis thaliana] (TAIR:AT1G26650.1); similar to hypothetical protein [Vitis vinifera] (GB:CAN78131.1)
247525_at	AT5G61380	28.213	167.687	5.9436	0.00365091	TOC1 (TIMING OF CAB EXPRESSION 1); transcription regulator
247529_at	AT5G61520	91.927	247.237	2.68949	0.0181198	hexose transporter, putative
247545_at	AT5G61530	85.9183	205.374	2.39034	0.0215745	small G protein family protein / RhoGAP family protein
247551_at	AT5G60980	44.2385	92.0416	2.08058	0.00270817	nuclear transport factor 2 (NTF2) family protein / RNA recognition motif (RRM)-containing protein
247555_at	AT5G61020	164.986	449.311	2.72334	0.0179468	ECT3 (evolutionary conserved C-terminal 3)
247573_at	AT5G61160	40.7908	100.512	2.46409	0.116841	AACT1 (ANTHOCYANIN 5-AROMATIC ACYLTRANSFERASE 1); transferase
247593_at	AT5G60790	300.753	722.91	2.40366	0.0181975	ATGCN1 (Arabidopsis thaliana general control non-repressible 1)
247604_at	AT5G60950	52.5925	144.648	2.75034	0.0491429	COBL5 (COBRA-LIKE PROTEIN 5 PRECURSOR)
247632_at	AT5G60460	37.9932	139.425	3.66974	0.0140238	sec61beta family protein
247642_at	AT5G60590	43.7131	89.0738	2.03769	0.00288565	yrdC protein-related
247667_at	AT5G60150	17.8016	38.7666	2.1777	0.557449	similar to unnamed protein product [Vitis vinifera] (GB:CAO21780.1)
247678_at	AT5G59520	36.7926	308.601	8.38759	0.018777	ZIP2 (ZINC TRANSPORTER 2 PRECURSOR); transferase, transferring glycosyl groups / zinc ion transmembrane transporter
247755_at	AT5G59090	18.9233	177.588	9.3846	0.00752365	ATSBT4.12; subtilase
247776_at	AT5G58700	19.9204	54.3826	2.72999	0.000840917	phosphoinositide-specific phospholipase C family protein
247786_at	AT5G58600	20.9861	71.1009	3.388	0.0202129	PMR5 (POWDERY MILDEW RESISTANT 5)
247870_at	AT5G57580	58.8292	197.4	3.35547	0.00182193	calmodulin-binding protein
247881_at	AT5G57700	36.257	111.505	3.07542	0.011673	BNR/Asp-box repeat family protein
247907_at	AT5G57460	93.6546	196.502	2.09816	0.0496272	protein binding / protein transporter
247937_at	AT5G57110	30.7393	143.94	4.6826	0.000500793	ACA8 (AUTOINHIBITED CA2+ -ATPASE, ISOFORM 8); calcium-transporting ATPase/ calmodulin binding
247951_at	AT5G57240	17.1994	45.8984	2.6686	0.0831947	oxysterol-binding family protein
247955_at	AT5G56950	66.3572	151.212	2.27876	0.151895	NAP1;3/NFA3 (NUCLEOSOME ASSEMBLY PROTEIN1;3); DNA binding
247965_at	AT5G56540	44.5458	385.453	8.65295	0.0162906	AGP14 (ARABINOGALACTAN PROTEIN 14)
247966_at	AT5G56610	19.002	59.2203	3.11653	0.0154832	dual specificity protein phosphatase family protein
247983_at	AT5G56630	105.427	334.104	3.16905	0.0479005	phosphofructokinase family protein
247989_at	AT5G56350	164.669	503.502	3.05766	0.138555	pyruvate kinase, putative
248003_at	AT5G56220	26.5985	61.2591	2.3031	0.0495071	nucleoside-triphosphatase/ nucleotide binding
248055_at	AT5G55830	6.82729	19.1545	2.80558	0.562483	lectin protein kinase, putative
248062_at	AT5G55450	104.246	567.246	5.44143	0.0245307	protease inhibitor/seed storage/lipid transfer protein (LTP) family protein
248092_at	AT5G55170	35.3148	94.3465	2.67158	0.0206199	SUM3 (SMALL UBIQUITIN-LIKE MODIFIER 3)
248134_at	AT5G54860	92.795	229.326	2.47131	0.0705502	integral membrane transporter family protein
248139_at	AT5G54970	96.1264	316.727	3.29491	0.0371128	similar to unknown protein [Arabidopsis thaliana] (TAIR:AT4G26960.1)
248144_at	AT5G54800	102.319	259.61	2.53726	0.0523158	GPT1 (glucose-6-phosphate transporter 1); antiporter/ glucose-6-phosphate transmembrane transporter
248169_at	AT5G54610	126.696	268.486	2.11913	0.15022	ANK (ANKYRIN); protein binding
248176_at	AT5G54650	20.747	45.9161	2.21315	0.127204	Fh5 (FORMIN HOMOLOGY5); actin binding
248249_at	AT5G53140	116.619	244.676	2.09807	0.0277017	protein phosphatase 2C, putative / PP2C, putative
248267_at	AT5G53460	567.985	1585.76	2.79191	0.0332326	GLT1 (NADH-dependent glutamate synthase 1 gene)
248268_at	AT5G53480	100.757	222.215	2.20546	0.00436246	importin beta-2, putative
248276_at	AT5G53550	255.575	551.787	2.159	0.0797267	YSL3 (YELLOW STRIPE LIKE 3); oligopeptide transporter
248309_at	AT5G52540	96.4043	193.571	2.00791	0.0198508	similar to unknown protein [Arabidopsis thaliana] (TAIR:AT5G24000.1); similar to unnamed protein product [Vitis vinifera] (GB:CAO49471.1); contains InterPro domain Protein of unknown function DUF819 (InterPro:IPR008537)
248319_at	AT5G52710	16.5181	44.6007	2.70011	0.0487497	heavy-metal-associated domain-containing protein
248327_at	AT5G52750	60.9906	142.643	2.33877	0.15347	heavy-metal-associated domain-containing protein
248330_at	AT5G52810	53.5411	348.709	6.51293	0.0633596	ornithine cyclodeaminase/mu-crystallin family protein
248366_at	AT5G52510	65.7402	143.53	2.18329	0.00165566	scarecrow-like transcription factor 8 (SCL8)
248380_at	AT5G51820	135.634	288.03	2.12359	< 0.0001	PGM (PHOSPHOGLUCOMUTASE)
248381_at	AT5G51830	33.2762	262.811	7.89788	0.154047	pfkB-type carbohydrate kinase family protein
248421_at	AT5G51510	80.7129	199.685	2.47402	0.00927657	similar to Os10g0508600 [Oryza sativa (japonica cultivar-group)] (GB:NP_001065024.1); similar to unknown protein [Oryza sativa (japonica cultivar-group)] (GB:AAM94931.1); similar to expressed protein [Oryza sativa (japonica cultivar-group)] (GB:AAP54551.2)
248474_at	AT5G50850	454.157	1042.27	2.29495	0.014628	MAB1 (MACCI-BOU); pyruvate dehydrogenase (acetyl-transferring)
248511_at	AT5G50375	71.1808	259.723	3.64878	0.00459544	CPI1 (CYCLOPROPYL ISOMERASE)
248521_s_at	AT5G50630;AT5G50520	100.687	241.029	2.39383	0.00984668	[AT5G50630, nodulin family protein];[AT5G50520, nodulin family protein]
248528_at	AT5G50760	41.7953	137.676	3.29406	0.0828217	auxin-responsive family protein
248570_at	AT5G49780	7.0125	15.5791	2.22161	0.124729	ATP binding / kinase/ protein serine/threonine kinase
248592_at	AT5G49280	36.332	101.686	2.79878	0.0222438	hydroxyproline-rich glycoprotein family protein
248613_at	AT5G49555	49.6336	111.05	2.23739	0.0431887	amine oxidase-related
248615_at	AT5G49570	75.337	219.641	2.91544	0.0466206	ATPNG1 (ARABIDOPSIS THALIANA PEPTIDE-N-GLYCANASE 1); catalytic/ peptide-N4-(N-acetyl-beta-glucosaminyl)asparagine amidase
248690_at	AT5G48230	113.695	270.824	2.38202	0.0046082	ACAT2/EMB1276 (ACETOACETYL-COA THIOLASE 2); acetyl-CoA C-acetyltransferase
248698_at	AT5G48380	147.689	527.167	3.56944	0.0349261	leucine-rich repeat family protein / protein kinase family protein
248717_at	AT5G48175	11.2773	40.6591	3.60539	0.0106988	unknown protein
248718_at	AT5G47770	145.829	391.947	2.68771	< 0.0001	FPS1 (FARNESYL DIPHOSPHATE SYNTHASE 1); dimethylallyltranstransferase/ geranyltranstransferase
248732_at	AT5G48070	14.4429	30.7253	2.12736	0.213475	ATXTH20 (XYLOGLUCAN ENDOTRANSGLUCOSYLASE/HYDROLASE 20); hydrolase, acting on glycosyl bonds
248744_at	AT5G48250	26.2915	65.0897	2.47569	0.0414099	zinc finger (B-box type) family protein
248763_at	AT5G47550	262.541	804.752	3.06524	0.0164092	cysteine protease inhibitor, putative / cystatin, putative
248787_at	AT5G47420	63.943	133.359	2.08559	0.0377459	similar to unknown protein [Arabidopsis thaliana] (TAIR:AT4G17420.1); similar to hypothetical protein 31.t00054 [Brassica oleracea] (GB:ABD65092.1); contains InterPro domain Protein of unknown function DUF124 (InterPro:IPR002838); contains InterPro domain Tryptophan RNA-binding attenuator protein-like (InterPro:IPR016031)
248813_at	AT5G46860	104.847	226.437	2.15969	0.0100255	VAM3 (syntaxin 22); SNAP receptor
248820_at	AT5G47060	43.2223	119.454	2.7637	0.0111047	senescence-associated protein-related
248833_at	AT5G47120	414.218	1221.05	2.94784	0.0183359	ATBI-1 (ARABIDOPSIS BAX INHIBITOR 1)
248889_at	AT5G46230	16.4736	83.8719	5.09128	0.0355892	similar to unknown protein [Arabidopsis thaliana] (TAIR:AT1G09310.1); similar to unnamed protein product [Vitis vinifera] (GB:CAO14438.1); contains InterPro domain Protein of unknown function DUF538 (InterPro:IPR007493)
248895_at	AT5G46330	35.3795	83.0238	2.34666	0.0254015	FLS2 (FLAGELLIN-SENSITIVE 2); ATP binding / kinase/ protein binding / protein serine/threonine kinase/ transmembrane receptor protein serine/threonine kinase
248916_at	AT5G45840	8.58328	17.3666	2.0233	0.0519914	leucine-rich repeat transmembrane protein kinase, putative
248941_s_at	AT5G45460;AT5G45470	22.9452	79.5407	3.46656	0.000600807	[AT5G45460, similar to unknown protein [Arabidopsis thaliana] (TAIR:AT5G45470.1); similar to unnamed protein product [Vitis vinifera] (GB:CAO39193.1)];[AT5G45470, similar to unknown protein [Arabidopsis thaliana] (TAIR:AT5G45530.1); similar to unknown protein [Arabidopsis thaliana] (TAIR:AT5G45540.1); similar to unknown protein [Arabidopsis thaliana] (TAIR:AT5G45460.1); similar to unnamed protein…
248942_at	AT5G45480	65.5157	266.567	4.06874	0.0173039	similar to unknown protein [Arabidopsis thaliana] (TAIR:AT5G45470.1); similar to unknown protein [Arabidopsis thaliana] (TAIR:AT5G45530.1); similar to unknown protein [Arabidopsis thaliana] (TAIR:AT5G45540.1); similar to unnamed protein product [Vitis vinifera] (GB:CAO39193.1); contains InterPro domain Protein of unknown function DUF594 (InterPro:IPR007658)
248943_s_at	AT5G45490;AT5G45440	44.1842	132.578	3.00058	0.179235	[AT5G45490, disease resistance protein-related];[AT5G45440, disease resistance protein-related]
248944_at	AT5G45500	108.317	757.155	6.99018	0.00046755	similar to unknown protein [Arabidopsis thaliana] (TAIR:AT5G45520.1); similar to unnamed protein product [Vitis vinifera] (GB:CAO43141.1); similar to Os01g0799000 [Oryza sativa (japonica cultivar-group)] (GB:NP_001044526.1); contains domain SSF52047 (SSF52047); contains domain G3DSA:3.80.10.10 (G3DSA:3.80.10.10)
248945_at	AT5G45510	171.289	941.387	5.49591	0.00899599	leucine-rich repeat family protein
248971_at	AT5G45000	10.24	41.0426	4.00807	0.0103908	transmembrane receptor
248978_at	AT5G45070	21.1707	381.32	18.0116	0.0552955	ATPP2-A8 (Phloem protein 2-A8); transmembrane receptor
248981_at	AT5G45110	123.395	597.739	4.84413	0.0391473	NPR3 (NPR1-LIKE PROTEIN 3); protein binding
249021_at	AT5G44820	23.339	82.8399	3.54942	0.0493496	similar to unknown protein [Arabidopsis thaliana] (TAIR:AT4G19970.1); similar to unnamed protein product [Vitis vinifera] (GB:CAO46707.1); contains domain PTHR10483:SF6 (PTHR10483:SF6); contains domain PTHR10483 (PTHR10483)
249023_at	AT5G44850	12.2125	30.3443	2.4847	0.121711	similar to F-box family protein [Arabidopsis thaliana] (TAIR:AT1G05080.1); contains InterPro domain FBD (InterPro:IPR013596); contains InterPro domain FBD-like (InterPro:IPR006566)
249027_at	AT5G44790	88.0926	191.29	2.17146	0.0186306	RAN1 (RESPONSIVE-TO-ANTAGONIST1); ATPase, coupled to transmembrane movement of ions, phosphorylative mechanism
249033_at	AT5G44920	23.7429	170.636	7.18681	0.00404114	Toll-Interleukin-Resistance (TIR) domain-containing protein
249042_at	AT5G44350	7.19427	29.5483	4.10719	0.046147	ethylene-responsive nuclear protein -related
249044_at	AT5G44370	31.6967	100.181	3.16061	0.0215108	transporter-related
249045_at	AT5G44380	83.3237	264.052	3.16899	0.0504929	FAD-binding domain-containing protein
249049_at	AT5G44340	972.462	1955.97	2.01136	0.102032	TUB4 (tubulin beta-4 chain)
249055_at	AT5G44460	24.5612	97.626	3.97481	0.00691298	calcium-binding protein, putative
249057_at	AT5G44480	24.0257	85.0146	3.53849	0.00950037	DUR (DEFECTIVE UGE IN ROOT); catalytic
249063_at	AT5G44110	94.1374	344.463	3.65915	0.00142831	POP1
249078_at	AT5G44070	196.533	542.743	2.76159	0.0440377	CAD1 (CADMIUM SENSITIVE 1)
249096_at	AT5G43910	16.0368	108.547	6.76859	0.02507	pfkB-type carbohydrate kinase family protein
249107_at	AT5G43680	17.2224	36.7075	2.13138	0.0606444	similar to unnamed protein product [Vitis vinifera] (GB:CAO71288.1)
249112_at	AT5G43780	121.623	384.239	3.15927	0.0183677	APS4
249130_at	AT5G43100	39.7566	104.521	2.62901	0.046284	aspartyl protease family protein
249152_s_at	AT5G43350;AT5G43370	66.2329	402.509	6.07718	0.080126	[AT5G43350, ATPT1 (PHOSPHATE TRANSPORTER 1); carbohydrate transmembrane transporter/ phosphate transmembrane transporter/ sugar:hydrogen ion symporter];[AT5G43370, APT1/PHT1;2/PHT2 (PHOSPHATE TRANSPORTER 2); carbohydrate transmembrane transporter/ inorganic phosphate transmembrane transporter/ phosphate transmembrane transporter/ sugar:hydrogen ion symporter]
249178_at	AT5G42890	118.848	342.128	2.8787	0.00414728	sterol carrier protein 2 (SCP-2) family protein
249187_at	AT5G43060	163.755	699.452	4.27132	0.0126849	cysteine proteinase, putative / thiol protease, putative
249204_at	AT5G42570	50.3593	147.577	2.93048	0.000896339	similar to unknown protein [Arabidopsis thaliana] (TAIR:AT1G11905.1); similar to unnamed protein product [Vitis vinifera] (GB:CAO24012.1); contains InterPro domain B-cell receptor-associated 31-like; (InterPro:IPR008417)
249220_at	AT5G42420	54.095	162.535	3.00462	0.0322891	transporter-related
249258_at	AT5G41650	23.0649	52.1628	2.26156	0.0674438	lactoylglutathione lyase family protein / glyoxalase I family protein
249266_at	AT5G41670	84.9828	612.149	7.20321	0.105234	6-phosphogluconate dehydrogenase family protein
249289_at	AT5G41040	26.4619	317.067	11.982	0.0439692	transferase family protein
249290_at	AT5G41060	45.8054	96.7634	2.11249	0.00092847	zinc finger (DHHC type) family protein
249295_at	AT5G41280	24.731	246.754	9.97753	0.0295281	Identical to Cysteine-rich repeat secretory protein 57 precursor (CRRSP57) [Arabidopsis Thaliana] (GB:Q9FHD5;GB:Q5BPI3); similar to receptor-like protein kinase-related [Arabidopsis thaliana] (TAIR:AT5G41290.1); similar to unnamed protein product [Vitis vinifera] (GB:CAO15206.1); similar to hypothetical protein [Vitis vinifera] (GB:CAN62393.1); contains InterPro domain Protein of unknown function…
249358_at	AT5G40510	19.6171	74.1123	3.77795	0.0112183	similar to unknown protein [Arabidopsis thaliana] (TAIR:AT3G27570.1); similar to unnamed protein product [Vitis vinifera] (GB:CAO14698.1); contains InterPro domain Thioredoxin-like fold (InterPro:IPR012336); contains InterPro domain Thioredoxin fold (InterPro:IPR012335); contains InterPro domain Sucraseferredoxin-like (InterPro:IPR009737)
249372_at	AT5G40760	76.2978	177.637	2.3282	0.0140946	G6PD6 (GLUCOSE-6-PHOSPHATE DEHYDROGENASE 6); glucose-6-phosphate dehydrogenase
249375_at	AT5G40730	115.523	1578.12	13.6607	0.00413685	AGP24 (ARABINOGALACTAN PROTEIN 24)
249377_at	AT5G40690	16.4762	210.073	12.7501	0.0926791	similar to unknown protein [Arabidopsis thaliana] (TAIR:AT2G41730.1); similar to unnamed protein product [Vitis vinifera] (GB:CAO14635.1)
249384_at	AT5G39890	17.7777	93.8853	5.28106	0.165521	similar to unknown protein [Arabidopsis thaliana] (TAIR:AT5G15120.1); similar to unnamed protein product [Vitis vinifera] (GB:CAO14912.1); contains InterPro domain Protein of unknown function DUF1637 (InterPro:IPR012864)
249411_at	AT5G40390	97.363	288.327	2.96136	0.0226087	SIP1 (SEED IMBIBITION 1-LIKE); galactinol-sucrose galactosyltransferase/ hydrolase, hydrolyzing O-glycosyl compounds
249417_at	AT5G39670	33.8852	87.0192	2.56806	0.221406	calcium-binding EF hand family protein
249422_at	AT5G39760	27.9894	78.5821	2.80757	0.00606445	ATHB23 (ARABIDOPSIS THALIANA HOMEOBOX PROTEIN 23); DNA binding / transcription factor
249442_at	AT5G39590	186.815	511.971	2.74052	0.00701969	similar to unnamed protein product [Vitis vinifera] (GB:CAO61019.1); contains InterPro domain TLDc (InterPro:IPR006571)
249469_at	AT5G39320	84.5211	204.006	2.41367	0.0895087	UDP-glucose 6-dehydrogenase, putative
249477_s_at	AT5G38940;AT5G38930	12.45	34.3963	2.76275	0.278715	[AT5G38940, manganese ion binding / metal ion binding / nutrient reservoir];[AT5G38930, germin-like protein, putative]
249487_at	AT5G39040	62.8019	191.057	3.04222	0.0871363	ATTAP2 (Arabidopsis thaliana transporter associated with antigen processing protein 2); ATPase, coupled to transmembrane movement of substances
249494_at	AT5G39050	91.5468	364.41	3.98059	0.237294	transferase family protein
249514_at	AT5G38480	601.396	1482.4	2.46493	0.019906	GRF3 (GENERAL REGULATORY FACTOR 3); protein phosphorylated amino acid binding
249515_at	AT5G38530	161.77	427.144	2.64043	0.0378057	tryptophan synthase-related
249523_at	AT5G38630	145.226	349.803	2.40869	0.0759263	ACYB-1 (Arabidopsis cytochrome b561 -1); carbon-monoxide oxygenase
249525_at	AT5G38650	157.64	324.574	2.05896	0.000170648	proteasome maturation factor UMP1 family protein
249527_at	AT5G38710	15.8402	32.3452	2.04196	0.584238	proline oxidase, putative / osmotic stress-responsive proline dehydrogenase, putative
249545_at	AT5G38030	14.4544	100.213	6.93306	0.0445177	MATE efflux family protein
249561_at	AT5G38340	23.488	64.3758	2.7408	0.00234815	disease resistance protein (TIR-NBS-LRR class), putative
249562_at	AT5G38350	17.0913	35.2779	2.06408	0.0365657	disease resistance protein (NBS-LRR class), putative
249567_at	AT5G38020	37.9692	184.823	4.86771	0.0167786	S-adenosyl-L-methionine:carboxyl methyltransferase family protein
249576_at	AT5G37690	19.4655	90.327	4.64036	0.0233246	GDSL-motif lipase/hydrolase family protein
249580_at	AT5G37740	68.9885	335.963	4.86985	0.0104028	C2 domain-containing protein
249581_at	AT5G37600	231.957	783.783	3.37901	0.0394333	ATGSR1 (Arabidopsis thaliana glutamine synthase clone R1); glutamate-ammonia ligase
249582_at	AT5G37780	228.568	498.428	2.18066	0.00721041	CAM1 (CALMODULIN 1); calcium ion binding
249606_at	AT5G37260	84.5914	206.677	2.44324	0.153345	CIR1/RVE2 (CIRCADIAN 1); DNA binding / transcription factor
249675_at	AT5G35940	10.1953	38.1633	3.74322	0.0827817	jacalin lectin family protein
249719_at	AT5G35735	79.2971	290.473	3.66309	0.0308364	auxin-responsive family protein
249733_at	AT5G24400	202.837	454.575	2.24109	0.00171445	EMB2024 (EMBRYO DEFECTIVE 2024); catalytic
249740_at	AT5G24500	29.6414	78.2576	2.64014	0.047192	similar to unnamed protein product [Vitis vinifera] (GB:CAO48577.1)
249746_at	AT5G24590	29.9249	63.824	2.13281	0.0864651	ANAC091/TIP (TCV-INTERACTING PROTEIN); transcription coactivator/ transcription factor
249754_at	AT5G24530	194.917	1297.31	6.65569	0.0201283	oxidoreductase, 2OG-Fe(II) oxygenase family protein
249767_at	AT5G24090	27.2034	72.9212	2.68059	0.0380806	acidic endochitinase (CHIB1)
249777_at	AT5G24210	294.319	610.698	2.07495	0.00572138	lipase class 3 family protein
249790_at	AT5G24290	27.2163	59.845	2.19886	0.109685	integral membrane family protein
249794_at	AT5G23530	24.7754	54.0203	2.1804	0.123436	ATCXE18 (ARABIDOPSIS THALIANA CARBOXYESTERASE 18); carboxylesterase
249812_at	AT5G23830	42.8863	284.891	6.64293	0.00548007	MD-2-related lipid recognition domain-containing protein / ML domain-containing protein
249817_at	AT5G23820	199.07	654.906	3.28983	0.00380012	MD-2-related lipid recognition domain-containing protein / ML domain-containing protein
249832_at	AT5G23400	10.1961	20.7743	2.03747	0.524268	disease resistance family protein / LRR family protein
249867_at	AT5G23020	105.512	265.99	2.52096	0.0784317	IMS2/MAM-L/MAM3 (METHYLTHIOALKYMALATE SYNTHASE-LIKE); 2-isopropylmalate synthase/ methylthioalkylmalate synthase
249890_at	AT5G22570	9.68698	313.28	32.3403	0.006655	WRKY38 (WRKY DNA-binding protein 38); transcription factor
249895_at	AT5G22500	50.6135	165.569	3.27124	0.0455725	acyl CoA reductase, putative / male-sterility protein, putative
249910_at	AT5G22630	49.9537	307.087	6.14744	0.00481863	ADT5 (AROGENATE DEHYDRATASE 5); arogenate dehydratase/ prephenate dehydratase
249919_at	AT5G19250	502.025	1544.73	3.077	0.00790686	Identical to Uncharacterized GPI-anchored protein At5g19250 precursor [Arabidopsis Thaliana] (GB:P59833;GB:Q67ZQ2;GB:Q6ID89); similar to unknown protein [Arabidopsis thaliana] (TAIR:AT3G06035.1); similar to unknown [Populus trichocarpa] (GB:ABK94712.1)
249967_at	AT5G19050	55.1893	116.855	2.11735	0.00050997	similar to unnamed protein product [Vitis vinifera] (GB:CAO71093.1); contains InterPro domain Protein of unknown function DUF1749 (InterPro:IPR013744)
249974_at	AT5G18780	34.1945	81.4953	2.38328	0.0119081	F-box family protein
249979_s_at	AT5G18860;AT5G18890	21.3353	59.241	2.77667	0.00816308	[AT5G18860, inosine-uridine preferring nucleoside hydrolase family protein];[AT5G18890, inosine-uridine preferring nucleoside hydrolase family protein]
249983_at	AT5G18470	43.6436	174.601	4.0006	0.145324	curculin-like (mannose-binding) lectin family protein
249992_at	AT5G18560	11.27	26.1547	2.32073	0.127641	PUCHI; DNA binding / transcription factor
250002_at	AT5G18690	18.7351	43.7721	2.33637	0.00341548	AGP25/ATAGP25 (ARABINOGALACTAN PROTEINS 25)
250022_at	AT5G18210	13.4851	31.2179	2.31499	0.0290436	short-chain dehydrogenase/reductase (SDR) family protein
250062_at	AT5G17760	34.918	277.747	7.95427	0.0106536	AAA-type ATPase family protein
250065_at	AT5G17910	40.2945	82.591	2.04969	0.0888727	similar to unknown protein [Arabidopsis thaliana] (TAIR:AT2G29620.1); similar to hypothetical protein [Glycine max] (GB:BAB41198.1)
250090_at	AT5G17330	53.4835	579.274	10.8309	0.0169127	GAD (Glutamate decarboxylase 1); calmodulin binding
250108_at	AT5G15150	5.12144	21.6103	4.21958	0.00742734	ATHB-3 (ARABIDOPSIS THALIANA HOMEOBOX 3); DNA binding / transcription factor
250109_at	AT5G15230	306.707	1166.38	3.80291	0.0142534	GASA4 (GAST1 PROTEIN HOMOLOG 4)
250130_at	AT5G16510	77.2131	201.054	2.60388	0.0943442	reversibly glycosylated polypeptide, putative
250172_at	AT5G14330	14.1102	51.7808	3.66973	0.00337119	unknown protein
250191_at	AT5G14270	39.3428	80.7174	2.05164	0.00260133	ATBET9 (ARABIDOPSIS THALIANA BROMODOMAIN AND EXTRATERMINAL DOMAIN PROTEIN 9); DNA binding
250206_at	AT5G14040	779.334	1679.47	2.155	0.00789308	mitochondrial phosphate transporter
250209_at	AT5G14030	470.342	1272.28	2.70502	0.00308107	translocon-associated protein beta (TRAPB) family protein
250234_at	AT5G13420	222.455	639.166	2.87323	0.0197568	transaldolase, putative
250252_at	AT5G13750	125.62	281.951	2.24447	0.391881	ZIFL1 (ZINC INDUCED FACILITATOR-LIKE 1); tetracycline:hydrogen antiporter/ transporter
250287_at	AT5G13330	51.6014	124.048	2.40396	0.212461	RAP2.6L (related to AP2 6L); DNA binding / transcription factor
250302_at	AT5G11920	28.2759	385.973	13.6502	0.0146335	ATCWINV6 (6-&1-FRUCTAN EXOHYDROLASE); hydrolase, hydrolyzing O-glycosyl compounds / inulinase/ levanase
250307_at	AT5G12170	119.739	285.474	2.38412	0.0213431	similar to unknown protein [Arabidopsis thaliana] (TAIR:AT5G19380.1); similar to unnamed protein product [Vitis vinifera] (GB:CAO16866.1); contains domain Multidrug resistance efflux transporter EmrE (SSF103481)
250313_at	AT5G12210	82.9894	172.185	2.07478	0.00507763	geranylgeranyl transferase type II beta subunit, putative / RAB geranylgeranyltransferase beta subunit, putative
250323_at	AT5G12880	19.7969	83.9541	4.24076	0.0999277	proline-rich family protein
250339_at	AT5G11670	373.121	1246.07	3.33958	0.0464752	ATNADP-ME2 (NADP-MALIC ENZYME 2); malate dehydrogenase (oxaloacetate-decarboxylating) (NADP+)/ malic enzyme/ oxidoreductase, acting on NADH or NADPH, NAD or NADP as acceptor
250341_at	AT5G11850	43.7983	101.585	2.31939	0.00283866	protein kinase family protein
250368_at	AT5G11280	117.727	272.892	2.31801	0.00427269	similar to unknown protein [Arabidopsis thaliana] (TAIR:AT1G80200.1); similar to unknown [Populus trichocarpa] (GB:ABK96125.1)
250372_at	AT5G11460	19.773	41.7567	2.11181	0.0360105	senescence-associated protein-related
250377_at	AT5G11560	389.848	862.774	2.21311	0.00883166	catalytic
250385_at	AT5G11520	367.687	861.769	2.34376	0.0507767	ASP3 (ASPARTATE AMINOTRANSFERASE 3)
250401_at	AT5G10780	162.976	363.793	2.23219	0.013381	similar to unknown [Populus trichocarpa] (GB:ABK95804.1); contains InterPro domain Uncharacterised conserved protein UCP017207, transmembrane-p85 (InterPro:IPR016687); contains InterPro domain Protein of unknown function DUF1077 (InterPro:IPR009445)
250404_at	AT5G10960	259.581	640.433	2.46718	0.00756809	CCR4-NOT transcription complex protein, putative
250412_at	AT5G11150	27.7024	70.9748	2.56205	0.00111719	ATVAMP713 (Arabidopsis thaliana vesicle-associated membrane protein 713)
250417_at	AT5G11230	39.0511	99.9756	2.56012	0.026498	phosphate translocator-related
250437_at	AT5G10430	56.1959	370.629	6.5953	0.0411238	AGP4 (ARABINOGALACTAN-PROTEIN 4)
250438_at	AT5G10580	26.4819	230.934	8.72045	0.00332248	similar to unknown protein [Arabidopsis thaliana] (TAIR:AT4G31330.1); similar to hypothetical protein [Vitis vinifera] (GB:CAN79714.1); contains InterPro domain Protein of unknown function DUF599 (InterPro:IPR006747)
250448_at	AT5G10820	33.0612	104.409	3.15806	0.0647333	integral membrane transporter family protein
250462_at	AT5G10020	38.4025	86.298	2.2472	0.0673557	leucine-rich repeat transmembrane protein kinase, putative
250500_at	AT5G09530	31.6448	504.29	15.9359	0.000763238	hydroxyproline-rich glycoprotein family protein
250517_at	AT5G08260	96.2001	316.541	3.29045	0.0104357	SCPL35 (serine carboxypeptidase-like 35); serine carboxypeptidase
250533_at	AT5G08640	150.212	512.193	3.40981	0.0130925	FLS (FLAVONOL SYNTHASE)
250541_at	AT5G09520	13.8559	183.622	13.2523	0.000746522	hydroxyproline-rich glycoprotein family protein
250550_at	AT5G07870	33.4868	115.893	3.46085	0.0182081	transferase family protein
250553_at	AT5G07960	67.3024	237.852	3.53408	< 0.0001	Identical to UPF0139 protein At5g07960 [Arabidopsis Thaliana] (GB:Q9SD88); similar to unknown [Populus trichocarpa] (GB:ABK93624.1); contains InterPro domain Protein of unknown function UPF0139 (InterPro:IPR005351)
250565_at	AT5G08000	75.7112	272.66	3.60132	0.00523048	E13L3 (GLUCAN ENDO-1,3-BETA-GLUCOSIDASE-LIKE PROTEIN 3)
250580_at	AT5G07440	324.698	1269.6	3.91009	0.0289353	GDH2 (GLUTAMATE DEHYDROGENASE 2); oxidoreductase
250603_at	AT5G07820	12.1805	43.4048	3.56345	0.136548	similar to chromosome scaffold protein-related [Arabidopsis thaliana] (TAIR:AT5G61260.1); similar to unnamed protein product [Vitis vinifera] (GB:CAO15046.1); contains InterPro domain Calmodulin-binding, plant (InterPro:IPR012417)
250633_at	AT5G07460	146.322	312.165	2.13341	0.0645731	PMSR2 (PEPTIDEMETHIONINE SULFOXIDE REDUCTASE 2); peptide-methionine-(S)-S-oxide reductase
250644_at	AT5G06750	31.8913	102.831	3.22441	0.0138913	protein phosphatase 2C family protein / PP2C family protein
250649_at	AT5G06690	30.0032	95.4686	3.18195	0.18765	(THIOREDOXIN-LIKE 5); thiol-disulfide exchange intermediate
250653_at	AT5G06930	22.3136	67.3937	3.0203	0.00565194	similar to nucleolar protein gar2-related [Arabidopsis thaliana] (TAIR:AT2G42320.1); similar to nucleolar protein gar2-related [Arabidopsis thaliana] (TAIR:AT2G42320.2); similar to unnamed protein product [Vitis vinifera] (GB:CAO23533.1)
250663_at	AT5G07110	34.4736	113.459	3.2912	0.00584688	prenylated rab acceptor (PRA1) family protein
250670_at	AT5G06860	134.202	385.321	2.8712	0.0386415	PGIP1 (POLYGALACTURONASE INHIBITING PROTEIN 1); protein binding
250674_at	AT5G07130	24.1017	53.1404	2.20484	0.02867	LAC13 (laccase 13); copper ion binding / oxidoreductase
250682_x_at	AT5G06630	35.8895	1114.56	31.0553	0.122352	proline-rich extensin-like family protein
250723_at	AT5G06300	39.2837	187.924	4.78377	0.144576	carboxy-lyase
250740_at	AT5G05760	13.6579	35.5835	2.60534	0.0457597	SYP31 (T-SNARE SED 5); SNAP receptor
250764_at	AT5G05960	94.0024	430.238	4.57689	0.0393042	protease inhibitor/seed storage/lipid transfer protein (LTP) family protein
250775_at	AT5G05460	28.7912	118.716	4.12336	0.00703025	hydrolase, acting on glycosyl bonds
250790_at	AT5G05640	48.1983	96.8144	2.00867	0.0512079	nucleoprotein-related
250793_at	AT5G05600	57.1996	230.135	4.02337	0.0815237	oxidoreductase, 2OG-Fe(II) oxygenase family protein
250810_at	AT5G05090	15.9009	70.9186	4.46005	0.0240925	myb family transcription factor
250820_at	AT5G05160	21.9088	44.2222	2.01847	0.291846	leucine-rich repeat transmembrane protein kinase, putative
250872_at	AT5G03960	21.8514	44.7576	2.04827	0.0340219	IQD12 (IQ-domain 12); calmodulin binding
250891_at	AT5G04530	49.4341	147.779	2.98942	0.00066765	beta-ketoacyl-CoA synthase family protein
250918_at	AT5G03610	171.961	385.416	2.2413	0.0782402	GDSL-motif lipase/hydrolase family protein
250921_at	AT5G03460	95.9893	196.537	2.04749	0.0201867	similar to unknown [Populus trichocarpa] (GB:ABK93498.1)
250929_at	AT5G03290	362.256	1019.4	2.81403	0.0299678	isocitrate dehydrogenase, putative / NAD+ isocitrate dehydrogenase, putative
250942_at	AT5G03350	160.19	1921.14	11.9928	0.0716172	legume lectin family protein
250950_at	no_match	113.386	413.76	3.64912	0.000336673	no_match
250992_at	AT5G02260	29.7516	69.4266	2.33354	0.146071	ATEXPA9 (ARABIDOPSIS THALIANA EXPANSIN A9)
251037_at	AT5G02100	28.3216	97.3758	3.43821	0.0142321	UNE18 (unfertilized embryo sac 18); oxysterol binding
251074_at	AT5G01800	96.2007	318.797	3.31387	0.0271904	saposin B domain-containing protein
251086_at	AT5G01450	31.4195	71.5389	2.2769	0.236563	protein binding / zinc ion binding
251107_at	AT5G01610	23.1374	56.276	2.43225	0.0137398	Identical to Uncharacterized protein At5g01610 [Arabidopsis Thaliana] (GB:Q9M015;GB:Q0WT00;GB:Q84VV4); similar to unknown protein [Arabidopsis thaliana] (TAIR:AT3G08890.1); similar to unknown protein [Arabidopsis thaliana] (TAIR:AT3G08890.2); similar to hypothetical protein [Vitis vinifera] (GB:CAN63135.1); contains InterPro domain Protein of unknown function DUF538 (InterPro:IPR007493)
251124_s_at	AT5G01050;AT5G01040	55.455	189.901	3.42443	0.124206	[AT5G01050, laccase family protein / diphenol oxidase family protein];[AT5G01040, LAC8 (laccase 8); copper ion binding / oxidoreductase]
251144_at	AT5G01210	94.444	374.322	3.96342	0.0117082	transferase family protein
251155_at	AT3G63160	530.166	1268.2	2.39208	0.00992597	unknown protein
251174_at	AT3G63200	51.8702	128.295	2.47338	0.196405	PLA IIIB/PLP9 (Patatin-like protein 9); nutrient reservoir
251176_at	AT3G63380	13.8329	56.4783	4.08289	0.289781	calcium-transporting ATPase, plasma membrane-type, putative / Ca(2+)-ATPase, putative (ACA12)
251200_at	AT3G63010	31.1786	71.5946	2.29628	0.00536871	ATGID1B/GID1B (GA INSENSITIVE DWARF1B); hydrolase
251205_at	AT3G63080	99.6879	311.787	3.12763	0.00977514	ATGPX5 (GLUTATHIONE PEROXIDASE 5); glutathione peroxidase
251254_at	AT3G62270	40.3117	84.3427	2.09226	0.00435862	anion exchange family protein
251269_at	AT3G62360	123.725	273.208	2.20819	0.0099075	carbohydrate binding
251298_at	AT3G62040	49.5357	166.954	3.37037	0.017451	hydrolase
251304_at	AT3G61990	34.2485	102.292	2.98675	0.00341998	O-methyltransferase family 3 protein
251307_at	AT3G61200	92.7439	225.428	2.43064	0.00110856	thioesterase family protein
251319_at	AT3G61610	20.636	45.082	2.18463	0.0741243	aldose 1-epimerase family protein
251327_at	AT3G61540	68.0139	156.143	2.29576	0.0224257	peptidase family protein
251346_at	AT3G60980	49.6685	106.641	2.14706	0.00113698	pentatricopeptide (PPR) repeat-containing protein
251370_at	AT3G60450	146.108	900.297	6.16186	0.0129773	similar to unknown protein [Arabidopsis thaliana] (TAIR:AT3G60440.1); similar to unnamed protein product [Vitis vinifera] (GB:CAO70569.1); contains InterPro domain Phosphoglycerate mutase (InterPro:IPR013078); contains InterPro domain PRIB5 (InterPro:IPR012398)
251373_at	AT3G60530	38.9637	88.7698	2.27827	0.038014	zinc finger (GATA type) family protein
251400_at	AT3G60420	37.2931	156.026	4.18377	0.052132	similar to unknown protein [Arabidopsis thaliana] (TAIR:AT3G60450.1); similar to unnamed protein product [Vitis vinifera] (GB:CAO70569.1); contains InterPro domain Phosphoglycerate mutase (InterPro:IPR013078); contains InterPro domain PRIB5 (InterPro:IPR012398)
251422_at	AT3G60540	39.5605	121.421	3.06926	0.0258818	sec61beta family protein
251427_at	AT3G60130	142.178	291.265	2.0486	0.0232032	glycosyl hydrolase family 1 protein / beta-glucosidase, putative (YLS1)
251438_s_at	AT3G59930;AT5G33355	44.4933	274.731	6.17465	0.00339807	[AT3G59930, Encodes a defensin-like (DEFL) family protein.];[AT5G33355, Encodes a defensin-like (DEFL) family protein.]
251478_at	AT3G59690	17.4032	47.9141	2.75317	0.0121089	IQD13 (IQ-domain 13); calmodulin binding
251495_at	AT3G59020	189.765	532.99	2.80868	0.000549628	protein transporter
251513_at	AT3G59220	20.3232	134.402	6.61322	0.0346082	PRN (PIRIN); calmodulin binding
251529_at	AT3G58570	39.7419	97.529	2.45406	0.0313424	DEAD box RNA helicase, putative
251531_at	AT3G58550	21.1352	111.905	5.29473	0.00957219	protease inhibitor/seed storage/lipid transfer protein (LTP) family protein
251545_at	AT3G58810	8.08972	118.379	14.6332	0.00592914	MTPA2; efflux transmembrane transporter/ zinc ion transmembrane transporter
251621_at	AT3G57700	17.0499	68.0581	3.99171	0.0340111	protein kinase, putative
251624_at	AT3G57280	267.293	567.135	2.12178	0.0320566	similar to unknown protein [Arabidopsis thaliana] (TAIR:AT3G20510.1); similar to unnamed protein product [Vitis vinifera] (GB:CAO23643.1); contains InterPro domain Protein of unknown function UPF0136, Transmembrane; (InterPro:IPR005349)
251661_at	AT3G56950	128.397	370.141	2.88277	0.0584303	SIP2;1 (SMALL AND BASIC INTRINSIC PROTEIN 2); transporter
251673_at	AT3G57240	12.155	127.503	10.4898	0.0132107	BG3 (BETA-1,3-GLUCANASE 3); hydrolase, hydrolyzing O-glycosyl compounds
251677_at	AT3G56980	19.5113	124.29	6.37012	0.0646831	BHLH039/ORG3 (OBP3-RESPONSIVE GENE 3); DNA binding / transcription factor
251705_at	AT3G56400	338.324	1144.55	3.383	0.0120392	WRKY70 (WRKY DNA-binding protein 70); transcription factor
251707_at	AT3G56490	177.292	395.291	2.22961	0.0383354	zinc-binding protein, putative / protein kinase C inhibitor, putative
251708_at	AT3G56580	24.7343	98.6417	3.98806	0.00950659	zinc finger (C3HC4-type RING finger) family protein
251710_at	AT3G56930	21.5862	80.3634	3.72291	0.049339	zinc finger (DHHC type) family protein
251739_at	AT3G56170	72.8292	171.675	2.35723	0.044553	CAN (CA-2+ DEPENDENT NUCLEASE); nuclease
251789_at	AT3G55450	65.1481	137.962	2.11768	0.0786583	protein kinase, putative
251790_at	AT3G55470	41.6277	83.9206	2.01598	0.098234	C2 domain-containing protein
251796_at	AT3G55360	314.357	822.672	2.61699	0.00195903	ATTSC13/CER10/ECR/TSC13 (ENOYL-COA REDUCTASE); 3-oxo-5-alpha-steroid 4-dehydrogenase/ fatty acid elongase/ trans-2-enoyl-CoA reductase (NADPH)
251840_at	AT3G54960	67.1692	294.906	4.3905	0.0229452	ATPDIL1-3 (PDI-LIKE 1-3); thiol-disulfide exchange intermediate
251843_x_at	AT3G54590	45.178	1124.13	24.8822	0.0208849	ATHRGP1; structural constituent of cell wall
251918_at	AT3G54040	45.9084	248.626	5.41571	0.0616617	photoassimilate-responsive protein-related
251927_at	AT3G53990	148.023	478.468	3.23238	0.00853915	universal stress protein (USP) family protein
251928_at	AT3G53980	118.8	351.577	2.9594	0.0503726	protease inhibitor/seed storage/lipid transfer protein (LTP) family protein
251930_at	AT3G53780	81.5324	194.009	2.37954	0.121905	rhomboid family protein
251942_at	AT3G53480	38.3093	403.132	10.5231	0.108908	ATPDR9/PDR9 (PLEIOTROPIC DRUG RESISTANCE 9); ATPase, coupled to transmembrane movement of substances
251954_at	AT3G53668;AT3G53670	94.0775	212.588	2.25971	0.0254938	[AT3G53668, CPuORF51 (Conserved peptide upstream open reading frame 51)];[AT3G53670, similar to unknown protein [Arabidopsis thaliana] (TAIR:AT2G37480.1); similar to hypothetical protein [Vitis vinifera] (GB:CAN77855.1)]
251956_at	AT3G53460	577.439	1618.77	2.80336	0.0169026	CP29 (chloroplast 29 kDa ribonucleoprotein); RNA binding / poly(U) binding
252048_at	AT3G52500	232.844	520.811	2.23674	0.0106263	aspartyl protease family protein
252058_at	AT3G52470	155.868	635.293	4.07583	0.00263815	harpin-induced family protein / HIN1 family protein / harpin-responsive family protein
252060_at	AT3G52430	18.4119	42.8234	2.32585	0.0309637	PAD4 (PHYTOALEXIN DEFICIENT 4); triacylglycerol lipase
252068_at	AT3G51440	17.1574	45.869	2.67343	0.0269543	strictosidine synthase family protein
252076_at	AT3G51660	30.4109	70.186	2.30792	0.0792338	macrophage migration inhibitory factor family protein / MIF family protein
252097_at	AT3G51090	14.4162	31.0808	2.15596	0.0530859	similar to unknown protein [Arabidopsis thaliana] (TAIR:AT2G16460.1); similar to unnamed protein product [Vitis vinifera] (GB:CAO48264.1); contains InterPro domain Protein of unknown function DUF1640 (InterPro:IPR012439)
252102_at	AT3G50970	38.5254	414.251	10.7527	0.0580202	LTI30 (LOW TEMPERATURE-INDUCED 30)
252117_at	AT3G51430	60.3134	282.685	4.68694	0.000785691	YLS2 (yellow-leaf-specific gene 2); strictosidine synthase
252131_at	AT3G50930	42.1405	89.4444	2.12253	0.270538	AAA-type ATPase family protein
252166_at	AT3G50500	73.8818	259.928	3.51817	0.0235953	SPK-2-2 (SNF1-RELATED PROTEIN KINASE 2.2); kinase/ protein kinase
252175_at	AT3G50700	26.4691	78.6318	2.9707	0.012021	ATIDD2 (ARABIDOPSIS THALIANA INDETERMINATE(ID)-DOMAIN 2); nucleic acid binding / transcription factor/ zinc ion binding
252189_at	AT3G50070	66.148	148.169	2.23996	0.00735606	CYCD3;3 (CYCLIN D3;3); cyclin-dependent protein kinase
252213_at	AT3G50210	47.7219	210.908	4.41953	0.00920593	2-oxoacid-dependent oxidase, putative
252217_at	AT3G50140	6.43522	20.6746	3.21272	0.0132236	similar to unknown protein [Arabidopsis thaliana] (TAIR:AT3G50130.1); similar to unknown protein [Arabidopsis thaliana] (TAIR:AT3G50190.1); similar to unnamed protein product [Vitis vinifera] (GB:CAO71911.1); contains InterPro domain Protein of unknown function DUF247, plant (InterPro:IPR004158)
252233_at	AT3G49690	12.775	30.0474	2.35205	0.0354368	ATMYB84/MYB84/RAX3 (myb domain protein 84); DNA binding / transcription factor
252244_at	AT3G50130	4.00301	9.23209	2.30629	0.30622	similar to unknown protein [Arabidopsis thaliana] (TAIR:AT3G50140.1); similar to unknown protein [Arabidopsis thaliana] (TAIR:AT3G50120.1); similar to unknown protein [Arabidopsis thaliana] (TAIR:AT3G50170.1); similar to unnamed protein product [Vitis vinifera] (GB:CAO71911.1); contains InterPro domain Protein of unknown function DUF247, plant (InterPro:IPR004158); contains InterPro domain Atroph…
252248_at	AT3G49750	16.1411	36.3441	2.25165	0.28166	leucine-rich repeat family protein
252278_at	AT3G49530	60.5737	153.983	2.54207	0.00571711	ANAC062 (Arabidopsis NAC domain containing protein 62); transcription factor
252291_s_at	AT3G49120;AT3G49110	274.393	651.654	2.37489	0.0647013	[AT3G49120, ATPCB/ATPERX34/PERX34/PRXCB (PEROXIDASE 34); peroxidase];[AT3G49110, ATPCA/ATPRX33/PRX33/PRXCA (PEROXIDASE 33); peroxidase]
252303_at	AT3G49210	29.6195	88.9509	3.00312	0.0279061	similar to unknown protein [Arabidopsis thaliana] (TAIR:AT3G49200.1); similar to condensation domain-containing protein [Arabidopsis thaliana] (TAIR:AT3G49190.1); similar to unnamed protein product [Vitis vinifera] (GB:CAO48523.1); contains InterPro domain Protein of unknown function UPF0089 (InterPro:IPR004255); contains InterPro domain Protein of unknown function DUF1298 (InterPro:IPR009721)
252308_at	AT3G49310	44.665	138.55	3.10199	0.025621	similar to unknown protein [Arabidopsis thaliana] (TAIR:AT1G64650.2); similar to unknown protein [Arabidopsis thaliana] (TAIR:AT1G64650.1); similar to unknown protein [Arabidopsis thaliana] (TAIR:AT4G27720.1); similar to unknown [Populus trichocarpa] (GB:ABK93582.1); similar to unnamed protein product [Vitis vinifera] (GB:CAO48607.1); similar to unnamed protein product [Vitis vinifera] (GB:CAO629…
252354_at	AT3G48170	214.785	436.965	2.03443	0.00190436	ALDH10A9 (Aldehyde dehydrogenase 10A9); 3-chloroallyl aldehyde dehydrogenase
252373_at	AT3G48090	49.6001	143.266	2.88841	0.0280621	EDS1 (ENHANCED DISEASE SUSCEPTIBILITY 1); signal transducer/ triacylglycerol lipase
252374_at	AT3G48100	23.1276	66.119	2.85889	0.0309938	ARR5 (ARABIDOPSIS RESPONSE REGULATOR 5); transcription regulator/ two-component response regulator
252379_at	AT3G47730	51.8657	109.666	2.11442	0.071955	ATATH1 (ABC2 homolog 1); ATPase, coupled to transmembrane movement of substances
252385_at	AT3G47810	272.76	645.986	2.36833	0.001949	MAG1 (MAIGO 1); protein serine/threonine phosphatase
252391_at	AT3G47860	106.394	548.254	5.15304	0.00411025	apolipoprotein D-related
252400_at	AT3G48020	21.2155	53.5673	2.52492	0.0266647	similar to F-box family protein-related [Arabidopsis thaliana] (TAIR:AT5G62860.1); similar to unknown [Populus trichocarpa] (GB:ABK95323.1)
252403_at	AT3G48080	9.47551	62.7608	6.62348	0.0411328	lipase class 3 family protein / disease resistance protein-related
252406_at	AT3G47670	60.2776	154.273	2.55938	0.00497818	pectinesterase inhibitor
252417_at	AT3G47480	14.1631	56.8512	4.01404	0.0507556	calcium-binding EF hand family protein
252468_at	AT3G46970	103.45	408.455	3.94832	0.000990908	ATPHS2/PHS2 (ALPHA-GLUCAN PHOSPHORYLASE 2); phosphorylase/ transferase, transferring glycosyl groups
252514_at	AT3G46060	144.759	300.865	2.07839	0.00448816	ARA3; GTP binding
252527_at	AT3G46440	37.3953	145.272	3.88478	0.0014521	UXS5 (UDP-Xyl synthase 5); catalytic
252587_at	AT3G45620	84.5327	329.666	3.89987	0.0269877	transducin family protein / WD-40 repeat family protein
252605_s_at	AT3G45070;AT3G45080	3.64238	45.5984	12.5188	0.00259808	[AT3G45070, sulfotransferase family protein];[AT3G45080, sulfotransferase family protein]
252607_at	AT3G44990	107.324	595.012	5.54407	0.00756269	XTR8 (xyloglucan:xyloglucosyl transferase 8); hydrolase, acting on glycosyl bonds
252622_at	AT3G45310	113.445	362.656	3.19674	0.0148342	cysteine proteinase, putative
252638_at	AT3G44540	13.4544	45.6617	3.39382	0.01656	oxidoreductase, acting on the CH-CH group of donors
252671_at	AT3G44190	142.244	523.097	3.67747	0.0900874	pyridine nucleotide-disulphide oxidoreductase family protein
252677_at	AT3G44320	43.986	388.348	8.82891	0.0229815	NIT3 (NITRILASE 3)
252692_at	AT3G43960	29.6363	64.0104	2.15987	0.0215208	cysteine proteinase, putative
252698_at	AT3G43670	19.0609	63.296	3.32073	0.132797	copper amine oxidase, putative
252746_at	AT3G43190	16.4679	83.2318	5.05419	0.331243	SUS4; UDP-glycosyltransferase/ sucrose synthase/ transferase, transferring glycosyl groups
252764_at	AT3G42790	259.001	543.17	2.09717	0.0448003	PHD finger family protein
252765_at	AT3G42800	16.2557	40.8223	2.51125	0.0268526	similar to unknown protein [Arabidopsis thaliana] (TAIR:AT1G54200.1); similar to expressed protein [Olimarabidopsis pumila] (GB:ABA18092.1)
252879_at	AT4G39390	40.4765	102.285	2.52704	0.0288918	transporter-related
252880_at	AT4G39730	414.985	1033.13	2.48957	0.0395271	lipid-associated family protein
252882_at	AT4G39675	15.6721	59.328	3.78557	0.404835	unknown protein
252896_at	AT4G39480	11.3833	24.1272	2.11953	0.437864	CYP96A9 (cytochrome P450, family 96, subfamily A, polypeptide 9); oxygen binding
252905_at	AT4G39720	25.775	56.0594	2.17495	0.00843523	VQ motif-containing protein
252921_at	AT4G39030	29.9618	131.435	4.38675	0.00465031	EDS5 (ENHANCED DISEASE SUSCEPTIBILITY 5); antiporter/ transporter
252927_at	AT4G39090	301.842	1057.87	3.50472	0.0100762	RD19 (RESPONSIVE TO DEHYDRATION 19); cysteine-type peptidase
252939_at	AT4G39230	33.5555	76.2155	2.27132	0.221577	isoflavone reductase, putative
252940_at	AT4G39270	24.3392	82.7245	3.39881	0.0208819	leucine-rich repeat transmembrane protein kinase, putative
252955_at	AT4G38630	240.104	508.645	2.11844	0.0115767	RPN10 (REGULATORY PARTICLE NON-ATPASE 10)
252956_at	AT4G38580	51.267	128.175	2.50014	0.0202243	ATFP6 (FARNESYLATED PROTEIN 6); metal ion binding
252957_at	AT4G38680	97.8683	271.887	2.77809	0.0323584	CSDP2/GRP2 (COLD SHOCK DOMAIN PROTEIN 2, GLYCINE RICH PROTEIN 2); nucleic acid binding
252976_s_at	AT4G38550	119.721	392.456	3.27809	0.0384801	similar to unknown protein [Arabidopsis thaliana] (TAIR:AT2G20950.1); contains InterPro domain Phospholipase-like, arabidopsis (InterPro:IPR007942)
252993_at	AT4G38540	91.4383	322.051	3.52206	0.0565577	monooxygenase, putative (MO2)
253006_at	AT4G38250	409.519	838.972	2.04867	0.000939963	amino acid transporter family protein
253024_at	AT4G38080	24.4681	350.732	14.3343	0.0020453	hydroxyproline-rich glycoprotein family protein
253032_at	AT4G38200	54.0715	126.432	2.33824	0.0234881	guanine nucleotide exchange family protein
253041_at	AT4G37870	262.504	586.244	2.23327	0.106614	PCK1/PEPCK (PHOSPHOENOLPYRUVATE CARBOXYKINASE 1); ATP binding / phosphoenolpyruvate carboxykinase (ATP)
253058_at	AT4G37660	63.06	140.784	2.23255	0.0014093	ribosomal protein L12 family protein
253063_at	AT4G37640	118.905	258.891	2.1773	0.0300966	ACA2 (CALCIUM ATPASE 2); calmodulin binding
253073_at	AT4G37410	109.119	935.61	8.5742	0.008908	CYP81F4 (cytochrome P450, family 81, subfamily F, polypeptide 4); oxygen binding
253120_at	AT4G35790	92.508	395.233	4.27242	0.00100929	ATPLDDELTA (Arabidopsis thaliana phospholipase D delta); phospholipase D
253121_at	AT4G35890	102.294	347.052	3.39268	0.00140865	La domain-containing protein
253162_at	AT4G35630	252.69	753.518	2.98199	0.0259513	PSAT (phosphoserine aminotransferase); phosphoserine transaminase
253167_at	AT4G35310	152.635	563.024	3.68869	0.00682606	CPK5 (CALMODULIN-DOMAIN PROTEIN KINASE 5); calmodulin-dependent protein kinase/ kinase
253172_at	AT4G35060	110.163	221.067	2.00672	0.088255	heavy-metal-associated domain-containing protein / copper chaperone (CCH)-related
253196_at	AT4G35260	196.314	419.063	2.13465	0.018365	IDH1 (ISOCITRATE DEHYDROGENASE 1); isocitrate dehydrogenase (NAD+)
253203_at	AT4G34710	376.244	1586.11	4.21563	0.108629	ADC2 (ARGININE DECARBOXYLASE 2)
253207_at	AT4G34770	41.5312	88.3659	2.1277	0.0587095	auxin-responsive family protein
253215_at	AT4G34950	49.2238	346.411	7.03748	0.0334391	nodulin family protein
253221_at	AT4G34870	974.589	1990.39	2.04228	0.00103728	ROC5 (ROTAMASE CYP 5); peptidyl-prolyl cis-trans isomerase
253227_at	AT4G35030	13.6326	41.2582	3.02645	0.0310115	protein kinase family protein
253245_at	AT4G34590;AT4G34588	83.236	179.619	2.15795	0.291084	[AT4G34590, GBF6 (ARABIDOPSIS THALIANA BASIC LEUCINE-ZIPPER 11); DNA binding / protein heterodimerization/ transcription factor];[AT4G34588, CPuORF2 (Conserved peptide upstream open reading frame 2)]
253268_s_at	AT4G34131;AT4G34135	185.421	669.826	3.61246	0.239451	[AT4G34131, UGT73B3 (UDP-GLUCOSYL TRANSFERASE 73B3); UDP-glycosyltransferase/ abscisic acid glucosyltransferase/ transferase, transferring hexosyl groups];[AT4G34135, UGT73B2; UDP-glucosyltransferase/ UDP-glycosyltransferase/ flavonol 3-O-glucosyltransferase]
253274_at	AT4G34200	296.853	831.59	2.80135	0.0350267	EDA9 (embryo sac development arrest 9); NAD binding / amino acid binding / binding / catalytic/ cofactor binding / oxidoreductase, acting on the CH-OH group of donors, NAD or NADP as acceptor / phosphoglycerate dehydrogenase
253334_at	AT4G33360	94.2897	379.921	4.02929	0.0103432	terpene cyclase/mutase-related
253343_at	AT4G33540	96.9224	228.367	2.35619	0.166282	metallo-beta-lactamase family protein
253377_at	AT4G33300	185.185	507.22	2.73899	0.0133739	ADR1-L1 (ADR1-LIKE 1); ATP binding / protein binding
253386_at	AT4G33030	429.617	1765.48	4.10942	0.0691988	SQD1 (sulfoquinovosyldiacylglycerol 1); UDPsulfoquinovose synthase
253401_at	AT4G32870	54.8197	110.423	2.01429	0.07244	similar to unknown protein [Arabidopsis thaliana] (TAIR:AT2G25770.2); similar to unknown protein [Arabidopsis thaliana] (TAIR:AT2G25770.1); similar to unknown [Populus trichocarpa x Populus deltoides] (GB:ABK96434.1); contains domain SSF55961 (SSF55961)
253421_at	AT4G32340	163.464	449.313	2.74869	0.259145	binding
253427_at	AT4G32390	187.642	378.835	2.01892	0.0854741	phosphate translocator-related
253437_at	AT4G32460	184.741	404.474	2.18941	0.0821908	similar to unknown protein [Arabidopsis thaliana] (TAIR:AT5G11420.1); similar to unnamed protein product [Vitis vinifera] (GB:CAO44183.1); contains InterPro domain Protein of unknown function DUF642 (InterPro:IPR006946); contains InterPro domain Galactose-binding like (InterPro:IPR008979)
253448_at	AT4G32640	99.834	216.68	2.17041	0.00893494	sec23/sec24 transport protein-related
253462_at	AT4G32150	156.319	365.601	2.33882	0.0318252	VAMP7C (VESICLE-ASSOCIATED MEMBRANE PROTEIN 7C)
253470_s_at	AT4G32210;AT5G09600	341.28	867.195	2.54101	0.00259538	[AT4G32210, SDH3-2];[AT5G09600, SDH3-1 (succinate dehydrogenase 3-1)]
253485_at	AT4G31800	57.7038	241.954	4.19304	0.0022253	WRKY18 (WRKY DNA-binding protein 18); transcription factor
253486_at	AT4G31600	43.7	117.547	2.68987	0.0124494	UDP-glucuronic acid/UDP-N-acetylgalactosamine transporter-related
253522_at	AT4G31290	188.668	401.972	2.13057	0.0460964	ChaC-like family protein
253523_at	AT4G31340	209.598	486.553	2.32136	0.0233024	myosin heavy chain-related
253581_at	AT4G30660	34.7957	162.56	4.67182	0.0128123	hydrophobic protein, putative / low temperature and salt responsive protein, putative
253582_at	AT4G30670	36.0354	596.546	16.5544	0.0024428	contains domain PROKAR_LIPOPROTEIN (PS51257)
253590_at	no_match	22.2154	70.5995	3.17796	0.0988303	no_match
253609_at	AT4G30190	649.034	2227.64	3.43225	0.0263531	AHA2 (Arabidopsis H(+)-ATPase 2); ATPase
253619_at	AT4G30460	28.5115	106.051	3.71959	0.0149549	glycine-rich protein
253636_at	AT4G30500	30.8145	104.228	3.38243	0.0466196	similar to unknown protein [Arabidopsis thaliana] (TAIR:AT2G23940.1); similar to unnamed protein product [Vitis vinifera] (GB:CAO22157.1); contains InterPro domain Protein of unknown function DUF788 (InterPro:IPR008506)
253646_at	AT4G29810	151.775	488.159	3.21633	0.00810035	ATMKK2 (MAP KINASE KINASE 2); MAP kinase kinase/ kinase
253663_at	AT4G30160	43.7411	93.4459	2.13634	0.0329141	VLN4 (ARABIDOPSIS THALIANA VILLIN 4); actin binding
253667_at	AT4G30170	34.9942	276.879	7.91213	0.0561018	peroxidase, putative
253697_at	AT4G29700	24.5224	53.1263	2.16644	0.0607552	type I phosphodiesterase/nucleotide pyrophosphatase family protein
253774_at	AT4G28530	14.2297	39.3093	2.76248	0.0132225	ANAC074 (Arabidopsis NAC domain containing protein 74); transcription factor
253779_at	AT4G28490	39.6785	116.868	2.94536	0.166452	HAESA (RECEPTOR-LIKE PROTEIN KINASE 5); ATP binding / kinase/ protein serine/threonine kinase
253828_at	AT4G27970	16.4425	34.8709	2.12078	0.0251521	SLAH2 (SLAC1 HOMOLOGUE 2); transporter
253837_at	AT4G27850	16.3861	75.4169	4.60249	0.00260609	proline-rich family protein
253865_at	AT4G27470	45.5706	135.786	2.97969	0.00770706	zinc finger (C3HC4-type RING finger) family protein
253871_at	AT4G27440	178.679	1642.8	9.19416	0.00495765	PORB (PROTOCHLOROPHYLLIDE OXIDOREDUCTASE B); oxidoreductase/ protochlorophyllide reductase
253898_s_at	AT5G54810;AT4G27070	247.327	1039.98	4.2049	0.0154313	[AT5G54810, TSB1 (TRYPTOPHAN SYNTHASE BETA-SUBUNIT)];[AT4G27070, TSB2 (TRYPTOPHAN SYNTHASE BETA-SUBUNIT); tryptophan synthase]
253909_at	AT4G27270	37.5498	97.1807	2.58805	0.0146474	quinone reductase family protein
253950_at	AT4G26910	171.697	528.059	3.07553	0.0343827	2-oxoacid dehydrogenase family protein
253953_at	AT4G26750	48.5841	101.711	2.0935	0.0131888	hydroxyproline-rich glycoprotein family protein
253954_at	AT4G26970	529.533	1185.41	2.2386	0.080125	aconitate hydratase, cytoplasmic, putative / citrate hydro-lyase/aconitase, putative
253967_at	AT4G26550	50.0092	118.309	2.36574	0.0270287	similar to unknown protein [Arabidopsis thaliana] (TAIR:AT5G56020.1); similar to unnamed protein product [Vitis vinifera] (GB:CAO45187.1); contains InterPro domain SFT2-like (InterPro:IPR011691)
253981_at	AT4G26670	40.8761	235.102	5.75159	0.0207829	mitochondrial import inner membrane translocase subunit Tim17/Tim22/Tim23 family protein
253989_at	AT4G26130	55.4446	129.187	2.33002	0.0214927	similar to unknown protein [Arabidopsis thaliana] (TAIR:AT5G56980.1); similar to hypothetical protein [Vitis vinifera] (GB:CAN72576.1)
253992_at	AT4G26060	19.4964	73.9757	3.79432	0.0908219	similar to unknown protein [Arabidopsis thaliana] (TAIR:AT5G57060.1); similar to unnamed protein product [Vitis vinifera] (GB:CAO65021.1); contains domain PTHR10052 (PTHR10052); contains domain PTHR10052:SF2 (PTHR10052:SF2)
253993_at	AT4G26070	65.0614	240.549	3.69726	0.00758891	MEK1 (mitogen-activated protein kinase kinase 1); MAP kinase kinase/ kinase
253997_at	AT4G26090	35.7862	98.4025	2.74973	0.0648424	RPS2 (RESISTANT TO P. SYRINGAE 2)
254011_at	AT4G26370	60.1888	145.719	2.42102	0.0321724	antitermination NusB domain-containing protein
254040_at	AT4G25900	142.891	360.481	2.52276	0.0712218	aldose 1-epimerase family protein
254077_at	AT4G25640	312.757	716.748	2.29171	0.00301846	MATE efflux family protein
254080_at	AT4G25630	231.238	494.494	2.13846	0.0121534	FIB2 (FIBRILLARIN 2)
254093_at	AT4G25110	43.2695	111.065	2.56681	0.0299474	ATMC2 (METACASPASE 2); caspase
254109_at	AT4G25240	15.043	34.1467	2.26994	0.0416058	SKS1 (SKU5 SIMILAR 1); copper ion binding
254112_at	AT4G24970	18.0317	42.1568	2.33792	0.231041	ATP-binding region, ATPase-like domain-containing protein
254144_at	AT4G24690	344.519	717.034	2.08126	0.000703163	ubiquitin-associated (UBA)/TS-N domain-containing protein / octicosapeptide/Phox/Bemp1 (PB1) domain-containing protein
254155_at	AT4G24480	18.6316	37.3309	2.00363	0.0785358	serine/threonine protein kinase, putative
254201_at	AT4G24130	37.0335	81.6824	2.20564	0.268035	similar to unknown protein [Arabidopsis thaliana] (TAIR:AT1G56580.1); similar to unnamed protein product [Vitis vinifera] (GB:CAO62919.1); contains InterPro domain Protein of unknown function DUF538 (InterPro:IPR007493)
254226_at	AT4G23690	33.389	206.172	6.17484	0.0521331	disease resistance-responsive family protein / dirigent family protein
254232_at	AT4G23600	62.0067	260.33	4.19842	0.00497319	CORI3 (CORONATINE INDUCED 1, JASMONIC ACID RESPONSIVE 2); transaminase
254234_at	AT4G23680	208.972	946.977	4.5316	0.0382015	major latex protein-related / MLP-related
254245_at	AT4G23240	18.0336	37.3931	2.07352	0.224741	protein kinase family protein
254259_s_at	AT4G23430;AT4G23420	66.5164	176.159	2.64835	0.010687	[AT4G23430, short-chain dehydrogenase/reductase (SDR) family protein];[AT4G23420, short-chain dehydrogenase/reductase (SDR) family protein]
254262_at	AT4G23470	166.896	883.053	5.29103	0.0020522	hydroxyproline-rich glycoprotein family protein
254284_at	AT4G22910	27.7865	57.5132	2.06983	0.0455485	signal transducer
254289_at	AT4G22980	12.8623	32.6564	2.53892	0.0314665	similar to catalytic/ pyridoxal phosphate binding [Arabidopsis thaliana] (TAIR:AT5G51920.1); similar to unnamed protein product [Vitis vinifera] (GB:CAO63651.1); contains domain PTHR14237 (PTHR14237)
254291_at	AT4G23010	196.76	425.792	2.16402	0.117027	ATUTR2/UTR2 (UDP-GALACTOSE TRANSPORTER 2)
254318_at	AT4G22530	28.5757	160.014	5.59967	0.161836	embryo-abundant protein-related
254321_at	AT4G22590;AT4G22592	45.856	152.051	3.31583	0.122076	[AT4G22590, trehalose-6-phosphate phosphatase, putative];[AT4G22592, CPuORF27 (Conserved peptide upstream open reading frame 27)]
254341_at	AT4G22130	52.747	109.126	2.06885	0.0103943	SRF8 (STRUBBELIG-RECEPTOR FAMILY 8); kinase
254346_at	AT4G21980	100.283	236.849	2.3618	0.00477415	APG8A (autophagy 8A)
254361_at	AT4G22212	22.2647	769.47	34.5601	0.000529893	Encodes a defensin-like (DEFL) family protein.
254385_s_at	AT4G21830;AT4G21840	75.7626	171.646	2.26558	0.0661422	[AT4G21830, methionine sulfoxide reductase domain-containing protein / SeIR domain-containing protein];[AT4G21840, methionine sulfoxide reductase domain-containing protein / SelR domain-containing protein]
254387_at	AT4G21850	67.7197	640.533	9.45858	0.0357025	methionine sulfoxide reductase domain-containing protein / SeIR domain-containing protein
254392_at	AT4G21600	17.0764	89.8797	5.26339	0.00175226	ENDO5 (ENDONUCLEASE 5); T/G mismatch-specific endonuclease/ endonuclease/ nucleic acid binding / single-stranded DNA specific endodeoxyribonuclease
254396_at	AT4G21680	22.4507	74.7281	3.32855	0.306239	proton-dependent oligopeptide transport (POT) family protein
254410_at	AT4G21410	57.2685	132.291	2.31001	0.0860561	protein kinase family protein
254416_at	AT4G21380	28.6647	87.4051	3.04923	0.0062157	ARK3 (Arabidopsis Receptor Kinase 3); kinase
254429_at	AT4G21105	419.169	1012.35	2.41513	0.00884855	cytochrome-c oxidase/ electron carrier
254432_at	AT4G20830	163.394	372.882	2.28211	0.33224	FAD-binding domain-containing protein
254446_at	AT4G20890	329.745	660.721	2.00373	0.0311376	TUB9 (tubulin beta-9 chain); structural molecule
254468_at	AT4G20460	22.7428	60.5796	2.66368	0.0538996	NAD-dependent epimerase/dehydratase family protein
254474_at	AT4G20390	17.4745	83.2102	4.7618	0.0560639	integral membrane family protein
254487_at	AT4G20780	57.2633	187.147	3.26819	0.0245781	calcium-binding protein, putative
254500_at	AT4G20110	70.0626	183.447	2.61833	0.025845	vacuolar sorting receptor, putative
254506_at	AT4G20140	24.6901	86.4709	3.50225	0.120317	leucine-rich repeat transmembrane protein kinase, putative
254520_at	AT4G19960	48.1923	109.231	2.26657	0.0189727	potassium ion transmembrane transporter
254549_at	AT4G19880	257.624	770.141	2.9894	0.123158	similar to unknown protein [Arabidopsis thaliana] (TAIR:AT5G45020.1); similar to Intracellular chloride channel [Medicago truncatula] (GB:ABC75353.2); contains InterPro domain Thioredoxin-like fold (InterPro:IPR012336); contains InterPro domain Glutathione S-transferase, C-terminal-like (InterPro:IPR010987); contains InterPro domain Glutathione S-transferase, C-terminal (InterPro:IPR004046); cont…
254558_at	AT4G19185	40.037	114.413	2.85768	0.00350542	integral membrane family protein
254563_at	AT4G19120	110.039	342.96	3.11672	0.0548478	ERD3 (EARLY-RESPONSIVE TO DEHYDRATION 3)
254580_at	AT4G19390	36.1411	133.652	3.69806	0.00306679	similar to unknown protein [Arabidopsis thaliana] (TAIR:AT5G13720.1); similar to unnamed protein product [Vitis vinifera] (GB:CAO63752.1); contains InterPro domain Uncharacterised conserved protein UCP022348 (InterPro:IPR016804); contains InterPro domain Protein of unknown function UPF0114 (InterPro:IPR005134)
254594_at	AT4G18930	123.238	366.276	2.97209	0.00546199	cyclic phosphodiesterase
254629_at	AT4G18425	26.7761	53.8879	2.01254	0.223872	similar to unknown protein [Arabidopsis thaliana] (TAIR:AT5G46090.1); similar to unnamed protein product [Vitis vinifera] (GB:CAO64139.1); contains InterPro domain Protein of unknown function DUF679 (InterPro:IPR007770)
254635_at	AT4G18670	18.8732	89.1908	4.72579	0.106234	leucine-rich repeat family protein / extensin family protein
254641_at	AT4G18800	32.2359	80.7292	2.50432	0.189597	AtRABA1d/AtRab11B/AthSGBP (Arabidopsis Rab GTPase homolog A1d); GTP binding
254656_at	AT4G18070	142.273	295.186	2.07479	0.00401458	similar to unknown protein [Arabidopsis thaliana] (TAIR:AT1G29530.1)
254673_at	AT4G18430	20.8699	96.4313	4.62059	0.0104049	AtRABA1e (Arabidopsis Rab GTPase homolog A1e); GTP binding
254684_at	AT4G13850	366.838	953.867	2.60024	0.00964036	ATGRP2 (GLYCINE-RICH RNA-BINDING PROTEIN 2); RNA binding / double-stranded DNA binding / single-stranded DNA binding
254738_at	no_match	12.1819	51.222	4.20476	0.00935324	no_match
254759_at	AT4G13180	172.15	849.541	4.9349	0.106935	short-chain dehydrogenase/reductase (SDR) family protein
254789_at	AT4G12880	180.553	511.769	2.83445	0.00706466	plastocyanin-like domain-containing protein
254818_at	AT4G12470	667.253	1533.6	2.29838	0.312826	protease inhibitor/seed storage/lipid transfer protein (LTP) family protein
254820_s_at	AT4G12510;AT4G12520	29.1848	743.27	25.4677	0.0733906	[AT4G12510, protease inhibitor/seed storage/lipid transfer protein (LTP) family protein];[AT4G12520, protease inhibitor/seed storage/lipid transfer protein (LTP) family protein]
254827_at	AT4G12650	267.482	664.25	2.48335	0.0343306	endomembrane protein 70, putative
254828_at	AT4G12550	24.6816	713.063	28.8904	0.00584641	AIR1 (Auxin-Induced in Root cultures 1); lipid binding
254830_at	AT4G12590	175.827	370.887	2.10939	0.0122497	similar to hypothetical protein [Vitis vinifera] (GB:CAN72892.1); contains InterPro domain Protein of unknown function DUF850, transmembrane eukaryotic (InterPro:IPR008568)
254847_at	AT4G11850	10.4266	36.7655	3.52614	0.110442	PLDGAMMA1 (maternal effect embryo arrest 54); phospholipase D
254853_at	AT4G12080	25.4263	77.2662	3.03882	0.0321746	DNA-binding family protein
254869_at	AT4G11890	27.3618	135.261	4.94344	0.0270868	protein kinase family protein
254890_at	AT4G11600	286.428	1171.69	4.09071	0.141614	ATGPX6 (GLUTATHIONE PEROXIDASE 6); glutathione peroxidase
254914_at	AT4G11290	42.6678	216.517	5.07449	0.0314854	peroxidase, putative
254915_s_at	AT4G11320;AT4G11310	39.8415	209.742	5.26441	0.124856	[AT4G11320, cysteine proteinase, putative];[AT4G11310, cysteine proteinase, putative]
255029_x_at	AT4G09470	11.0898	22.7657	2.05286	0.100667	Encodes a ECA1 gametogenesis related family protein [pseudogene]
255070_at	AT4G09020	18.6022	98.0435	5.27053	0.00379971	ATISA3/ISA3 (ISOAMYLASE 3); alpha-amylase
255104_at	AT4G08685	226.06	586.297	2.59355	0.00515614	SAH7
255110_at	AT4G08770	63.9557	139.722	2.18467	0.0635009	peroxidase, putative
255149_at	AT4G08150	12.3272	98.2884	7.97331	0.0173318	KNAT1 (BREVIPEDICELLUS 1); transcription factor
255185_at	AT4G07740	10.9976	23.8545	2.16907	0.315461	similar to unknown protein [Arabidopsis thaliana] (TAIR:AT3G43150.1)
255221_at	AT4G05150	155.199	378.711	2.44017	0.00252031	octicosapeptide/Phox/Bem1p (PB1) domain-containing protein
255230_at	AT4G05390	103.825	435.881	4.19821	0.0419508	ATRFNR1 (ROOT FNR 1); oxidoreductase
255259_at	AT4G05020	71.2085	402.648	5.65449	0.30253	NDB2 (NAD(P)H DEHYDROGENASE B2); disulfide oxidoreductase
255291_at	no_match	16.6428	56.4669	3.39288	0.0231491	no_match
255308_at	AT4G04910	91.6155	286.45	3.12665	0.00350153	NSF (N-ETHYLMALEIMIDE SENSITIVE FACTOR); ATP binding / binding / nucleoside-triphosphatase/ nucleotide binding
255331_at	AT4G04330	13.8062	71.2834	5.16316	0.205417	similar to unnamed protein product [Vitis vinifera] (GB:CAO69665.1)
255348_at	AT4G03820	20.825	54.3916	2.61185	0.0513839	similar to unknown protein [Arabidopsis thaliana] (TAIR:AT4G22270.1); similar to unnamed protein product [Vitis vinifera] (GB:CAO23242.1)
255360_at	AT4G03960	47.0568	124.407	2.64376	0.0686892	tyrosine specific protein phosphatase family protein
255371_at	AT4G04110	6.17604	15.6654	2.53647	0.108005	Toll-Interleukin-Resistance (TIR) domain-containing protein
255417_at	AT4G03190	47.7764	117.947	2.46873	0.0459499	GRH1 (GRR1-LIKE PROTEIN 1); ubiquitin-protein ligase
255430_at	AT4G03320	32.9818	91.6156	2.77776	0.153691	TIC20-IV (TRANSLOCON AT THE INNER ENVELOPE MEMBRANE OF CHLOROPLASTS 20-IV); P-P-bond-hydrolysis-driven protein transmembrane transporter
255443_at	AT4G02700	28.2787	108.903	3.85106	0.0139417	SULTR3;2 (SULFATE TRANSPORTER 3;2); sulfate transmembrane transporter
255462_at	AT4G02940	106.403	439.697	4.13236	0.248426	oxidoreductase, 2OG-Fe(II) oxygenase family protein
255477_at	AT4G02370	104.166	538.962	5.17408	0.00178003	similar to unknown protein [Arabidopsis thaliana] (TAIR:AT1G02816.1); similar to unnamed protein product [Vitis vinifera] (GB:CAO40037.1); similar to hypothetical protein [Vitis vinifera] (GB:CAN69598.1); contains InterPro domain Protein of unknown function DUF538 (InterPro:IPR007493)
255479_at	AT4G02380	383.894	1361.74	3.54719	0.0372941	SAG21 (SENESCENCE-ASSOCIATED GENE 21)
255499_at	AT4G02730	36.6141	88.3403	2.41274	0.141957	transducin family protein / WD-40 repeat family protein
255508_at	AT4G02220	45.2462	103.502	2.28752	0.0251347	zinc finger (MYND type) family protein / programmed cell death 2 C-terminal domain-containing protein
255516_at	AT4G02270	16.5106	494.848	29.9715	0.0789734	pollen Ole e 1 allergen and extensin family protein
255546_at	AT4G01910	19.9898	46.4424	2.32331	0.05984	DC1 domain-containing protein
255561_at	AT4G02050	76.2638	229.639	3.01112	0.0303882	sugar transporter, putative
255578_at	AT4G01450	101.217	210.639	2.08106	0.0174331	nodulin MtN21 family protein
255584_at	AT4G01530	3.61239	10.9345	3.02694	0.596724	transposable element gene
255587_at	AT4G01480	74.1853	269.338	3.63062	0.0229487	ATPPA5 (ARABIDOPSIS THALIANA PYROPHOSPHORYLASE 5); inorganic diphosphatase/ pyrophosphatase
255590_at	AT4G01610	204.575	501.831	2.45304	0.0407302	cathepsin B-like cysteine protease, putative
255592_s_at	AT4G01640;AT2G34280	5.03508	15.8521	3.14833	0.078351	[AT4G01640, similar to S locus F-box-related / SLF-related [Arabidopsis thaliana] (TAIR:AT2G34280.1); similar to predicted F-box and bHLH containing protein [Overexpression vector pFC12860OE] (GB:ABK41847.1); contains InterPro domain F-box associated type 1 (InterPro:IPR006527)];[AT2G34280, S locus F-box-related / SLF-related]
255595_at	AT4G01700	48.2624	324.126	6.71591	0.0148589	chitinase, putative
255630_at	AT4G00700	16.2725	63.0651	3.87557	0.0632584	C2 domain-containing protein
255659_at	AT4G00895	158.019	349.95	2.21461	0.0310391	ATP synthase delta chain-related
255677_at	AT4G00500	32.0068	82.2266	2.56903	0.0357356	lipase class 3 family protein / calmodulin-binding heat-shock protein-related
255713_s_at	AT4G00290;AT4G00234	38.7295	79.305	2.04766	0.000352064	[AT4G00290, mechanosensitive ion channel domain-containing protein / MS ion channel domain-containing protein];[AT4G00234, similar to mechanosensitive ion channel domain-containing protein / MS ion channel domain-containing protein [Arabidopsis thaliana] (TAIR:AT4G00290.1); similar to unnamed protein product [Vitis vinifera] (GB:CAO39670.1); contains InterPro domain Mechanosensitive ion channel M…
255714_at	AT4G00300	229.008	463.798	2.02525	0.0738282	fringe-related protein
255739_at	AT1G25580	38.7053	78.5291	2.0289	0.0398224	ANAC008 (Arabidopsis NAC domain containing protein 8); transcription factor
255751_at	AT1G31950	9.68601	29.5264	3.04836	0.109732	terpene synthase/cyclase family protein
255791_at	AT2G33430	149.784	313.386	2.09225	0.00837061	plastid developmental protein DAG, putative
255805_at	AT4G10240	2.97043	12.9077	4.34541	0.53485	zinc finger (B-box type) family protein
255827_at	AT2G40600	108.823	388.584	3.57078	0.0143493	appr-1-p processing enzyme family protein
255852_at	AT1G66970	633.833	1366.11	2.15532	0.0160468	glycerophosphoryl diester phosphodiesterase family protein
255855_at	AT1G66950	5.18971	13.2133	2.54606	0.173157	ATPDR11/PDR11 (PLEIOTROPIC DRUG RESISTANCE 11); ATPase, coupled to transmembrane movement of substances
255858_at	AT1G67030	18.1282	137.069	7.56113	0.0253299	ZFP6 (ZINC FINGER PROTEIN 6); nucleic acid binding / transcription factor/ zinc ion binding
255901_at	AT1G17890	69.6569	140.145	2.01194	0.12313	GER2; catalytic
255904_at	AT1G17860	151.324	585.102	3.86656	0.0516524	trypsin and protease inhibitor family protein / Kunitz family protein
255923_at	AT1G22180	13.1824	27.8054	2.10929	0.0747829	SEC14 cytosolic factor family protein / phosphoglyceride transfer family protein
255931_at	AT1G12710	21.7399	48.1973	2.21699	0.010962	ATPP2-A12 (PHLOEM PROTEIN 2-A12); carbohydrate binding
255953_at	AT1G22070	74.3708	182.465	2.45344	0.00377849	TGA3 (TGA1a-related gene 3); DNA binding / calmodulin binding / transcription factor
256011_at	AT1G19230	11.6204	32.4196	2.7899	0.0248771	respiratory burst oxidase protein E (RbohE) / NADPH oxidase
256017_at	AT1G19180	44.6928	151.538	3.39067	0.0711	JAZ1/TIFY10A (JASMONATE-ZIM-DOMAIN PROTEIN 1); protein binding
256021_at	AT1G58270	183.313	498.27	2.71814	0.0628651	ZW9
256024_at	AT1G58340	20.4384	46.4273	2.27157	0.0389587	ZF14; transporter
256050_at	AT1G07000	63.0016	157.812	2.50489	0.0547163	ATEXO70B2 (exocyst subunit EXO70 family protein B2); protein binding
256091_at	AT1G20693	197.517	456.222	2.30978	0.0165792	HMGB2 (HIGH MOBILITY GROUP B 2); transcription factor
256094_at	AT1G20780	19.0653	45.7845	2.40145	0.0293279	armadillo/beta-catenin repeat protein-related / U-box domain-containing protein
256100_at	AT1G13750	27.8982	427.467	15.3224	0.000773041	calcineurin-like phosphoesterase family protein
256110_at	AT1G16900	54.0596	111.128	2.05566	0.00705391	sugar binding / transferase, transferring glycosyl groups
256121_at	AT1G18160	59.7033	132.729	2.22314	0.00294657	protein kinase family protein
256125_at	AT1G18250	86.0114	192.617	2.23943	0.0818459	ATLP-1 (Arabidopsis thaumatin-like protein 1)
256150_at	AT1G55120	23.6266	68.0278	2.87929	0.0513516	ATFRUCT5 (BETA-FRUCTOFURANOSIDASE 5); hydrolase, hydrolyzing O-glycosyl compounds / levanase
256157_at	AT1G13580	31.9838	75.4063	2.35764	0.0469771	LAG13 (LAG1 LONGEVITY ASSURANCE HOMOLOG 3)
256162_at	AT1G55390	9.69011	24.1431	2.49152	0.0101902	DC1 domain-containing protein
256221_at	AT1G56300	17.8066	76.9002	4.31863	0.0191243	DNAJ heat shock N-terminal domain-containing protein
256224_at	AT1G56330	616.261	1246.35	2.02244	0.00389705	SAR1 (SECRETION-ASSOCIATED RAS); GTP binding
256235_at	AT3G12490	118.562	312.777	2.63809	0.000148594	cysteine protease inhibitor, putative / cystatin, putative
256237_at	AT3G12610	221.32	448.52	2.02657	0.119634	DRT100 (DNA-DAMAGE REPAIR/TOLERATION 100); protein binding
256251_at	AT3G11330	51.9511	188.917	3.63644	0.0923077	leucine-rich repeat family protein
256252_at	AT3G11340	63.9517	1553.29	24.2885	0.106425	UDP-glucoronosyl/UDP-glucosyl transferase family protein
256255_at	AT3G11280	268.088	580.645	2.16588	0.000159017	myb family transcription factor
256256_at	AT3G11230	63.3376	139.629	2.20452	0.00947144	yippee family protein
256294_at	AT1G69450	67.6365	144.733	2.13986	0.146112	similar to HYP1 (HYPOTHETICAL PROTEIN 1) [Arabidopsis thaliana] (TAIR:AT3G01100.1); similar to unnamed protein product [Vitis vinifera] (GB:CAO64743.1); similar to unnamed protein product [Vitis vinifera] (GB:CAO15025.1); similar to Protein of unknown function DUF221 [Medicago truncatula] (GB:ABN08272.1); contains InterPro domain Protein of unknown function DUF221; (InterPro:IPR003864)
256321_at	AT1G55020	49.4571	162.183	3.27927	0.0325209	LOX1 (Lipoxygenase 1); lipoxygenase
256334_at	AT1G72125	10.9954	28.2862	2.57256	0.0332727	transporter
256366_at	AT1G66880	48.7105	105.942	2.17493	0.165384	serine/threonine protein kinase family protein
256393_at	AT3G06280	8.61423	22.321	2.59117	0.412205	similar to F-box family protein [Arabidopsis thaliana] (TAIR:AT1G47730.1); contains InterPro domain F-box associated type 3 (InterPro:IPR013187)
256409_at	AT1G66620	31.905	64.2468	2.01369	0.0012855	seven in absentia (SINA) protein, putative
256412_at	no_match	14.2075	30.0821	2.11735	0.07659	no_match
256426_at	AT1G33420	14.5671	42.1808	2.89562	0.0272404	PHD finger family protein
256429_at	AT3G11040	17.2871	43.7425	2.53036	0.0252392	glycosyl hydrolase family 85 protein
256431_s_at	AT3G11010;AT5G27060	25.162	90.5615	3.59914	0.0186149	[AT3G11010, disease resistance family protein / LRR family protein];[AT5G27060, disease resistance family protein]
256453_at	AT1G75270	190.876	520.767	2.72829	0.0425057	DHAR2; glutathione dehydrogenase (ascorbate)
256466_at	AT1G32580	47.9583	100.729	2.10035	0.141159	plastid developmental protein DAG, putative
256488_at	AT1G31470	40.5586	84.212	2.0763	0.018085	NFD4 (NUCLEAR FUSION DEFECTIVE 4)
256507_at	AT1G75150	9.92157	20.6601	2.08235	0.064769	similar to unnamed protein product [Vitis vinifera] (GB:CAO61179.1)
256523_at	AT1G66070	105.248	232.565	2.20968	0.0421151	translation initiation factor-related
256547_at	AT3G14840	230.531	760.271	3.29792	0.011702	leucine-rich repeat family protein / protein kinase family protein
256570_at	AT3G19540	58.6517	118.263	2.01636	0.0059002	similar to unknown protein [Arabidopsis thaliana] (TAIR:AT1G49840.1); similar to unnamed protein product [Vitis vinifera] (GB:CAO70870.1); similar to hypothetical protein [Vitis vinifera] (GB:CAN68554.1); contains InterPro domain Protein of unknown function DUF620 (InterPro:IPR006873)
256574_at	AT3G14780	11.147	34.5786	3.10206	0.112726	similar to ATGSL04 (GLUCAN SYNTHASE-LIKE 4), 1,3-beta-glucan synthase/ transferase, transferring glycosyl groups [Arabidopsis thaliana] (TAIR:AT3G14570.1); similar to hypothetical protein [Vitis vinifera] (GB:CAN81673.1)
256583_at	AT3G28850	21.1135	65.8915	3.12082	0.00497833	glutaredoxin family protein
256626_at	AT3G20015	25.8873	63.7327	2.46193	0.163615	pepsin A
256637_at	AT3G12030	36.2356	145.524	4.01605	0.00685571	similar to unknown protein [Arabidopsis thaliana] (TAIR:AT5G06660.1); similar to fiber protein Fb27 [Gossypium barbadense] (GB:AAQ84318.1); contains InterPro domain Protein of unknown function DUF841, eukaryotic (InterPro:IPR008559)
256647_at	AT3G13610	38.1582	371.024	9.72331	0.0544435	oxidoreductase, 2OG-Fe(II) oxygenase family protein
256682_at	AT3G52200	90.7364	210.502	2.31993	0.0145827	LTA3 (Dihydrolipoamide S-acetyltransferase 3); dihydrolipoyllysine-residue acetyltransferase
256745_at	AT3G29360	231.963	512.212	2.20816	0.0194681	UDP-glucose 6-dehydrogenase, putative
256765_at	AT3G22200	356.64	1133.11	3.17719	0.010267	POP2 (POLLEN-PISTIL INCOMPATIBILITY 2); 4-aminobutyrate transaminase
256766_at	AT3G22231	1004.83	2018.5	2.0088	0.0491345	PCC1 (PATHOGEN AND CIRCADIAN CONTROLLED 1)
256771_at	AT3G13700;AT3G13710	28.0515	99.9922	3.56459	0.00106904	[AT3G13700, RNA-binding protein, putative];[AT3G13710, prenylated rab acceptor (PRA1) family protein]
256783_at	AT3G13670	161.884	371.217	2.2931	0.00185877	protein kinase family protein
256785_at	AT3G13720	101.331	344.738	3.4021	0.000456916	prenylated rab acceptor (PRA1) family protein
256787_at	AT3G13790	171.908	518.93	3.01865	0.0717436	ATBFRUCT1/ATCWINV1 (ARABIDOPSIS THALIANA CELL WALL INVERTASE 1); beta-fructofuranosidase/ hydrolase, hydrolyzing O-glycosyl compounds
256810_at	no_match	29.122	61.0259	2.09552	0.015742	no_match
256829_at	AT3G22850	87.073	376.958	4.32921	0.0110005	similar to unknown protein [Arabidopsis thaliana] (TAIR:AT5G43830.1); similar to hypothetical protein [Vitis vinifera] (GB:CAN71784.1); contains domain PTHR11772 (PTHR11772); contains domain G3DSA:3.60.20.10 (G3DSA:3.60.20.10); contains domain SSF56235 (SSF56235)
256847_at	AT3G27950	5.30402	18.2441	3.43968	0.0407336	early nodule-specific protein, putative
256869_at	AT3G26420;AT3G26430	23.6975	125.979	5.31614	0.00871789	[AT3G26420, ATRZ-1A; RNA binding / nucleotide binding];[AT3G26430, GDSL-motif lipase/hydrolase family protein]
256875_at	AT3G26330	9.40259	27.8387	2.96075	0.0233297	CYP71B37 (cytochrome P450, family 71, subfamily B, polypeptide 37); oxygen binding
256877_at	AT3G26470	28.7998	80.462	2.79384	0.0922232	similar to ADR1-L1 (ADR1-LIKE 1), ATP binding / protein binding [Arabidopsis thaliana] (TAIR:AT4G33300.2); similar to ADR1-L1 (ADR1-LIKE 1), ATP binding / protein binding [Arabidopsis thaliana] (TAIR:AT4G33300.1); similar to unnamed protein product [Vitis vinifera] (GB:CAO61278.1); contains InterPro domain Disease resistance, plant (InterPro:IPR014011)
256883_at	AT3G26440	32.2816	94.6711	2.93266	0.0369982	similar to unknown protein [Arabidopsis thaliana] (TAIR:AT1G13000.2); similar to unknown protein [Arabidopsis thaliana] (TAIR:AT1G13000.1); similar to unnamed protein product [Vitis vinifera] (GB:CAO42517.1); contains InterPro domain Protein of unknown function DUF707 (InterPro:IPR007877)
256890_at	AT3G23830	100.769	209.88	2.08277	0.0131684	GR-RBP4/GRP4 (GLYCINE-RICH RNA-BINDING PROTEIN 4); RNA binding / double-stranded DNA binding / single-stranded DNA binding
256933_at	AT3G22600	118.103	1334.16	11.2966	0.115489	protease inhibitor/seed storage/lipid transfer protein (LTP) family protein
256937_at	AT3G22620	28.2148	932.027	33.0333	0.0342925	protease inhibitor/seed storage/lipid transfer protein (LTP) family protein
256994_s_at	AT3G25830;AT3G25820	83.8106	471.988	5.6316	0.0223088	[AT3G25830, ATTPS-CIN (TERPENE SYNTHASE-LIKE SEQUENCE-1,8-CINEOLE); myrcene/(E)-beta-ocimene synthase];[AT3G25820, ATTPS-CIN (TERPENE SYNTHASE-LIKE SEQUENCE-1,8-CINEOLE); myrcene/(E)-beta-ocimene synthase]
257038_at	AT3G19260	52.0063	185.062	3.55847	0.0147639	LAG1 HOMOLOG 2 (LONGEVITY ASSURANCE GENE1 HOMOLOG 2)
257060_at	AT3G18230	51.7839	106.684	2.06017	0.0168057	octicosapeptide/Phox/Bem1p (PB1) domain-containing protein
257066_at	AT3G18280	150.872	320.322	2.12313	0.0227599	protease inhibitor/seed storage/lipid transfer protein (LTP) family protein
257072_at	AT3G14220	169.099	584.853	3.45864	0.0062481	GDSL-motif lipase/hydrolase family protein
257083_s_at	AT3G20600;AT3G20590	49.2243	108.868	2.21167	0.140791	[AT3G20600, NDR1 (NON RACE-SPECIFIC DISEASE RESISTANCE 1); signal transducer];[AT3G20590, non-race specific disease resistance protein, putative]
257088_at	AT3G20510	164.469	556.501	3.38362	0.0399464	similar to unknown protein [Arabidopsis thaliana] (TAIR:AT1G50740.1); similar to unnamed protein product [Vitis vinifera] (GB:CAO38976.1); contains InterPro domain Protein of unknown function UPF0136, Transmembrane; (InterPro:IPR005349)
257099_s_at	AT3G24982;AT3G25020	1.67141	6.98169	4.17712	0.00276126	[AT3G24982, protein binding];[AT3G25020, disease resistance family protein]
257100_at	AT3G25010	10.5892	21.5579	2.03584	0.0758951	disease resistance family protein
257105_at	AT3G15300	17.3216	36.5977	2.11284	0.0155801	VQ motif-containing protein
257122_at	AT3G20250	72.6241	152.272	2.09671	0.0127424	APUM5 (ARABIDOPSIS PUMILIO 5); RNA binding
257132_at	AT3G20230	166.104	377.45	2.27237	0.019543	50S ribosomal protein L18 family
257144_at	AT3G27300	70.6012	142.039	2.01185	0.114677	G6PD5 (GLUCOSE-6-PHOSPHATE DEHYDROGENASE 5); glucose-6-phosphate dehydrogenase
257153_at	AT3G27220	11.2653	34.9901	3.106	0.236386	kelch repeat-containing protein
257154_at	AT3G27210	11.9749	52.1003	4.35079	0.0420585	Identical to Uncharacterized protein At3g27210 (Y-2) [Arabidopsis Thaliana] (GB:Q9LK32); similar to unknown protein [Arabidopsis thaliana] (TAIR:AT5G40860.1); similar to unnamed protein product [Vitis vinifera] (GB:CAO14583.1)
257174_at	AT3G27190	52.7693	176.55	3.34569	0.0201055	uracil phosphoribosyltransferase, putative / UMP pyrophosphorylase, putative / UPRTase, putative
257184_at	AT3G13090	20.5088	57.9281	2.82454	0.0477506	ATMRP8 (Arabidopsis thaliana multidrug resistance-associated protein 8)
257191_at	AT3G13175	8.72657	18.3187	2.09918	0.0838226	similar to unnamed protein product [Vitis vinifera] (GB:CAO45116.1)
257196_at	AT3G23790	32.9487	74.3942	2.25788	0.653633	AMP-binding protein, putative
257213_at	AT3G15020	61.7369	194.958	3.15789	0.00257127	malate dehydrogenase (NAD), mitochondrial, putative
257214_at	AT3G15040	72.3412	162.74	2.24962	0.0536345	similar to unknown protein [Arabidopsis thaliana] (TAIR:AT4G21970.1); similar to hypothetical protein [Vitis vinifera] (GB:CAN76322.1); contains InterPro domain Protein of unknown function DUF584 (InterPro:IPR007608)
257216_at	AT3G14990	422.858	1883.03	4.4531	0.0602889	4-methyl-5(b-hydroxyethyl)-thiazole monophosphate biosynthesis protein, putative
257217_at	AT3G14940	33.277	647.034	19.4439	0.0044051	ATPPC3 (PHOSPHOENOLPYRUVATE CARBOXYLASE 3); phosphoenolpyruvate carboxylase
257218_at	AT3G15000	138.62	304.043	2.19336	0.000565915	Identical to Uncharacterized mitochondrial protein At3g15000 [Arabidopsis Thaliana] (GB:Q9LKA5); similar to plastid developmental protein DAG, putative [Arabidopsis thaliana] (TAIR:AT3G06790.2); similar to unnamed protein product [Vitis vinifera] (GB:CAO39382.1)
257224_at	AT3G27870	11.6863	38.3389	3.28067	0.0826383	haloacid dehalogenase-like hydrolase family protein
257226_at	AT3G27880	20.2079	63.1133	3.1232	0.0565985	similar to unknown protein [Arabidopsis thaliana] (TAIR:AT1G23710.1); similar to hypothetical protein [Vitis vinifera] (GB:CAN61665.1); similar to unnamed protein product [Vitis vinifera] (GB:CAO14763.1); contains InterPro domain Protein of unknown function DUF1645 (InterPro:IPR012442)
257228_at	AT3G27890	193.171	414.034	2.14335	0.00646223	NQR (NADPH:QUINONE OXIDOREDUCTASE); FMN reductase
257244_at	AT3G24240	26.7118	68.0221	2.54652	0.0083757	leucine-rich repeat transmembrane protein kinase, putative
257277_at	AT3G14470	18.6656	39.7921	2.13184	0.0107017	disease resistance protein (NBS-LRR class), putative
257279_at	AT3G14430	70.4272	188.678	2.67905	0.00122549	similar to unnamed protein product [Vitis vinifera] (GB:CAO60894.1)
257295_at	AT3G17420	30.8858	83.6384	2.70799	0.0126809	GPK1 (Glyoxysomal protein kinase 1); kinase
257377_at	AT2G28890	116.388	265.811	2.28383	0.0607556	PLL4 (POLTERGEIST LIKE 4); protein serine/threonine phosphatase
257535_at	AT3G09490	19.4033	39.1925	2.01989	0.0976976	chloroplast lumen common family protein
257617_at	AT3G26550	6.38311	17.6166	2.75988	0.0323557	DC1 domain-containing protein
257668_at	AT3G20460	12.0665	32.328	2.67914	0.141461	sugar transporter, putative
257673_at	AT3G20370	117.806	951.517	8.07701	0.00825545	meprin and TRAF homology domain-containing protein / MATH domain-containing protein
257697_at	AT3G12700	41.6589	123.848	2.97292	0.218319	aspartyl protease family protein
257701_at	AT3G12710	48.9728	195.56	3.99323	0.0229446	methyladenine glycosylase family protein
257724_at	AT3G18510	15.8844	37.0392	2.3318	0.0260934	unknown protein
257734_at	AT3G18370	41.2477	82.8596	2.00883	0.0963745	ATSYTF/NTMC2T3/NTMC2TYPE3/SYTF
257763_s_at	AT3G23120;AT3G23110	23.4935	81.6118	3.47381	0.0213331	[AT3G23120, leucine-rich repeat family protein];[AT3G23110, disease resistance family protein]
257798_at	AT3G15950	213.562	751.468	3.51873	0.0171287	(TSA1-LIKE); protein binding
257844_at	AT3G28480	121.685	267.014	2.19429	0.0394744	oxidoreductase, 2OG-Fe(II) oxygenase family protein
257892_at	AT3G17020	347.154	865.702	2.49371	0.00378169	universal stress protein (USP) family protein
257922_at	AT3G23150	23.0041	63.3678	2.75463	0.013415	ETR2 (ETHYLENE RESPONSE 2); receptor
257925_at	AT3G23170	18.7666	38.2281	2.03703	0.455615	similar to unknown protein [Arabidopsis thaliana] (TAIR:AT4G14450.1)
257926_at	AT3G23280	126.781	380.656	3.00246	0.0231619	zinc finger (C3HC4-type RING finger) family protein / ankyrin repeat family protein
257946_at	AT3G21710	31.235	132.581	4.24464	0.00551352	unknown protein
257952_at	AT3G21770	35.44	327.079	9.22909	0.0118854	peroxidase 30 (PER30) (P30) (PRXR9)
257985_at	AT3G20810	20.4452	99.6356	4.87329	0.132118	transcription factor jumonji (jmjC) domain-containing protein
258005_at	AT3G19390	46.4608	350.06	7.53451	0.0219435	cysteine proteinase, putative / thiol protease, putative
258008_at	AT3G19430	6.09459	18.9727	3.11304	0.304417	late embryogenesis abundant protein-related / LEA protein-related
258020_at	AT3G19490	169.329	408.104	2.41013	0.00384534	ATNHD1 (Arabidopsis thaliana Na/H antiporter 1); sodium:hydrogen antiporter
258047_at	AT3G21240	52.9295	234.962	4.43914	0.00189061	4CL2 (4-coumarate:CoA ligase 2); 4-coumarate-CoA ligase
258067_at	AT3G25980	25.3476	55.9254	2.20634	0.154501	mitotic spindle checkpoint protein, putative (MAD2)
258080_at	AT3G25930	11.6988	185.489	15.8554	0.057573	universal stress protein (USP) family protein
258102_at	AT3G23600	303.314	658.982	2.17261	0.0145278	dienelactone hydrolase family protein
258105_at	AT3G23605	36.3688	94.4794	2.59782	0.157644	UBX domain-containing protein
258110_at	AT3G14610	19.3471	74.9477	3.87385	0.00567224	CYP72A7 (cytochrome P450, family 72, subfamily A, polypeptide 7); oxygen binding
258151_at	AT3G18080	236.561	653.817	2.76384	0.0378587	glycosyl hydrolase family 1 protein
258156_at	AT3G18050	129.144	287.268	2.2244	0.0276839	similar to unknown protein [Arabidopsis thaliana] (TAIR:AT4G28100.1); similar to unknown [Populus trichocarpa] (GB:ABK95654.1)
258158_at	AT3G17790	66.7504	597.375	8.94938	0.0202225	ATACP5 (acid phosphatase 5); acid phosphatase/ protein serine/threonine phosphatase
258160_at	AT3G17820	144.636	435.52	3.01115	0.0525694	ATGSKB6 (Arabidopsis thaliana glutamine synthase clone KB6); glutamate-ammonia ligase
258162_at	AT3G17810	127.136	258.699	2.03483	0.0256741	dihydroorotate dehydrogenase family protein / dihydroorotate oxidase family protein
258173_at	AT3G21630	91.5975	207.099	2.26096	0.0708146	CERK1 (CHITIN ELICITOR RECEPTOR KINASE 1); kinase/ receptor signaling protein/ transmembrane receptor protein kinase
258175_at	AT3G21640	35.3521	72.1242	2.04017	0.0213205	TWD1 (TWISTED DWARF 1); FK506 binding / peptidyl-prolyl cis-trans isomerase
258184_at	AT3G21510	38.0816	148.803	3.90749	0.00928312	AHP1 (HISTIDINE-CONTAINING PHOSPHOTRANSMITTER 3); histidine phosphotransfer kinase
258217_at	AT3G17998;AT3G18000	33.7301	230.347	6.82913	0.015155	[AT3G17998, CPuORF30 (Conserved peptide upstream open reading frame 30)];[AT3G18000, NMT1 (N-METHYLTRANSFERASE 1); phosphoethanolamine N-methyltransferase]
258218_at	AT3G17998;AT3G18000	73.391	436.92	5.95332	0.050713	[AT3G17998, CPuORF30 (Conserved peptide upstream open reading frame 30)];[AT3G18000, NMT1 (N-METHYLTRANSFERASE 1); phosphoethanolamine N-methyltransferase]
258242_at	AT3G27640	15.2593	37.0551	2.42835	0.0283147	transducin family protein / WD-40 repeat family protein
258253_at	AT3G26760	26.4887	65.3672	2.46774	0.0207276	short-chain dehydrogenase/reductase (SDR) family protein
258257_at	AT3G26770	21.721	53.0296	2.4414	0.190458	short-chain dehydrogenase/reductase (SDR) family protein
258274_at	AT3G15640	180.086	395.497	2.19615	0.0122921	cytochrome c oxidase family protein
258293_at	AT3G23430	37.4873	216.485	5.77489	0.0482629	PHO1 (PHOSPHATE 1)
258332_at	AT3G16180	48.3478	106.881	2.21068	0.0557883	proton-dependent oligopeptide transport (POT) family protein
258362_at	AT3G14280	14.8295	33.0308	2.22737	0.0383247	similar to hypothetical protein [Vitis vinifera] (GB:CAN62135.1)
258366_at	AT3G14230	266.839	535.275	2.00599	0.0622209	RAP2.2; DNA binding / transcription factor
258369_at	AT3G14310	265.988	1325.13	4.98191	0.00497357	ATPME3 (Arabidopsis thaliana pectin methylesterase 3)
258374_at	AT3G14360	18.0976	38.674	2.13696	0.186753	lipase class 3 family protein
258382_at	AT3G15355	24.8674	53.1328	2.13664	0.0402527	PFU1/UBC25 (UBIQUITIN-CONJUGATING ENZYME 25); small conjugating protein ligase
258429_at	AT3G16620	25.5832	52.9076	2.06806	0.066568	ATTOC120 (Arabidopsis thaliana translocon outer complex protein 120); GTP binding / P-P-bond-hydrolysis-driven protein transmembrane transporter
258435_at	AT3G16740	19.3302	70.5089	3.6476	0.0422949	F-box family protein
258439_at	AT3G17240	199.469	503.135	2.52237	0.0215591	LPD2 (LIPOAMIDE DEHYDROGENASE 2); FAD binding / dihydrolipoyl dehydrogenase/ oxidoreductase
258470_at	AT3G06035	86.3036	176.975	2.05061	0.0329942	Identical to Uncharacterized GPI-anchored protein At3g06035 precursor [Arabidopsis Thaliana] (GB:Q84MC0;GB:Q8H7F7;GB:Q8L9J0); similar to unknown protein [Arabidopsis thaliana] (TAIR:AT5G19250.1); similar to unknown [Populus trichocarpa] (GB:ABK94712.1)
258488_at	AT3G02420	85.3277	236.014	2.76597	0.00865478	similar to hypothetical protein [Cleome spinosa] (GB:ABD96906.1)
258491_at	AT3G02700	89.6331	190.828	2.12899	0.0279805	NC domain-containing protein
258545_at	AT3G07050	47.1969	163.851	3.47164	0.00942457	GTP-binding family protein
258563_at	AT3G05970	169.218	439.217	2.59557	0.0169569	LACS6 (LONG-CHAIN ACYL-COA SYNTHETASE 6)
258567_at	AT3G04080	36.1924	103.883	2.87031	0.0175068	ATAPY1 (APYRASE 1); calmodulin binding
258593_at	AT3G04480	138.496	310.136	2.23931	0.0125278	endoribonuclease
258614_at	AT3G02770	139.333	432.092	3.10114	0.00192081	dimethylmenaquinone methyltransferase family protein
258633_at	AT3G07990	22.3035	47.2004	2.11628	0.0722253	SCPL27 (serine carboxypeptidase-like 27); serine carboxypeptidase
258638_at	AT3G07950	125.098	266.488	2.13023	0.015068	rhomboid protein-related
258646_at	AT3G08040	34.0179	144.056	4.23473	0.00678169	FRD3 (FERRIC REDUCTASE DEFECTIVE 3); antiporter
258655_at	AT3G09810	80.6038	229.489	2.84712	0.0172054	isocitrate dehydrogenase, putative / NAD+ isocitrate dehydrogenase, putative
258664_at	AT3G08700	3.68583	9.88565	2.68207	0.122603	UBC12 (ubiquitin-conjugating enzyme 12); ubiquitin-protein ligase
258682_at	AT3G08720	25.3648	58.4682	2.3051	0.0132575	ATPK19 (ARABIDOPSIS THALIANA PROTEIN KINASE 19); kinase
258694_at	AT3G08660	6.82454	14.775	2.16499	0.0856304	phototropic-responsive protein, putative
258728_at	AT3G11800	109.491	222.672	2.03371	0.0120289	similar to unknown protein [Arabidopsis thaliana] (TAIR:AT3G44150.1); similar to expp1 protein precursor [Solanum tuberosum] (GB:CAJ77501.1); contains domain PTHR21454 (PTHR21454); contains domain PTHR21454:SF1 (PTHR21454:SF1)
258735_at	AT3G05880	382.694	1741.13	4.54966	0.00849667	RCI2A (RARE-COLD-INDUCIBLE 2A)
258742_at	AT3G05800	17.3593	65.4226	3.76873	0.0420612	transcription factor
258751_at	AT3G05890	51.9993	643.012	12.3658	0.00216909	RCI2B (RARE-COLD-INDUCIBLE 2B)
258757_at	AT3G10912;AT3G10910	24.2594	100.739	4.15257	0.103203	[AT3G10912, CPuORF63 (Conserved peptide upstream open reading frame 63)];[AT3G10910, zinc finger (C3HC4-type RING finger) family protein]
258786_at	AT3G11820	116.62	342.97	2.94091	0.0310362	SYP121 (syntaxin 121); SNAP receptor
258787_at	AT3G11840	34.2655	72.4422	2.11415	0.070659	U-box domain-containing protein
258803_at	AT3G04670	105.116	216.863	2.06309	0.00515398	WRKY39 (WRKY DNA-binding protein 39); transcription factor
258809_at	AT3G04070	66.0616	180.151	2.72702	0.014905	ANAC047 (Arabidopsis NAC domain containing protein 47); transcription factor
258850_at	AT3G03050	81.024	175.642	2.16778	0.00356317	CSLD3 (CELLULOSE SYNTHASE-LIKE 3); cellulose synthase/ transferase, transferring glycosyl groups
258852_at	AT3G06300	55.0655	164.367	2.98494	0.0111733	AT-P4H-2 (A. THALIANA P4H ISOFORM 2); oxidoreductase, acting on paired donors, with incorporation or reduction of molecular oxygen, 2-oxoglutarate as one donor, and incorporation of one atom each of oxygen into both donors / procollagen-proline 4-dioxygen
258856_at	AT3G02040	32.3348	380.289	11.761	0.00381889	SRG3 (SENESCENCE-RELATED GENE 3); glycerophosphodiester phosphodiesterase
258879_at	AT3G03270	80.2495	227.457	2.83437	0.272038	universal stress protein (USP) family protein / early nodulin ENOD18 family protein
258880_at	AT3G06420	59.2202	174.402	2.94498	0.00404364	ATG8H (AUTOPHAGY 8H); microtubule binding
258921_at	AT3G10500	98.9006	285.542	2.88716	0.0068488	ANAC053 (Arabidopsis NAC domain containing protein 53); transcription factor
258941_at	AT3G09940	26.9236	128.969	4.79016	0.00732289	ATMDAR3/MDHAR (MONODEHYDROASCORBATE REDUCTASE); monodehydroascorbate reductase (NADH)
258944_at	AT3G10390	17.351	39.8726	2.29801	0.107047	FLD (FLOWERING LOCUS D); amine oxidase
258957_at	AT3G01420	49.8825	1441.23	28.8924	0.0241923	ALPHA-DOX1 (ALPHA-DIOXYGENASE 1)
258970_at	AT3G10410	117.979	405.723	3.43893	0.00290325	SCPL49 (serine carboxypeptidase-like 49); serine carboxypeptidase
258985_at	AT3G08960	37.5121	77.3385	2.06169	0.01705	protein transporter
258996_at	AT3G01800	16.9109	51.7941	3.06276	0.0916512	ribosome recycling factor family protein / ribosome releasing factor family protein
258998_at	AT3G01820	45.1159	99.0734	2.19597	0.00607568	adenylate kinase family protein
259005_at	AT3G01930	45.0036	116.285	2.5839	0.0118551	nodulin family protein
259013_at	AT3G07430	370.137	1373.55	3.71093	0.00146395	EMB1990 (EMBRYO DEFECTIVE 1990)
259014_at	AT3G07320	58.171	162.13	2.78713	0.0168313	glycosyl hydrolase family 17 protein
259016_at	AT3G07480	362.06	956.867	2.64284	0.0153958	electron carrier/ iron-sulfur cluster binding
259029_at	AT3G09300	135.283	359.897	2.66034	0.0388118	oxysterol-binding family protein
259036_at	AT3G09220	52.2936	127.85	2.44485	0.160036	LAC7 (laccase 7); copper ion binding / oxidoreductase
259039_at	AT3G09250	105.529	225.794	2.13963	0.00707432	DNA binding / nuclease
259040_at	AT3G09270	51.4399	418.53	8.13629	0.0218224	ATGSTU8 (Arabidopsis thaliana Glutathione S-transferase (class tau) 8); glutathione transferase
259077_s_at	AT5G15650;AT3G02230	560.868	1429.97	2.54957	0.0628821	[AT5G15650, RGP2 (REVERSIBLY GLYCOSYLATED POLYPEPTIDE 2); alpha-1,4-glucan-protein synthase (UDP-forming)];[AT3G02230, RGP1 (REVERSIBLY GLYCOSYLATED POLYPEPTIDE 1)]
259079_at	no_match	12.5456	27.1624	2.1651	0.0651019	no_match
259095_at	AT3G05020	67.2608	210.478	3.12928	0.00582334	ACP1 (ACYL CARRIER PROTEIN 1)
259100_at	AT3G04880	53.4509	129.07	2.41474	0.00904167	DRT102 (DNA-DAMAGE-REPAIR/TOLERATION 2)
259137_at	AT3G10300	29.5604	115.758	3.91597	0.000134535	calcium-binding EF hand family protein
259149_at	AT3G10340	37.7843	121.921	3.22678	0.10799	phenylalanine ammonia-lyase, putative
259165_at	AT3G01472;AT3G01470	269.089	585.687	2.17655	0.00472005	[AT3G01472, CPuORF33 (Conserved peptide upstream open reading frame 33)];[AT3G01470, ATHB-1 (Homeobox-leucine zipper protein HAT5); transcription factor]
259169_at	AT3G03520	38.7631	102.671	2.64867	0.0400229	phosphoesterase family protein
259173_at	AT3G03640	62.1207	209.419	3.37116	0.00627237	GLUC (Beta-glucosidase homolog); hydrolase, hydrolyzing O-glycosyl compounds
259191_at	AT3G01720	75.05	257.768	3.43462	0.0201283	similar to unknown protein [Arabidopsis thaliana] (TAIR:AT5G13500.3); similar to unknown protein [Arabidopsis thaliana] (TAIR:AT5G13500.2); similar to unknown protein [Arabidopsis thaliana] (TAIR:AT5G13500.1); similar to unnamed protein product [Vitis vinifera] (GB:CAO14632.1); similar to predicted protein [Physcomitrella patens subsp. patens] (GB:EDQ59308.1); similar to predicted protein [Physco…
259196_at	AT3G03600	114.243	239.337	2.09498	< 0.0001	RPS2 (RIBOSOMAL PROTEIN S2); structural constituent of ribosome
259228_at	AT3G07720	157.922	544.192	3.44596	0.257857	kelch repeat-containing protein
259247_at	no_match	100.124	205.316	2.05061	0.0202496	no_match
259256_at	AT3G07680	216.078	539.409	2.49637	0.0170832	emp24/gp25L/p24 family protein
259274_at	AT3G01220	10.7904	31.2318	2.8944	0.00131182	ATHB20 (ARABIDOPSIS THALIANA HOMEOBOX PROTEIN 20); DNA binding / transcription factor
259276_at	AT3G01190	18.5201	109.031	5.88717	0.0516344	peroxidase 27 (PER27) (P27) (PRXR7)
259297_at	AT3G05360	23.7787	66.9028	2.81356	0.151594	disease resistance family protein / LRR family protein
259303_at	AT3G05130	9.96871	20.6473	2.07122	0.355764	similar to unknown protein [Arabidopsis thaliana] (TAIR:AT5G27330.1); similar to unnamed protein product [Vitis vinifera] (GB:CAO68600.1); contains InterPro domain Prefoldin (InterPro:IPR009053)
259327_at	AT3G16460	641.906	1811.43	2.82196	0.103881	jacalin lectin family protein
259359_at	AT1G13460	24.5527	61.6898	2.51254	0.0125016	serine/threonine protein phosphatase 2A (PP2A) regulatory subunit B', putative
259363_at	AT1G13270	195.826	392.264	2.00313	0.0552683	MAP1C (METHIONINE AMINOPEPTIDASE 1B); metalloexopeptidase
259365_at	AT1G13300	42.1066	104.583	2.48377	0.0476073	myb family transcription factor
259366_at	AT1G13280	104.142	221.901	2.13075	0.0823939	AOC4 (ALLENE OXIDE CYCLASE 4)
259380_at	AT3G16340	42.3645	114.75	2.70865	0.0182092	ATPDR1/PDR1 (PLEIOTROPIC DRUG RESISTANCE 1); ATPase, coupled to transmembrane movement of substances
259381_s_at	AT3G16410;AT3G16390;AT3G16400	480.168	1387.22	2.88903	0.138064	[AT3G16410, jacalin lectin family protein];[AT3G16390, jacalin lectin family protein];[AT3G16400, ATMLP-470 (MYROSINASE-BINDING PROTEIN-LIKE PROTEIN-470)]
259384_at	AT3G16450	240.908	1365.32	5.66739	0.0284114	jacalin lectin family protein
259399_at	AT1G17710	18.8756	58.557	3.10226	0.013398	phosphoric monoester hydrolase
259403_at	AT1G17745	169.221	357.649	2.1135	0.145625	PGDH (3-PHOSPHOGLYCERATE DEHYDROGENASE); phosphoglycerate dehydrogenase
259424_at	AT1G13830	14.6568	34.4783	2.35237	0.0434028	beta-1,3-glucanase-related
259428_at	AT1G01560	33.7066	107.319	3.1839	0.0248668	ATMPK11 (Arabidopsis thaliana MAP kinase 11); MAP kinase/ kinase
259443_at	AT1G02360	46.3488	109.349	2.35927	0.119831	chitinase, putative
259445_at	AT1G02400	22.4031	56.3005	2.51306	0.175161	ATGA2OX6/DTA1 (GIBBERELLIN 2-OXIDASE 6); gibberellin 2-beta-dioxygenase
259479_at	AT1G19020	93.3691	237.745	2.54629	0.364193	similar to unknown protein [Arabidopsis thaliana] (TAIR:AT3G48180.1); similar to unnamed protein product [Vitis vinifera] (GB:CAO40966.1)
259481_at	AT1G18970	19.3437	62.3311	3.22229	0.0191918	GLP4 (GERMIN-LIKE PROTEIN 4); manganese ion binding / metal ion binding / nutrient reservoir
259502_at	AT1G15670	166.786	361.971	2.17027	0.0731282	kelch repeat-containing F-box family protein
259507_at	AT1G43910	49.6264	429.259	8.64981	0.0698712	AAA-type ATPase family protein
259515_at	AT1G20430	68.0456	141.347	2.07723	0.0127233	similar to unknown [Populus trichocarpa] (GB:ABK94921.1)
259516_at	AT1G20450	171.368	484.888	2.82952	0.0791448	ERD10/LTI45 (EARLY RESPONSIVE TO DEHYDRATION 10)
259548_at	AT1G35260	19.8878	48.1591	2.42154	0.202042	MLP165 (MLP-LIKE PROTEIN 165)
259553_x_at	AT1G21310	71.2057	1291.98	18.1444	0.155787	ATEXT3 (EXTENSIN 3); structural constituent of cell wall
259560_at	AT1G21270	104.465	233.323	2.2335	0.0542776	WAK2 (wall-associated kinase 2); protein serine/threonine kinase
259561_at	AT1G21250	179.493	946.548	5.27345	0.0162391	WAK1 (CELL WALL-ASSOCIATED KINASE); kinase
259570_at	AT1G20440	189.784	860.449	4.53384	0.00725782	COR47 (cold regulated 47)
259626_at	AT1G42990	135.883	305.771	2.25025	0.130421	ATBZIP60 (BASIC REGION/LEUCINE ZIPPER MOTIF 60); DNA binding / transcription factor
259627_at	AT1G42960	552.791	1231.93	2.22857	0.0187431	expressed protein localized to the inner membrane of the chloroplast.
259661_at	AT1G55265	41.929	113.696	2.71162	0.0332731	similar to unknown protein [Arabidopsis thaliana] (TAIR:AT5G19860.1); similar to hypothetical protein [Vitis vinifera] (GB:CAN64354.1); contains InterPro domain Protein of unknown function DUF538 (InterPro:IPR007493)
259663_at	AT1G55190	83.8127	198.149	2.36419	0.00689052	prenylated rab acceptor (PRA1) family protein
259680_at	AT1G77690	28.585	170.589	5.96777	0.0907386	amino acid permease, putative
259691_at	AT1G63200	14.7809	31.5143	2.1321	0.416641	similar to unknown protein [Arabidopsis thaliana] (TAIR:AT1G63190.1); contains InterPro domain Cystatin-related, plant (InterPro:IPR006525)
259723_at	AT1G60960	91.0033	274.219	3.01328	0.0322246	IRT3 (Iron regulated transporter 3); cation transmembrane transporter/ metal ion transmembrane transporter
259757_at	AT1G77510	111.192	353.243	3.17688	0.0696139	ATPDIL1-2 (PDI-LIKE 1-2); protein disulfide isomerase
259764_at	AT1G64280	89.4654	230.679	2.57841	0.0030869	NPR1 (NONEXPRESSER OF PR GENES 1); protein binding
259767_s_at	AT1G29370;AT1G29350	148.315	336.135	2.26636	0.0072258	[AT1G29370, kinase-related];[AT1G29350, similar to kinase-related [Arabidopsis thaliana] (TAIR:AT1G29370.1); similar to unnamed protein product [Vitis vinifera] (GB:CAO66902.1); contains InterPro domain Protein of unknown function DUF1296 (InterPro:IPR009719)]
259768_at	AT1G29390	142.577	375.845	2.6361	0.0207527	COR314-TM2 (cold regulated 314 thylakoid membrane 2)
259769_at	AT1G29400	97.0345	202.872	2.09072	0.00786737	AML5 (ARABIDOPSIS MEI2-LIKE PROTEIN 5); RNA binding
259841_at	AT1G52200	197.665	424.634	2.14826	0.0758039	similar to unknown protein [Arabidopsis thaliana] (TAIR:AT3G18470.1); similar to unnamed protein product [Vitis vinifera] (GB:CAO45876.1); contains InterPro domain Protein of unknown function Cys-rich (InterPro:IPR006461)
259854_at	AT1G72200	15.0018	37.0036	2.46662	0.31115	zinc finger (C3HC4-type RING finger) family protein
259878_at	AT1G76790	61.1543	235.836	3.8564	0.01842	O-methyltransferase family 2 protein
259891_at	AT1G72730	30.3278	77.1526	2.54395	0.037463	eukaryotic translation initiation factor 4A, putative / eIF-4A, putative
259910_at	AT1G72700	49.4162	151.465	3.06509	0.00629686	haloacid dehalogenase-like hydrolase family protein
259911_at	AT1G72680	111.662	362.536	3.24671	0.109085	cinnamyl-alcohol dehydrogenase, putative
259928_at	AT1G34380	27.3315	79.8626	2.92199	0.168225	5'-3' exonuclease family protein
259952_at	AT1G71400	29.4434	90.7748	3.08303	0.0694542	disease resistance family protein / LRR family protein
259960_at	AT1G53710	12.3772	34.1548	2.75949	0.189839	protein serine/threonine phosphatase
259964_at	AT1G53680	8.12988	30.9648	3.80877	0.0227733	ATGSTU28 (Arabidopsis thaliana Glutathione S-transferase (class tau) 28); glutathione transferase
259996_at	AT1G67910	100.867	204.438	2.0268	0.0541899	similar to unknown protein [Arabidopsis thaliana] (TAIR:AT1G24577.1); similar to unknown [Populus trichocarpa] (GB:ABK93048.1)
260003_at	AT1G68100	73.9296	198.825	2.68939	0.0162346	IAR1 (IAA-ALANINE RESISTANT 1); metal ion transmembrane transporter
260046_at	AT1G73805	30.0602	172.734	5.74627	0.000967116	calmodulin binding
260077_at	AT1G73620	32.5212	67.5015	2.07561	0.266074	thaumatin-like protein, putative / pathogenesis-related protein, putative
260094_at	AT1G73250	53.2875	114.67	2.15192	0.00456086	ATFX/GER1 (GDP-4-KETO-6-DEOXYMANNOSE-3,5-EPIMERASE-4-REDUCTASE 1); GDP-L-fucose synthase
260101_at	AT1G73260	85.0149	503.571	5.92332	0.00241391	trypsin and protease inhibitor family protein / Kunitz family protein
260116_at	AT1G33960	8.60868	36.3826	4.22627	0.0913229	AIG1 (AVRRPT2-INDUCED GENE 1); GTP binding
260130_s_at	AT1G66280;AT1G66270	110.148	516.778	4.69168	0.0157573	[AT1G66280, glycosyl hydrolase family 1 protein];[AT1G66270, beta-glucosidase (PSR3.2)]
260141_at	AT1G66350	16.6469	48.4708	2.9117	0.0662686	RGL1 (RGA-LIKE 1); transcription factor
260143_at	AT1G71880	242.63	642.861	2.64956	0.0432599	SUC1 (SUCROSE-PROTON SYMPORTER 1); carbohydrate transmembrane transporter/ sucrose:hydrogen symporter/ sugar:hydrogen ion symporter
260190_at	AT1G67560	66.549	195.308	2.9348	0.000748095	lipoxygenase family protein
260211_at	AT1G74440	39.6158	185.464	4.68156	0.0309488	similar to unknown protein [Arabidopsis thaliana] (TAIR:AT1G18720.1); similar to unknown [Populus trichocarpa] (GB:ABK94463.1); similar to hypothetical protein [Vitis vinifera] (GB:CAN69808.1); contains InterPro domain Protein of unknown function DUF962 (InterPro:IPR009305)
260217_at	AT1G74600	11.1674	24.4746	2.19162	0.0995423	pentatricopeptide (PPR) repeat-containing protein
260234_at	AT1G74460	16.7019	297.258	17.7978	0.00108468	GDSL-motif lipase/hydrolase family protein
260254_at	AT1G74210	79.4329	334.291	4.20847	0.0481927	glycerophosphoryl diester phosphodiesterase family protein
260269_at	AT1G63740	14.3015	32.453	2.2692	0.017679	disease resistance protein (TIR-NBS-LRR class), putative
260283_at	AT1G80480	129.528	354.347	2.73569	0.0193264	PTAC17 (PLASTID TRANSCRIPTIONALLY ACTIVE17)
260325_at	AT1G63940	418.965	1475.33	3.52137	0.00671893	monodehydroascorbate reductase, putative
260327_at	AT1G63840	90.4362	249.864	2.76288	0.0901328	zinc finger (C3HC4-type RING finger) family protein
260345_at	AT1G69270	42.1383	99.0283	2.35008	0.0284147	RPK1 (RECEPTOR-LIKE PROTEIN KINASE 1); kinase
260364_at	AT1G70560	31.5594	73.4247	2.32656	0.0624804	alliinase C-terminal domain-containing protein
260391_at	AT1G74020	96.0522	343.524	3.57643	0.0109793	SS2 (STRICTOSIDINE SYNTHASE 2); strictosidine synthase
260392_at	AT1G74030	85.7561	252.744	2.94725	0.0325063	enolase, putative
260405_at	AT1G69930	15.5277	102.728	6.61575	0.413053	ATGSTU11 (Arabidopsis thaliana Glutathione S-transferase (class tau) 11); glutathione transferase
260410_at	AT1G69870	80.8949	256.74	3.17374	0.00181086	proton-dependent oligopeptide transport (POT) family protein
260415_at	AT1G69790	13.2155	28.9047	2.18719	0.0496952	protein kinase, putative
260519_at	AT1G51540	36.0072	72.518	2.01399	0.0161114	similar to kelch repeat-containing protein [Arabidopsis thaliana] (TAIR:AT3G27220.1); similar to unnamed protein product [Vitis vinifera] (GB:CAO41666.1); contains InterPro domain Kelch repeat type 1 (InterPro:IPR006652); contains InterPro domain Kelch-type beta propeller (InterPro:IPR015915); contains InterPro domain Kelch repeat type 2 (InterPro:IPR011498); contains InterPro domain Kelch relate…
260537_at	AT2G43450	4.41106	13.7781	3.12353	0.0276266	unknown protein
260545_at	AT2G43350	75.2462	188.119	2.50004	0.00443794	ATGPX3 (GLUTATHIONE PEROXIDASE 3); glutathione peroxidase
260548_at	AT2G43360	128.306	311.225	2.42565	0.0137504	BIO2 (BIOTIN AUXOTROPH 2); biotin synthase
260549_at	AT2G43535	41.5394	490.257	11.8022	0.0770868	trypsin inhibitor, putative
260567_at	AT2G43820	285.621	1190.5	4.16811	0.0905467	GT/UGT74F2 (UDP-GLUCOSYLTRANSFERASE 74F2); UDP-glucosyltransferase/ UDP-glycosyltransferase/ transferase, transferring glycosyl groups / transferase, transferring hexosyl groups
260590_at	AT1G53310	190.108	764.465	4.02121	0.00718226	ATPPC1 (PHOSPHOENOLPYRUVATE CARBOXYLASE 1); phosphoenolpyruvate carboxylase
260596_at	AT1G55900	79.6897	188.223	2.36195	0.0256587	TIM50 (EMBRYO DEFECTIVE 1860)
260602_at	AT1G55920	272.892	588.096	2.15505	0.176326	AtSerat2;1 (SERINE ACETYLTRANSFERASE 1)
260614_at	AT1G53390	93.2441	203.541	2.18288	0.211786	ATPase, coupled to transmembrane movement of substances
260639_at	AT1G53180	10.3622	24.7201	2.38561	0.0136847	similar to unknown protein [Arabidopsis thaliana] (TAIR:AT3G15115.1)
260665_at	AT1G19360	107.415	322.94	3.00648	0.00960864	similar to RRA2 (REDUCED RESIDUAL ARABINOSE 2) [Arabidopsis thaliana] (TAIR:AT1G75110.1); similar to unnamed protein product [Vitis vinifera] (GB:CAO61198.1); contains InterPro domain Reticulon; (InterPro:IPR003388)
260667_at	AT1G19440	81.6877	204.392	2.50211	0.000286227	very-long-chain fatty acid condensing enzyme, putative
260691_s_at	AT2G23880;AT1G32390	4.81112	15.3506	3.19065	0.351988	[AT2G23880, transposable element gene];[AT1G32390, transposable element gene]
260693_at	AT1G32450	174.928	430.84	2.46295	0.150717	proton-dependent oligopeptide transport (POT) family protein
260726_at	AT1G48160	57.6759	124.666	2.16149	0.00878405	signal recognition particle 19 kDa protein, putative / SRP19, putative
260728_at	AT1G48210	32.6871	152.574	4.66771	< 0.0001	serine/threonine protein kinase, putative
260731_at	AT1G17500	42.975	170.159	3.95949	0.0126242	ATPase, coupled to transmembrane movement of ions, phosphorylative mechanism
260738_at	AT1G14990	29.2312	71.4807	2.44535	0.0730678	similar to hypothetical protein [Oryza sativa (japonica cultivar-group)] (GB:BAB92466.1)
260776_at	AT1G14580	34.451	78.8726	2.28942	0.0470694	zinc finger (C2H2 type) family protein
260803_at	AT1G78340	26.0609	324.851	12.4651	0.208899	ATGSTU22 (Arabidopsis thaliana Glutathione S-transferase (class tau) 22); glutathione transferase
260806_at	AT1G78260	23.4344	76.0756	3.24632	0.105784	RNA recognition motif (RRM)-containing protein
260818_at	AT1G06890	87.0754	266.538	3.061	0.000454189	transporter-related
260880_at	AT1G21380	103.099	245.505	2.38126	0.0101529	VHS domain-containing protein / GAT domain-containing protein
260884_at	AT1G29240	22.3837	70.4423	3.14704	0.0154148	similar to unknown protein [Arabidopsis thaliana] (TAIR:AT2G34170.1); similar to unnamed protein product [Vitis vinifera] (GB:CAO48048.1); contains InterPro domain Protein of unknown function DUF688 (InterPro:IPR007789)
260896_at	AT1G29310	113.785	271.031	2.38196	0.026325	protein transport protein sec61, putative
260897_at	AT1G29330	40.9252	124.974	3.05372	0.00333416	ERD2 (ER lumen protein retaining receptor 2); receptor
260941_at	AT1G44970	11.0006	65.3241	5.93825	0.000267456	peroxidase, putative
260943_at	AT1G45145	133.426	950.215	7.12168	0.0131024	ATTRX5 (thioredoxin H-type 5); thiol-disulfide exchange intermediate
260944_at	AT1G45130	41.4877	112.22	2.70489	0.0290098	BGAL5 (beta-galactosidase 5); beta-galactosidase
260951_at	AT1G06145	8.27161	23.9289	2.8929	0.302201	EMB1444 (EMBRYO DEFECTIVE 1444)
260955_at	AT1G06000	153.228	337.098	2.19998	0.0273205	UDP-glucoronosyl/UDP-glucosyl transferase family protein
261023_at	AT1G12200	69.2653	162.78	2.35009	0.111196	flavin-containing monooxygenase family protein / FMO family protein
261027_at	AT1G01340	20.908	67.8331	3.24436	0.0194272	ATCNGC10 (CYCLIC NUCLEOTIDE GATED CHANNEL 10); calmodulin binding / cyclic nucleotide binding / ion channel
261032_at	AT1G17430	35.636	101.765	2.85568	0.054364	hydrolase, alpha/beta fold family protein
261080_at	AT1G07370	94.9873	221.34	2.3302	0.00235085	PCNA1 (PROLIFERATING CELLULAR NUCLEAR ANTIGEN); DNA binding / DNA polymerase processivity factor
261083_at	AT1G07310	87.7735	196.61	2.23997	0.0206601	C2 domain-containing protein
261098_at	AT1G62970	12.5199	36.1368	2.88635	0.0190739	DNAJ heat shock N-terminal domain-containing protein
261105_at	AT1G63000	253.213	665.828	2.62952	0.00555288	NRS/ER (NUCLEOTIDE-RHAMNOSE SYNTHASE/EPIMERASE-REDUCTASE)
261107_at	AT1G63010	177.136	438.477	2.47537	0.0384965	SPX (SYG1/Pho81/XPR1) domain-containing protein
261125_at	AT1G04990	27.0269	77.2615	2.85869	0.0512756	zinc finger (CCCH-type) family protein
261162_at	AT1G34440	29.8189	59.7557	2.00395	0.540258	similar to unknown protein [Arabidopsis thaliana] (TAIR:AT4G05095.1)
261167_at	AT1G04980	77.4374	159.206	2.05594	0.0385853	ATPDIL2-2 (PDI-LIKE 2-2); thiol-disulfide exchange intermediate
261221_at	AT1G19960	55.7463	591.723	10.6146	0.0021409	similar to transmembrane receptor [Arabidopsis thaliana] (TAIR:AT2G32140.1)
261223_at	AT1G19950	16.0999	46.2547	2.87297	0.00964202	HVA22H (HVA22-LIKE PROTEIN H (ATHVA22H))
261230_at	AT1G20010	118.597	532.924	4.49357	0.00610272	TUB5 (tubulin beta-5 chain)
261285_at	AT1G35720	426.106	1874.76	4.39974	0.000412387	ANNAT1 (ANNEXIN ARABIDOPSIS 1); calcium ion binding / calcium-dependent phospholipid binding
261318_at	AT1G53035	10.7475	85.477	7.95322	0.0316235	similar to unknown protein [Arabidopsis thaliana] (TAIR:AT3G15358.1); similar to unnamed protein product [Vitis vinifera] (GB:CAO69750.1)
261335_at	AT1G44800	118.308	248.662	2.10182	0.148278	nodulin MtN21 family protein
261368_at	AT1G53070	29.0904	99.8531	3.43251	0.0382467	legume lectin family protein
261415_at	AT1G07750	84.8798	240.482	2.83321	0.00804394	cupin family protein
261443_at	AT1G28480	21.3458	127.039	5.95145	0.100234	GRX480; thiol-disulfide exchange intermediate
261485_at	AT1G14360	151.966	357.358	2.35156	0.0204438	ATUTR3/UTR3 (UDP-GALACTOSE TRANSPORTER 3); pyrimidine nucleotide sugar transmembrane transporter
261508_at	AT1G71730	51.4182	177.546	3.45297	0.00107352	similar to unknown [Brassica rapa] (GB:ABL97948.1)
261515_at	AT1G71800	44.2977	103.222	2.33019	0.0758003	cleavage stimulation factor, putative
261517_at	AT1G71780	98.9358	209.643	2.11898	0.0108044	similar to unnamed protein product [Vitis vinifera] (GB:CAO67543.1)
261530_at	AT1G63460	74.8528	230.583	3.08048	0.000279892	glutathione peroxidase, putative
261547_at	AT1G63500	68.1369	137.055	2.01147	0.00990975	protein kinase-related
261585_at	AT1G01010	19.2523	61.7822	3.20909	0.0121631	ANAC001 (Arabidopsis NAC domain containing protein 1); transcription factor
261605_at	AT1G49580	44.9239	92.5619	2.06041	0.00144018	calcium-dependent protein kinase, putative / CDPK, putative
261606_at	AT1G49570	15.9801	47.6859	2.98409	0.0294236	peroxidase, putative
261621_at	AT1G01960	143.104	296.148	2.06946	0.0199138	EDA10 (embryo sac development arrest 10); guanyl-nucleotide exchange factor
261685_at	AT1G47290	56.3952	140.866	2.49784	0.00807899	AT3BETAHSD/D1 (3BETA-HYDROXYSTEROID-DEHYDROGENASE/DECARBOXYLASE ISOFORM 1); 3-beta-hydroxy-delta5-steroid dehydrogenase/ sterol-4-alpha-carboxylate 3-dehydrogenase (decarboxylating)
261718_at	AT1G18390	32.2062	140.145	4.35151	0.0404025	protein kinase family protein
261747_at	AT1G08350	22.2075	45.9415	2.06873	0.0617376	endomembrane protein 70 family protein
261806_at	AT1G30510	61.058	150.498	2.46483	0.0058972	ATRFNR2 (ROOT FNR 2); oxidoreductase
261809_at	AT1G08340	19.5245	46.8709	2.40062	0.0123831	rac GTPase activating protein, putative
261813_at	AT1G08280	29.99	61.5815	2.0534	0.0316337	glycosyl transferase family 29 protein / sialyltransferase family protein
261826_at	AT1G11580	180.843	476.283	2.63368	0.0842276	ATPMEPCRA; pectinesterase
261864_s_at	AT1G50480;AT2G12280;AT2G12200	367.941	744.332	2.02297	0.0285342	[AT1G50480, THFS (10-FORMYLTETRAHYDROFOLATE SYNTHETASE); ATP binding / formate-tetrahydrofolate ligase];[AT2G12280, ligase, putative];[AT2G12200, ligase, putative]
261930_at	AT1G22440	33.1676	159.219	4.80042	0.00593778	alcohol dehydrogenase, putative
261944_at	AT1G64650	176.282	371.564	2.10778	0.00432749	similar to unknown protein [Arabidopsis thaliana] (TAIR:AT4G27720.1); similar to unknown protein [Arabidopsis thaliana] (TAIR:AT3G49310.1); similar to unknown [Populus trichocarpa] (GB:ABK93582.1); similar to unnamed protein product [Vitis vinifera] (GB:CAO48607.1); similar to unnamed protein product [Vitis vinifera] (GB:CAO62932.1); contains InterPro domain Protein of unknown function DUF791 (In…
261956_at	AT1G64590	44.1479	156.662	3.54857	0.00492848	short-chain dehydrogenase/reductase (SDR) family protein
261975_at	AT1G64640	36.6347	111.516	3.044	0.239515	plastocyanin-like domain-containing protein
261999_at	AT1G33800	25.4819	70.8052	2.77865	0.0157457	similar to unknown protein [Arabidopsis thaliana] (TAIR:AT4G09990.1); similar to unknown [Populus trichocarpa] (GB:ABK93991.1); contains InterPro domain Protein of unknown function DUF579, plant (InterPro:IPR006514)
262050_at	AT1G80130	52.1164	314.739	6.03915	0.0792855	binding
262063_at	AT1G80000	38.0138	94.6997	2.49119	0.0654596	similar to glycine-rich protein [Arabidopsis thaliana] (TAIR:AT1G15280.2); similar to Os01g0595100 [Oryza sativa (japonica cultivar-group)] (GB:NP_001043467.1); similar to glycine-rich protein-like [Oryza sativa (japonica cultivar-group)] (GB:BAD52900.1)
262076_at	AT1G59580	79.0593	160.621	2.03165	0.0482652	ATMPK2 (MITOGEN-ACTIVATED PROTEIN KINASE HOMOLOG 2); MAP kinase/ kinase
262131_at	AT1G02900	13.9151	237.568	17.0727	0.0154862	RALFL1 (RALF-LIKE 1)
262137_at	AT1G77920	48.7499	143.173	2.93688	0.0262991	bZIP family transcription factor
262142_at	AT1G52640	7.66151	15.4652	2.01856	0.489419	pentatricopeptide (PPR) repeat-containing protein
262218_at	AT1G74770	21.6311	96.0978	4.44258	0.0592725	protein binding / zinc ion binding
262248_at	AT1G48370	35.5449	126.193	3.55023	0.00868534	YSL8 (YELLOW STRIPE LIKE 8); oligopeptide transporter
262254_at	AT1G53920	30.7159	85.6807	2.78946	0.0399307	GLIP5 (GDSL-motif lipase 5); carboxylesterase
262260_at	AT1G70850	81.5504	968.826	11.8801	0.0167677	MLP34 (MLP-LIKE PROTEIN 34)
262289_at	AT1G70770	249.39	507.362	2.03441	0.113152	similar to unknown protein [Arabidopsis thaliana] (TAIR:AT1G23170.1); similar to hypothetical protein [Vitis vinifera] (GB:CAN67931.1); contains domain PTHR13448 (PTHR13448)
262315_at	AT1G70990	14.5537	44.5701	3.06245	0.0151069	proline-rich family protein
262408_at	AT1G34750	43.3046	130.721	3.01864	0.0324264	protein phosphatase 2C, putative / PP2C, putative
262427_s_at	AT1G47600;AT1G51470	39.015	116.305	2.98103	0.0173885	[AT1G47600, glycosyl hydrolase family 1 protein];[AT1G51470, glycosyl hydrolase family 1 protein]
262434_at	AT1G47670	32.6857	99.6792	3.04963	0.0262605	amino acid transporter family protein
262440_at	AT1G47710	82.017	248.029	3.02412	0.0096632	(ATSERPIN1); cysteine protease inhibitor/ serine-type endopeptidase inhibitor
262446_at	AT1G49310	17.0746	79.5707	4.66017	0.0161771	unknown protein
262455_at	AT1G11310	198.465	581.813	2.93156	0.0163656	MLO2 (MILDEW RESISTANCE LOCUS O 2); calmodulin binding
262457_at	AT1G11200	89.5213	230.066	2.56996	0.0330391	similar to unknown protein [Arabidopsis thaliana] (TAIR:AT4G21570.1); similar to hypothetical protein [Vitis vinifera] (GB:CAN61223.1); contains InterPro domain Protein of unknown function DUF300 (InterPro:IPR005178)
262462_at	AT1G50350	12.0355	24.6461	2.04779	0.0561669	similar to zinc finger (C3HC4-type RING finger) family protein [Arabidopsis thaliana] (TAIR:AT3G19950.1)
262504_at	AT1G21750	230.758	882.882	3.82601	0.00649819	ATPDIL1-1 (PDI-LIKE 1-1); protein disulfide isomerase
262507_at	AT1G11330	47.1299	198.662	4.2152	0.0972417	S-locus lectin protein kinase family protein
262516_at	AT1G17190	17.9797	77.1608	4.29155	0.112472	ATGSTU26 (Arabidopsis thaliana Glutathione S-transferase (class tau) 26); glutathione transferase
262517_at	AT1G17180	33.2235	646.466	19.4581	0.240388	ATGSTU25 (Arabidopsis thaliana Glutathione S-transferase (class tau) 25); glutathione transferase
262518_at	AT1G17170	81.0867	704.992	8.6943	0.200996	ATGSTU24 (ARABIDOPSIS THALIANA GLUTATHIONE S-TRANSFERASE (CLASS TAU) 24); glutathione transferase
262588_at	AT1G15130	130.662	275.373	2.10751	0.0248458	hydroxyproline-rich glycoprotein family protein
262599_at	AT1G15350	61.0573	148.434	2.43106	0.013009	similar to unknown protein [Arabidopsis thaliana] (TAIR:AT5G25360.1); similar to hypothetical protein [Glycine max] (GB:AAN03467.1)
262616_at	AT1G06620	14.4505	35.5748	2.46183	0.092741	2-oxoglutarate-dependent dioxygenase, putative
262641_at	AT1G62730	15.9484	61.9646	3.88533	0.0657437	similar to hypothetical protein [Vitis vinifera] (GB:CAN63693.1); contains InterPro domain Terpenoid synthase (InterPro:IPR008949)
262643_at	AT1G62770	16.858	70.0449	4.155	0.00287449	invertase/pectin methylesterase inhibitor family protein
262649_at	AT1G14040	15.6986	41.7724	2.6609	0.0306668	ATP binding / ATPase, coupled to transmembrane movement of substances
262657_at	AT1G14210	88.2446	317.791	3.60125	0.0095799	ribonuclease T2 family protein
262659_at	AT1G14240	12.4048	36.7256	2.96059	0.067793	nucleoside phosphatase family protein / GDA1/CD39 family protein
262664_at	AT1G13970	8.97088	22.8451	2.54658	0.062333	similar to unknown protein [Arabidopsis thaliana] (TAIR:AT3G29180.1); similar to unnamed protein product [Vitis vinifera] (GB:CAO15029.1); contains InterPro domain Protein of unknown function DUF1336 (InterPro:IPR009769)
262694_at	AT1G62790	113.741	273.577	2.40525	0.0819627	protease inhibitor/seed storage/lipid transfer protein (LTP) family protein
262743_at	AT1G29020	15.3578	532.946	34.7019	0.0426797	calcium-binding EF hand family protein
262767_at	AT1G13170	39.8344	80.9116	2.0312	0.105532	oxysterol-binding family protein
262772_at	AT1G13210	39.037	157.95	4.04616	0.0145575	ACA.L (AUTOINHIBITED CA2+/ATPASE II); ATPase, coupled to transmembrane movement of ions, phosphorylative mechanism / calmodulin binding
262797_at	AT1G20840	64.139	365.687	5.70148	0.0411449	TMT1 (TONOPLAST MONOSACCHARIDE TRANSPORTER1); carbohydrate transmembrane transporter/ nucleoside transmembrane transporter/ sugar:hydrogen ion symporter
262805_at	AT1G20900	14.0886	61.6257	4.37414	0.00255704	ESC (ESCAROLA)
262813_at	AT1G11670	38.8222	219.381	5.65092	0.0379185	MATE efflux family protein
262832_s_at	AT1G14870;AT1G14880	121.634	1037.39	8.5288	0.0287904	[AT1G14870, Identical to Uncharacterized protein At1g14870 [Arabidopsis Thaliana] (GB:Q9LQU4); similar to unknown protein [Arabidopsis thaliana] (TAIR:AT5G35525.1); similar to unnamed protein product [Vitis vinifera] (GB:CAO42338.1); contains InterPro domain Aspartic acid and asparagine hydroxylation site (InterPro:IPR000152); contains InterPro domain Protein of unknown function Cys-rich (InterPr…
262863_at	AT1G64910	5.72682	19.0365	3.32408	0.102764	glycosyltransferase family protein
262892_at	AT1G79440	32.1621	91.1834	2.83512	0.0269218	ALDH5F1 (SUCCINIC SEMIALDEHYDE DEHYDROGENASE); 3-chloroallyl aldehyde dehydrogenase/ succinate-semialdehyde dehydrogenase
262893_at	AT1G59790	6.87548	16.8899	2.45654	0.432378	cullin-related
262899_at	AT1G59870	592.775	1904.88	3.2135	0.0740934	PDR8/PEN3 (PLEIOTROPIC DRUG RESISTANCE8); ATPase, coupled to transmembrane movement of substances / cadmium ion transmembrane transporter
262910_at	AT1G59710	40.9176	131.416	3.21173	0.00367237	similar to unknown protein [Arabidopsis thaliana] (TAIR:AT1G27100.1); similar to unknown [Populus trichocarpa] (GB:ABK94560.1); contains InterPro domain Protein of unknown function DUF569 (InterPro:IPR007679); contains InterPro domain Actin-crosslinking proteins (InterPro:IPR008999)
262920_at	AT1G79500	33.03	68.3494	2.06931	0.0375213	AtkdsA1 (Arabidopsis thaliana KDO-8-phosphate synthase A1); 3-deoxy-8-phosphooctulonate synthase
262932_at	AT1G65820	426.881	856.478	2.00636	0.0590003	microsomal glutathione s-transferase, putative
262933_at	AT1G65840	117.414	578.875	4.93021	0.033089	ATPAO4 (POLYAMINE OXIDASE 4); amine oxidase
262939_s_at	AT1G79530;AT1G16300	37.3191	128.547	3.44453	0.00682486	[AT1G79530, GAPCP-1; glyceraldehyde-3-phosphate dehydrogenase];[AT1G16300, GAPCP-2; glyceraldehyde-3-phosphate dehydrogenase]
262971_at	AT1G75640	13.2708	28.0995	2.1174	0.025859	leucine-rich repeat family protein / protein kinase family protein
262975_at	AT1G75540	81.5153	204.536	2.50917	0.0151434	STH2 (SALT TOLERANCE HOMOLOG2); transcription factor/ zinc ion binding
262978_at	AT1G75780	26.4668	144.747	5.469	0.0196688	TUB1 (tubulin beta-1 chain); structural molecule
263032_at	AT1G23850	42.9032	133.059	3.10138	0.0859407	similar to unknown protein [Arabidopsis thaliana] (TAIR:AT1G23840.1); similar to hypothetical protein [Vitis vinifera] (GB:CAN74577.1)
263047_at	AT2G17630	85.7524	181.764	2.11964	0.0856548	phosphoserine aminotransferase, putative
263061_at	AT2G18190	18.704	49.1077	2.62552	0.467368	AAA-type ATPase family protein
263065_at	AT2G18170	37.0333	80.7487	2.18043	0.00485143	ATMPK7 (MAP KINASE 7); MAP kinase/ kinase
263073_at	AT2G17500	103.489	568.108	5.48955	0.036616	auxin efflux carrier family protein
263083_at	AT2G27190	89.8281	302.968	3.37276	0.00423032	PAP1 (PURPLE ACID PHOSPHATASE 1); acid phosphatase/ protein serine/threonine phosphatase
263089_at	AT2G16000	13.2678	28.832	2.17309	0.271942	transposable element gene
263096_at	AT2G16060	43.0641	646.513	15.0128	0.135716	AHB1 (ARABIDOPSIS HEMOGLOBIN 1)
263105_at	AT2G05320	21.6976	51.5753	2.377	0.0137557	beta-1,2-N-acetylglucosaminyltransferase II
263124_at	AT1G78480	13.5601	36.1561	2.66635	0.151113	prenyltransferase/squalene oxidase repeat-containing protein
263134_at	AT1G78570	312.925	656.132	2.09677	0.0222463	RHM1/ROL1 (RHAMNOSE BIOSYNTHESIS1); UDP-L-rhamnose synthase/ UDP-glucose 4,6-dehydratase/ catalytic
263151_at	AT1G54120	32.0729	130.283	4.06209	0.0137813	similar to unknown protein [Arabidopsis thaliana] (TAIR:AT3G14060.1); similar to unnamed protein product [Vitis vinifera] (GB:CAO45609.1)
263153_s_at	AT1G54000;AT1G54010	294.825	940.992	3.1917	0.0684222	[AT1G54000, myrosinase-associated protein, putative];[AT1G54010, myrosinase-associated protein, putative]
263156_at	AT1G54030	152.317	360.766	2.36852	0.0551768	GDSL-motif lipase, putative
263180_at	AT1G05620	63.7209	138.183	2.16857	0.0184929	inosine-uridine preferring nucleoside hydrolase family protein
263181_at	AT1G05720	86.1147	175.402	2.03685	0.0303982	selenoprotein family protein
263183_at	AT1G05570	79.2558	265.115	3.34505	0.00793008	CALS1 (CALLOSE SYNTHASE 1); transferase, transferring glycosyl groups
263227_at	AT1G30750	13.0686	153.899	11.7763	0.0151639	similar to Hypothetical protein CBG24759 [Caenorhabditis briggsae] (GB:CAE56916.1); contains InterPro domain Protein of unknown function DUF1720 (InterPro:IPR013182)
263228_at	AT1G30700	27.0239	102.638	3.79805	0.0552457	FAD-binding domain-containing protein
263231_at	AT1G05680	101.61	461.616	4.543	0.485044	UDP-glucoronosyl/UDP-glucosyl transferase family protein
263249_at	AT2G31360	183.663	570.38	3.10558	0.03545	ADS2 (16:0DELTA9 ARABIDOPSIS DESATURASE 2); oxidoreductase
263250_at	AT2G31390	185.395	741.52	3.99968	0.0528478	pfkB-type carbohydrate kinase family protein
263284_at	AT2G36100	15.7578	322.342	20.456	0.00423086	integral membrane family protein
263330_at	AT2G15320	38.6195	79.9659	2.07061	0.0499938	leucine-rich repeat family protein
263379_at	AT2G40140	88.7619	200.734	2.26148	0.220342	CZF1/ZFAR1; transcription factor
263387_at	AT2G40160	16.2468	48.182	2.96563	0.0129934	similar to unknown protein [Arabidopsis thaliana] (TAIR:AT3G55990.1); similar to unnamed protein product [Vitis vinifera] (GB:CAO41384.1); contains InterPro domain Protein of unknown function DUF231, plant (InterPro:IPR004253)
263402_at	AT2G04050	23.3139	66.6077	2.85699	0.474379	MATE efflux family protein
263403_at	AT2G04040	48.6398	185.01	3.80367	0.277348	ATDTX1; antiporter/ multidrug efflux pump/ multidrug transporter/ transporter
263431_at	AT2G22170	214.913	1781.25	8.28823	0.000406828	lipid-associated family protein
263472_at	AT2G31955	62.7124	192.085	3.06296	0.039447	CNX2 (COFACTOR OF NITRATE REDUCTASE AND XANTHINE DEHYDROGENASE 2); catalytic
263476_at	AT2G31870	23.1091	51.866	2.24439	0.261779	TEJ (SANSKRIT FOR 'BRIGHT'); poly(ADP-ribose) glycohydrolase
263478_at	AT2G31880	301.925	876.261	2.90225	0.0574332	leucine-rich repeat transmembrane protein kinase, putative
263496_at	AT2G42570	25.5945	54.9687	2.14768	0.0185308	similar to unknown protein [Arabidopsis thaliana] (TAIR:AT2G31110.2); similar to unknown [Pisum sativum] (GB:ABA29158.1); contains InterPro domain Protein of unknown function DUF231, plant (InterPro:IPR004253)
263513_at	AT2G12400	33.974	114.535	3.37126	0.00903747	similar to unknown protein [Arabidopsis thaliana] (TAIR:AT2G25270.1); similar to hypothetical protein OsJ_008445 [Oryza sativa (japonica cultivar-group)] (GB:EAZ24962.1)
263517_at	AT2G21620	196.315	794.692	4.04805	0.0504556	RD2 (RESPONSIVE TO DESSICATION 2)
263548_at	AT2G21660	74.4491	1392.81	18.7083	0.000118036	ATGRP7 (COLD, CIRCADIAN RHYTHM, AND RNA BINDING 2); RNA binding / double-stranded DNA binding / single-stranded DNA binding
263582_at	AT2G17120	290.806	598.057	2.05655	0.0734203	LYM2 (LYSM DOMAIN GPI-ANCHORED PROTEIN 2 PRECURSOR)
263583_at	AT2G17130	109.501	299.917	2.73895	0.0192155	IDH2 (ISOCITRATE DEHYDROGENASE SUBUNIT 2); isocitrate dehydrogenase (NAD+)
263599_at	AT2G01830	21.742	64.1557	2.95078	0.0020491	WOL (WOODEN LEG)
263612_at	AT2G16440	30.9592	65.4685	2.11467	0.0568524	DNA replication licensing factor, putative
263625_at	AT2G04920	9.25002	19.5943	2.11829	0.647227	F-box family protein (FBX9)
263628_at	AT2G04780	205.291	420.489	2.04826	0.124365	FLA7
263687_at	AT1G26940	17.5405	41.9355	2.39079	0.0850193	peptidyl-prolyl cis-trans isomerase cyclophilin-type family protein
263710_at	AT1G09330	168.228	364.058	2.16408	0.019374	Identical to Uncharacterized FAM18-like protein At1g09330 [Arabidopsis Thaliana] (GB:Q8LEK2;GB:Q9ZPZ2); similar to unknown [Populus trichocarpa x Populus deltoides] (GB:ABK96699.1); contains InterPro domain Protein of unknown function DUF846, eukaryotic; (InterPro:IPR008564)
263722_at	AT2G13650	91.8917	197.318	2.14729	0.0181184	GONST1 (GOLGI NUCLEOTIDE SUGAR TRANSPORTER 1); nucleotide-sugar transmembrane transporter
263776_s_at	AT2G46430;AT2G46440	112.182	287.797	2.56546	0.0888939	[AT2G46430, ATCNGC3 (CYCLIC NUCLEOTIDE GATED CHANNEL 3); calmodulin binding / cyclic nucleotide binding / ion channel];[AT2G46440, ATCNGC11 (cyclic nucleotide gated channel 11); calmodulin binding / cyclic nucleotide binding / ion channel]
263783_at	AT2G46400	34.7846	100.511	2.88954	0.0945119	WRKY46 (WRKY DNA-binding protein 46); transcription factor
263795_at	AT2G24610	16.793	35.7914	2.13133	0.00463164	ATCNGC14 (cyclic nucleotide gated channel 14); calmodulin binding / cyclic nucleotide binding / ion channel
263797_at	AT2G24570	36.6644	76.1481	2.0769	0.0519681	WRKY17 (WRKY DNA-binding protein 17); transcription factor
263798_at	AT2G24640	24.1333	61.4604	2.54671	0.141886	ubiquitin carboxyl-terminal hydrolase family protein / zinc finger (MYND type) family protein
263852_at	AT2G04450	20.4773	42.0177	2.05192	0.0839084	ATNUDT6 (Arabidopsis thaliana Nudix hydrolase homolog 6); ADP-ribose diphosphatase/ NAD binding / hydrolase
263854_at	AT2G04430	19.0306	48.5829	2.55289	0.00664816	ATNUDT5 (Arabidopsis thaliana Nudix hydrolase homolog 5); hydrolase
263869_at	AT2G22000	12.3182	25.047	2.03333	0.0957158	PROPEP6 (Elicitor peptide 6 precursor)
263885_at	AT2G36940	10.2681	21.9857	2.14116	0.104643	unknown protein
263900_at	AT2G36290	92.4871	205.792	2.22509	0.0134918	hydrolase, alpha/beta fold family protein
263904_at	AT2G36380	155.938	397.742	2.55064	0.00642629	ATPDR6/PDR6 (PLEIOTROPIC DRUG RESISTANCE 6); ATPase, coupled to transmembrane movement of substances
263919_at	AT2G36470	12.2098	26.08	2.13598	0.221092	similar to unknown protein [Arabidopsis thaliana] (TAIR:AT2G27770.1); similar to unnamed protein product [Vitis vinifera] (GB:CAO15960.1); contains InterPro domain Protein of unknown function DUF868, plant (InterPro:IPR008586)
263948_at	AT2G35980	30.2667	64.9334	2.14538	0.0780086	YLS9 (YELLOW-LEAF-SPECIFIC GENE 9)
264000_at	AT2G22500	85.6479	289.623	3.38156	0.0160526	mitochondrial substrate carrier family protein
264019_at	AT2G21130	34.4992	133.642	3.87376	0.0170673	peptidyl-prolyl cis-trans isomerase / cyclophilin (CYP2) / rotamase
264042_at	AT2G03760	67.1525	447.108	6.65811	0.371892	ST (steroid sulfotransferase); sulfotransferase
264048_at	AT2G22400	67.6611	150.255	2.22071	0.0185535	NOL1/NOP2/sun family protein
264071_at	AT2G27920	33.3974	94.5329	2.83055	0.0161773	SCPL51; serine carboxypeptidase
264091_at	AT1G79110	26.0299	79.7832	3.06506	0.0173007	protein binding / zinc ion binding
264118_at	AT1G79150	32.8428	72.0575	2.19401	0.00750972	binding
264148_at	AT1G02220	20.0088	40.2745	2.01284	0.223907	ANAC003 (Arabidopsis NAC domain containing protein 3); transcription factor
264162_at	AT1G65290	490.365	1088.71	2.2202	0.0048356	MTACP2 (MITOCHONDRIAL ACYL CARRIER PROTEIN 2); acyl carrier
264178_at	AT1G02170	126.083	281.801	2.23504	0.0738292	LOL3 (LSD ONE LIKE 3); caspase/ cysteine-type endopeptidase
264188_at	AT1G54690	168.924	472.103	2.79476	0.0821275	G-H2AX/GAMMA-H2AX/H2AXB/HTA3; DNA binding
264219_at	AT1G60420	95.9634	210.238	2.19082	0.0224888	DC1 domain-containing protein
264246_at	AT1G60140	58.0876	131.632	2.26609	0.0421878	ATTPS10 (TREHALOSE PHOSPHATE SYNTHASE); transferase, transferring glycosyl groups / trehalose-phosphatase
264253_at	AT1G09170	7.11514	14.5897	2.05052	0.0781547	kinesin motor protein-related
264260_at	AT1G09210	419.624	930.654	2.21783	0.00887915	calreticulin 2 (CRT2)
264280_at	AT1G61820	11.0045	23.9373	2.17523	0.264584	BGLU46; hydrolase, hydrolyzing O-glycosyl compounds
264299_s_at	AT1G78850;AT1G78860	719.478	1926.68	2.67789	0.0712431	[AT1G78850, curculin-like (mannose-binding) lectin family protein];[AT1G78860, curculin-like (mannose-binding) lectin family protein]
264316_at	AT1G70330	275.028	614.2	2.23323	0.0219331	ENT1,AT (EQUILIBRATIVE NUCLEOTIDE TRANSPORTER 1); nucleoside transmembrane transporter
264328_at	AT1G04100	26.1288	69.4354	2.65743	0.0649078	IAA10 (indoleacetic acid-induced protein 10); transcription factor
264338_at	AT1G70300	42.1221	109.928	2.60975	0.0146332	KUP6 (K+ uptake permease 6); potassium ion transmembrane transporter
264342_at	AT1G12080	25.5789	94.068	3.67756	0.0371389	contains domain PTHR22683 (PTHR22683)
264351_at	AT1G03370	39.835	111.706	2.80422	0.024509	C2 domain-containing protein / GRAM domain-containing protein
264355_at	AT1G03210	85.2735	187.513	2.19897	0.017145	phenazine biosynthesis PhzC/PhzF family protein
264365_s_at	AT1G03220;AT1G03230	322.094	1335.97	4.14775	0.0154328	[AT1G03220, extracellular dermal glycoprotein, putative / EDGP, putative];[AT1G03230, extracellular dermal glycoprotein, putative / EDGP, putative]
264429_at	no_match	35.6405	83.1487	2.33299	0.0988293	no_match
264462_at	AT1G10200	101.694	427.921	4.20793	0.0471461	WLIM1; transcription factor
264470_at	AT1G67110	17.3056	55.0592	3.18158	0.00792284	CYP735A2 (cytochrome P450, family 735, subfamily A, polypeptide 2); oxygen binding
264505_at	AT1G09380	20.4421	43.9592	2.15042	0.384335	integral membrane family protein / nodulin MtN21-related
264506_at	AT1G09560	256.282	1269.07	4.95185	0.0186671	GLP5 (GERMIN-LIKE PROTEIN 5); manganese ion binding / metal ion binding / nutrient reservoir
264567_s_at	AT1G05250;AT1G05240	15.5175	587.752	37.8767	0.158441	[AT1G05250, peroxidase, putative];[AT1G05240, peroxidase, putative]
264577_at	AT1G05260	18.6944	412.349	22.0573	0.0118555	RCI3 (RARE COLD INDUCIBLE GENE 3); peroxidase
264580_at	AT1G05340	35.2657	99.4248	2.8193	0.0220483	similar to unknown protein [Arabidopsis thaliana] (TAIR:AT2G32210.1)
264581_at	AT1G05210	51.5007	136.662	2.65359	0.0209724	similar to unknown protein [Arabidopsis thaliana] (TAIR:AT2G32380.1); similar to unnamed protein product [Vitis vinifera] (GB:CAO24140.1); contains InterPro domain Transmembrane protein 97, predicted (InterPro:IPR016964)
264592_at	AT2G17720	119.572	615.074	5.14396	0.0230738	oxidoreductase, 2OG-Fe(II) oxygenase family protein
264597_at	AT1G04620	60.9526	123.306	2.02298	0.120476	coenzyme F420 hydrogenase family / dehydrogenase, beta subunit family
264619_at	AT2G17760	63.7706	181.656	2.84858	0.0142836	aspartyl protease family protein
264625_at	AT1G09020	45.87	105.223	2.29393	0.0196158	SNF4 (Sucrose NonFermenting 4)
264627_at	AT1G65520	36.5828	98.8289	2.70151	0.0620488	enoyl-CoA hydratase/isomerase family protein
264645_at	AT1G08940	27.991	72.3113	2.58338	0.158663	phosphoglycerate/bisphosphoglycerate mutase family protein
264657_at	AT1G09100	27.3637	67.1548	2.45415	0.0187783	RPT5B (26S PROTEASOME AAA-ATPASE SUBUNIT RPT5B); ATPase/ calmodulin binding
264662_at	AT1G09960	23.5983	53.5789	2.27045	0.198038	SUT4 (SUCROSE TRANSPORTER 4); carbohydrate transmembrane transporter/ sucrose transmembrane transporter/ sucrose:hydrogen symporter/ sugar:hydrogen ion symporter
264668_at	AT1G09780	414.056	1500.08	3.62291	0.00971425	2,3-biphosphoglycerate-independent phosphoglycerate mutase, putative / phosphoglyceromutase, putative
264669_at	AT1G09630	90.9233	190.273	2.09268	0.0031329	ATRAB11C (ARABIDOPSIS RAB GTPASE HOMOLOG A2A); GTP binding
264685_at	AT1G65610	27.8664	80.9949	2.90654	0.0012431	ATGH9A2/KOR2 (ARABIDOPSIS THALIANA GLYCOSYL HYDROLASE 9A2); hydrolase, hydrolyzing O-glycosyl compounds
264708_at	AT1G09740	50.4462	198.813	3.94109	0.0144001	ethylene-responsive protein, putative
264741_at	AT1G62290	52.7156	131.773	2.4997	0.0157981	aspartyl protease family protein
264783_at	AT1G08650	38.6909	83.1135	2.14814	0.0356926	PPCK1 (PHOSPHOENOLPYRUVATE CARBOXYLASE KINASE); kinase
264787_at	AT2G17840	39.8067	165.566	4.15925	0.0322176	ERD7 (EARLY-RESPONSIVE TO DEHYDRATION 7)
264846_at	AT2G17850	23.6125	85.3907	3.61633	0.380602	similar to unknown protein [Arabidopsis thaliana] (TAIR:AT5G66170.2); similar to unnamed protein product [Vitis vinifera] (GB:CAO48196.1); contains InterPro domain Rhodanese-like (InterPro:IPR001763)
264851_at	AT2G17290	41.4177	85.8827	2.07358	0.0452437	CPK6 (CALCIUM-DEPENDENT PROTEIN KINASE 6); calmodulin-dependent protein kinase/ kinase
264859_at	AT1G24280	49.5328	256.707	5.18256	0.0395423	G6PD3 (GLUCOSE-6-PHOSPHATE DEHYDROGENASE 3); glucose-6-phosphate dehydrogenase
264871_at	AT1G24180	222.675	548.707	2.46416	0.0220497	IAR4 (IAA-conjugate-resistant 4); pyruvate dehydrogenase (acetyl-transferring)
264907_at	AT2G17280	21.1057	65.4537	3.10124	0.0073097	phosphoglycerate/bisphosphoglycerate mutase family protein
264908_at	AT2G17440	37.096	92.4291	2.49162	0.0353468	leucine-rich repeat family protein
264916_at	AT1G60810	89.0197	203.689	2.28813	0.0162314	ACLA-2 (ATP-citrate lyase A-2)
264953_at	AT1G77120	42.0854	968.731	23.0182	0.293919	ADH1 (ALCOHOL DEHYDROGENASE 1)
264957_at	AT1G77000	31.3197	84.5124	2.69838	0.00192229	ATSKP2;2/SKP2B (ARABIDOPSIS HOMOLOG OF HOMOLOG OF HUMAN SKP2 2); ubiquitin-protein ligase
264987_at	AT1G27030	61.4036	144.443	2.35235	0.0268406	similar to unknown protein [Arabidopsis thaliana] (TAIR:AT1G27020.1); similar to unknown protein [Oryza sativa (japonica cultivar-group)] (GB:AAN05517.1); similar to Os10g0463800 [Oryza sativa (japonica cultivar-group)] (GB:NP_001064789.1)
264998_at	AT1G67330	63.2877	193.716	3.06089	0.0901902	similar to unknown protein [Arabidopsis thaliana] (TAIR:AT1G27930.1); similar to unknown [Populus trichocarpa] (GB:ABK93495.1); contains InterPro domain Protein of unknown function DUF579, plant (InterPro:IPR006514)
265008_at	AT1G61560	12.4917	45.6386	3.6535	0.0205394	MLO6 (MILDEW RESISTANCE LOCUS O 6); calmodulin binding
265032_at	AT1G61580	58.568	185.407	3.16568	0.0379497	ARP2/RPL3B (ARABIDOPSIS RIBOSOMAL PROTEIN 2); structural constituent of ribosome
265037_at	AT1G03860	285.77	621.121	2.1735	0.0158483	ATPHB2 (PROHIBITIN 2)
265042_at	AT1G04040	388.686	797.448	2.05165	0.0558406	acid phosphatase class B family protein
265050_at	AT1G52070	20.2775	56.5684	2.78972	0.0354902	jacalin lectin family protein
265051_at	AT1G52100	119.041	432.564	3.63373	0.0759251	jacalin lectin family protein
265067_at	AT1G03850	63.9477	541.959	8.47502	0.0461874	glutaredoxin family protein
265117_at	AT1G62500	54.9959	117.167	2.13048	0.0102307	protease inhibitor/seed storage/lipid transfer protein (LTP) family protein
265118_at	AT1G62660	256.776	571.601	2.22606	0.0539368	beta-fructosidase (BFRUCT3) / beta-fructofuranosidase / invertase, vacuolar
265119_at	AT1G62570	43.6066	163.612	3.752	0.0343064	flavin-containing monooxygenase family protein / FMO family protein
265130_at	AT1G30890	108.406	235.754	2.17472	0.0348181	integral membrane HRF1 family protein
265154_at	AT1G30960	13.7455	30.5315	2.22119	0.0193471	GTP-binding protein (ERG)
265161_at	AT1G30900	48.0187	115.725	2.41	0.0392592	vacuolar sorting receptor, putative
265169_x_at	AT1G23720	36.6614	511.765	13.9592	0.0263343	proline-rich extensin-like family protein
265189_at	AT1G23840	43.6866	118.974	2.72335	0.0963348	similar to unknown protein [Arabidopsis thaliana] (TAIR:AT1G23830.1); similar to unnamed protein product [Vitis vinifera] (GB:CAO14801.1)
265214_at	AT1G05000	30.6899	116.375	3.79196	0.0375342	tyrosine specific protein phosphatase family protein
265271_at	AT2G28360	15.8564	47.2029	2.97691	0.0109948	SIT4 phosphatase-associated family protein
265283_at	AT2G20370	40.5015	100.655	2.4852	0.0244098	KAM1/MUR3 (MURUS 3); catalytic/ transferase, transferring glycosyl groups
265333_at	AT2G18350	12.1	28.9823	2.39523	0.093969	ATHB24 (ARABIDOPSIS THALIANA HOMEOBOX PROTEIN 24); DNA binding / transcription factor
265334_at	AT2G18370	27.333	89.0616	3.25839	0.018014	protease inhibitor/seed storage/lipid transfer protein (LTP) family protein
265343_at	AT2G22570	36.9839	78.925	2.13404	0.0019714	ATNIC1/NIC1/NIC2 (A. THALIANA NICOTINAMIDASE 1); catalytic/ nicotinamidase
265344_at	AT2G22660	71.3619	170.34	2.38698	0.0511054	similar to glycine-rich protein [Arabidopsis thaliana] (TAIR:AT4G37900.1); similar to unnamed protein product [Vitis vinifera] (GB:CAO44607.1); similar to unnamed protein product [Vitis vinifera] (GB:CAO17179.1); similar to unnamed protein product [Vitis vinifera] (GB:CAO38708.1); contains InterPro domain Protein of unknown function DUF1399 (InterPro:IPR009836)
265352_at	AT2G16600	739.533	1513.44	2.04648	0.0114524	ROC3 (rotamase CyP 3); peptidyl-prolyl cis-trans isomerase
265354_at	AT2G16700	52.351	117.986	2.25375	0.0933462	ADF5 (ACTIN DEPOLYMERIZING FACTOR 5); actin binding
265356_at	AT2G16595	24.996	59.0052	2.36059	0.0764764	similar to translocon-associated protein alpha (TRAP alpha) family protein [Arabidopsis thaliana] (TAIR:AT2G21160.1); similar to hypothetical protein [Vitis vinifera] (GB:CAN77171.1); contains domain PTHR12924 (PTHR12924)
265358_at	AT2G16710	78.4973	180.177	2.29532	0.00303895	hesB-like domain-containing protein
265384_at	AT2G20760	158.272	371.958	2.35012	0.0421975	protein binding / protein transporter/ structural molecule
265386_at	AT2G20930	172.439	381.141	2.21029	0.00749326	similar to unknown [Populus trichocarpa] (GB:ABK93191.1); contains InterPro domain Longin-like; (InterPro:IPR011012); contains InterPro domain Sedlin; (InterPro:IPR006722)
265414_at	AT2G16660	101.508	240.999	2.37418	0.100892	nodulin family protein
265424_at	AT2G20780	25.0649	83.1227	3.3163	0.00186733	mannitol transporter, putative
265432_at	AT2G20650	24.1295	48.5991	2.01409	0.141176	zinc finger (C3HC4-type RING finger) family protein
265439_at	AT2G21045	57.8077	242.156	4.189	0.0926072	similar to unknown protein [Arabidopsis thaliana] (TAIR:AT5G66170.2); similar to putative senescence-associated protein [Oryza sativa (japonica cultivar-group)] (GB:BAD07813.1); contains InterPro domain Rhodanese-like (InterPro:IPR001763)
265446_at	AT2G37110	294.716	590.665	2.00419	0.0792744	similar to unknown protein [Arabidopsis thaliana] (TAIR:AT2G40935.1); similar to unknown [Populus trichocarpa] (GB:ABK96163.1); contains InterPro domain Protein of unknown function Cys-rich (InterPro:IPR006461)
265448_at	AT2G46590	15.9864	32.6972	2.04532	0.0772784	DAG2 (DOF AFFECTING GERMINATION 2); DNA binding / transcription factor
265450_at	AT2G46620	51.6792	110.061	2.12969	0.0684162	AAA-type ATPase family protein
265471_at	AT2G37130	47.3901	580.848	12.2567	0.0401973	peroxidase 21 (PER21) (P21) (PRXR5)
265474_at	AT2G15690	72.8013	190.989	2.62343	0.0246958	pentatricopeptide (PPR) repeat-containing protein
265480_at	AT2G15970	196.3	953.736	4.85856	0.00587475	COR413-PM1 (cold regulated 413 plasma membrane 1)
265501_at	AT2G15490	18.8776	84.7604	4.49	0.270016	UGT73B4; UDP-glycosyltransferase/ transferase, transferring glycosyl groups
265510_at	AT2G05630	38.8182	88.1006	2.26957	0.00231226	ATG8D (autophagy gene 8-related); microtubule binding
265538_at	AT2G15860	52.6413	147.164	2.79561	0.0245696	similar to unnamed protein product [Vitis vinifera] (GB:CAO47727.1)
265583_at	AT2G20010	68.3871	139.396	2.03833	0.0252152	similar to unknown protein [Arabidopsis thaliana] (TAIR:AT2G25800.1); similar to unnamed protein product [Vitis vinifera] (GB:CAO65466.1); similar to unnamed protein product [Vitis vinifera] (GB:CAO44019.1); similar to unknown protein [Oryza sativa (japonica cultivar-group)] (GB:BAD28473.1); contains InterPro domain Munc13 homology 2 (InterPro:IPR014772); contains InterPro domain Protein of unkno…
265617_at	AT2G25520	241.077	1041.88	4.32177	0.00506243	phosphate translocator-related
265649_at	AT2G27510	220.789	655.487	2.96883	0.0446122	ATFD3 (FERREDOXIN 3); electron carrier
265656_at	AT2G13820	66.1649	140.705	2.12658	0.0186928	protease inhibitor/seed storage/lipid transfer protein (LTP) family protein
265661_at	AT2G24360	200.305	612.603	3.05835	0.00636199	serine/threonine/tyrosine kinase, putative
265668_at	AT2G32020	31.8123	139.975	4.40001	0.589974	GCN5-related N-acetyltransferase (GNAT) family protein
265715_s_at	AT1G13860;AT2G03480	33.9055	79.5147	2.34518	0.0358485	[AT1G13860, dehydration-responsive protein-related];[AT2G03480, dehydration-responsive protein-related]
265720_at	AT2G40110	46.387	104.488	2.25253	0.151743	yippee family protein
265735_at	AT2G01140	247.566	608.042	2.45608	0.00232316	fructose-bisphosphate aldolase, putative
265740_at	AT2G01150	41.213	101.168	2.45475	0.00668896	RHA2B (RING-H2 FINGER PROTEIN 2B); protein binding / zinc ion binding
265754_x_at	AT2G10640	16.8829	52.617	3.11659	0.334533	transposable element gene
265771_at	AT2G48030	49.4316	128.896	2.60755	0.00395733	endonuclease/exonuclease/phosphatase family protein
265837_at	AT2G14560	189.756	1903.89	10.0334	0.0415394	similar to unknown protein [Arabidopsis thaliana] (TAIR:AT1G33840.1); similar to unnamed protein product [Vitis vinifera] (GB:CAO48825.1); contains InterPro domain Protein of unknown function DUF567 (InterPro:IPR007612)
265840_at	AT2G14530	34.5851	73.1197	2.1142	0.0537386	similar to unknown protein [Arabidopsis thaliana] (TAIR:AT5G64470.2); similar to hypothetical protein [Vitis vinifera] (GB:CAN78688.1); contains InterPro domain Protein of unknown function DUF231, plant (InterPro:IPR004253)
265844_at	AT2G35620	47.3477	99.9639	2.11127	0.00892032	leucine-rich repeat transmembrane protein kinase, putative
265845_at	AT2G35610	78.1834	216.295	2.76651	0.0105849	similar to unknown protein [Arabidopsis thaliana] (TAIR:AT1G70630.1); similar to unnamed protein product [Vitis vinifera] (GB:CAO63742.1); similar to expressed protein [Oryza sativa (japonica cultivar-group)] (GB:ABF97349.1); similar to hypothetical protein OsI_012032 [Oryza sativa (indica cultivar-group)] (GB:EAY90799.1); contains InterPro domain Reticulon; (InterPro:IPR003388)
265868_at	AT2G01650	74.0979	176.024	2.37556	0.00292605	PUX2 (PLANT UBX DOMAIN-CONTAINING PROTEIN 2); nucleic acid binding / zinc ion binding
265883_at	AT2G42310	219.163	516.691	2.35756	0.0126353	similar to unknown protein [Arabidopsis thaliana] (TAIR:AT3G57785.1); similar to unknown [Populus trichocarpa] (GB:ABK93776.1)
265895_at	AT2G15000	81.6436	167.859	2.05599	0.0118286	similar to unknown protein [Arabidopsis thaliana] (TAIR:AT4G34265.2); similar to unnamed protein product [Vitis vinifera] (GB:CAO70855.1)
265900_at	AT2G25730	55.8785	140.912	2.52176	0.107834	binding / heme binding
265958_at	AT2G37250	91.8306	265.539	2.89162	0.0019237	ADK/ATPADK1 (ADENOSINE KINASE); adenylate kinase/ nucleotide kinase
265994_at	AT2G24170	31.6839	111.473	3.51829	0.0616789	endomembrane protein 70, putative
266017_at	AT2G18690	117.352	420.827	3.58602	0.0877208	similar to unknown protein [Arabidopsis thaliana] (TAIR:AT2G18680.1); similar to hypothetical protein OsI_029427 [Oryza sativa (indica cultivar-group)] (GB:EAZ08195.1)
266059_at	AT2G40765	227.344	462.285	2.03342	0.216574	unknown protein
266101_at	AT2G37940	102.052	214.522	2.10208	0.0556703	similar to phosphatidic acid phosphatase-related / PAP2-related [Arabidopsis thaliana] (TAIR:AT3G54020.1); similar to unnamed protein product [Vitis vinifera] (GB:CAO15746.1); contains domain PTHR21290:SF1 (PTHR21290:SF1); contains domain PTHR21290 (PTHR21290)
266114_at	no_match	15.2078	34.709	2.28232	0.364378	no_match
266119_at	AT2G02100	218.416	1261.95	5.77774	0.0139272	LCR69/PDF2.2 (Low-molecular-weight cysteine-rich 69); protease inhibitor
266170_at	AT2G39050	34.4159	75.1793	2.18444	0.0247909	hydroxyproline-rich glycoprotein family protein
266184_s_at	AT3G54700;AT2G38940	47.3883	314.937	6.64588	0.0234011	[AT3G54700, carbohydrate transmembrane transporter/ phosphate transmembrane transporter/ sugar:hydrogen ion symporter];[AT2G38940, ATPT2 (PHOSPHATE TRANSPORTER 2); carbohydrate transmembrane transporter/ phosphate transmembrane transporter/ sugar:hydrogen ion symporter]
266193_at	AT2G39080	110.127	238.068	2.16175	0.0291307	binding / catalytic
266223_at	AT2G28790	86.1256	283.678	3.29377	0.0117518	osmotin-like protein, putative
266225_at	AT2G28900	143.244	549.577	3.83664	0.00745539	OEP16 (OUTER ENVELOPE PROTEIN 16); P-P-bond-hydrolysis-driven protein transmembrane transporter
266229_at	AT2G28840	107.703	688.38	6.39147	0.0174339	ankyrin repeat family protein
266271_at	AT2G29440	26.9091	57.3698	2.13198	0.181494	ATGSTU6 (GLUTATHIONE S-TRANSFERASE 24); glutathione transferase
266276_at	AT2G29330	16.0147	39.3694	2.45832	0.0119951	TRI (TROPINONE REDUCTASE); oxidoreductase
266290_at	AT2G29490	31.7026	153.407	4.83893	0.171979	ATGSTU1 (GLUTATHIONE S-TRANSFERASE 19); glutathione transferase
266330_at	AT2G01530	32.8113	450.912	13.7426	0.00368159	MLP329 (MLP-LIKE PROTEIN 329)
266334_at	AT2G32380	74.0129	179.862	2.43014	0.0400866	similar to unknown protein [Arabidopsis thaliana] (TAIR:AT1G05210.1); similar to unnamed protein product [Vitis vinifera] (GB:CAO24140.1); contains InterPro domain Transmembrane protein 97, predicted (InterPro:IPR016964)
266337_at	AT2G32390	18.5478	41.0707	2.21432	0.0885692	ATGLR3.5 (GLUTAMATE RECEPTOR 6)
266342_at	AT2G01540	48.1072	119.703	2.48826	0.00366049	C2 domain-containing protein
266353_at	AT2G01520	61.6827	438.172	7.10364	0.0694328	MLP328 (MLP-LIKE PROTEIN 328)
266365_at	AT2G41220	67.0969	193.349	2.88164	0.0236445	GLU2 (Glutamate synthase)
266368_at	AT2G41380	31.1471	227.066	7.29013	0.0742166	embryo-abundant protein-related
266385_at	AT2G14610	44.636	671.427	15.0423	0.0156159	PR1 (PATHOGENESIS-RELATED GENE 1)
266415_at	AT2G38530	164.026	1794.21	10.9386	0.0265734	LTP2 (LIPID TRANSFER PROTEIN 2); lipid binding
266418_at	AT2G38750	92.9746	212.76	2.28836	0.0595506	ANNAT4 (ANNEXIN ARABIDOPSIS 4); calcium ion binding / calcium-dependent phospholipid binding
266444_at	AT2G43150	20.1004	81.7717	4.06816	0.098839	proline-rich extensin-like family protein
266445_at	no_match	91.5557	188.975	2.06405	0.0611903	no_match
266451_at	AT2G43090	414.322	886.057	2.13857	0.0194797	aconitase C-terminal domain-containing protein
266457_at	AT2G22780	154.442	351.725	2.27739	0.0308501	PMDH1 (PEROXISOMAL NAD-MALATE DEHYDROGENASE 1); malate dehydrogenase
266464_at	AT2G47800	87.9668	183.769	2.08907	0.152857	ATMRP4 (Arabidopsis thaliana multidrug resistance-associated protein 4)
266500_at	AT2G06925	62.7339	259.452	4.13575	0.0030481	ATSPLA2-ALPHA/PLA2-ALPHA (PHOSPHOLIPASE A2-ALPHA); phospholipase A2
266511_at	AT2G47680	26.6745	72.4932	2.7177	0.00946426	zinc finger (CCCH type) helicase family protein
266517_at	AT2G35120	101.115	424.345	4.19664	0.00172007	glycine cleavage system H protein, mitochondrial, putative
266525_at	AT2G16970	21.0102	47.7843	2.27434	0.0230015	MEE15 (maternal effect embryo arrest 15); tetracycline transporter
266552_at	AT2G46330	830.643	2282.42	2.74777	0.0567783	AGP16 (ARABINOGALACTAN PROTEIN 16)
266581_at	AT2G46140	36.8301	114.912	3.12005	0.0602915	late embryogenesis abundant protein, putative / LEA protein, putative
266588_at	AT2G14890	479.057	960.228	2.00441	0.0187483	AGP9 (ARABINOGALACTAN PROTEIN 9)
266613_at	AT2G14900	97.6527	330.964	3.38919	0.00774272	gibberellin-regulated family protein
266657_at	AT2G25910	88.0596	198.838	2.25799	0.00623754	3'-5' exonuclease domain-containing protein / K homology domain-containing protein / KH domain-containing protein
266673_at	AT2G29630	179.799	551.067	3.0649	0.0572486	thiamine biosynthesis family protein / thiC family protein
266685_at	AT2G19710	37.9384	82.0294	2.16217	0.0330379	similar to unknown protein [Arabidopsis thaliana] (TAIR:AT4G29440.1); similar to unnamed protein product [Vitis vinifera] (GB:CAO65395.1); contains InterPro domain Protein of unknown function DUF292, eukaryotic (InterPro:IPR005061)
266721_at	AT2G03220	31.6478	72.2325	2.28238	0.00338853	FT1 (FUCOSYLTRANSFERASE 1); fucosyltransferase/ transferase, transferring glycosyl groups
266752_at	AT2G47000	42.3676	218.261	5.15159	0.221289	MDR4/PGP4 (P-GLYCOPROTEIN4); ATPase, coupled to transmembrane movement of substances / xenobiotic-transporting ATPase
266756_at	AT2G46950	11.9167	28.2362	2.36946	0.194919	CYP709B2 (cytochrome P450, family 709, subfamily B, polypeptide 2); oxygen binding
266770_at	AT2G03090	48.3705	98.9901	2.0465	0.0700659	ATEXPA15 (ARABIDOPSIS THALIANA EXPANSIN A15)
266797_at	AT2G22840	10.5106	44.7323	4.25593	0.0358337	AtGRF1 (GROWTH-REGULATING FACTOR 1)
266799_at	AT2G22860	10.3389	35.6381	3.44699	0.235528	ATPSK2 (PHYTOSULFOKINE 2 PRECURSOR); growth factor
266838_at	AT2G25980	37.1454	118.535	3.19112	0.0247272	jacalin lectin family protein
266839_at	AT2G25930	28.5707	121.11	4.23897	0.00735951	ELF3 (EARLY FLOWERING 3)
266850_at	AT2G26850	8.57822	22.9575	2.67625	0.470437	F-box family protein
266884_at	AT2G44790	76.0627	597.697	7.85795	0.0292966	UCC2 (UCLACYANIN 2); copper ion binding
266928_at	AT2G45790	305.397	710.537	2.32661	0.00895322	ATPMM; phosphomannomutase
266941_at	AT2G18980	25.3377	117.251	4.62755	0.0136736	peroxidase, putative
266993_at	AT2G39210	288.547	698.617	2.42116	0.137306	nodulin family protein
266995_at	AT2G34500	46.2189	145.164	3.1408	0.0814154	CYP710A1 (cytochrome P450, family 710, subfamily A, polypeptide 1); C-22 sterol desaturase/ oxygen binding
267003_at	AT2G34340	19.8775	48.7316	2.4516	0.0421489	similar to unknown protein [Arabidopsis thaliana] (TAIR:AT1G29640.1); similar to unknown [Cucumis melo] (GB:ABQ53634.1); contains InterPro domain Protein of unknown function DUF584 (InterPro:IPR007608)
267019_at	AT2G39130	53.6883	141.74	2.64006	0.00451604	amino acid transporter family protein
267024_s_at	AT2G34390;AT2G29870	11.3667	62.416	5.49113	0.224266	[AT2G34390, NIP2;1/NLM4 (NOD26-LIKE INTRINSIC PROTEIN 2;1); lactate transmembrane transporter/ water channel];[AT2G29870, major intrinsic family protein / MIP family protein]
267053_s_at	AT2G38380;AT2G38390	61.0226	1048.81	17.1872	0.00172921	[AT2G38380, peroxidase 22 (PER22) (P22) (PRXEA) / basic peroxidase E];[AT2G38390, peroxidase, putative]
267055_at	AT2G38360	54.6869	174.549	3.19179	0.13485	prenylated rab acceptor (PRA1) family protein
267084_at	AT2G41180	110.089	233.5	2.12102	0.0523447	sigA-binding protein-related
267121_at	AT2G23540	19.2653	91.3422	4.74128	0.0666982	GDSL-motif lipase/hydrolase family protein
267128_at	AT2G23620	33.2436	107.493	3.23351	0.00470892	esterase, putative
267141_at	AT2G38090	12.5969	28.7432	2.28177	0.153738	myb family transcription factor
267142_at	AT2G38290	112.478	248.933	2.21317	0.110129	ATAMT2 (AMMONIUM TRANSPORTER 2); ammonium transmembrane transporter
267165_at	AT2G37710	201.989	412.264	2.04102	0.165057	RLK (RECEPTOR LECTIN KINASE); kinase
267178_at	AT2G37750	38.302	171.869	4.48721	0.0614059	unknown protein
267209_at	AT2G30930	177.169	488.267	2.75593	0.00302637	similar to unknown protein [Arabidopsis thaliana] (TAIR:AT1G06540.1)
267277_at	AT2G30050	130.076	276.109	2.12268	0.0102651	transducin family protein / WD-40 repeat family protein
267280_at	AT2G19450	33.9184	241.049	7.10673	0.0243402	TAG1 (TRIACYLGLYCEROL BIOSYNTHESIS DEFECT 1); diacylglycerol O-acyltransferase
267307_at	AT2G30210	16.2319	90.1457	5.55362	0.00783802	LAC3 (laccase 3); copper ion binding / oxidoreductase
267323_at	AT2G19340	59.9843	126.1	2.10222	0.0321458	membrane protein, putative
267355_at	AT2G39900	37.2067	212.168	5.70241	0.000719426	LIM domain-containing protein
267368_at	AT2G44350	404.201	875.448	2.16587	0.0164284	ATCS (CITRATE SYNTHASE 4); citrate (SI)-synthase
267374_at	AT2G26230	63.4616	248.281	3.91231	0.0125578	uricase / urate oxidase / nodulin 35, putative
267382_at	AT2G44300	46.746	146.06	3.12455	0.0375252	lipid transfer protein-related
267388_at	AT2G44450	26.7056	140.144	5.24773	0.0293905	glycosyl hydrolase family 1 protein
267400_at	AT2G26240	189.476	570.349	3.01014	0.00565552	Identical to UPF0136 membrane protein At2g26240 [Arabidopsis Thaliana] (GB:O64847); similar to unknown protein [Arabidopsis thaliana] (TAIR:AT3G43520.1); similar to predicted protein [Physcomitrella patens subsp. patens] (GB:EDQ63811.1); contains InterPro domain Protein of unknown function UPF0136, Transmembrane; (InterPro:IPR005349)
267463_at	AT2G33845	85.3013	217.439	2.54908	0.0405108	DNA-binding protein-related
267483_at	AT2G02810	69.0892	163.375	2.3647	0.0324623	ATUTR1/UTR1 (UDP-GALACTOSE TRANSPORTER 1); UDP-galactose transmembrane transporter/ UDP-glucose transmembrane transporter/ pyrimidine nucleotide sugar transmembrane transporter
267493_at	AT2G30400	8.40301	22.3916	2.66471	0.265198	ATOFP2/OFP2 (ARABIDOPSIS THALIANA OVATE FAMILY PROTEIN 2)
267496_at	AT2G30550	85.5875	397.938	4.64948	0.00369476	lipase class 3 family protein
267515_at	AT2G45680	35.8679	74.0622	2.06486	0.00530637	TCP family transcription factor, putative
267545_at	AT2G32690	17.326	83.5741	4.82361	0.00750858	pseudogene, glycine-rich protein
267567_at	AT2G30770	15.7976	42.8997	2.71558	0.506755	CYP71A13 (CYTOCHROME P450, FAMILY 71, SUBFAMILY A, POLYPEPTIDE 13); indoleacetaldoxime dehydratase/ oxygen binding
267572_at	AT2G30660	8.43802	36.2135	4.2917	0.0336603	3-hydroxyisobutyryl-coenzyme A hydrolase, putative / CoA-thioester hydrolase, putative
267573_at	AT2G30670	30.1405	82.6422	2.7419	0.128963	tropinone reductase, putative / tropine dehydrogenase, putative

## Sheet: SD4(b) SA Down
Supplementary Dataset 4. (B) Expression levels and fold repression of genes in response to SA selected from wild type samples.
Wt-0: Col-0 wild-type at 0 hpt with SA.				FC: Fold Change.
Wt-3: Col-0 wild-type at 3 hpt with SA.
Probe ID	Locus Identifier	Wt-0	Wt-3	FC	p-value	Annotation
244920_s_at	AT2G07751;ATMG00990	348.956	34.2206	-10.1972	0.000149971	[AT2G07751, NADH-ubiquinone oxidoreductase chain 3, putative];[ATMG00990, NADH dehydrogenase subunit 3]
244921_s_at	ATMG01000	251.828	26.623	-9.45902	0.0197015	hypothetical protein
244922_s_at	AT2G07674;ATMG01010	58.955	12.6398	-4.66423	0.0142466	[AT2G07674, similar to hypothetical protein BrnapMp048 [Brassica napus] (GB:YP_717145.1); contains domain PD020792 (PD020792)];[ATMG01010, hypothetical protein]
244929_at	ATMG00580	246.442	56.9036	-4.33087	0.00973131	NADH dehydrogenase subunit 4
244932_at	ATCG01060	1024.27	421.469	-2.43024	0.0263878	Encodes the PsaC subunit of photosystem I.
244933_at	ATCG01070	714.687	200.057	-3.57242	0.0411738	NADH dehydrogenase ND4L
244934_at	ATCG01080	412.361	177.302	-2.32576	0.174919	NADH dehydrogenase ND6
244936_at	ATCG01100	2077.33	1041.8	-1.99398	0.0498111	NADH dehydrogenase ND1
244937_at	ATCG01110	305.68	120.451	-2.53779	0.0291471	Encodes the 49KDa plastid NAD(P)H dehydrogenase subunit H protein. Its transcription is regulated by an ndhF-specific plastid sigma factor, SIG4.
244938_at	ATCG01120	275.62	63.7891	-4.3208	0.0126258	encodes a chloroplast ribosomal protein S15, a constituent of the small subunit of the ribosomal complex
244939_at	ATCG00065	534.462	180.753	-2.95686	0.00950112	chloroplast gene encoding ribosomal protein s12. The gene is located in three distinct loci on the chloroplast genome and is transpliced to make one transcript.
244940_at	ATCG01230;ATCG00905	3032.67	1108.82	-2.73504	0.0187971	[ATCG01230, chloroplast gene encoding ribosomal protein s12. The gene is located in three distinct loci on the chloroplast genome and is transpliced to make one transcript.];[ATCG00905, chloroplast gene encoding ribosomal protein s12. The gene is located in three distinct loci on the chloroplast genome and is transpliced to make one transcript.]
244944_s_at	ATMG00080;ATMG00090	194.388	39.3096	-4.94505	0.00812611	[ATMG00080, encodes a mitochondrial ribosomal protein L16, which is a constituent of the large ribosomal subunit];[ATMG00090, ribosomal protein S3]
244951_s_at	AT2G07723;ATMG00180	156.11	53.1878	-2.93507	0.0208509	[AT2G07723, pseudogene, similar to orf454~homology with two ORFs from Marchantia polymorpha mtDNA (orf169 and orf322), high similarity to 3'-terminal part of ccl1 of Rhodobacter, blastp match of 76% identity and 3.4e-193 P-value to GP|459537|emb|CAA54966.1||X78036 orf454~homology with two ORFs from Marchantia polymorpha mtDNA (orf169 and orf322), high similarity to 3'-terminal part of ccl1 of Rho…
244953_s_at	ATMG00270;AT2G07731	30.6892	13.1111	-2.3407	0.060795	[ATMG00270, NADH dehydrogenase subunit 6];[AT2G07731, pseudogene, similar to NADH-ubiquinone oxidoreductase chain 6 (EC 1.6.5.3). (Field mustard), blastp match of 96% identity and 3.7e-99 P-value to SP|Q01825|NU6M_ARATH NADH-ubiquinone oxidoreductase chain 6 (EC 1.6.5.3). (Field mustard) {Brassica campestris}]
244959_s_at	AT2G07708;ATMG00500;ATMG00490	98.3297	38.6014	-2.54731	0.00785093	[AT2G07708, Identical to Uncharacterized mitochondrial protein AtMg00500 [Arabidopsis Thaliana] (GB:P93305); similar to hypothetical protein BrnapMp004 [Brassica napus] (GB:YP_717103.1)];[ATMG00500, hypothetical protein];[ATMG00490, hypothetical protein]
244966_at	ATCG00600	281.02	73.5903	-3.8187	0.0448627	Cytochrome b6-f complex, subunit V. Disruption of homologous gene in Chlamydomonas results in disruption of cytochrome b6-f complex.
244967_at	ATCG00630	3222.31	1559.46	-2.0663	0.0729125	Encodes subunit J of photosystem I.
244970_at	ATCG00660	385.013	134.313	-2.86654	0.0106962	encodes a chloroplast ribosomal protein L20, a constituent of the large subunit of the ribosomal complex
244971_at	ATCG00670	2973.04	1054.11	-2.82042	0.00437415	Encodes the only ClpP (caseinolytic protease) encoded within the plastid genome. Contains a highly conserved catalytic triad of Ser-type proteases (Ser-His-Asp). Part of the 350 kDa chloroplast Clp complex. The name reflects nomenclature described in Adam et. al (2001).
244973_at	ATCG00690	523.516	259.41	-2.0181	0.060682	Encodes photosystem II 5 kD protein subunit PSII-T. This is a plastid-encoded gene (PsbTc) which also has a nuclear-encoded paralog (PsbTn).
244976_at	ATCG00720	4044.21	1706.32	-2.37014	0.0167559	Encodes the cytochrome b(6) subunit of the cytochrome b6f complex.
244978_at	ATCG00740	2095.14	878.291	-2.38548	0.0247265	RNA polymerase alpha subunit
244982_at	ATCG00780	969.884	451.473	-2.14827	0.107578	encodes a chloroplast ribosomal protein L14, a constituent of the large subunit of the ribosomal complex
244986_at	ATCG00820	2411.52	960.467	-2.51078	0.0166586	Encodes a 6.8-kDa protein of the small ribosomal subunit.
244987_s_at	ATCG01310;ATCG00830	4583.44	2275.1	-2.01461	0.0349671	[ATCG01310, encodes a chloroplast ribosomal protein L2, a constituent of the large subunit of the ribosomal complex];[ATCG00830, encodes a chloroplast ribosomal protein L2, a constituent of the large subunit of the ribosomal complex]
244989_s_at	ATCG00860;ATCG01280	96.0023	31.4767	-3.04995	0.089798	[ATCG00860, Encodes an unknown protein. This gene is regulated by AtSIG6 transcriptionally.];[ATCG01280, hypothetical protein]
244990_s_at	ATCG00870;ATCG01270	87.3625	9.03396	-9.67046	0.0733648	[ATCG00870, hypothetical protein];[ATCG01270, hypothetical protein]
244993_s_at	ATCG01000;ATCG01130	1650.6	800.731	-2.06137	0.0501	[ATCG01000, hypothetical protein];[ATCG01130, hypothetical protein]
244994_at	ATCG01010	55.3214	10.6566	-5.19127	0.138396	Chloroplast encoded NADH dehydrogenase unit.
244999_at	ATCG00190	253.725	49.0504	-5.17275	0.0315472	Chloroplast DNA-dependent RNA polymerase B subunit. The transcription of this gene is regulated by a nuclear encoded RNA polymerase. This gene has been transferred to mitochondrial genome during crucifer evolution.
245001_at	ATCG00220	5049.38	1491.47	-3.38551	0.00884913	PSII low MW protein
245004_at	ATCG00300	2974.08	1398.45	-2.1267	0.000853321	encodes PsbZ, which is a subunit of photosystem II. In Chlamydomonas, this protein has been shown to be essential in the interaction between PS II and the light harvesting complex II.
245005_at	ATCG00330	229.777	26.5326	-8.66019	0.138275	30S chloroplast ribosomal protein S14
245006_at	ATCG00340	4930.89	1932.55	-2.55149	0.0251484	Encodes the D1 subunit of photosystem I and II reaction centers.
245007_at	ATCG00350	4118.13	1975.43	-2.08467	0.00141042	Encodes psaA protein comprising the reaction center for photosystem I along with psaB protein; hydrophobic protein encoded by the chloroplast genome.
245010_at	ATCG00420	769.392	365.597	-2.10448	0.00229568	Encodes NADH dehydrogenase subunit J. Its transcription is increased upon sulfur depletion.
245013_at	ATCG00470	4812.1	1974.62	-2.43697	0.0255775	ATPase epsilon subunit
245014_at	ATCG00480	5150.06	1871.45	-2.75192	0.0371054	chloroplast-encoded gene for beta subunit of ATP synthase
245021_at	ATCG00550	1798.73	552.38	-3.25633	0.00176262	PSII component
245022_at	ATCG00560	681.239	327.795	-2.07825	0.029659	PSII L protein
245049_at	ATCG00050	286.677	115.221	-2.48806	0.0230896	Homologous to the bacterial ribosomal protein S16
245061_at	AT2G39730	4723.72	1739.17	-2.71608	0.00779077	RCA (RUBISCO ACTIVASE)
245084_at	AT2G23290	81.1593	38.0077	-2.13534	0.00146757	AtMYB70 (myb domain protein 70); DNA binding / transcription factor
245096_at	AT2G40880	543.651	191.23	-2.84291	0.0200953	FL3-27; cysteine protease inhibitor
245130_at	AT2G45340	114.238	34.2872	-3.3318	0.0292506	leucine-rich repeat transmembrane protein kinase, putative
245187_s_at	AT1G67650;AT1G67680	140.057	64.0351	-2.1872	0.0518459	[AT1G67650, 7S RNA binding];[AT1G67680, 7S RNA binding]
245195_at	AT1G67740	4070.03	2054.36	-1.98117	0.0488412	PSBY (photosystem II BY)
245210_at	AT5G12350	51.9254	21.2927	-2.43865	0.00226866	Ran GTPase binding / chromatin binding / zinc ion binding
245242_at	AT1G44446	926.942	274.588	-3.37575	0.030646	CH1 (CHLOROPHYLL B BIOSYNTHESIS); chlorophyllide a oxygenase
245252_at	AT4G17500	118.518	53.3209	-2.22272	0.0587654	ATERF-1 (ETHYLENE RESPONSIVE ELEMENT BINDING FACTOR 1); DNA binding / transcription activator/ transcription factor
245254_at	AT4G14680	159.262	68.5171	-2.32441	0.0361146	APS3 (ATP sulfurylase 2); sulfate adenylyltransferase (ATP)
245285_s_at	AT4G14030;AT4G14040	709.105	151.25	-4.68829	0.0041895	[AT4G14030, selenium-binding protein, putative];[AT4G14040, EDA38 (embryo sac development arrest 38); selenium binding]
245288_at	AT4G16420	111.195	41.8744	-2.65544	0.0249636	ADA2B (PROPORZ1); DNA binding / transcription factor
245304_at	AT4G15630	263.266	80	-3.29082	0.0102098	integral membrane family protein
245306_at	AT4G14690	680.562	307.99	-2.20969	0.101589	ELIP2 (EARLY LIGHT-INDUCIBLE PROTEIN 2); chlorophyll binding
245321_at	AT4G15545	2288.13	957.743	-2.38909	0.0174433	similar to unknown protein [Arabidopsis thaliana] (TAIR:AT1G16520.1); similar to unnamed protein product [Vitis vinifera] (GB:CAO71054.1); contains InterPro domain Paired amphipathic helix; (InterPro:IPR003822)
245334_at	AT4G15800	433.503	179.729	-2.41198	0.0495525	RALFL33 (RALF-LIKE 33)
245346_at	AT4G17090	883.007	329.522	-2.67966	0.0432333	CT-BMY (BETA-AMYLASE 3, BETA-AMYLASE 8); beta-amylase
245349_at	AT4G16690	178.788	34.6242	-5.16369	0.0348162	esterase/lipase/thioesterase family protein
245350_at	AT4G16830	496.35	181.411	-2.73605	0.00288889	nuclear RNA-binding protein (RGGA)
245362_at	AT4G17460	201.159	70.3573	-2.8591	0.0524091	HAT1 (homeobox-leucine zipper protein 1); DNA binding / transcription factor
245383_at	AT4G17810	134.975	60.9664	-2.21392	0.120136	nucleic acid binding / transcription factor/ zinc ion binding
245385_at	AT4G14020	107.336	47.9046	-2.24063	0.0351083	rapid alkalinization factor (RALF) family protein
245392_at	AT4G15680	76.7137	36.9303	-2.07726	0.091298	glutaredoxin family protein
245418_at	AT4G17370	160.341	80.3233	-1.99619	0.0158924	oxidoreductase family protein
245427_at	AT4G17550	64.7463	28.962	-2.23556	0.0799322	transporter-related
245448_at	AT4G16860	123.14	39.333	-3.1307	0.0167975	RPP4 (RECOGNITION OF PERONOSPORA PARASITICA 4)
245451_at	AT4G16890	133.118	38.8907	-3.42288	0.0476473	SNC1 (SUPPRESSOR OF NPR1-1, CONSTITUTIVE 1)
245459_at	no_match	32.9899	13.4938	-2.44482	0.0186299	no_match
245460_at	AT4G16990	274.553	103.768	-2.64583	0.0394188	disease resistance protein (TIR-NBS class), putative
245501_at	AT4G15620	65.9544	31.4068	-2.1	0.260271	integral membrane family protein
245505_at	AT4G15690	34.9226	9.0145	-3.87405	0.0261133	glutaredoxin family protein
245506_at	AT4G15700	35.117	12.5303	-2.80256	0.0452531	glutaredoxin family protein
245524_at	AT4G15920	286.573	76.8728	-3.72788	0.00680116	nodulin MtN3 family protein
245528_at	AT4G15530	494.531	188.496	-2.62355	0.0233967	PPDK (PYRUVATE ORTHOPHOSPHATE DIKINASE); kinase/ pyruvate, phosphate dikinase
245558_at	AT4G15430	99.0748	34.7965	-2.84726	0.0271661	similar to early-responsive to dehydration protein-related / ERD protein-related [Arabidopsis thaliana] (TAIR:AT4G04340.1); similar to early-responsive to dehydration protein-related / ERD protein-related [Arabidopsis thaliana] (TAIR:AT4G04340.3); similar to early-responsive to dehydration protein-related / ERD protein-related [Arabidopsis thaliana] (TAIR:AT3G21620.1); similar to unnamed protein …
245575_at	AT4G14760	87.2227	41.644	-2.09448	0.0123175	M protein repeat-containing protein
245588_at	AT4G15030	22.5613	6.95112	-3.24571	0.0630225	similar to Phyb1 [Pimpinella brachycarpa] (GB:AAC31614.1); contains domain ACID PHOSPHATASE-RELATED (PTHR11567); contains domain FRA10AC1 PROTEIN (PTHR11567:SF25)
245592_at	AT4G14540	214.538	101.165	-2.12067	0.0256053	CCAAT-box binding transcription factor subunit B (NF-YB) (HAP3 ) (AHAP3) family
245597_at	AT4G14190	56.2878	27.1439	-2.07369	0.00539196	binding
245657_at	AT1G56720	46.2284	21.57	-2.14318	0.136181	protein kinase family protein
245702_at	AT5G04220	42.76	14.4922	-2.95057	0.0382332	ATSYTC/NTMC2T1.3/NTMC2TYPE1.3/SYTC
245724_at	AT1G73390	150.519	67.8423	-2.21866	0.0170145	similar to unknown protein [Arabidopsis thaliana] (TAIR:AT1G17940.1); similar to unknown [Populus trichocarpa] (GB:ABK95976.1); similar to unnamed protein product [Vitis vinifera] (GB:CAO62047.1); contains InterPro domain BRO1 (InterPro:IPR004328)
245734_at	AT1G73480	144.636	58.0386	-2.49206	0.0594419	hydrolase, alpha/beta fold family protein
245745_at	AT1G51110	395.271	85.1776	-4.64055	0.0174738	plastid-lipid associated protein PAP / fibrillin family protein
245751_s_at	AT1G25682;AT1G25988	67.9425	31.3676	-2.16601	0.055546	[AT1G25682, cell cycle control protein-related];[AT1G25988, similar to cell cycle control protein-related [Arabidopsis thaliana] (TAIR:AT1G25682.1); similar to unnamed protein product [Vitis vinifera] (GB:CAO42082.1); contains InterPro domain Protein of unknown function DUF572 (InterPro:IPR007590)]
245760_s_at	AT1G66920;AT1G66910	86.8769	27.9288	-3.11065	0.164469	[AT1G66920, serine/threonine protein kinase, putative];[AT1G66910, protein kinase, putative]
245777_at	AT1G73540	95.1578	20.0549	-4.74488	0.000168626	ATNUDT21 (Arabidopsis thaliana Nudix hydrolase homolog 21); hydrolase
245797_at	AT1G45230	148.919	69.702	-2.13651	0.0489327	defective chloroplasts and leaves protein-related / DCL protein-related
245806_at	AT1G45474	1035.85	311.789	-3.32226	0.0256062	LHCA5 (Photosystem I light harvesting complex gene 5)
245845_at	AT1G26150	200.437	38.3818	-5.2222	0.0118638	protein kinase
245881_at	AT5G09462;AT5G09460;AT5G09463;AT5G09461	110.578	52.0936	-2.12269	0.0278924	[AT5G09462, CPuORF42 (Conserved peptide upstream open reading frame 42)];[AT5G09460, transcription factor/ transcription regulator];[AT5G09463, CPuORF41 (Conserved peptide upstream open reading frame 41)];[AT5G09461, CPuORF43 (Conserved peptide upstream open reading frame 43)]
245891_at	AT5G09220	245.042	121.822	-2.01148	0.0849756	AAP2 (AMINO ACID PERMEASE 2); amino acid transmembrane transporter
245901_at	AT5G11060	103.219	51.9963	-1.98512	0.00721812	KNAT4 (KNOTTED1-LIKE HOMEOBOX GENE 4); transcription factor
245906_at	AT5G11070	362.821	135.637	-2.67494	0.0802789	similar to unknown protein [Arabidopsis thaliana] (TAIR:AT5G35090.1)
245910_at	AT5G09410	195.43	73.6048	-2.65513	0.0109589	EICBP.B (ETHYLENE INDUCED CALMODULIN BINDING PROTEIN); calmodulin binding / transcription regulator
245924_at	AT5G28750	1026.57	336.291	-3.05262	0.00814811	thylakoid assembly protein, putative
245925_at	AT5G28770	363.834	84.6551	-4.29783	0.0677892	BZO2H3 (ARABIDOPSIS THALIANA BASIC LEUCINE ZIPPER 63); DNA binding / protein heterodimerization/ transcription factor
245936_at	AT5G19850	243.214	90.4913	-2.68771	0.00929846	hydrolase, alpha/beta fold family protein
245965_at	AT5G19730	90.6758	45.2483	-2.00396	0.0486071	pectinesterase family protein
245984_at	AT5G13090	285.805	72.414	-3.94682	0.00231469	similar to unknown protein [Arabidopsis thaliana] (TAIR:AT1G24270.1); similar to unnamed protein product [Vitis vinifera] (GB:CAO68319.1); similar to hypothetical protein [Vitis vinifera] (GB:CAN73358.1)
246021_at	AT5G21100	319.169	94.8017	-3.3667	0.0073365	L-ascorbate oxidase, putative
246034_at	AT5G08350	195.7	72.1567	-2.71215	0.0122766	GRAM domain-containing protein / ABA-responsive protein-related
246036_at	AT5G08370	110.502	47.9373	-2.30513	0.00279047	ATAGAL2 (ARABIDOPSIS THALIANA ALPHA-GALACTOSIDASE 2); alpha-galactosidase
246058_at	AT5G08430	127.783	52.3503	-2.44092	0.0274635	SWIB complex BAF60b domain-containing protein / plus-3 domain-containing protein / GYF domain-containing protein
246059_at	AT5G08450	141.811	70.364	-2.0154	0.00920503	similar to unnamed protein product [Vitis vinifera] (GB:CAO67090.1); contains InterPro domain Histone deacetylation protein Rxt3 (InterPro:IPR013951)
246068_at	AT5G20290	3403.17	1466.99	-2.31983	0.0172159	40S ribosomal protein S8 (RPS8A)
246069_at	AT5G20220	165.468	23.8332	-6.94273	0.0139749	zinc knuckle (CCHC-type) family protein
246081_s_at	AT5G20470;AT5G20490	173.668	68.6173	-2.53097	0.0119586	[AT5G20470, myosin, putative];[AT5G20490, XIK (Myosin-like protein XIK); motor/ protein binding]
246099_at	AT5G20230	509.365	45.6326	-11.1623	0.10574	ATBCB (ARABIDOPSIS BLUE-COPPER-BINDING PROTEIN); copper ion binding
246108_at	AT5G28630	74.5043	23.0925	-3.22635	0.210291	glycine-rich protein
246114_at	AT5G20250	1775.76	842.251	-2.10834	0.0943215	DIN10 (DARK INDUCIBLE 10); hydrolase, hydrolyzing O-glycosyl compounds
246122_at	AT5G20380	292.069	61.1383	-4.77718	0.0303155	transporter-related
246148_at	AT5G19960	49.6827	22.5475	-2.20347	0.0244619	RNA recognition motif (RRM)-containing protein
246158_at	AT5G19855	377.362	169.47	-2.22671	0.0404985	similar to unnamed protein product [Vitis vinifera] (GB:CAO21907.1)
246170_at	AT5G32450	709.342	317.25	-2.23591	0.0135482	RNA recognition motif (RRM)-containing protein
246180_at	AT5G20840	122.342	58.7956	-2.0808	0.0923355	phosphoinositide phosphatase family protein
246195_at	AT4G36410	91.4412	35.726	-2.55952	0.0829827	UBC17 (UBIQUITIN-CONJUGATING ENZYME 17); ubiquitin-protein ligase
246198_at	AT4G36810	324.22	159.673	-2.03052	0.0171802	GGPS1 (GERANYLGERANYL PYROPHOSPHATE SYNTHASE 1); farnesyltranstransferase
246199_at	AT4G36530	593.673	208.84	-2.84271	0.0315446	hydrolase, alpha/beta fold family protein
246200_at	AT4G37240	94.961	41.1379	-2.30836	0.105929	similar to unknown protein [Arabidopsis thaliana] (TAIR:AT2G23690.1); similar to unnamed protein product [Vitis vinifera] (GB:CAO45438.1); similar to hypothetical protein [Vitis vinifera] (GB:CAN61825.1)
246207_at	AT4G36960	115.095	47.9845	-2.39858	0.0175061	RNA recognition motif (RRM)-containing protein
246209_at	AT4G36870	49.2577	21.0813	-2.33656	0.0594549	BLH2 (BEL1-LIKE HOMEODOMAIN 2, SAWTOOTH 1); DNA binding / transcription factor
246211_at	AT4G36730	298.673	92.2906	-3.23622	0.0352822	GBF1 (G-box binding factor 1); transcription factor
246218_at	AT4G36800	205.312	67.0381	-3.06262	0.087376	RCE1 (RUB1 CONJUGATING ENZYME 1); small protein conjugating enzyme
246231_at	AT4G37080	131.758	26.0365	-5.0605	0.00114181	similar to unknown protein [Arabidopsis thaliana] (TAIR:AT5G42690.2); similar to hypothetical protein [Populus tremula] (GB:CAM84232.1); contains InterPro domain Protein of unknown function DUF547 (InterPro:IPR006869)
246253_at	AT4G37260	209.975	83.825	-2.50492	0.031889	AtMYB73/MYB73 (myb domain protein 73); DNA binding / transcription factor
246257_at	AT4G36690	258.49	85.5155	-3.02272	0.00214068	ATU2AF65A; RNA binding
246261_at	AT1G31810	66.2969	31.4533	-2.10779	0.00244852	actin binding
246310_at	AT3G51895	217.949	30.7364	-7.09091	0.0405676	SULTR3;1 (SULFATE TRANSPORTER 1); sulfate transmembrane transporter
246311_at	AT3G51880	166.453	70.9278	-2.3468	0.0496446	HMGB1 (HIGH MOBILITY GROUP B 1); transcription factor
246313_at	AT1G31920	183.13	49.3414	-3.71148	0.0276928	pentatricopeptide (PPR) repeat-containing protein
246335_at	AT3G44880	291.886	136.54	-2.13773	0.00959267	ACD1 (ACCELERATED CELL DEATH 1)
246376_at	AT1G51950	271.32	115.486	-2.34937	0.0115992	IAA18 (indoleacetic acid-induced protein 18); transcription factor
246379_s_at	AT1G57660;AT1G57860	746.279	356.888	-2.09107	0.0281257	[AT1G57660, 60S ribosomal protein L21 (RPL21E)];[AT1G57860, 60S ribosomal protein L21]
246411_at	AT1G57770	247.745	79.7811	-3.10531	0.0235731	amine oxidase family
246433_at	AT5G17510	42.9911	19.7425	-2.17759	0.0223966	electron carrier/ heme binding / iron ion binding
246436_at	AT5G17440	62.511	31.1381	-2.00754	0.105046	LUC7 N_terminus domain-containing protein
246439_at	AT5G17600	80.1277	29.1563	-2.74821	0.0050737	zinc finger (C3HC4-type RING finger) family protein
246476_at	AT5G16730	93.5579	22.3079	-4.19393	0.0138639	similar to unknown protein [Arabidopsis thaliana] (TAIR:AT3G02930.1); similar to unnamed protein product [Vitis vinifera] (GB:CAO62148.1); contains InterPro domain Spectrin repeat (InterPro:IPR002017)
246487_at	AT5G16030	703.078	161.744	-4.34685	0.0396135	similar to unknown protein [Arabidopsis thaliana] (TAIR:AT3G02500.1); similar to hypothetical protein [Cleome spinosa] (GB:ABD96956.1)
246490_at	AT5G15950;AT5G15948	324.628	111.493	-2.91165	0.0188539	[AT5G15950, adenosylmethionine decarboxylase family protein];[AT5G15948, CPuORF10 (Conserved peptide upstream open reading frame 10)]
246492_at	AT5G16140	113.837	50.6322	-2.2483	0.0518685	peptidyl-tRNA hydrolase family protein
246493_at	AT5G16180	57.7449	25.1172	-2.29901	0.00317002	ATCRS1/CRS1 (ARABIDOPSIS ORTHOLOG OF MAIZE CHLOROPLAST SPLICING FACTOR CRS1)
246523_at	AT5G15850	574.084	184.835	-3.10593	0.00154123	COL1 (CONSTANS-LIKE 1); transcription factor/ zinc ion binding
246554_at	AT5G15450	782.698	365.792	-2.13974	0.00252929	APG6/CLPB-P/CLPB3 (ALBINO AND PALE GREEN 6); ATP binding / ATPase
246596_at	AT5G14740	4072.13	1732.37	-2.35061	0.019799	CA2 (BETA CARBONIC ANHYDRASE 2); carbonate dehydratase/ zinc ion binding
246614_at	AT5G35410	20.9026	9.5124	-2.1974	0.0317472	SOS2 (SALT OVERLY SENSITIVE 2); kinase
246630_at	AT1G50730	309.084	94.1741	-3.28205	0.0446178	similar to unnamed protein product [Vitis vinifera] (GB:CAO38919.1); contains domain PTHR13673 (PTHR13673)
246632_at	AT1G29710	19.3753	9.24753	-2.09519	0.0343277	pentatricopeptide (PPR) repeat-containing protein
246651_at	AT5G35170	504.181	149.223	-3.37871	0.0228178	adenylate kinase family protein
246701_at	AT5G28020	250.736	106.223	-2.36046	0.0586724	ATCYSD2 (Arabidopsis thaliana cysteine synthase D2); cysteine synthase
246748_at	AT5G27730	107.762	41.4672	-2.59873	0.015421	similar to unknown protein [Arabidopsis thaliana] (TAIR:AT5G47900.1); similar to Os01g0931100 [Oryza sativa (japonica cultivar-group)] (GB:NP_001045294.1); similar to hypothetical protein OsI_004939 [Oryza sativa (indica cultivar-group)] (GB:EAY77092.1)
246759_at	AT5G27950	88.3521	40.2772	-2.1936	0.00896461	kinesin motor protein-related
246783_at	AT5G27360	92.0515	31.496	-2.92264	0.0754257	SFP2; carbohydrate transmembrane transporter/ sugar:hydrogen ion symporter
246794_s_at	AT5G27010;AT5G06350	34.4051	12.7544	-2.69752	0.00853891	[AT5G27010, binding];[AT5G06350, binding]
246847_at	AT5G26820	325.115	117.269	-2.77238	0.0269696	ferroportin-related
246880_s_at	AT5G26000;AT5G25980	2639.35	964.677	-2.73599	0.0529986	[AT5G26000, TGG1 (THIOGLUCOSIDE GLUCOHYDROLASE 1); hydrolase, hydrolyzing O-glycosyl compounds];[AT5G25980, TGG2 (GLUCOSIDE GLUCOHYDROLASE 2); hydrolase, hydrolyzing O-glycosyl compounds]
246893_at	AT5G25520	127.798	47.8428	-2.67121	0.0013747	transcription elongation factor-related
246897_at	AT5G25560	294.895	85.2577	-3.45887	0.00936384	zinc finger (C3HC4-type RING finger) family protein
246899_at	AT5G25590	44.5399	22.4804	-1.98128	0.0644594	similar to unknown protein [Arabidopsis thaliana] (TAIR:AT1G52320.3); similar to unknown protein [Arabidopsis thaliana] (TAIR:AT1G52320.4); similar to unknown protein [Arabidopsis thaliana] (TAIR:AT1G52320.2); similar to unnamed protein product [Vitis vinifera] (GB:CAO44106.1); contains InterPro domain Actin-binding FH2 (InterPro:IPR015425); contains InterPro domain Protein of unknown function DU…
246901_at	AT5G25630	366.023	72.4676	-5.05085	0.00185492	pentatricopeptide (PPR) repeat-containing protein
246917_at	AT5G25280	572.767	227.503	-2.51762	0.0724298	serine-rich protein-related
246927_s_at	AT5G25260;AT5G25250	27.1528	9.20593	-2.94949	0.687976	[AT5G25260, similar to unknown protein [Arabidopsis thaliana] (TAIR:AT5G25250.1); similar to unknown protein [Arabidopsis thaliana] (TAIR:AT5G64870.1); similar to unnamed protein product [Vitis vinifera] (GB:CAO44306.1); similar to hypothetical protein [Vitis vinifera] (GB:CAN77054.1); similar to 80C09_16 [Brassica rapa subsp. pekinensis] (GB:AAZ41827.1); contains domain PTHR13806:SF3 (PTHR13806:…
246930_at	AT5G25220	75.5775	22.0905	-3.42127	0.0299204	KNAT3 (KNOTTED1-LIKE HOMEOBOX GENE 3); transcription factor
246932_at	AT5G25190	146.389	29.5388	-4.95581	0.0613568	ethylene-responsive element-binding protein, putative
246947_at	AT5G25120	82.9358	11.8071	-7.0242	0.0104072	CYP71B11 (cytochrome P450, family 71, subfamily B, polypeptide 11); oxygen binding
246949_at	AT5G25140	39.5822	4.98875	-7.93429	0.0288308	CYP71B13 (cytochrome P450, family 71, subfamily B, polypeptide 13); oxygen binding
246957_at	AT5G24670	161.988	79.1084	-2.04767	0.028821	hydrolase/ zinc ion binding
246962_s_at	AT5G24800	241.135	82.5678	-2.92044	0.123795	ATBZIP9/BZO2H2 (BASIC LEUCINE ZIPPER O2 HOMOLOG 2); DNA binding / protein heterodimerization/ transcription factor
246975_at	AT5G24890	310.092	109.014	-2.8445	0.0239374	similar to unknown protein [Arabidopsis thaliana] (TAIR:AT2G24550.1); similar to putative KID-containing protein [Brassica napus] (GB:AAO53442.1)
246977_at	AT5G24930	1599.71	507.009	-3.15519	0.0124903	zinc finger (B-box type) family protein
246998_at	AT5G67370	721.117	136.662	-5.27665	0.0167155	similar to unknown protein [Arabidopsis thaliana] (TAIR:AT5G11840.1); similar to hypothetical protein [Vitis vinifera] (GB:CAN75014.1); contains InterPro domain Protein of unknown function DUF1230 (InterPro:IPR009631)
246999_at	AT5G67440	100.387	42.0401	-2.38789	0.0151602	phototropic-responsive NPH3 family protein
247025_at	AT5G67030	1631.72	264.581	-6.16717	0.0129926	ABA1 (ABA DEFICIENT 1); zeaxanthin epoxidase
247033_at	AT5G67250	149.183	73.3396	-2.03414	0.0147921	SKIP2 (SKP1 INTERACTING PARTNER 2); ubiquitin-protein ligase
247040_at	AT5G67150	79.2202	36.0975	-2.19462	0.00876018	transferase family protein
247062_at	AT5G66810	103.845	40.2699	-2.57872	0.024265	similar to unknown protein [Arabidopsis thaliana] (TAIR:AT1G61150.6); similar to unknown protein [Arabidopsis thaliana] (TAIR:AT1G61150.4); similar to unknown protein [Arabidopsis thaliana] (TAIR:AT1G61150.5); similar to unnamed protein product [Vitis vinifera] (GB:CAO71830.1); contains InterPro domain CTLH, C-terminal to LisH motif (InterPro:IPR006595)
247072_at	AT5G66490	103.369	33.873	-3.05167	0.0212226	similar to unknown protein [Arabidopsis thaliana] (TAIR:AT3G50900.1); similar to hypothetical protein [Thellungiella halophila] (GB:ABB45855.1)
247098_at	AT5G66470	272.94	121.101	-2.25382	0.021542	GTP binding / RNA binding
247100_at	AT5G66520	55.9765	16.8488	-3.32229	0.125028	pentatricopeptide (PPR) repeat-containing protein
247109_at	AT5G65870	72.6179	20.4713	-3.5473	0.0259975	ATPSK5 (PHYTOSULFOKINE 5 PRECURSOR); growth factor
247162_at	AT5G65730	876.588	64.1711	-13.6602	0.0955328	xyloglucan:xyloglucosyl transferase, putative / xyloglucan endotransglycosylase, putative / endo-xyloglucan transferase, putative
247182_at	AT5G65410	94.1861	37.1131	-2.53781	0.0970616	ATHB25/ZFHD2 (ZINC FINGER HOMEODOMAIN 2); transcription factor
247184_at	AT5G65450	79.48	30.0169	-2.64784	0.0297856	ubiquitin carboxyl-terminal hydrolase family protein / zinc finger (MYND type) family protein
247185_at	AT5G65460	89.0141	37.1241	-2.39774	0.0718242	kinesin motor protein-related
247214_at	AT5G64850	355.936	97.3288	-3.65705	0.0242608	similar to unknown protein [Arabidopsis thaliana] (TAIR:AT5G09960.1); similar to 80C09_15 [Brassica rapa subsp. pekinensis] (GB:AAZ41826.1)
247222_at	AT5G64840	1413.52	368.4	-3.83691	0.0272855	ATGCN5 (Arabidopsis thaliana general control non-repressible 5)
247228_at	AT5G65140	34.624	13.681	-2.53081	0.063678	trehalose-6-phosphate phosphatase, putative
247232_at	AT5G64940	916.798	371.334	-2.46893	0.0109227	ATATH13 (ABC2 homolog 13)
247238_at	AT5G64610	104.254	48.9973	-2.12775	0.00144563	HAM1 (HISTONE ACETYLTRANSFERASE OF THE MYST FAMILY 1); H3/H4 histone acetyltransferase/ nucleic acid binding / zinc ion binding
247252_at	AT5G64770	200.347	28.389	-7.05723	0.0356692	similar to 80C09_10 [Brassica rapa subsp. pekinensis] (GB:AAZ41821.1)
247261_at	AT5G64460	457.476	224.284	-2.03971	0.0597169	similar to unknown protein [Arabidopsis thaliana] (TAIR:AT1G58280.1); similar to unnamed protein product [Vitis vinifera] (GB:CAO67833.1); contains InterPro domain Phosphoglycerate mutase (InterPro:IPR013078)
247278_at	AT5G64380	159.268	50.5026	-3.15366	0.0153401	fructose-1,6-bisphosphatase family protein
247282_at	AT5G64240	176.612	28.2769	-6.2458	0.00827505	ATMC3 (METACASPASE 3); caspase
247293_at	AT5G64510	58.0418	24.7726	-2.34298	0.028072	similar to unnamed protein product [Vitis vinifera] (GB:CAO49799.1)
247304_at	AT5G63850	181.657	50.0646	-3.62846	0.0132461	AAP4 (amino acid permease 4); amino acid transmembrane transporter
247331_at	AT5G63530	205.319	45.5337	-4.50916	0.0569933	ATFP3 (Arabidopsis thaliana farnesylated protein 3); metal ion binding
247347_at	AT5G63780	308.552	144.143	-2.14059	0.0164323	SHA1 (SHOOT APICAL MERISTEM ARREST 1); protein binding / zinc ion binding
247356_at	AT5G63800	186.627	67.753	-2.75453	0.0114706	BGAL6/MUM2 (MUCILAGE-MODIFIED 2); beta-galactosidase
247357_at	AT5G63710	95.0918	31.5663	-3.01245	0.0113037	leucine-rich repeat transmembrane protein kinase, putative
247361_at	AT5G63480	83.4	24.325	-3.42858	0.00181061	similar to unknown [Populus trichocarpa] (GB:ABK95190.1)
247390_at	AT5G63520	73.3602	32.0168	-2.2913	0.098653	Identical to F-box/LRR-repeat protein At5g63520 [Arabidopsis Thaliana] (GB:Q9FMV0;GB:Q8GX97); similar to unknown [Populus trichocarpa x Populus deltoides] (GB:ABK96301.1); contains InterPro domain Cyclin-like F-box (InterPro:IPR001810)
247415_at	AT5G63060	119.152	45.437	-2.62235	0.035866	transporter
247439_at	AT5G62670	470.039	204.671	-2.29656	0.00123806	AHA11 (ARABIDOPSIS H(+)-ATPASE 11); ATPase
247455_at	AT5G62470	59.4698	25.7195	-2.31224	0.0405813	MYB96 (myb domain protein 96); DNA binding / transcription factor
247486_at	AT5G62140	255.154	32.2387	-7.91452	0.0374242	similar to unknown [Populus trichocarpa] (GB:ABK94834.1)
247540_at	AT5G61590	619.855	251.206	-2.46751	0.0128143	AP2 domain-containing transcription factor family protein
247543_at	AT5G61600	224.935	25.6193	-8.77993	0.0185938	ethylene-responsive element-binding family protein
247544_at	AT5G61670	820.39	382.869	-2.14274	0.0101471	heat shock protein binding / unfolded protein binding
247556_at	AT5G61040	28.0832	6.21959	-4.51528	0.00987999	similar to unknown protein [Arabidopsis thaliana] (TAIR:AT5G08010.1); similar to unnamed protein product [Vitis vinifera] (GB:CAO41860.1)
247585_at	AT5G60680	391.767	118.784	-3.29815	0.00110346	similar to unknown protein [Arabidopsis thaliana] (TAIR:AT3G45210.1); similar to unnamed protein product [Vitis vinifera] (GB:CAO21845.1); contains InterPro domain Protein of unknown function DUF584 (InterPro:IPR007608)
247597_at	AT5G60860	69.8331	27.3252	-2.55563	0.000887012	AtRABA1f (Arabidopsis Rab GTPase homolog A1f); GTP binding
247628_at	AT5G60400	42.1515	15.3674	-2.74292	0.0335183	unknown protein
247637_at	AT5G60600	1482.8	697.355	-2.12632	0.0433628	GcpE (CHLOROPLAST BIOGENESIS 4); 4-hydroxy-3-methylbut-2-en-1-yl diphosphate synthase
247644_s_at	AT1G07940;AT1G07930;AT5G60390;AT1G07920	4875.4	1886.18	-2.5848	0.0210713	[AT1G07940, elongation factor 1-alpha / EF-1-alpha];[AT1G07930, elongation factor 1-alpha / EF-1-alpha];[AT5G60390, elongation factor 1-alpha / EF-1-alpha];[AT1G07920, elongation factor 1-alpha / EF-1-alpha]
247669_at	AT5G60170	142.85	65.6507	-2.17591	0.0134719	RNA binding
247693_at	AT5G59730	182.554	81.3541	-2.24394	0.0140332	ATEXO70H7 (EXOCYST SUBUNIT EXO70 FAMILY PROTEIN H7); protein binding
247694_at	AT5G59750	425.762	143.167	-2.97388	0.00599621	riboflavin biosynthesis protein, putative
247696_at	AT5G59780	257.53	113.887	-2.26127	0.0483536	MYB59 (myb domain protein 59); DNA binding / transcription factor
247717_at	AT5G59320	78.7399	33.4583	-2.35337	0.842026	LTP3 (LIPID TRANSFER PROTEIN 3); lipid binding
247726_at	AT5G59430	61.8692	28.2123	-2.19299	0.0149538	ATTRP1 (TELOMERE REPEAT BINDING PROTEIN 1); DNA binding
247746_at	AT5G58970	83.4121	37.9965	-2.19526	0.0157917	ATUCP2 (UNCOUPLING PROTEIN 2); oxidative phosphorylation uncoupler
247760_at	AT5G59130	63.9276	27.4302	-2.33056	0.0568216	subtilase family protein
247766_at	AT5G58870	933.068	225.387	-4.13985	0.00564234	FTSH9 (FtsH protease 9); ATP-dependent peptidase/ ATPase/ metallopeptidase
247780_at	AT5G58770	495.662	96.2183	-5.15144	0.00280392	dehydrodolichyl diphosphate synthase, putative / DEDOL-PP synthase, putative
247793_at	AT5G58650	195.148	54.5028	-3.58051	0.016859	PSY1 (PLANT PEPTIDE CONTAINING SULFATED TYROSINE 1)
247814_at	AT5G58310	48.6179	19.7604	-2.46037	0.0961654	hydrolase, alpha/beta fold family protein
247816_at	AT5G58260	681.344	242.231	-2.81279	0.0609902	Encodes subunit NDH-N of NAD(P)H:plastoquinone dehydrogenase complex (Ndh complex) present in the thylakoid membrane of chloroplasts. This subunit is thought to be required for Ndh complex assembly.
247848_at	AT5G58120	123.918	60.2818	-2.05565	0.0527201	disease resistance protein (TIR-NBS-LRR class), putative
247853_at	AT5G58140	478.837	173.83	-2.75463	0.00575108	PHOT2 (NON PHOTOTROPIC HYPOCOTYL 1-LIKE); kinase
247874_at	AT5G57710	414.432	144.469	-2.86865	0.0314136	heat shock protein-related
247880_at	AT5G57780	88.6101	38.3372	-2.31134	0.0540705	transcription regulator
247884_at	AT5G57800	427.978	131.329	-3.25884	0.00382944	CER3/FLP1/WAX2/YRE (ECERIFERUM 3); catalytic
247899_at	AT5G57345	809.388	244.43	-3.31132	0.00657338	similar to unknown [Populus trichocarpa x Populus deltoides] (GB:ABK96592.1)
247902_at	AT5G57350	452.912	79.5448	-5.69379	0.0157493	AHA3 (Arabidopsis H(+)-ATPase 3); ATPase
247903_at	AT5G57340	76.0691	20.2665	-3.75344	< 0.0001	similar to hypothetical protein MtrDRAFT_AC155282g59v2 [Medicago truncatula] (GB:ABN08100.1)
247921_at	AT5G57660	812.522	206.479	-3.93513	0.00713597	zinc finger (B-box type) family protein
247925_at	AT5G57560	1112.42	44.4743	-25.0125	0.0817968	TCH4 (TOUCH 4); hydrolase, acting on glycosyl bonds / xyloglucan:xyloglucosyl transferase
247931_at	AT5G57040	555.472	126.854	-4.37882	0.0150874	lactoylglutathione lyase family protein / glyoxalase I family protein
247942_at	AT5G57120	94.6735	32.2302	-2.93741	0.0305469	similar to unnamed protein product [Vitis vinifera] (GB:CAO69558.1); contains InterPro domain SRP40, C-terminal (InterPro:IPR007718); contains InterPro domain LisH dimerisation motif (InterPro:IPR006594)
247943_at	AT5G57170	179.632	66.4977	-2.70133	0.0475711	macrophage migration inhibitory factor family protein / MIF family protein
247946_at	AT5G57180	168.517	68.0821	-2.4752	0.0289182	CIA2 (CHLOROPLAST IMPORT APPARATUS 2)
247964_at	AT5G56600	337.382	124.408	-2.71189	0.0780127	PFN3/PRF3 (PROFILIN 3); actin binding
247977_at	AT5G56850	306.953	26.9172	-11.4036	0.0116983	similar to unknown [Populus trichocarpa x Populus deltoides] (GB:ABK96358.1)
247980_at	AT5G56860	90.6756	39.6656	-2.286	0.0777949	GNC (GATA, NITRATE-INDUCIBLE, CARBON METABOLISM-INVOLVED); transcription factor
248031_at	AT5G55640	92.046	45.8643	-2.00692	0.00504193	similar to unnamed protein product [Vitis vinifera] (GB:CAO45118.1)
248050_at	AT5G56100	247.798	47.3753	-5.23053	0.00826826	glycine-rich protein / oleosin
248075_at	AT5G55740	84.1213	34.6752	-2.42598	0.0929174	CRR21 (CHLORORESPIRATORY REDUCTION 21)
248099_at	AT5G55300	176.62	54.3703	-3.24847	0.00805441	TOP1BETA (DNA TOPOISOMERASE 1 BETA); DNA topoisomerase type I
248146_at	AT5G54940	1726.61	794.241	-2.17391	0.0197955	eukaryotic translation initiation factor SUI1, putative
248151_at	AT5G54270	4718.84	2006.19	-2.35213	0.0230814	LHCB3 (LIGHT-HARVESTING CHLOROPHYLL BINDING PROTEIN 3)
248177_at	AT5G54630	155.083	71.4685	-2.16995	0.0548434	zinc finger protein-related
248186_at	AT5G53880	326.906	129.062	-2.53293	0.0724534	similar to unknown [Populus trichocarpa] (GB:ABK92577.1)
248187_at	AT5G53940	191.795	90.6773	-2.11514	0.00823863	yippee family protein
248191_at	AT5G54130	238.988	31.4023	-7.61052	0.0187921	calcium-binding EF hand family protein
248195_at	AT5G54110	192.053	92.0615	-2.08613	< 0.0001	ATMAMI (ARABIDOPSIS THALIANA MEMBRANE-ASSOCIATED MANNITOL-INDUCED); structural molecule
248199_at	AT5G54170	300.593	102.649	-2.92836	0.0249531	similar to CP5 [Arabidopsis thaliana] (TAIR:AT1G64720.1); similar to putative nodule membrane protein [Medicago sativa] (GB:AAL57201.1); contains InterPro domain Lipid-binding START (InterPro:IPR002913)
248204_at	AT5G54280	50.2818	24.8701	-2.02177	0.0146037	ATM2 (ARABIDOPSIS THALIANA MYOSIN 4)
248205_at	AT5G54300	42.6091	9.97376	-4.27212	0.00244826	similar to unknown protein [Arabidopsis thaliana] (TAIR:AT1G61260.1); similar to unnamed protein product [Vitis vinifera] (GB:CAO39207.1); contains InterPro domain Protein of unknown function DUF761, plant (InterPro:IPR008480)
248207_at	AT5G53970	366.656	176.539	-2.07691	0.060693	aminotransferase, putative
248228_at	AT5G53800	52.5896	19.7225	-2.66648	0.00701942	similar to unnamed protein product [Vitis vinifera] (GB:CAO39254.1)
248234_at	AT5G53850	341.919	170.77	-2.00222	0.0170409	haloacid dehalogenase-like hydrolase family protein
248238_at	AT5G53900	122.23	51.0121	-2.3961	0.00283495	similar to unknown protein [Arabidopsis thaliana] (TAIR:AT3G15240.2); similar to unnamed protein product [Vitis vinifera] (GB:CAO39314.1); contains domain PTHR13902:SF3 (PTHR13902:SF3); contains domain PTHR13902 (PTHR13902)
248242_at	AT5G53580	443.837	191.512	-2.31754	0.0476498	aldo/keto reductase family protein
248261_at	AT5G53280	93.1326	41.8933	-2.22309	0.0347286	PDV1 (PLASTID DIVISION1)
248282_at	AT5G52900	147.236	70.1789	-2.09801	0.00826161	similar to unnamed protein product [Vitis vinifera] (GB:CAO49548.1)
248293_at	AT5G53050	231.649	112.724	-2.05501	0.00944852	hydrolase, alpha/beta fold family protein
248303_at	AT5G53170	309.206	121.382	-2.54738	0.0139554	FTSH11 (FtsH protease 11); ATP-dependent peptidase/ ATPase/ metallopeptidase
248311_at	AT5G52570	539.897	80.437	-6.71205	0.0169605	BETA-OHASE 2 (BETA-CAROTENE HYDROXYLASE 2); beta-carotene hydroxylase
248332_at	AT5G52640	290.745	108.319	-2.68415	0.116788	HSP81-1 (HEAT SHOCK PROTEIN 81-1); ATP binding / unfolded protein binding
248334_s_at	AT5G58990;AT5G52370	86.3894	25.1552	-3.43426	0.022087	[AT5G58990, similar to unknown protein [Arabidopsis thaliana] (TAIR:AT5G52370.1); similar to unnamed protein product [Vitis vinifera] (GB:CAO21535.1)];[AT5G52370, similar to unknown protein [Arabidopsis thaliana] (TAIR:AT5G58990.1); similar to unnamed protein product [Vitis vinifera] (GB:CAO21535.1)]
248336_at	AT5G52420	275.02	88.1449	-3.12009	0.0140417	similar to unknown protein [Arabidopsis thaliana] (TAIR:AT5G23920.1); similar to unnamed protein product [Vitis vinifera] (GB:CAO49441.1)
248344_at	AT5G52280	41.1251	16.1643	-2.5442	0.0866474	protein transport protein-related
248347_at	AT5G52250	91.6572	45.6923	-2.00597	0.0382567	transducin family protein / WD-40 repeat family protein
248377_at	AT5G51720	863.129	109.486	-7.88348	0.126383	similar to Os07g0467200 [Oryza sativa (japonica cultivar-group)] (GB:NP_001059590.1); similar to hypothetical protein OsI_025030 [Oryza sativa (indica cultivar-group)] (GB:EAZ03798.1); contains domain PTHR13680 (PTHR13680); contains domain PTHR13680:SF1 (PTHR13680:SF1)
248393_at	AT5G52060	408.172	130.727	-3.12233	0.00962293	ATBAG1 (ARABIDOPSIS THALIANA BCL-2-ASSOCIATED ATHANOGENE 1); protein binding
248404_at	AT5G51460	198.472	67.3382	-2.94739	0.042561	ATTPPA (Arabidopsis thaliana trehalose-6-phosphate phosphatase); trehalose-phosphatase
248419_at	AT5G51550	480.511	196.566	-2.44452	0.186356	phosphate-responsive 1 family protein
248432_at	AT5G51390	40.9435	12.8323	-3.19067	0.0168553	unknown protein
248448_at	AT5G51190	86.1082	14.2635	-6.03697	0.0211625	AP2 domain-containing transcription factor, putative
248459_at	AT5G51020	413.768	202.179	-2.04655	0.0572887	similar to hypothetical protein [Vitis vinifera] (GB:CAN83158.1); contains InterPro domain Protein of unknown function DUF1001 (InterPro:IPR010404)
248460_at	AT5G50915	215.486	35.5224	-6.06621	0.0825576	basic helix-loop-helix (bHLH) family protein
248480_at	AT5G50920	2219.49	938.938	-2.36384	0.0123552	CLPC (HEAT SHOCK PROTEIN 93-V); ATP binding / ATPase
248522_at	AT5G50565;AT5G50665	60.8788	28.139	-2.1635	0.0484503	[AT5G50565, similar to unknown protein [Arabidopsis thaliana] (TAIR:AT5G50665.1)];[AT5G50665, similar to unknown protein [Arabidopsis thaliana] (TAIR:AT5G50565.1)]
248524_s_at	AT5G50670;AT5G50570	107.929	52.0098	-2.07518	0.00595358	[AT5G50670, squamosa promoter-binding protein, putative];[AT5G50570, squamosa promoter-binding protein, putative]
248527_at	AT5G50740	52.567	11.982	-4.38717	0.123214	metal ion binding
248537_at	AT5G50100	182.166	52.0884	-3.49726	0.0449663	similar to PBng143 [Vigna radiata] (GB:BAB82450.1); contains InterPro domain Thioredoxin-like fold (InterPro:IPR012336); contains InterPro domain Putative thiol-disulphide oxidoreductase DCC (InterPro:IPR007263)
248540_at	AT5G50160	121.444	47.083	-2.57937	0.0559509	ATFRO8/FRO8 (FERRIC REDUCTION OXIDASE 8); ferric-chelate reductase/ oxidoreductase
248544_at	no_match	75.3068	29.023	-2.59473	0.103155	no_match
248560_at	AT5G49970	419.95	120.326	-3.49009	0.0133329	ATPPOX (A. THALIANA PYRIDOXIN (PYRODOXAMINE) 5'-PHOSPHATE OXIDASE); pyridoxamine-phosphate oxidase
248566_s_at	AT5G49740;AT5G49730	1848.02	132.445	-13.9531	0.0359086	[AT5G49740, ATFRO7/FRO7 (FERRIC REDUCTION OXIDASE 7); ferric-chelate reductase/ oxidoreductase];[AT5G49730, ATFRO6/FRO6 (FERRIC REDUCTION OXIDASE 6); ferric-chelate reductase/ oxidoreductase]
248606_at	AT5G49450;AT5G49448	396.214	75.4398	-5.25206	0.00380034	[AT5G49450, ATBZIP1 (ARABIDOPSIS THALIANA BASIC LEUCINE-ZIPPER 1); DNA binding / protein heterodimerization/ transcription factor];[AT5G49448, CPuORF4 (Conserved peptide upstream open reading frame 4)]
248611_at	AT5G49520	52.4351	10.05	-5.21744	0.516629	WRKY48 (WRKY DNA-binding protein 48); transcription factor
248616_at	AT5G49580	145.718	73.2225	-1.99008	0.000430082	DNAJ heat shock N-terminal domain-containing protein
248622_at	AT5G49360	1260.19	237.512	-5.30579	0.0745264	BXL1 (BETA-XYLOSIDASE 1); hydrolase, hydrolyzing O-glycosyl compounds
248624_at	AT5G48790	729.653	215.517	-3.38559	0.0118388	similar to unknown protein [Arabidopsis thaliana] (TAIR:AT1G73060.1); similar to unnamed protein product [Vitis vinifera] (GB:CAO49997.1)
248657_at	AT5G48570	208.529	24.0711	-8.66303	0.014715	peptidyl-prolyl cis-trans isomerase, putative / FK506-binding protein, putative
248659_at	AT5G48640	82.9501	40.3747	-2.05451	0.00333909	cyclin family protein
248676_at	AT5G48850	57.398	26.3141	-2.18126	0.135908	male sterility MS5 family protein
248683_at	AT5G48490	1140.12	172.619	-6.60483	0.00511954	protease inhibitor/seed storage/lipid transfer protein (LTP) family protein
248684_at	AT5G48485	757.165	212.562	-3.56209	0.00835761	DIR1 (DEFECTIVE IN INDUCED RESISTANCE 1); lipid binding
248688_at	AT5G48220	251.233	116.291	-2.16037	0.00775388	indole-3-glycerol phosphate synthase, putative
248713_at	AT5G48180	471.75	212.121	-2.22396	0.124587	kelch repeat-containing protein
248799_at	AT5G47230	50.0479	18.9716	-2.63804	0.172122	ERF5 (ETHYLENE RESPONSIVE ELEMENT BINDING FACTOR 5); DNA binding / transcription activator/ transcription factor
248807_at	AT5G47500	90.8531	37.0918	-2.44941	0.326514	pectinesterase family protein
248818_at	AT5G47040	536.194	123.186	-4.3527	0.0185783	Lon protease homolog 1, mitochondrial (LON)
248838_at	AT5G46800	1289.45	363.805	-3.54436	0.0159384	BOU (A BOUT DE SOUFFLE); binding
248851_s_at	AT5G46260;AT5G46490	46.5083	16.7632	-2.77443	0.0700702	[AT5G46260, disease resistance protein (TIR-NBS-LRR class), putative];[AT5G46490, disease resistance protein (TIR-NBS class), putative]
248899_at	AT5G46390	170.955	45.8552	-3.72816	0.00591554	peptidase S41 family protein
248910_at	AT5G45820	205.547	40.1909	-5.11428	0.0215415	CIPK20 (CBL-INTERACTING PROTEIN KINASE 20); kinase
248921_at	AT5G45950	260.97	118.826	-2.19624	0.0314607	GDSL-motif lipase/hydrolase family protein
248947_at	AT5G45540	16.0011	6.24343	-2.56287	0.0777893	similar to unknown protein [Arabidopsis thaliana] (TAIR:AT5G45470.1); similar to unknown protein [Arabidopsis thaliana] (TAIR:AT5G45530.1); similar to unknown protein [Arabidopsis thaliana] (TAIR:AT5G45480.1); similar to hypothetical protein [Vitis vinifera] (GB:CAN75530.1); contains InterPro domain Protein of unknown function DUF594 (InterPro:IPR007658)
248961_at	AT5G45650	168.209	40.3312	-4.17068	0.067526	subtilase family protein
248964_at	AT5G45340	84.134	24.6904	-3.40755	0.00783299	CYP707A3 (cytochrome P450, family 707, subfamily A, polypeptide 3); oxygen binding
248966_at	AT5G45360	182.633	76.3095	-2.39332	0.0332705	F-box family protein
248967_at	AT5G45350	475.882	200.745	-2.37058	0.020769	proline-rich family protein
248970_at	AT5G45380	82.8161	36.3958	-2.27543	0.417506	sodium:solute symporter family protein
249002_at	AT5G44520	195.762	65.9404	-2.96878	0.0112301	ribose 5-phosphate isomerase-related
249007_at	AT5G44650	510.409	247.049	-2.06603	0.0323291	similar to unnamed protein product [Vitis vinifera] (GB:CAO44475.1)
249008_at	AT5G44680	268.859	122.074	-2.20243	0.0870531	methyladenine glycosylase family protein
249011_at	AT5G44670	123.39	40.6826	-3.033	0.053237	similar to unknown protein [Arabidopsis thaliana] (TAIR:AT4G20170.1); similar to Os06g0328800 [Oryza sativa (japonica cultivar-group)] (GB:NP_001057533.1); similar to Os02g0712500 [Oryza sativa (japonica cultivar-group)] (GB:NP_001047907.1); similar to unknown protein [Oryza sativa (japonica cultivar-group)] (GB:BAD72474.1); contains InterPro domain Protein of unknown function DUF23 (InterPro:IPR…
249035_at	AT5G44190	367.118	175.53	-2.09148	0.0214106	GLK2 (GOLDEN2-LIKE 2); DNA binding / transcription factor
249036_at	AT5G44200	114.206	51.0611	-2.23666	0.0216895	CBP20 (CAP-BINDING PROTEIN 20); RNA binding
249037_at	AT5G44130	1008.9	408.176	-2.47173	0.0361515	FLA13 (FASCICLIN-LIKE ARABINOGALACTAN PROTEIN 13 PRECURSOR)
249046_at	AT5G44400	98.7391	35.6603	-2.76888	0.0780483	FAD-binding domain-containing protein
249047_at	AT5G44410	54.0528	16.4577	-3.28434	0.00702458	FAD-binding domain-containing protein
249052_at	AT5G44420	135.771	5.927	-22.9072	0.356754	PDF1.2 (Low-molecular-weight cysteine-rich 77)
249071_at	AT5G44050	71.2593	21.2038	-3.36068	0.0972789	MATE efflux family protein
249109_at	AT5G43700	171.193	73.8637	-2.31768	0.0709687	ATAUX2-11 (indoleacetic acid-induced protein 4); transcription factor
249118_at	AT5G43870	62.7004	18.9094	-3.31583	0.00334859	similar to unknown protein [Arabidopsis thaliana] (TAIR:AT4G14740.1); similar to unknown protein [Arabidopsis thaliana] (TAIR:AT4G14740.2); similar to unnamed protein product [Vitis vinifera] (GB:CAO71221.1); contains InterPro domain Pleckstrin-like, plant (InterPro:IPR013666); contains InterPro domain Protein of unknown function DUF828, plant (InterPro:IPR008546)
249122_at	AT5G43850	827.003	162.897	-5.07684	0.00842925	ATARD4; acireductone dioxygenase [iron(II)-requiring]/ metal ion binding
249144_at	AT5G43270	112.485	29.6994	-3.78744	0.000207001	SPL2 (SQUAMOSA PROMOTER BINDING PROTEIN-LIKE 2); DNA binding / transcription factor
249191_at	AT5G42760	255.998	46.0615	-5.55774	0.0048998	similar to unknown [Populus trichocarpa] (GB:ABK95091.1); contains InterPro domain O-methyltransferase, N-terminal (InterPro:IPR003455); contains InterPro domain Conserved hypothetical protein CHP00027, methylltransferase (InterPro:IPR011610)
249214_at	AT5G42720	159.96	67.8479	-2.35762	0.0960784	glycosyl hydrolase family 17 protein
249216_at	AT5G42240	178.277	79.417	-2.24482	0.0564882	SCPL42 (serine carboxypeptidase-like 42); serine carboxypeptidase
249244_at	AT5G42270	1591.06	712.528	-2.23297	0.0147771	VAR1 (VARIEGATED 1); ATP-dependent peptidase/ ATPase/ metallopeptidase
249271_at	AT5G41790	441.669	96.1052	-4.59568	0.000350848	CIP1 (COP1-INTERACTIVE PROTEIN 1)
249288_at	AT5G41050	175.94	73.8067	-2.38379	0.0239439	similar to unknown protein [Arabidopsis thaliana] (TAIR:AT3G26960.1); similar to unnamed protein product [Vitis vinifera] (GB:CAO49052.1)
249409_at	AT5G40340	55.7262	16.8014	-3.31676	0.00406385	PWWP domain-containing protein
249415_at	AT5G39660	120.635	39.7694	-3.03336	0.00451781	CDF2 (CYCLING DOF FACTOR 2); DNA binding / protein binding / transcription factor
249510_at	AT5G38510	278.708	80.6064	-3.45764	0.0297581	rhomboid family protein
249519_at	AT5G38660	1042.28	456.78	-2.2818	0.00355198	APE1 (ACCLIMATION OF PHOTOSYNTHESIS TO ENVIRONMENT)
249524_at	AT5G38520	623.977	273.844	-2.27858	0.0287145	hydrolase, alpha/beta fold family protein
249542_at	AT5G38140	92.3853	23.6589	-3.90488	0.0191834	histone-like transcription factor (CBF/NF-Y) family protein
249546_at	AT5G38150	44.2163	15.0635	-2.93533	0.0479916	PMI15 (plastid movement impaired 15)
249583_at	AT5G37770	228.487	54.6703	-4.17936	0.0260195	TCH2 (TOUCH 2); calcium ion binding
249610_at	AT5G37360	539.866	200.553	-2.69189	0.0202229	similar to unnamed protein product [Vitis vinifera] (GB:CAO38751.1)
249629_at	AT5G37590	29.6409	14.5216	-2.04115	0.0291154	binding
249633_at	AT5G37180	36.5675	15.391	-2.3759	0.0133826	SUS5; UDP-glycosyltransferase/ sucrose synthase
249656_at	AT5G37130	27.2569	11.2679	-2.41898	0.13759	binding
249658_s_at	AT5G36790;AT5G36700	2153.28	1061.76	-2.02804	0.0573814	[AT5G36790, phosphoglycolate phosphatase, putative];[AT5G36700, ATPGLP1/PGLP1 (2-PHOSPHOGLYCOLATE PHOSPHATASE 1); phosphoglycolate phosphatase]
249677_at	AT5G35970	688.525	270.543	-2.54497	0.0310054	DNA-binding protein, putative
249694_at	AT5G35790	600.016	173.311	-3.46208	0.031787	G6PD1 (GLUCOSE-6-PHOSPHATE DEHYDROGENASE 1); glucose-6-phosphate dehydrogenase
249726_at	AT5G35480	28.3691	4.53702	-6.2528	0.0400543	unknown protein
249727_at	AT5G35490	231.244	41.4784	-5.57505	0.0301406	unknown protein
249732_at	AT5G24420	128.683	10.8239	-11.8888	0.053558	glucosamine/galactosamine-6-phosphate isomerase-related
249739_at	AT5G24520	187.264	88.7789	-2.10933	0.00474865	TTG1 (TRANSPARENT TESTA GLABRA 1); nucleotide binding
249769_at	AT5G24120	335.193	60.1364	-5.57388	0.0176262	SIGE (RNA polymerase sigma subunit E); DNA binding / DNA-directed RNA polymerase/ sigma factor/ transcription factor
249775_at	AT5G24160	295.197	6.29583	-46.8877	0.0655915	squalene monooxygenase 1,2 / squalene epoxidase 1,2 (SQP1,2)
249798_at	AT5G23730	291.04	82.8643	-3.51225	0.0250565	nucleotide binding
249811_at	AT5G23760	175.99	46.879	-3.75414	0.00185649	heavy-metal-associated domain-containing protein
249860_at	AT5G22860	49.8161	17.8044	-2.79796	0.024466	serine carboxypeptidase S28 family protein
249862_at	AT5G22920	1021.97	364.962	-2.8002	0.123072	zinc finger (C3HC4-type RING finger) family protein
249866_at	AT5G23010	673.152	288.112	-2.33642	0.0938357	MAM1 (2-isopropylmalate synthase 3); 2-isopropylmalate synthase
249870_at	AT5G23080	36.3256	14.852	-2.44584	0.0930846	TGH (TOUGH); RNA binding
249872_at	AT5G23130	40.8363	18.4504	-2.2133	0.0479064	peptidoglycan-binding LysM domain-containing protein
249876_at	AT5G23060	2279.34	954.09	-2.38901	0.0325667	similar to unknown protein [Arabidopsis thaliana] (TAIR:AT3G59780.1); similar to extracellular Ca2+ sensing receptor [Glycine max] (GB:ABY57763.1); contains InterPro domain Rhodanese-like (InterPro:IPR001763)
249886_at	AT5G22320	58.9281	24.1852	-2.43654	0.000673791	leucine-rich repeat family protein
249888_s_at	AT5G37340;AT5G22480	133.034	55.3948	-2.40156	0.0717214	[AT5G37340, zinc finger (ZPR1-type) family protein];[AT5G22480, zinc finger (ZPR1-type) family protein]
249899_at	AT5G22620	510.67	186.265	-2.74163	0.184095	phosphoglycerate/bisphosphoglycerate mutase family protein
249900_at	AT5G22640	366.879	174.088	-2.10744	0.00821436	EMB1211 (EMBRYO DEFECTIVE 1211)
249922_at	AT5G19140	1042.12	471.424	-2.21059	0.0366306	auxin/aluminum-responsive protein, putative
249923_at	AT5G19120	1142.88	385.618	-2.96377	0.00685264	aspartic-type endopeptidase/ pepsin A
249932_at	AT5G22390	96.8695	40.7927	-2.37468	0.11365	similar to unnamed protein product [Vitis vinifera] (GB:CAO48728.1)
249944_at	AT5G22290	85.8851	35.9122	-2.39153	0.00750661	ANAC089 (Arabidopsis NAC domain containing protein 89); transcription factor
249952_at	AT5G18950	19.6867	8.80521	-2.23581	0.242739	pentatricopeptide (PPR) repeat-containing protein
249986_at	AT5G18460	79.1185	34.105	-2.31985	0.00130522	similar to unknown protein [Arabidopsis thaliana] (TAIR:AT1G23340.1); similar to unknown protein [Arabidopsis thaliana] (TAIR:AT1G23340.2); similar to unnamed protein product [Vitis vinifera] (GB:CAO38766.1); contains InterPro domain Protein of unknown function DUF239, plant (InterPro:IPR004314)
249996_at	AT5G18600	450.9	103.409	-4.36034	0.0212206	glutaredoxin family protein
250007_at	AT5G18670	342.495	102.696	-3.33502	0.0673727	BMY3 (BETA-AMYLASE 9); beta-amylase
250008_at	AT5G18630	205.595	85.2488	-2.4117	0.020467	lipase class 3 family protein
250012_x_at	AT5G18060	52.0201	22.3353	-2.32906	0.517322	auxin-responsive protein, putative
250013_at	AT5G18040	65.4125	32.8079	-1.9938	0.0297054	similar to unknown protein [Arabidopsis thaliana] (TAIR:AT5G18065.1)
250016_at	AT5G18100	160.13	79.2414	-2.02078	0.0303202	CSD3 (COPPER/ZINC SUPEROXIDE DISMUTASE 3)
250017_at	AT5G18140	226.822	76.7546	-2.95516	0.0293635	DNAJ heat shock N-terminal domain-containing protein
250018_at	AT5G18150	146.509	61.3662	-2.38746	0.00872926	similar to unknown protein [Arabidopsis thaliana] (TAIR:AT5G14602.1); similar to unnamed protein product [Vitis vinifera] (GB:CAO23480.1); contains domain PTHR12133 (PTHR12133)
250073_at	AT5G17170	1702.69	666.729	-2.5538	0.0764991	ENH1 (ENHANCER OF SOS3-1); metal ion binding
250074_at	AT5G17310	569.449	234.344	-2.42997	0.0319215	UTP--glucose-1-phosphate uridylyltransferase, putative / UDP-glucose pyrophosphorylase, putative / UGPase, putative
250075_at	AT5G17670	367.489	99.4357	-3.69575	0.11071	hydrolase, acting on ester bonds
250079_at	AT5G16650	224.864	66.723	-3.37011	0.0412923	DNAJ heat shock N-terminal domain-containing protein
250095_at	AT5G17230	1373.27	647.889	-2.1196	0.0196277	PSY (PHYTOENE SYNTHASE); geranylgeranyl-diphosphate geranylgeranyltransferase
250099_at	AT5G17300	174.077	40.3454	-4.31467	0.0675534	myb family transcription factor
250114_s_at	AT5G16370;AT5G16340	300.16	145.625	-2.06119	0.0439413	[AT5G16370, AMP-binding protein, putative];[AT5G16340, AMP-binding protein, putative]
250128_at	AT5G16540	129.404	57.4406	-2.25283	0.0590109	ZFN3 (ZINC FINGER PROTEIN 3); nucleic acid binding
250133_at	AT5G16400	478.718	146.092	-3.27683	0.00605771	ATF2/TRXF2 (THIOREDOXIN F2); thiol-disulfide exchange intermediate
250150_at	AT5G14710	66.9138	25.9375	-2.57981	0.00246884	similar to unnamed protein product [Vitis vinifera] (GB:CAO14760.1)
250160_at	AT5G15210	120.399	30.7935	-3.90987	0.0161079	ATHB30/ZFHD3 (ZINC FINGER HOMEODOMAIN 3); DNA binding / transcription factor
250167_at	AT5G15310	64.9655	29.0133	-2.23916	0.0150125	AtMIXTA/AtMYB16 (myb domain protein 16); DNA binding / transcription factor
250189_at	AT5G14410	112.789	38.1445	-2.95689	0.039118	unknown protein
250202_at	AT5G13970	85.322	41.2081	-2.07052	0.00934619	similar to unknown protein [Arabidopsis thaliana] (TAIR:AT5G13310.1); similar to OSJNBa0039C07.6 [Oryza sativa (japonica cultivar-group)] (GB:CAE05150.2); similar to hypothetical protein OsJ_014067 [Oryza sativa (japonica cultivar-group)] (GB:EAZ30584.1)
250243_at	AT5G13630	3779.35	1847.83	-2.04529	0.0279901	GUN5 (GENOMES UNCOUPLED 5)
250245_at	AT5G13690	71.6073	28.4769	-2.51458	0.0192944	alpha-N-acetylglucosaminidase family / NAGLU family
250248_at	AT5G13740	329.296	127.628	-2.58012	0.0195016	ZIF1 (ZINC INDUCED FACILITATOR 1); carbohydrate transmembrane transporter/ sugar:hydrogen ion symporter
250255_at	AT5G13730	192.935	42.7123	-4.5171	0.0560243	SIG4 (SIGMA FACTOR 4); DNA binding / DNA-directed RNA polymerase/ transcription factor
250256_at	AT5G13650	1187.75	339.666	-3.49682	0.0151842	elongation factor family protein
250257_at	AT5G13770	755.502	189.584	-3.98505	0.0390015	pentatricopeptide (PPR) repeat-containing protein
250261_at	AT5G13400	160.669	69.9686	-2.2963	0.0179933	proton-dependent oligopeptide transport (POT) family protein
250304_at	AT5G12110	454.292	182.998	-2.48249	< 0.0001	elongation factor 1B alpha-subunit 1 (eEF1Balpha1)
250333_at	AT5G11690	123.222	58.7953	-2.09579	0.0857304	ATTIM17-3 (Arabidopsis thaliana translocase inner membrane subunit 17-3); P-P-bond-hydrolysis-driven protein transmembrane transporter
250337_at	AT5G11790	234.034	81.7557	-2.8626	0.0166189	Ndr family protein
250351_at	AT5G12030	44.5124	17.0314	-2.61355	0.204078	AT-HSP17.6A (Arabidopsis thaliana heat shock protein 17.6A)
250395_at	AT5G10950	49.8924	22.5663	-2.21092	0.0413056	cylicin-related
250413_at	AT5G11160	96.3247	32.1149	-2.99938	0.0159558	APT5 (ADENINE PHOSPHORIBOSYLTRANSFERASE 5); adenine phosphoribosyltransferase
250429_at	AT5G10470	386.273	144.06	-2.68133	0.00377229	kinesin motor protein-related
250435_at	AT5G10380	132.599	60.1153	-2.20575	0.0259859	zinc finger (C3HC4-type RING finger) family protein
250442_at	AT5G10490	135.209	65.3956	-2.06755	0.0281163	MSL2 (MSCS-LIKE 2)
250475_at	AT5G10180	202.528	81.749	-2.47743	0.0609874	AST68 (Sulfate transporter 2.1)
250482_at	AT5G10320	39.2224	18.547	-2.11476	0.0159518	similar to 80A08_29 [Brassica rapa subsp. pekinensis] (GB:AAZ67614.1)
250494_at	AT5G09740	93.4231	37.9336	-2.46281	0.0293493	HAM2 (HISTONE ACETYLTRANSFERASE OF THE MYST FAMILY 2); H3/H4 histone acetyltransferase/ nucleic acid binding / zinc ion binding
250498_at	AT5G09660	2809.78	960.224	-2.92618	0.0298161	PMDH2 (PEROXISOMAL NAD-MALATE DEHYDROGENASE 2); malate dehydrogenase
250503_at	AT5G09820	97.1728	34.4265	-2.82262	0.0184156	plastid-lipid associated protein PAP / fibrillin family protein
250528_at	AT5G08600	24.1626	10.9746	-2.20168	0.0972595	U3 ribonucleoprotein (Utp) family protein
250531_at	AT5G08650	490.531	200.536	-2.4461	0.0341544	GTP-binding protein LepA, putative
250552_at	AT5G07890	70.1679	34.9199	-2.00939	0.0755555	myosin heavy chain-related
250566_at	AT5G08070	43.0497	14.4137	-2.98672	0.0132646	TCP17 (TCP domain protein 17); transcription factor
250598_at	AT5G07690	98.8885	18.9267	-5.22483	0.0986682	MYB29 (myb domain protein 29); DNA binding / transcription factor
250613_at	AT5G07240	181.177	79.0935	-2.29067	0.0451452	IQD24 (IQ-domain 24); calmodulin binding
250656_at	AT5G06970	192.412	96.7989	-1.98775	0.000797432	similar to unknown protein [Arabidopsis thaliana] (TAIR:AT2G20010.2); similar to hypothetical protein OsI_012657 [Oryza sativa (indica cultivar-group)] (GB:EAY91424.1); similar to unnamed protein product [Vitis vinifera] (GB:CAO42799.1); similar to unknown protein [Oryza sativa] (GB:AAK14418.1); contains InterPro domain Munc13 homology 2 (InterPro:IPR014772); contains InterPro domain Protein of u…
250665_at	AT5G06980	908.23	61.1446	-14.8538	0.00116561	similar to unknown protein [Arabidopsis thaliana] (TAIR:AT3G12320.1)
250669_at	AT5G06870	128.062	49.0556	-2.61055	0.00233203	PGIP2 (POLYGALACTURONASE INHIBITING PROTEIN 2); protein binding
250721_at	AT5G06210	135.596	52.9355	-2.56154	0.0160622	RNA-binding protein, putative
250728_at	AT5G06440	85.0376	22.0423	-3.85793	0.00645774	similar to unknown protein [Arabidopsis thaliana] (TAIR:AT3G11720.2); similar to unknown protein [Arabidopsis thaliana] (TAIR:AT3G11720.1); similar to unnamed protein product [Vitis vinifera] (GB:CAO39900.1); contains domain Bet v1-like (SSF55961)
250752_at	AT5G05690	603.911	276.14	-2.18697	0.00527753	CPD (CABBAGE 3); oxygen binding
250825_at	AT5G05210	59.3976	27.7384	-2.14135	0.0160126	nucleolar matrix protein-related
250857_at	AT5G04790	85.1262	26.2308	-3.24528	0.000143048	unknown protein
250858_at	AT5G04760	109.082	52.189	-2.09013	0.033744	myb family transcription factor
250883_at	AT5G03970	86.8746	34.7385	-2.50082	0.00120462	F-box family protein
250897_at	AT5G03430	279.586	102.177	-2.73629	0.00570359	phosphoadenosine phosphosulfate (PAPS) reductase family protein
250919_at	AT5G03660	179.412	71.499	-2.5093	0.0185858	similar to unknown protein [Arabidopsis thaliana] (TAIR:AT3G09980.1); similar to unknown [Populus trichocarpa] (GB:ABK93998.1); contains InterPro domain Protein of unknown function DUF662 (InterPro:IPR007033)
250924_at	AT5G03440	51.2703	23.8458	-2.15008	0.039462	similar to unknown protein [Arabidopsis thaliana] (TAIR:AT3G54880.1); similar to unknown [Picea sitchensis] (GB:ABK25963.1)
250936_at	AT5G03120	117.149	39.9125	-2.93514	0.145541	similar to hypothetical protein [Vitis vinifera] (GB:CAN68657.1)
250937_at	AT5G03230	102.26	35.6741	-2.8665	0.00272279	similar to unknown protein [Arabidopsis thaliana] (TAIR:AT5G60680.1); similar to unnamed protein product [Vitis vinifera] (GB:CAO21845.1); contains InterPro domain Protein of unknown function DUF584 (InterPro:IPR007608)
250944_at	AT5G03380	313.838	149.682	-2.0967	0.000915274	heavy-metal-associated domain-containing protein
250946_at	AT5G03420	98.2026	47.9382	-2.04852	0.0126344	dentin sialophosphoprotein-related
250960_at	AT5G02940	176.266	77.9547	-2.26113	0.0422907	similar to phosphotransferase-related [Arabidopsis thaliana] (TAIR:AT5G43745.1); similar to unnamed protein product [Vitis vinifera] (GB:CAO71282.1); similar to hypothetical protein OsI_009890 [Oryza sativa (indica cultivar-group)] (GB:EAY88657.1); similar to Unknown protein [Oryza sativa (japonica cultivar-group)] (GB:AAN06856.1); contains InterPro domain Protein of unknown function DUF1012 (Int…
250971_at	AT5G02810	136.217	25.9794	-5.24327	0.0317512	PRR7 (PSEUDO-RESPONSE REGULATOR 7); transcription regulator
250972_at	AT5G02840	479.79	218.517	-2.19566	0.0236317	LCL1 (LHY/CCA1-LIKE 1); DNA binding / transcription factor
250985_at	AT5G02830	239.055	59.1629	-4.04062	0.0105264	pentatricopeptide (PPR) repeat-containing protein
251006_at	AT5G02600	92.9667	16.0878	-5.77871	0.00949258	heavy-metal-associated domain-containing protein
251028_at	AT5G02230	110.756	35.1322	-3.15255	0.0335968	haloacid dehalogenase-like hydrolase family protein
251031_at	AT5G02120	1629.43	483.077	-3.37302	0.0164033	OHP (ONE HELIX PROTEIN)
251060_at	AT5G01820	124.591	43.3709	-2.87268	0.0375731	ATSR1 (SERINE/THREONINE PROTEIN KINASE 1); kinase
251072_at	AT5G01740	168.528	74.604	-2.25897	< 0.0001	similar to SAG20 (WOUND-INDUCED PROTEIN 12) [Arabidopsis thaliana] (TAIR:AT3G10985.1); similar to unnamed protein product [Vitis vinifera] (GB:CAO48816.1); contains InterPro domain Wound-induced protein, Wun1 (InterPro:IPR009798)
251091_at	AT5G01410	1543.38	622.771	-2.47825	0.0286831	PDX1 (PYRIDOXINE BIOSYNTHESIS 1.3); protein heterodimerization/ protein homodimerization
251109_at	AT5G01600	1634.11	273.118	-5.98317	0.0693581	ATFER1 (FERRETIN 1); ferric iron binding
251110_at	AT5G01260	61.0039	27.7565	-2.19782	0.126249	glycoside hydrolase starch-binding domain-containing protein
251113_at	AT5G01370	39.6402	18.4686	-2.14636	0.030866	unknown protein
251133_at	AT5G01240	168.147	71.396	-2.35513	0.0696501	amino acid permease, putative
251134_at	AT5G01270	86.4719	34.5594	-2.50212	0.00285179	CPL2 (CTD phosphatase-like 2); double-stranded RNA binding
251142_at	AT5G01015	214.303	48.1175	-4.45375	0.174561	similar to unknown protein [Arabidopsis thaliana] (TAIR:AT1G65295.1); similar to hypothetical protein [Vitis vinifera] (GB:CAN82885.1); similar to unnamed protein product [Vitis vinifera] (GB:CAO45347.1)
251146_at	AT3G63520	717.853	253.962	-2.82661	0.042385	CCD1 (CAROTENOID CLEAVAGE DIOXYGENASE 1)
251157_at	AT3G63140	1680.74	828.863	-2.02776	0.049318	mRNA-binding protein, putative
251181_at	AT3G62820	103.742	36.6661	-2.82936	0.00717329	invertase/pectin methylesterase inhibitor family protein
251192_at	AT3G62720	158.158	69.914	-2.26217	0.0408051	ATXT1; UDP-xylosyltransferase/ transferase/ transferase, transferring glycosyl groups
251218_at	AT3G62410	1293.37	531.605	-2.43295	0.109135	CP12-2
251230_at	no_match	80.0294	33.4847	-2.39003	0.0146506	no_match
251263_at	AT3G62190	162.464	81.9985	-1.9813	0.0036983	DNAJ heat shock N-terminal domain-containing protein
251272_at	AT3G61890	131.809	21.4725	-6.13847	0.000222714	ATHB-12 (ARABIDOPSIS THALIANA HOMEOBOX PROTEIN 12); transcription factor
251309_at	AT3G61220	518.19	188.321	-2.75163	0.000657758	short-chain dehydrogenase/reductase (SDR) family protein
251318_at	AT3G61570	58.9588	25.4906	-2.31296	0.00344313	GC3/GDAP1 (GRIP-RELATED ARF-BINDING DOMAIN-CONTAINING ARABIDOPSIS PROTEIN 1); oxidoreductase/ transition metal ion binding
251324_at	AT3G61430	1827.59	788.949	-2.31648	0.060912	PIP1A (PLASMA MEMBRANE INTRINSIC PROTEIN 1A); water channel
251325_s_at	AT3G61470;AT5G28450	5385.56	1641.05	-3.28177	0.0317574	[AT3G61470, LHCA2 (Photosystem I light harvesting complex gene 2); chlorophyll binding];[AT5G28450, chlorophyll A-B binding protein, chloroplast, putative / LHCI type II CAB, putative]
251332_at	AT3G61670	69.9928	23.6752	-2.95638	0.0099558	similar to unknown protein [Arabidopsis thaliana] (TAIR:AT2G46380.1); similar to unnamed protein product [Vitis vinifera] (GB:CAO65830.1)
251353_at	AT3G61080	310.159	71.9392	-4.3114	0.0700793	fructosamine kinase family protein
251356_at	AT3G61060	273.209	61.5732	-4.43714	0.140131	ATPP2-A13
251360_at	AT3G61210	97.9675	23.2097	-4.22098	0.0443827	embryo-abundant protein-related
251413_at	AT3G60320	432.275	193.136	-2.23818	0.0312549	DNA binding
251428_at	AT3G60140	63.7617	19.3876	-3.28879	0.445467	DIN2 (DARK INDUCIBLE 2); hydrolase, hydrolyzing O-glycosyl compounds
251443_at	AT3G59940	804.884	122.367	-6.5776	0.00425493	kelch repeat-containing F-box family protein
251461_at	no_match	639.227	98.6493	-6.47979	0.0614694	no_match
251496_at	AT3G59040	232.473	97.864	-2.37547	0.004308	pentatricopeptide (PPR) repeat-containing protein
251497_at	AT3G59060	665.996	120.767	-5.51472	0.011021	PIL6 (PHYTOCHROME-INTERACTING FACTOR 5); DNA binding / transcription factor
251558_at	AT3G57810	123.895	55.2215	-2.24361	0.00702758	OTU-like cysteine protease family protein
251584_at	AT3G58620	124.858	40.352	-3.09423	0.020502	TTL4 (TETRATRICOPETIDE-REPEAT THIOREDOXIN-LIKE 4); binding
251601_at	AT3G57800	90.7219	44.7547	-2.02709	0.0122391	basic helix-loop-helix (bHLH) family protein
251610_at	AT3G57930	30.4895	14.9775	-2.03569	0.0350905	similar to unknown protein [Arabidopsis thaliana] (TAIR:AT2G42190.1); similar to hypothetical protein [Vitis vinifera] (GB:CAN83221.1); contains InterPro domain HMG-I and HMG-Y, DNA-binding (InterPro:IPR000637)
251616_at	AT3G57990	213.581	92.6674	-2.30482	0.02119	similar to unnamed protein product [Vitis vinifera] (GB:CAO23382.1)
251625_at	AT3G57260	67.5922	26.6243	-2.53874	0.769518	BGL2 (PATHOGENESIS-RELATED PROTEIN 2); glucan 1,3-beta-glucosidase/ hydrolase, hydrolyzing O-glycosyl compounds
251636_at	AT3G57530	135.128	46.0417	-2.93491	0.037261	CPK32 (CALCIUM-DEPENDENT PROTEIN KINASE 32); calmodulin-dependent protein kinase/ kinase
251642_at	AT3G57520	554.704	176.547	-3.14197	0.194564	ATSIP2 (ARABIDOPSIS THALIANA SEED IMBIBITION 2); hydrolase, hydrolyzing O-glycosyl compounds
251669_at	AT3G57180	104.113	23.6016	-4.41127	0.000860907	GTP binding
251670_at	AT3G57190	119.842	32.056	-3.73853	0.0289335	peptide chain release factor, putative
251676_at	AT3G57320	62.0072	22.6735	-2.73479	0.041248	similar to hypothetical protein [Vitis vinifera] (GB:CAN80638.1)
251690_at	AT3G56510	73.5317	26.7633	-2.74749	0.042826	TBP-binding protein, putative
251699_at	AT3G56630	98.0221	39.8677	-2.45868	0.0315692	CYP94D2 (cytochrome P450, family 94, subfamily D, polypeptide 2); oxygen binding
251704_at	AT3G56360	936.88	355.561	-2.63494	0.00594645	similar to unknown protein [Arabidopsis thaliana] (TAIR:AT5G05250.1); similar to unnamed protein product [Vitis vinifera] (GB:CAO41488.1)
251719_at	AT3G56140	289.485	106.232	-2.72504	0.0446139	similar to unknown protein [Arabidopsis thaliana] (TAIR:AT2G40400.2); similar to unknown protein [Arabidopsis thaliana] (TAIR:AT2G40400.1); similar to hypothetical protein [Vitis vinifera] (GB:CAN64033.1); similar to unnamed protein product [Vitis vinifera] (GB:CAO41449.1); similar to hypothetical protein OsI_004191 [Oryza sativa (indica cultivar-group)] (GB:EAY76344.1); contains InterPro domain …
251727_at	AT3G56290	856.465	243.302	-3.52017	0.00375663	similar to hypothetical protein [Vitis vinifera] (GB:CAN75527.1)
251745_at	AT3G55980	237.103	100.183	-2.36671	0.0635412	zinc finger (CCCH-type) family protein
251759_at	AT3G55630	564.061	75.8857	-7.43304	0.00509299	ATDFD (A. THALIANA DHFS-FPGS HOMOLOG D); tetrahydrofolylpolyglutamate synthase
251775_s_at	AT2G39800;AT3G55610	439.401	135.944	-3.23223	0.0362359	[AT2G39800, P5CS1 (DELTA1-PYRROLINE-5-CARBOXYLATE SYNTHASE 1)];[AT3G55610, P5CS2 (DELTA 1-PYRROLINE-5-CARBOXYLATE SYNTHASE 2); catalytic/ glutamate 5-kinase/ glutamate-5-semialdehyde dehydrogenase/ oxidoreductase]
251785_at	AT3G55130	159.004	58.8144	-2.70348	0.188902	ATWBC19 (WHITE-BROWN COMPLEX HOMOLOG 19); ATPase, coupled to transmembrane movement of substances
251799_at	AT3G55520	86.0478	42.1567	-2.04114	0.24047	immunophilin, putative / FKBP-type peptidyl-prolyl cis-trans isomerase, putative
251808_at	AT3G55480	157.736	78.6029	-2.00675	0.027364	adaptin family protein
251814_at	AT3G54890	5302.78	2073.45	-2.55747	0.029823	LHCA1; chlorophyll binding
251834_at	AT3G55170	98.071	38.4041	-2.55366	0.0331811	60S ribosomal protein L35 (RPL35C)
251855_at	AT3G54690	188.176	87.84	-2.14226	0.144671	sugar isomerase (SIS) domain-containing protein / CBS domain-containing protein
251856_at	AT3G54720	61.359	28.3352	-2.16547	0.025945	AMP1 (ALTERED MERISTEM PROGRAM 1); dipeptidase
251869_at	AT3G54500	1059.61	75.8297	-13.9736	0.0116652	similar to dentin sialophosphoprotein-related [Arabidopsis thaliana] (TAIR:AT5G64170.1); similar to dentin sialophosphoprotein-related [Arabidopsis thaliana] (TAIR:AT5G64170.2); similar to conserved hypothetical protein [Medicago truncatula] (GB:ABD28297.1)
251888_at	AT3G54190	161.449	70.1483	-2.30154	0.00795082	similar to unknown protein [Arabidopsis thaliana] (TAIR:AT2G38630.1); similar to unnamed protein product [Vitis vinifera] (GB:CAO41317.1); similar to hypothetical protein [Vitis vinifera] (GB:CAN75497.1); similar to unnamed protein product [Vitis vinifera] (GB:CAO45356.1); contains InterPro domain WD40 repeat-like (InterPro:IPR011046)
251929_at	AT3G53920	158.089	68.7627	-2.29905	0.059571	SIGC (RNA polymerase sigma subunit C); DNA binding / DNA-directed RNA polymerase/ transcription factor
251941_at	AT3G53470	257.219	101.775	-2.52733	0.0207287	similar to unnamed protein product [Vitis vinifera] (GB:CAO18045.1)
251962_at	AT3G53420	3290.82	920.002	-3.57697	0.0214839	PIP2A (PLASMA MEMBRANE INTRINSIC PROTEIN 2A); water channel
251972_at	AT3G53170	35.6006	10.8207	-3.29005	0.0984266	pentatricopeptide (PPR) repeat-containing protein
251987_at	AT3G53280	99.1033	48.0249	-2.06358	0.146435	CYP71B5 (CYTOCHROME P450 71B5); oxygen binding
251996_at	AT3G52840	242.679	88.5776	-2.73974	0.0391785	BGAL2 (beta-galactosidase 2); beta-galactosidase
252011_at	AT3G52720	389.341	144.827	-2.68833	0.143942	carbonic anhydrase family protein
252023_at	AT3G52920	119.416	58.6242	-2.03698	0.129674	similar to unknown protein [Arabidopsis thaliana] (TAIR:AT2G36410.1); similar to unknown [Populus trichocarpa] (GB:ABK95581.1); similar to unknown [Populus trichocarpa] (GB:ABK93998.1); contains InterPro domain Protein of unknown function DUF662 (InterPro:IPR007033)
252037_at	AT3G51920	1194.25	414.367	-2.88211	0.0257795	CAM9 (CALMODULIN 9); calcium ion binding
252073_at	AT3G51750	44.809	15.0721	-2.97298	0.156442	unknown protein
252086_at	AT3G52030	119.829	57.1064	-2.09835	0.00999652	F-box family protein / WD-40 repeat family protein
252093_at	AT3G51500	55.0199	22.349	-2.46185	0.0866397	unknown protein
252130_at	AT3G50820	2951.14	1447.94	-2.03816	0.0182806	PSBO-2/PSBO2 (PHOTOSYSTEM II SUBUNIT O-2); oxygen evolving/ poly(U) binding
252132_at	AT3G50790	252.932	109.91	-2.30126	0.0228016	late embryogenesis abundant protein, putative / LEA protein, putative
252143_at	AT3G51150	41.2697	20.1304	-2.05012	0.165276	kinesin motor family protein
252165_at	AT3G50550	45.7409	20.7122	-2.2084	0.0197361	unknown protein
252167_at	AT3G50560	233.169	63.8854	-3.6498	0.0655416	short-chain dehydrogenase/reductase (SDR) family protein
252188_at	AT3G50860	72.4321	23.4514	-3.0886	0.0822107	clathrin adaptor complex small chain family protein
252193_at	AT3G50060	276.814	59.4982	-4.65247	0.0433236	MYB77; DNA binding / transcription factor
252208_at	AT3G50380	93.2119	44.337	-2.10235	0.0202147	similar to hypothetical protein OsI_037699 [Oryza sativa (indica cultivar-group)] (GB:EAY83740.1); similar to unnamed protein product [Vitis vinifera] (GB:CAO40665.1); similar to hypothetical protein OsJ_035288 [Oryza sativa (japonica cultivar-group)] (GB:EAZ21079.1); contains InterPro domain Vacuolar protein sorting-associated protein; (InterPro:IPR009543)
252215_at	AT3G50240	64.6442	18.0201	-3.58733	0.0137881	KICP-02; microtubule motor
252225_at	no_match	140.889	57.4968	-2.45038	0.0362892	no_match
252234_at	AT3G49780	140.037	64.8298	-2.16008	0.0376328	ATPSK4 (PHYTOSULFOKINE 4 PRECURSOR); growth factor
252250_at	AT3G49790	130.932	48.2116	-2.71578	0.0155654	ATP binding
252267_at	AT3G49640	58.7217	17.6478	-3.32742	0.0037731	FAD binding / catalytic/ tRNA dihydrouridine synthase
252280_at	AT3G49260	94.2196	46.7608	-2.01493	0.0740189	IQD21 (IQ-DOMAIN 21, IQ-domain 21); calmodulin binding
252290_at	AT3G49140	202.527	68.3912	-2.9613	0.0298985	binding
252300_at	AT3G49160	93.6853	12.3947	-7.5585	0.089103	pyruvate kinase family protein
252319_at	AT3G48710	40.2509	12.044	-3.34199	0.0470194	GTP binding / RNA binding
252331_s_at	AT3G48780;AT3G48790	52.499	20.4404	-2.56839	0.00755329	[AT3G48780, serine C-palmitoyltransferase, putative];[AT3G48790, serine C-palmitoyltransferase, putative]
252343_at	AT3G48610	429.713	197.601	-2.17465	0.0117872	phosphoesterase family protein
252353_at	AT3G48200	536.176	132.915	-4.03397	0.00437728	similar to hypothetical protein OsI_020499 [Oryza sativa (indica cultivar-group)] (GB:EAY99266.1); similar to hypothetical protein OsJ_018975 [Oryza sativa (japonica cultivar-group)] (GB:EAZ35492.1); similar to unnamed protein product [Vitis vinifera] (GB:CAO64300.1)
252363_at	AT3G48460	260.342	26.8203	-9.70691	0.015568	GDSL-motif lipase/hydrolase family protein
252366_at	AT3G48420	807.038	363.445	-2.22052	0.0893334	haloacid dehalogenase-like hydrolase family protein
252372_at	AT3G48000	925.671	422.985	-2.18843	0.0360374	ALDH2B4 (ALDEHYDE DEHYDROGENASE 2); 3-chloroallyl aldehyde dehydrogenase/ aldehyde dehydrogenase (NAD)
252411_at	AT3G47430	397.924	129.729	-3.06734	0.036143	PEX11B
252412_at	AT3G47295	234.132	50.0569	-4.67731	0.0291624	unknown protein
252418_at	AT3G47490	145.49	66.797	-2.1781	0.0215755	HNH endonuclease domain-containing protein
252424_at	AT3G47610	85.5502	42.7391	-2.00168	0.0484069	transcription regulator/ zinc ion binding
252429_at	AT3G47500	422.066	78.441	-5.38068	0.00542269	CDF3 (CYCLING DOF FACTOR 3); DNA binding / protein binding / transcription factor
252430_at	AT3G47470	5638.27	2536.38	-2.22295	0.0336961	LHCA4 (Photosystem I light harvesting complex gene 4); chlorophyll binding
252433_at	AT3G47560	192.549	84.3479	-2.2828	0.0128638	esterase/lipase/thioesterase family protein
252459_s_at	AT3G47290;AT3G47220	197.127	99.0249	-1.99068	0.0202006	[AT3G47290, phosphoinositide-specific phospholipase C family protein];[AT3G47220, phosphoinositide-specific phospholipase C family protein]
252463_at	AT3G47070	2429.88	907.567	-2.67736	0.036848	similar to unknown [Populus trichocarpa] (GB:ABK95428.1)
252482_at	AT3G46670	113.661	37.658	-3.01825	0.0372117	UDP-glucoronosyl/UDP-glucosyl transferase family protein
252485_at	AT3G46530	220.324	96.5451	-2.28208	0.0369733	RPP13 (RECOGNITION OF PERONOSPORA PARASITICA 13); ATP binding
252515_at	AT3G46230	55.1982	16.8341	-3.27895	0.29954	ATHSP17.4 (Arabidopsis thaliana heat shock protein 17.4)
252516_at	AT3G46100	327.779	147.786	-2.21794	0.0227751	ATHRS1 (HISTIDYL-TRNA SYNTHETASE 1); histidine-tRNA ligase
252541_at	AT3G45750	44.5245	17.817	-2.49899	0.00653333	similar to unknown protein [Arabidopsis thaliana] (TAIR:AT3G45760.1); similar to hypothetical protein OsJ_027139 [Oryza sativa (japonica cultivar-group)] (GB:EAZ43656.1); similar to Os08g0559900 [Oryza sativa (japonica cultivar-group)] (GB:NP_001062505.1); contains domain SSF81631 (SSF81631); contains domain PTHR12271:SF13 (PTHR12271:SF13); contains domain PTHR12271 (PTHR12271); contains domain S…
252543_at	AT3G45780	446.306	193.722	-2.30385	0.0319116	PHOT1 (phototropin 1); kinase
252549_at	AT3G45860	114.776	27.9216	-4.11066	0.0132025	receptor-like protein kinase, putative
252552_at	AT3G45900	89.7122	33.4405	-2.68274	0.00454295	similar to unknown protein [Arabidopsis thaliana] (TAIR:AT5G53020.1); similar to unnamed protein product [Vitis vinifera] (GB:CAO66703.1); contains domain PTHR21596:SF1 (PTHR21596:SF1); contains domain PTHR21596 (PTHR21596)
252562_s_at	AT3G46320;AT3G45930	217.258	71.2554	-3.04901	0.0990515	[AT3G46320, histone H4];[AT3G45930, histone H4]
252563_at	AT3G45970	138.737	32.7438	-4.23704	0.335481	ATEXLA1 (ARABIDOPSIS THALIANA EXPANSIN-LIKE A1)
252624_at	AT3G44735	122.506	54.7667	-2.23687	0.0230865	PSK1 (PHYTOSULFOKINE 3 PRECURSOR); growth factor
252648_at	AT3G44630	282.92	117.437	-2.40912	0.0023393	disease resistance protein RPP1-WsB-like (TIR-NBS-LRR class), putative
252654_at	AT3G44740	56.8915	27.0643	-2.10208	0.0709166	tRNA synthetase class II (G, H, P and S) family protein
252661_at	AT3G44450	141.393	59.3411	-2.38272	0.00490193	similar to unknown protein [Arabidopsis thaliana] (TAIR:AT3G52740.1); similar to unnamed protein product [Vitis vinifera] (GB:CAO70571.1)
252737_at	AT3G43220	146.052	60.4051	-2.41788	0.033913	phosphoinositide phosphatase family protein
252853_at	AT4G39710	436.809	133.192	-3.27955	0.0638252	immunophilin, putative / FKBP-type peptidyl-prolyl cis-trans isomerase, putative
252863_at	AT4G39800	805.689	397.955	-2.02458	0.0458765	MI-1-P SYNTHASE (Myo-inositol-1-phosphate synthase); inositol-3-phosphate synthase
252870_at	AT4G39940	377.594	176.814	-2.13554	0.00467703	AKN2 (APS-KINASE 2); ATP binding / kinase/ transferase, transferring phosphorus-containing groups
252900_at	AT4G39540	238.144	92.1832	-2.58338	0.00596195	shikimate kinase family protein
252909_at	AT4G39680	264.99	103.045	-2.57161	0.00819921	SAP domain-containing protein
252915_at	AT4G38810	195.247	66.5644	-2.9332	0.0112471	calcium-binding EF hand family protein
252916_at	AT4G38950	82.2431	40.4032	-2.03556	0.222873	kinesin motor family protein
252925_at	AT4G39100	192.323	92.6877	-2.07496	0.0737275	SHL1 (SHORT LIFE)
252929_at	AT4G38970	5882.67	2824.07	-2.08305	0.0624994	fructose-bisphosphate aldolase, putative
252950_at	AT4G38690	193.017	48.6904	-3.96418	0.0534941	1-phosphatidylinositol phosphodiesterase-related
252965_at	AT4G38860	133.647	48.8131	-2.73794	0.0499884	auxin-responsive protein, putative
252970_at	AT4G38850	41.4413	11.2641	-3.67907	0.210897	SAUR_AC1 (SMALL AUXIN UP RNA 1 FROM ARABIDOPSIS THALIANA ECOTYPE COLUMBIA)
252972_at	AT4G38840	491.773	214.561	-2.29199	0.0251529	auxin-responsive protein, putative
252975_s_at	AT4G38430	265.177	112.818	-2.35047	0.0417779	ATROPGEF1/ROPGEF1 (KINASE PARTNER PROTEIN-LIKE); Rho guanyl-nucleotide exchange factor/ protein binding
252983_at	AT4G37980	288.067	71.1463	-4.04894	0.0341624	ELI3-1 (ELICITOR-ACTIVATED GENE 3); binding / catalytic/ oxidoreductase/ zinc ion binding
253004_at	AT4G38280;AT4G38330;AT2G45250	312.566	47.6719	-6.55661	0.0342559	[AT4G38280, similar to unknown protein [Arabidopsis thaliana] (TAIR:AT2G45250.1); similar to unknown [Populus trichocarpa] (GB:ABK93717.1)];[AT4G38330, similar to unknown protein [Arabidopsis thaliana] (TAIR:AT4G38290.1); contains InterPro domain Hly-III related proteins; (InterPro:IPR004254)];[AT2G45250, similar to unknown protein [Arabidopsis thaliana] (TAIR:AT4G38280.1); similar to unknown [Po…
253025_at	AT4G38120	49.2639	21.3645	-2.30588	0.0247846	binding
253039_at	AT4G37760	552.74	111.114	-4.97455	0.0120797	SQE3 (SQUALENE EPOXIDASE 3); oxidoreductase
253042_at	AT4G37550	504.836	89.7209	-5.62674	0.0138893	formamidase, putative / formamide amidohydrolase, putative
253048_at	AT4G37560	233.059	33.175	-7.02512	0.0189967	formamidase, putative / formamide amidohydrolase, putative
253052_at	AT4G37310	190.87	68.0602	-2.80443	0.024474	CYP81H1 (cytochrome P450, family 81, subfamily H, polypeptide 1); oxygen binding
253061_at	AT4G37610	1282.03	32.668	-39.2443	0.00597144	BT5 (BTB and TAZ domain protein 5); protein binding / transcription regulator
253079_s_at	AT4G36190;AT4G36195	283.625	139.701	-2.03022	0.0354307	[AT4G36190, serine-type peptidase];[AT4G36195, serine carboxypeptidase S28 family protein]
253093_at	AT4G37460	202.424	77.3499	-2.617	0.0100741	binding
253096_at	AT4G37330	156.792	41.9769	-3.73518	0.0548002	CYP81D4 (cytochrome P450, family 81, subfamily D, polypeptide 4); oxygen binding
253125_at	AT4G36040	1730.5	393.866	-4.39362	0.00602256	DNAJ heat shock N-terminal domain-containing protein (J11)
253126_at	AT4G36050	51.5684	24.0059	-2.14815	0.0224263	endonuclease/exonuclease/phosphatase family protein
253158_at	AT4G35780	96.992	48.0726	-2.01761	0.0411792	protein kinase family protein
253161_at	AT4G35770	997.644	182.951	-5.45307	0.237007	SEN1 (DARK INDUCIBLE 1)
253174_at	AT4G35090	4094.5	1784.23	-2.29483	0.0153449	CAT2 (CATALASE 2); catalase
253189_at	no_match	72.5392	23.8674	-3.03926	0.0127944	no_match
253197_at	AT4G35250	1640.12	538.85	-3.04374	< 0.0001	vestitone reductase-related
253223_at	AT4G35000	1030.36	467.036	-2.20617	0.0164538	APX3 (ASCORBATE PEROXIDASE 3); L-ascorbate peroxidase
253235_at	AT4G34350	1363.46	662.42	-2.0583	0.013364	CLB6 (CHLOROPLAST BIOGENESIS 6); 4-hydroxy-3-methylbut-2-en-1-yl diphosphate reductase
253237_at	AT4G34240	365.821	113.073	-3.23525	0.0485361	ALDH3I1 (Aldehyde dehydrogenase 3I1); 3-chloroallyl aldehyde dehydrogenase/ aldehyde dehydrogenase (NAD)
253251_at	AT4G34730	199.977	81.0291	-2.46797	0.109428	ribosome-binding factor A family protein
253278_at	AT4G34220	146.705	68.3335	-2.14689	0.051973	leucine-rich repeat transmembrane protein kinase, putative
253283_at	AT4G34090	400.705	117.107	-3.4217	0.0330636	similar to unknown protein [Arabidopsis thaliana] (TAIR:AT2G23370.1); similar to unnamed protein product [Vitis vinifera] (GB:CAO47838.1)
253296_at	AT4G33770	79.7229	29.7696	-2.678	0.0157946	inositol 1,3,4-trisphosphate 5/6-kinase family protein
253297_at	AT4G33810	44.8971	16.5112	-2.7192	0.0255276	glycosyl hydrolase family 10 protein
253302_at	AT4G33660	442.108	124.199	-3.55968	0.0176409	unknown protein
253305_at	AT4G33666	739.803	220.83	-3.35009	0.0516655	unknown protein
253355_at	no_match	274.147	104.191	-2.63121	0.0125568	no_match
253359_at	AT4G33080	181.566	78.1329	-2.3238	0.0100229	protein kinase, putative
253362_s_at	AT4G33110;AT4G33120	361.35	144.416	-2.50214	0.0184608	[AT4G33110, coclaurine N-methyltransferase, putative];[AT4G33120, coclaurine N-methyltransferase, putative]
253387_at	AT4G33010	3267.76	1455.88	-2.24453	0.00242733	ATGLDP1 (ARABIDOPSIS THALIANA GLYCINE DECARBOXYLASE P-PROTEIN 1); glycine dehydrogenase (decarboxylating)
253391_at	AT4G32590	257.09	107.035	-2.40193	0.0251596	ferredoxin-related
253394_at	AT4G32770	254.371	50.407	-5.04635	0.0631755	VTE1 (VITAMIN E DEFICIENT 1)
253410_at	AT4G32970	34.2785	14.4473	-2.37265	0.00646894	similar to unknown protein [Arabidopsis thaliana] (TAIR:AT4G32960.1); similar to unnamed protein product [Vitis vinifera] (GB:CAO43777.1); contains domain Tudor/PWWP/MBT (SSF63748); contains domain ANDROGEN INDUCED INHIBITOR OF PROLIFERATION (AS3) / PDS5-RELATED (PTHR12663)
253411_at	AT4G32980	66.9243	30.6894	-2.1807	0.0309231	ATH1 (ARABIDOPSIS THALIANA HOMEOBOX GENE 1); transcription factor
253412_at	AT4G33000	130.81	27.1623	-4.81588	0.00267751	CBL10 (CALCINEURIN B-LIKE10); calcium ion binding
253422_at	AT4G32240	197.865	95.9822	-2.06147	0.0141511	unknown protein
253425_at	AT4G32190	274.243	44.4639	-6.16778	0.00349958	centromeric protein-related
253444_at	AT4G32600	171.655	79.509	-2.15894	0.0264829	zinc finger (C3HC4-type RING finger) family protein
253457_at	AT4G32060	884.096	314.813	-2.80832	0.0134583	calcium-binding EF hand family protein
253477_at	AT4G32320	130.149	59.9487	-2.17101	0.0370124	APX6 (ASCORBATE PEROXIDASE 6); L-ascorbate peroxidase
253478_at	AT4G32350	49.8789	24.8747	-2.0052	0.0616159	similar to unknown protein [Arabidopsis thaliana] (TAIR:AT1G79910.1); similar to unnamed protein product [Vitis vinifera] (GB:CAO65537.1); contains InterPro domain Protein of unknown function DUF292, eukaryotic (InterPro:IPR005061)
253489_at	AT4G31780	376.185	151.494	-2.48317	0.0225732	MGD1 (MONOGALACTOSYLDIACYLGLYCEROL SYNTHASE 1, MONOGALACTOSYLDIACYLGLYCEROL SYNTHASE A); 1,2-diacylglycerol 3-beta-galactosyltransferase/ transferase, transferring glycosyl groups
253493_at	AT4G31820	102.216	41.6363	-2.45497	0.00568425	ENP (ENHANCER OF PINOID); signal transducer
253496_at	AT4G31870	361.401	31.8876	-11.3336	0.0535029	ATGPX7 (GLUTATHIONE PEROXIDASE 7); glutathione peroxidase
253517_at	AT4G31390	215.238	92.0723	-2.33771	0.0319779	ABC1 family protein
253548_at	AT4G30993	371.935	140.078	-2.6552	0.0410076	similar to hypothetical protein [Vitis vinifera] (GB:CAN67945.1); contains domain Metallo-dependent phosphatases (SSF56300)
253574_at	AT4G31030	79.2909	30.2845	-2.6182	0.0753076	contains domain PROKAR_LIPOPROTEIN (PS51257)
253579_at	AT4G30610	225.518	54.9588	-4.1034	0.0459688	BRS1 (BRI1 SUPPRESSOR 1)
253580_at	AT4G30400	45.8031	22.5964	-2.02701	0.0460832	zinc finger (C3HC4-type RING finger) family protein
253589_at	AT4G30825	101.746	39.5445	-2.57296	0.0244232	pentatricopeptide (PPR) repeat-containing protein
253606_at	AT4G30530	760.512	379.082	-2.00619	0.0505481	defense-related protein, putative
253607_at	AT4G30330	93.3689	44.4993	-2.09821	0.0549055	small nuclear ribonucleoprotein E, putative / snRNP-E, putative / Sm protein E, putative
253623_at	AT4G30570	22.4393	10.916	-2.05563	0.110846	GDP-mannose pyrophosphorylase, putative
253666_at	AT4G30270	1652.35	561.165	-2.9445	0.223573	MERI5B (MERISTEM-5); hydrolase, acting on glycosyl bonds / xyloglucan:xyloglucosyl transferase
253686_at	AT4G29750	126.6	59.3794	-2.13204	0.018367	similar to unknown protein [Arabidopsis thaliana] (TAIR:AT3G23070.1); similar to unnamed protein product [Vitis vinifera] (GB:CAO65344.1); contains InterPro domain CRS1/YhbY (InterPro:IPR001890)
253688_at	AT4G29590	202.647	87.8468	-2.30683	0.0302479	methyltransferase
253691_at	AT4G29660	73.2098	36.2032	-2.02219	0.00522423	EMB2752 (EMBRYO DEFECTIVE 2752)
253722_at	AT4G29190	165.848	57.3359	-2.89256	0.0107561	zinc finger (CCCH-type) family protein
253738_at	AT4G28750	4568.27	1449.85	-3.15086	0.0246259	PSAE-1 (PSA E1 KNOCKOUT); catalytic
253751_at	AT4G29070	348.412	142.348	-2.4476	0.00134414	similar to unnamed protein product [Vitis vinifera] (GB:CAO16862.1); contains InterPro domain Phospholipase A2 (InterPro:IPR016090)
253780_at	AT4G28400	176.02	60.3766	-2.91537	0.0154707	protein phosphatase 2C, putative / PP2C, putative
253805_at	AT4G28260	239.567	103.331	-2.31845	0.0199543	similar to unnamed protein product [Vitis vinifera] (GB:CAO69726.1)
253806_at	AT4G28270	347.275	117.329	-2.95983	0.00968046	zinc finger (C3HC4-type RING finger) family protein
253814_at	AT4G28290	322.531	59.2902	-5.43987	0.000494228	unknown protein
253825_at	AT4G28025	576.313	274.166	-2.10206	0.0312645	similar to unnamed protein product [Vitis vinifera] (GB:CAO66511.1); contains domain Chlorophyll a-b binding protein (SSF103511)
253835_at	AT4G27820	110.531	24.3821	-4.5333	0.0287441	glycosyl hydrolase family 1 protein
253849_at	AT4G28080	1048.73	492.275	-2.13037	0.043073	binding
253860_at	AT4G27700	851.758	334.394	-2.54717	0.0356108	rhodanese-like domain-containing protein
253872_at	AT4G27410	151.999	67.1905	-2.26221	0.0203662	RD26 (RESPONSIVE TO DESSICATION 26); transcription factor
253876_at	AT4G27430	179.7	84.1863	-2.13455	0.0399155	CIP7 (COP1-INTERACTING PROTEIN 7)
253911_at	AT4G27300	408.576	125.168	-3.26423	0.147717	S-locus protein kinase, putative
253915_at	AT4G27280	514.653	96.223	-5.34855	0.0207521	calcium-binding EF hand family protein
253916_at	AT4G27240	37.7298	16.3767	-2.30386	0.0174637	zinc finger (C2H2 type) family protein
253922_at	AT4G26850	1646.54	464.29	-3.54636	0.0103158	VTC2 (VITAMIN C DEFECTIVE 2)
253943_at	AT4G27030	366.594	78.2864	-4.68273	0.0189732	small conjugating protein ligase
253944_at	AT4G27040	210.161	64.3	-3.26844	0.0129218	similar to unknown protein [Arabidopsis thaliana] (TAIR:AT3G31960.1); similar to unnamed protein product [Vitis vinifera] (GB:CAO38986.1); contains InterPro domain EAP30 (InterPro:IPR007286); contains InterPro domain ESCRT-2 complex, Vps22p/Eap30 subunit (InterPro:IPR016689)
253951_at	AT4G26860	580.716	108.784	-5.33827	0.025423	alanine racemase family protein
253956_at	AT4G26700	170.582	54.3864	-3.13648	0.00474975	ATFIM1 (Arabidopsis thaliana fimbrin 1); actin binding
253971_at	AT4G26530	956.554	38.4466	-24.8801	0.0812558	fructose-bisphosphate aldolase, putative
253973_at	AT4G26555	239.637	98.0203	-2.44477	0.0175594	immunophilin / FKBP-type peptidyl-prolyl cis-trans isomerase family protein
254016_at	AT4G26150	72.3904	16.2741	-4.44821	0.00291401	CGA1 (CYTOKININ-RESPONSIVE GATA FACTOR 1); transcription factor
254019_at	AT4G26190	50.9703	25.1912	-2.02334	0.0416001	similar to unknown protein [Arabidopsis thaliana] (TAIR:AT2G36550.1); similar to unnamed protein product [Vitis vinifera] (GB:CAO62455.1); contains InterPro domain NLI interacting factor (InterPro:IPR004274)
254024_at	AT4G25780	59.5781	22.5316	-2.64421	0.0671112	pathogenesis-related protein, putative
254034_at	AT4G25960	235.819	111.845	-2.10845	0.0105096	PGP2 (P-GLYCOPROTEIN 2); ATPase, coupled to transmembrane movement of substances
254042_at	AT4G25810	162.248	40.9986	-3.9574	0.170022	XTR6 (XYLOGLUCAN ENDOTRANSGLYCOSYLASE 6); hydrolase, acting on glycosyl bonds
254050_s_at	AT4G25670;AT4G25672;AT4G25690;AT4G25692	188.974	91.251	-2.07093	0.0125549	[AT4G25670, similar to unknown protein [Arabidopsis thaliana] (TAIR:AT4G25690.2); similar to unknown protein [Arabidopsis thaliana] (TAIR:AT4G25690.1); similar to hypothetical protein [Vitis vinifera] (GB:CAN66701.1)];[AT4G25672, CPuORF12 (Conserved peptide upstream open reading frame 12)];[AT4G25690, similar to unknown protein [Arabidopsis thaliana] (TAIR:AT4G25670.1); similar to hypothetical pr…
254053_s_at	AT4G25310;AT4G25300	50.2037	14.2792	-3.51587	0.000715295	[AT4G25310, oxidoreductase, 2OG-Fe(II) oxygenase family protein];[AT4G25300, oxidoreductase, 2OG-Fe(II) oxygenase family protein]
254057_at	AT4G25170	249.417	102.269	-2.43884	0.0149294	similar to unknown protein [Arabidopsis thaliana] (TAIR:AT5G61490.1); similar to unnamed protein product [Vitis vinifera] (GB:CAO60860.1); contains InterPro domain Uncharacterised conserved protein UCP012943 (InterPro:IPR016606)
254096_at	AT4G25150	18.9203	7.19712	-2.62888	0.0725736	acid phosphatase, putative
254119_at	AT4G24780	409.598	193.531	-2.11645	0.0673122	pectate lyase family protein
254120_at	AT4G24570	156.439	29.5214	-5.29915	0.0145447	mitochondrial substrate carrier family protein
254125_at	AT4G24670	72.8286	15.8302	-4.60062	0.0337657	alliinase family protein
254132_at	AT4G24660	49.2885	16.4348	-2.99904	0.00153362	ATHB22/MEE68 (ARABIDOPSIS THALIANA HOMEOBOX PROTEIN 22); DNA binding / transcription factor
254133_at	AT4G24810	76.7109	28.2746	-2.71306	0.00276939	ABC1 family protein
254145_at	AT4G24700	263.328	67.2406	-3.9162	0.0530939	unknown protein
254150_at	AT4G24350	66.3766	32.2507	-2.05815	0.00428883	phosphorylase family protein
254153_at	AT4G24450	49.0556	12.0887	-4.05798	0.035529	ATGWD2/GWD3/PWD (PHOSPHOGLUCAN, WATER DIKINASE); ATP binding / kinase
254174_at	AT4G24120	165.379	69.062	-2.39465	0.0064668	YSL1 (YELLOW STRIPE LIKE 1); oligopeptide transporter
254187_at	AT4G23890	694.675	343.587	-2.02183	0.0434087	similar to unnamed protein product [Vitis vinifera] (GB:CAO69542.1); similar to hypothetical protein [Vitis vinifera] (GB:CAN73381.1)
254193_at	AT4G23870	32.0831	11.2666	-2.84763	0.0497277	similar to unknown protein [Arabidopsis thaliana] (TAIR:AT4G11020.1)
254198_at	AT4G24090	181.878	73.5003	-2.47453	0.0171119	similar to hypothetical protein [Vitis vinifera] (GB:CAN62286.1)
254218_at	AT4G23740	117.418	49.7472	-2.36029	0.0784518	leucine-rich repeat transmembrane protein kinase, putative
254239_at	AT4G23400	1501.9	725.401	-2.07045	0.18695	PIP1;5/PIP1D (plasma membrane intrinsic protein 1;5); water channel
254247_at	AT4G23260	222.133	28.0134	-7.92953	0.0105598	protein kinase
254250_at	AT4G23290	279.289	89.1195	-3.13387	0.0775897	protein kinase family protein
254251_at	AT4G23300	122.85	47.2182	-2.60175	0.118655	protein kinase family protein
254265_s_at	AT4G23140;AT4G23160	94.265	45.6656	-2.06425	0.959652	[AT4G23140, CRK6 (CYSTEINE-RICH RLK 6); kinase];[AT4G23160, protein kinase family protein]
254298_at	AT4G22890	2759.08	727.901	-3.79046	0.00808458	PGR5-LIKE A
254299_at	AT4G22920	123.291	58.8409	-2.09534	0.0120022	ATNYE1/NYE1 (NON-YELLOWING 1)
254305_at	AT4G22200	141.307	23.2785	-6.07027	0.0139698	AKT2 (Arabidopsis K+ transporter 2); cyclic nucleotide binding / inward rectifier potassium channel
254314_at	AT4G22470	200.43	56.3457	-3.55714	0.614554	protease inhibitor/seed storage/lipid transfer protein (LTP) family protein
254327_at	AT4G22490	304.508	70.3137	-4.33071	0.0021384	protease inhibitor/seed storage/lipid transfer protein (LTP) family protein
254328_at	AT4G22570	467.477	100.724	-4.64115	0.0201572	APT3 (ADENINE PHOSPHORIBOSYL TRANSFERASE 3); adenine phosphoribosyltransferase
254333_at	AT4G22753	131.293	32.9267	-3.98744	0.00298384	SMO1-3 (STEROL 4-ALPHA METHYL OXIDASE); catalytic
254353_s_at	AT4G22285;AT4G22350	128.433	51.4569	-2.49593	0.0206731	[AT4G22285, ubiquitin thiolesterase/ zinc ion binding];[AT4G22350, ubiquitin carboxyl-terminal hydrolase family protein]
254356_at	AT4G22190	235.087	109.103	-2.15472	0.0232214	similar to unknown [Populus trichocarpa] (GB:ABK94177.1)
254359_at	AT4G22360	127.081	56.0877	-2.26576	0.0123826	SWIB complex BAF60b domain-containing protein
254377_at	AT4G21650	50.2715	10.3825	-4.84195	0.019988	subtilase family protein
254418_at	AT4G21480	21.3096	9.858	-2.16166	0.127152	glucose transporter, putative
254424_at	AT4G21510	104.79	32.0668	-3.26787	< 0.0001	F-box family protein
254430_at	AT4G20820	18.6103	7.69814	-2.41751	0.0283277	FAD-binding domain-containing protein
254508_at	AT4G20170	197.037	67.6476	-2.9127	0.0245492	similar to unknown protein [Arabidopsis thaliana] (TAIR:AT5G44670.1); similar to Os06g0328800 [Oryza sativa (japonica cultivar-group)] (GB:NP_001057533.1); similar to Os02g0712500 [Oryza sativa (japonica cultivar-group)] (GB:NP_001047907.1); similar to unknown protein [Oryza sativa (japonica cultivar-group)] (GB:BAD72474.1); contains InterPro domain Protein of unknown function DUF23 (InterPro:IPR…
254527_at	AT4G19610	62.3009	28.4204	-2.19212	0.0187525	RNA binding
254545_at	AT4G19830	175.548	45.6015	-3.84961	0.105011	immunophilin / FKBP-type peptidyl-prolyl cis-trans isomerase family protein
254551_at	AT4G19840	717.419	106.898	-6.71122	0.00430031	ATPP2-A1 (Arabidopsis thaliana phloem protein 2-A1)
254553_at	AT4G19530	400.665	193.532	-2.07028	0.0852926	disease resistance protein (TIR-NBS-LRR class), putative
254561_at	AT4G19160	375.669	161.439	-2.32701	0.156467	binding
254573_at	AT4G19420	256.101	77.0215	-3.32506	0.0168429	pectinacetylesterase family protein
254574_at	AT4G19430	76.3294	14.9216	-5.11537	0.173085	unknown protein
254585_at	AT4G19500	159.435	64.7864	-2.46094	0.0126662	disease resistance protein (TIR-NBS-LRR class), putative
254586_at	AT4G19510	78.9371	26.1572	-3.01779	0.0148955	disease resistance protein (TIR-NBS-LRR class), putative
254609_at	AT4G18970	348.966	86.2757	-4.04478	0.0826239	GDSL-motif lipase/hydrolase family protein
254613_at	AT4G19150	66.0144	26.8587	-2.45784	0.0080086	ankyrin repeat family protein
254638_at	AT4G18740	176.475	57.5857	-3.06456	0.00849791	transcription termination factor
254657_s_at	AT4G18220;AT4G18210	107.995	32.962	-3.27635	0.00782829	[AT4G18220, purine permease family protein];[AT4G18210, ATPUP10 (Arabidopsis thaliana purine permease 10); purine transmembrane transporter]
254669_at	AT4G18370	450.499	207.502	-2.17106	0.0346461	DEG5/DEGP5/HHOA (DEGP PROTEASE 5); serine-type peptidase/ trypsin
254680_at	AT4G18130	202.219	76.7322	-2.63539	0.00680311	PHYE (PHYTOCHROME DEFECTIVE E); G-protein coupled photoreceptor/ signal transducer
254688_at	AT4G13830	375.074	99.7593	-3.75979	0.0142885	J20 (DNAJ-LIKE 20); heat shock protein binding
254693_at	AT4G17880	100.091	24.739	-4.04587	0.0109706	basic helix-loop-helix (bHLH) family protein
254697_at	AT4G17970	66.3402	17.6408	-3.76061	0.0131624	similar to unknown protein [Arabidopsis thaliana] (TAIR:AT5G46600.1); similar to unknown protein [Arabidopsis thaliana] (TAIR:AT5G46610.1); similar to unnamed protein product [Vitis vinifera] (GB:CAO63429.1); contains InterPro domain Protein of unknown function UPF0005 (InterPro:IPR006214)
254705_at	AT4G17870	558.42	273.347	-2.0429	0.0235757	similar to unknown protein [Arabidopsis thaliana] (TAIR:AT5G46790.1); similar to Streptomyces cyclase/dehydrase family protein [Brassica oleracea] (GB:ABD65175.1); contains InterPro domain Streptomyces cyclase/dehydrase (InterPro:IPR005031)
254715_at	AT4G13550	84.8422	36.6125	-2.31731	0.0279774	lipase class 3 family protein
254722_at	AT4G13530	429.244	199.846	-2.14787	0.0306793	similar to unknown protein [Arabidopsis thaliana] (TAIR:AT4G10080.1); similar to unknown protein [Oryza sativa (japonica cultivar-group)] (GB:BAD82228.1)
254737_at	AT4G13840	273.357	114.738	-2.38244	0.0595412	transferase family protein
254746_at	AT4G12980	216.644	37.9132	-5.71422	0.0785061	auxin-responsive protein, putative
254758_at	AT4G13260	73.7889	32.6797	-2.25794	0.0183223	YUC2 (YUCCA2); FAD binding / NADP binding / flavin-containing monooxygenase/ oxidoreductase
254773_at	AT4G13410	40.2887	18.3999	-2.18962	0.0810172	ATCSLA15 (Cellulose synthase-like A15); transferase, transferring glycosyl groups
254779_at	AT4G12760	45.0654	20.1233	-2.23946	0.0206486	similar to Os05g0417300 [Oryza sativa (japonica cultivar-group)] (GB:NP_001055562.1); similar to hypothetical protein [Vitis vinifera] (GB:CAN75810.1); similar to unnamed protein product [Vitis vinifera] (GB:CAO46375.1)
254783_at	AT4G12830	277.339	40.5891	-6.83284	0.00797549	hydrolase, alpha/beta fold family protein
254787_at	AT4G12690	66.3081	27.5267	-2.40887	0.0334006	similar to unknown protein [Arabidopsis thaliana] (TAIR:AT2G04220.1); similar to unnamed protein product [Vitis vinifera] (GB:CAO41124.1); contains InterPro domain Protein of unknown function DUF868, plant (InterPro:IPR008586)
254794_at	AT4G12970	305.625	69.6436	-4.38841	0.0137379	similar to unnamed protein product [Vitis vinifera] (GB:CAO17947.1)
254806_at	AT4G12430;AT4G12432	42.39	20.1711	-2.10152	0.0620367	[AT4G12430, trehalose-6-phosphate phosphatase, putative];[AT4G12432, CPuORF26 (Conserved peptide upstream open reading frame 26)]
254807_at	AT4G12700	44.6832	22.085	-2.02323	0.00087493	similar to unknown protein [Arabidopsis thaliana] (TAIR:AT2G04280.1); similar to Os10g0456400 [Oryza sativa (japonica cultivar-group)] (GB:NP_001064754.1); similar to unnamed protein product [Vitis vinifera] (GB:CAO41132.1); similar to unknown [Picea sitchensis] (GB:ABK25405.1)
254817_at	AT4G12460	62.6518	20.893	-2.9987	0.0440678	oxysterol binding
254819_at	AT4G12500	80.7609	37.8193	-2.13544	0.890412	protease inhibitor/seed storage/lipid transfer protein (LTP) family protein
254832_at	AT4G12490	389.077	102.879	-3.78188	0.633044	protease inhibitor/seed storage/lipid transfer protein (LTP) family protein
254835_s_at	AT4G12320;AT4G12310	311.45	150.573	-2.06843	0.0513166	[AT4G12320, CYP706A6 (cytochrome P450, family 706, subfamily A, polypeptide 6); oxygen binding];[AT4G12310, CYP706A5 (cytochrome P450, family 706, subfamily A, polypeptide 5); oxygen binding]
254839_at	AT4G12400	76.8833	13.2652	-5.79584	0.00241542	stress-inducible protein, putative
254874_at	AT4G11570	565.352	122.221	-4.62566	0.00145715	haloacid dehalogenase-like hydrolase family protein
254893_at	AT4G11830	53.4962	8.83305	-6.05636	0.0849537	PLDGAMMA2; phospholipase D
254910_at	AT4G11175	474.568	125.295	-3.78761	0.0139993	translation initiation factor IF-1, chloroplast, putative
254926_at	AT4G11280	220.287	47.2248	-4.66464	0.0151453	ACS6 (1-AMINOCYCLOPROPANE-1-CARBOXYLIC ACID (ACC) SYNTHASE 6)
254936_at	AT4G10790	160.323	75.0627	-2.13586	0.000266448	UBX domain-containing protein
254938_at	AT4G10770	167.306	71.9973	-2.32378	0.0265228	ATOPT7 (oligopeptide transporter 7); oligopeptide transporter
254955_at	AT4G10920	279.822	77.6925	-3.60167	0.0356045	KELP; DNA binding / transcription coactivator
254970_at	AT4G10340	4959.78	2021.58	-2.45341	0.0342774	LHCB5 (LIGHT HARVESTING COMPLEX OF PHOTOSYSTEM II 5); chlorophyll binding
254982_at	AT4G10470	43.5037	18.7001	-2.32639	0.00263564	similar to unknown protein [Arabidopsis thaliana] (TAIR:AT1G33050.2)
254985_x_at	AT4G10580;AT1G42605	48.9273	9.18995	-5.324	0.0424983	[AT4G10580, transposable element gene];[AT1G42605, transposable element gene]
254998_at	AT4G09760	130.831	41.2384	-3.17256	0.0030956	choline kinase, putative
255008_at	AT4G10060	609.242	241.357	-2.52424	0.0242088	catalytic
255011_at	AT4G10040	348.467	109.281	-3.18871	0.0185103	CYTC-2 (CYTOCHROME C-2); electron carrier
255016_at	AT4G10120	656.218	61.4695	-10.6755	0.0282068	ATSPS4F; sucrose-phosphate synthase/ transferase, transferring glycosyl groups
255021_at	AT4G10330	166.906	51.9949	-3.21005	0.0101738	glycine-rich protein
255026_at	AT4G09900	51.7369	15.0399	-3.43997	0.000502357	hydrolase, alpha/beta fold family protein
255028_at	AT4G09890	83.807	38.7499	-2.16277	0.170982	similar to unknown protein [Arabidopsis thaliana] (TAIR:AT2G47480.1); similar to unknown [Populus trichocarpa] (GB:ABK92947.1)
255064_at	AT4G08950	758.108	169.836	-4.46376	0.0184788	phosphate-responsive protein, putative (EXO)
255065_s_at	AT4G08870;AT4G08900	351.734	124.903	-2.81605	0.0313645	[AT4G08870, arginase, putative];[AT4G08900, arginase]
255068_at	AT4G08920	207.034	64.8941	-3.19034	0.0306524	CRY1 (CRYPTOCHROME 1)
255078_at	AT4G09010	1473.61	707.491	-2.08287	0.0468739	APX4 (ASCORBATE PEROXIDASE 4); peroxidase
255087_at	AT4G09340	63.5745	26.1724	-2.42907	0.0690203	SPla/RYanodine receptor (SPRY) domain-containing protein
255088_at	AT4G09350	245.156	60.111	-4.07839	0.0132395	DNAJ heat shock N-terminal domain-containing protein
255128_at	AT4G08310	119.679	48.5428	-2.46543	0.0111958	similar to unknown protein [Arabidopsis thaliana] (TAIR:AT1G44780.2); similar to unnamed protein product [Vitis vinifera] (GB:CAO61850.1)
255136_s_at	AT4G08360;AT4G08350	111.484	43.2057	-2.58031	0.0195458	[AT4G08360, KOW domain-containing protein];[AT4G08350, KOW domain-containing transcription factor family protein]
255255_at	AT4G05070	545.845	88.7997	-6.14692	0.00901264	unknown protein
255284_at	AT4G04610	400.95	159.369	-2.51586	0.0214396	APR1 (PAPS REDUCTASE HOMOLOG 19)
255296_at	AT4G04790	21.4556	9.94648	-2.1571	0.373246	similar to pentatricopeptide (PPR) repeat-containing protein [Arabidopsis thaliana] (TAIR:AT4G21880.1); similar to putative pentatricopeptide (PPR) repeat-containing protein [Oryza sativa (japonica cultivar-group)] (GB:BAD07992.1); contains InterPro domain Pentatricopeptide repeat (InterPro:IPR002885)
255298_at	AT4G04840	449.591	119.314	-3.76814	0.0104686	methionine sulfoxide reductase domain-containing protein / SeIR domain-containing protein
255304_at	AT4G04850	276.946	89.8354	-3.08282	0.0374239	KEA3 (K+ efflux antiporter 3); potassium:hydrogen antiporter
255310_at	AT4G04955	111.817	52.4949	-2.13005	0.330201	ATALN (ARABIDOPSIS ALLANTOINASE); allantoinase/ hydrolase
255328_at	AT4G04350	323.739	130.696	-2.47703	0.0603291	EMB2369 (EMBRYO DEFECTIVE 2369); ATP binding / aminoacyl-tRNA ligase
255332_at	AT4G04340	272.92	135.776	-2.01007	0.0085476	early-responsive to dehydration protein-related / ERD protein-related
255344_s_at	AT4G04570;AT4G04540	146.489	67.0783	-2.18386	0.0102685	[AT4G04570, protein kinase family protein];[AT4G04540, protein kinase family protein]
255364_s_at	AT4G22240;AT4G04020	654.774	233.534	-2.80376	0.00771703	[AT4G22240, plastid-lipid associated protein PAP, putative];[AT4G04020, FIB (FIBRILLIN); structural molecule]
255403_at	AT4G03400	70.4225	27.0042	-2.60784	0.0122928	DFL2 (DWARF IN LIGHT 2)
255421_at	AT4G03260	363.129	174.327	-2.08304	0.0362331	leucine-rich repeat family protein
255429_at	AT4G03410	81.1645	22.0765	-3.67652	0.000796259	peroxisomal membrane protein-related
255450_at	AT4G02850	86.5277	40.491	-2.13696	0.405598	phenazine biosynthesis PhzC/PhzF family protein
255488_at	AT4G02630	132.507	32.1202	-4.12535	0.00955238	protein kinase family protein
255495_at	AT4G02720	158.678	69.6278	-2.27894	0.06291	similar to unnamed protein product [Vitis vinifera] (GB:CAO22538.1); similar to predicted protein [Physcomitrella patens subsp. patens] (GB:EDQ68232.1); contains InterPro domain Protein of unknown function DUF926 (InterPro:IPR009269)
255511_at	AT4G02075	76.7103	21.5176	-3.565	0.0178363	PIT1 (PITCHOUN 1); protein binding / zinc ion binding
255522_at	AT4G02260	205.959	100.487	-2.0496	0.0479357	RSH1 (RELA-SPOT HOMOLOG); catalytic
255549_at	AT4G01950	107.609	48.257	-2.22991	0.0826445	ATGPAT3/GPAT3 (GLYCEROL-3-PHOSPHATE ACYLTRANSFERASE 3); acyltransferase
255568_at	AT4G01250	85.5089	23.3737	-3.65834	0.108047	WRKY22 (WRKY DNA-binding protein 22); transcription factor
255579_at	AT4G01460	53.9234	20.7151	-2.6031	0.00743593	basic helix-loop-helix (bHLH) family protein
255583_at	AT4G01510	41.8561	20.0958	-2.08283	0.0194517	ARV2
255589_s_at	AT4G01590;AT4G35680	84.6056	42.5739	-1.98727	0.0279834	[AT4G01590, similar to unknown protein [Arabidopsis thaliana] (TAIR:AT4G35680.1); similar to unnamed protein product [Vitis vinifera] (GB:CAO45800.1)];[AT4G35680, similar to unknown protein [Arabidopsis thaliana] (TAIR:AT4G01590.1); similar to unknown protein [Arabidopsis thaliana] (TAIR:AT4G01590.2); similar to unnamed protein product [Vitis vinifera] (GB:CAO23714.1); contains InterPro domain Pr…
255604_at	AT4G01080	163.804	23.9642	-6.83538	0.0503383	similar to unknown protein [Arabidopsis thaliana] (TAIR:AT1G01430.1); similar to unknown protein Cr17 [Brassica napus] (GB:AAX51387.1); contains InterPro domain Protein of unknown function DUF231, plant (InterPro:IPR004253)
255617_at	AT4G01330	210.221	29.8292	-7.04751	0.0151503	protein kinase family protein
255619_s_at	AT5G59920;AT4G01350	166.579	60.0088	-2.77591	0.0374171	[AT5G59920, ULI3 (UV-B light insensitive 3)];[AT4G01350, DC1 domain-containing protein]
255626_at	AT4G00780	610.981	95.3031	-6.41092	0.0195125	meprin and TRAF homology domain-containing protein / MATH domain-containing protein
255637_at	AT4G00750	131.132	43.2332	-3.03314	0.000694447	dehydration-responsive family protein
255650_s_at	AT5G37190;AT4G00930	38.3895	19.0631	-2.01381	0.203256	[AT5G37190, CIP4 (COP1-INTERACTING PROTEIN 4)];[AT4G00930, CIP4.1]
255674_at	AT4G00430	1417.22	533.447	-2.65673	0.0105426	TMP-C (PLASMA MEMBRANE INTRINSIC PROTEIN 1;4); water channel
255675_at	AT4G00480	48.2202	19.9329	-2.41913	0.149507	ATMYC1 (Arabidopsis thaliana myc-related transcription factor 1); DNA binding / transcription factor
255690_at	AT4G00360	329.432	164.633	-2.001	0.0923369	CYP86A2 (ABERRANT INDUCTION OF TYPE THREE GENES 1); oxygen binding
255691_at	AT4G00370	474.509	238.896	-1.98626	0.0302831	ANTR2 (anion transporter 2); organic anion transmembrane transporter
255694_at	AT4G00050	392.631	144.372	-2.71958	0.0260065	UNE10 (unfertilized embryo sac 10); DNA binding / transcription factor
255732_at	AT1G25450	287.898	71.386	-4.03298	0.00593648	very-long-chain fatty acid condensing enzyme, putative
255733_at	AT1G25400	118.164	46.4659	-2.54303	0.0448254	similar to unknown protein [Arabidopsis thaliana] (TAIR:AT1G68440.1); similar to unnamed protein product [Vitis vinifera] (GB:CAO42150.1)
255764_at	AT1G16720	1353.09	385.019	-3.51435	0.0695202	HCF173 (HIGH CHLOROPHYLL FLUORESCENCE PHENOTYPE 173); binding / catalytic/ oxidoreductase/ transcription repressor
255774_at	AT1G18620	188.57	81.7896	-2.30556	0.0179718	similar to unknown protein [Arabidopsis thaliana] (TAIR:AT1G74160.1); similar to unnamed protein product [Vitis vinifera] (GB:CAO49165.1)
255779_at	AT1G18650	124.758	42.0422	-2.96745	0.153789	glycosyl hydrolase family protein 17
255786_at	AT1G19670	213.204	56.3153	-3.7859	0.0156704	ATCLH1 (CORONATINE-INDUCED PROTEIN 1)
255792_at	AT2G33620	119.443	47.9931	-2.48875	0.0386717	DNA-binding family protein / AT-hook protein 1 (AHP1)
255793_at	AT2G33250	317.907	72.5477	-4.38204	0.0439768	similar to unnamed protein product [Vitis vinifera] (GB:CAO71510.1)
255795_at	AT2G33380	106.326	17.2065	-6.17942	0.0998754	RD20 (RESPONSIVE TO DESSICATION 20); calcium ion binding
255818_at	AT2G33570	123.128	37.5725	-3.27707	0.0371905	similar to unknown protein [Arabidopsis thaliana] (TAIR:AT5G44670.1); similar to unnamed protein product [Vitis vinifera] (GB:CAO66312.1); similar to hypothetical protein [Vitis vinifera] (GB:CAN76802.1); contains InterPro domain Protein of unknown function DUF23 (InterPro:IPR008166)
255822_at	AT2G40610	217.207	96.8778	-2.24207	0.253824	ATEXPA8 (ARABIDOPSIS THALIANA EXPANSIN A8)
255829_at	AT2G40540	183.172	60.8839	-3.00855	0.0226437	KT2 (POTASSIUM TRANSPORTER 2); potassium ion transmembrane transporter
255877_at	AT2G40460	108.193	22.3491	-4.84103	0.0981895	proton-dependent oligopeptide transport (POT) family protein
255886_at	AT1G20340	4068.4	1320.08	-3.08193	0.01118	DRT112 (DNA-damage-repair/toleration protein 112); copper ion binding / electron carrier
255891_at	AT1G17870	44.5284	18.8448	-2.36291	0.182032	ATEGY3
255895_at	AT1G18020;AT1G17990	394.24	139.672	-2.82262	0.0138163	[AT1G18020, 12-oxophytodienoate reductase, putative];[AT1G17990, 12-oxophytodienoate reductase, putative]
255908_s_at	AT1G18010;AT1G18000	134.727	54.9999	-2.44958	0.0231257	[AT1G18010, similar to unknown protein [Arabidopsis thaliana] (TAIR:AT1G18000.1); similar to unnamed protein product [Vitis vinifera] (GB:CAO48549.1); contains InterPro domain Protein of unknown function DUF895, eukaryotic (InterPro:IPR010291); contains InterPro domain MFS general substrate transporter (InterPro:IPR016196)];[AT1G18000, similar to unknown protein [Arabidopsis thaliana] (TAIR:AT1G1…
255910_at	AT1G18030	76.1334	36.3791	-2.09278	0.00628114	protein phosphatase 2C, putative / PP2C, putative
255926_at	AT1G22190	286.328	31.4248	-9.11156	0.0123617	AP2 domain-containing transcription factor, putative
255929_at	AT1G12650	59.3028	28.7375	-2.0636	0.0950527	similar to unnamed protein product [Vitis vinifera] (GB:CAO63667.1); contains InterPro domain Protein of unknown function DUF947 (InterPro:IPR009292)
255960_at	AT1G22140	401.895	146.053	-2.7517	0.0254486	similar to unnamed protein product [Vitis vinifera] (GB:CAO61756.1); contains domain PTHR12681 (PTHR12681)
255997_s_at	AT1G29910;AT1G29920;AT1G29930	5155.72	2276.11	-2.26514	0.0233466	[AT1G29910, CAB3 (CHLOROPHYLL A/B BINDING PROTEIN 3); chlorophyll binding];[AT1G29920, CAB2 (Chlorophyll a/b-binding protein 2); chlorophyll binding];[AT1G29930, CAB1 (CHLOROPHYLL A/B BINDING PROTEIN 1); chlorophyll binding]
256015_at	AT1G19150	1084.36	389.958	-2.78071	0.0630436	LHCA6 (Photosystem I light harvesting complex gene 6); chlorophyll binding
256020_at	AT1G58290	893.784	305.034	-2.93011	0.020009	HEMA1; glutamyl-tRNA reductase
256025_at	AT1G58370	83.9842	24.9249	-3.3695	0.0171883	RXF12; hydrolase, hydrolyzing O-glycosyl compounds
256033_at	AT1G07250	242.988	116.277	-2.08974	0.0523337	UDP-glucoronosyl/UDP-glucosyl transferase family protein
256049_at	AT1G07010	506.008	126.899	-3.9875	0.0105943	calcineurin-like phosphoesterase family protein
256057_at	AT1G07180	799.344	77.0294	-10.3771	0.0183176	ATNDI1/NDA1 (ALTERNATIVE NAD(P)H DEHYDROGENASE 1); NADH dehydrogenase
256076_at	AT1G18060	904.339	343.242	-2.6347	0.0373192	similar to unnamed protein product [Vitis vinifera] (GB:CAO68142.1)
256090_at	no_match	76.325	33.327	-2.29018	0.0122573	no_match
256168_at	AT1G51805	362.304	81.4551	-4.4479	0.0335502	leucine-rich repeat protein kinase, putative
256174_at	AT1G51720	125.528	51.8844	-2.41937	0.00115935	glutamate dehydrogenase, putative
256181_at	AT1G51820	39.9745	18.3421	-2.17938	0.419747	leucine-rich repeat protein kinase, putative
256204_at	AT1G50840	140.226	55.5846	-2.52275	0.00702653	POLGAMMA2 (polymerase gamma 2); DNA binding / DNA-directed DNA polymerase
256205_at	AT1G50890	48.341	20.0662	-2.40908	0.00619119	binding
256245_at	AT3G12580	668.098	202.658	-3.29668	0.0384018	HSP70 (heat shock protein 70); ATP binding
256262_at	AT3G12150	99.5041	39.4476	-2.52244	0.0525332	similar to hypothetical protein [Vitis vinifera] (GB:CAN81264.1); contains domain PTHR13617 (PTHR13617); contains domain SSF53474 (SSF53474); contains domain G3DSA:3.40.50.1820 (G3DSA:3.40.50.1820); contains domain PTHR13617:SF1 (PTHR13617:SF1)
256266_at	AT3G12320	733.862	42.3756	-17.318	0.0177266	similar to unknown protein [Arabidopsis thaliana] (TAIR:AT5G06980.1); similar to hypothetical protein [Vitis vinifera] (GB:CAN75675.1)
256271_at	AT3G12140	85.0974	40.8893	-2.08117	0.0066408	emsy N terminus domain-containing protein / ENT domain-containing protein
256275_at	AT3G12110	169.569	58.0208	-2.92255	0.15204	ACT11 (ACTIN-11); structural constituent of cytoskeleton
256303_at	AT1G69550	62.7223	22.8457	-2.74548	0.0249124	disease resistance protein (TIR-NBS class), putative
256304_at	AT1G69523	89.0593	15.9492	-5.58392	0.156767	UbiE/COQ5 methyltransferase family protein
256309_at	AT1G30380	6710.7	1946.71	-3.44721	0.0157939	PSAK (PHOTOSYSTEM I SUBUNIT K)
256326_at	AT3G02340	84.2406	37.1683	-2.26647	0.0613017	zinc finger (C3HC4-type RING finger) family protein
256332_at	AT1G76890	109.087	44.0425	-2.47686	0.00488583	GT2; transcription factor
256336_at	AT1G72030	404.943	111.775	-3.62284	0.0927494	GCN5-related N-acetyltransferase (GNAT) family protein
256337_at	AT1G72060	305.052	94.4228	-3.23071	0.267061	serine-type endopeptidase inhibitor
256344_at	AT1G72050	168.589	74.0617	-2.27633	0.0459439	zinc finger (C2H2 type) family protein
256379_at	AT1G66840	52.2284	20.2233	-2.58259	0.00650476	Identical to Protein PLASTID MOVEMENT IMPAIRED 2 (PMI2) [Arabidopsis Thaliana] (GB:Q9C9N6); similar to PMI15 (plastid movement impaired 15) [Arabidopsis thaliana] (TAIR:AT5G38150.1); similar to hypothetical protein [Vitis vinifera] (GB:CAN79831.1); contains InterPro domain Protein of unknown function DUF827, plant (InterPro:IPR008545)
256386_at	AT1G66540	79.6903	11.4777	-6.94306	0.0542521	cytochrome P450, putative
256396_at	AT3G06150	123.191	55.9894	-2.20025	0.0186094	similar to unknown protein [Arabidopsis thaliana] (TAIR:AT5G19060.1); similar to unnamed protein product [Vitis vinifera] (GB:CAO71094.1); contains InterPro domain Immunoglobulin E-set (InterPro:IPR014756)
256402_at	AT3G06130	88.7105	35.3525	-2.50931	0.120724	heavy-metal-associated domain-containing protein
256438_s_at	AT2G40205;AT3G08520;AT3G11120;AT3G56020	1074.22	423.318	-2.53761	0.013325	[AT2G40205, 60S ribosomal protein L41 (RPL41C)];[AT3G08520, 60S ribosomal protein L41 (RPL41D)];[AT3G11120, 60S ribosomal protein L41 (RPL41E)];[AT3G56020, 60S ribosomal protein L41 (RPL41G)]
256441_at	AT3G10940	245.025	61.841	-3.96217	0.12125	protein phosphatase-related
256454_at	AT1G75280	829.936	347.09	-2.39113	0.0118332	isoflavone reductase, putative
256497_at	AT1G31580	4856.37	1719.87	-2.82369	0.00615151	ECS1
256504_at	AT1G75210	243.237	106.301	-2.28818	0.0120368	5' nucleotidase family protein
256514_at	AT1G66130	285.482	56.4562	-5.05669	0.0198286	oxidoreductase N-terminal domain-containing protein
256516_at	AT1G66150	506.097	230.015	-2.20028	0.0922457	TMK1 (TRANSMEMBRANE KINASE 1)
256522_at	AT1G66160	75.4123	36.4727	-2.06763	0.225276	U-box domain-containing protein
256526_at	AT1G66090	67.2597	24.1187	-2.7887	0.0264678	disease resistance protein (TIR-NBS class), putative
256542_at	AT1G42550	588.832	159.749	-3.68598	0.0203439	PMI1 (PLASTID MOVEMENT IMPAIRED1)
256548_at	AT3G14770	409.326	172.799	-2.3688	0.10639	nodulin MtN3 family protein
256585_at	AT3G28760	82.6907	39.6114	-2.08755	0.086083	similar to unnamed protein product [Vitis vinifera] (GB:CAO14940.1); contains InterPro domain 3-dehydroquinate synthase, prokaryotic-type (InterPro:IPR002812)
256589_at	AT3G28740	218.229	73.6881	-2.96152	0.100352	cytochrome P450 family protein
256595_x_at	AT3G28530;AT1G36770	22.8016	10.1512	-2.24619	0.0177646	[AT3G28530, UDP-glucose 4-epimerase];[AT1G36770, transposable element gene]
256596_at	AT3G28540	58.6345	23.1483	-2.53299	0.528878	AAA-type ATPase family protein
256613_at	AT3G29290	105.997	26.5427	-3.99347	0.00531394	EMB2076 (EMBRYO DEFECTIVE 2076)
256617_at	AT3G22240	1640.4	529.746	-3.09659	0.00229043	unknown protein
256650_at	AT3G13620	73.6579	30.9453	-2.38026	0.0945202	amino acid permease family protein
256706_at	AT3G30300	103.044	40.4835	-2.54533	0.00290188	similar to EDA30 (embryo sac development arrest 30) [Arabidopsis thaliana] (TAIR:AT3G03810.1); similar to Hypothetical plant protein [Medicago truncatula] (GB:ABN09047.1); similar to unnamed protein product [Vitis vinifera] (GB:CAO49224.1); contains InterPro domain Protein of unknown function DUF246, plant (InterPro:IPR004348)
256741_at	AT3G29375	43.0187	16.918	-2.54278	0.0291462	XH domain-containing protein
256751_at	AT3G27170	170.61	74.1456	-2.30101	0.0329349	CLC-B (chloride channel protein B); anion channel/ voltage-gated chloride channel
256754_at	AT3G25690	1288.96	452.806	-2.84661	0.0387937	CHUP1 (CHLOROPLAST UNUSUAL POSITIONING 1)
256772_at	AT3G13750	762.468	145.346	-5.24589	0.058333	BGAL1 (BETA GALACTOSIDASE 1); beta-galactosidase
256792_at	AT3G22150	91.3825	34.0642	-2.68265	0.0347183	pentatricopeptide (PPR) repeat-containing protein
256796_at	AT3G22210	1257.03	306.513	-4.10107	0.0088793	unknown protein
256805_at	AT3G20930	167.832	60.3562	-2.7807	0.0750621	RNA recognition motif (RRM)-containing protein
256819_at	AT3G21390	245.083	97.8529	-2.50461	0.0274799	mitochondrial substrate carrier family protein
256860_at	AT3G23840	43.1257	16.3189	-2.64268	0.0707403	transferase family protein
256861_at	AT3G23920	307.031	151.022	-2.03302	0.0644221	BAM1/BMY7/TR-BAMY (BETA-AMYLASE 1); beta-amylase
256863_at	AT3G24070	43.3751	19.4365	-2.23164	0.207871	zinc knuckle (CCHC-type) family protein
256866_at	AT3G26380	114.345	53.4194	-2.14052	0.00735662	glycosyl hydrolase family protein 27 / alpha-galactosidase family protein / melibiase family protein
256873_at	AT3G26310	38.9198	14.2383	-2.73346	0.0686693	CYP71B35 (cytochrome P450, family 71, subfamily B, polypeptide 35); oxygen binding
256874_at	AT3G26320	58.1823	14.1235	-4.11955	0.0810728	CYP71B36 (cytochrome P450, family 71, subfamily B, polypeptide 36); oxygen binding
256880_at	AT3G26450	1027.12	97.6554	-10.5178	0.000900911	major latex protein-related / MLP-related
256891_at	AT3G19030	917.247	366.736	-2.50111	0.000440573	similar to unknown protein [Arabidopsis thaliana] (TAIR:AT1G49500.1)
256892_at	AT3G19000	234.096	61.3907	-3.81322	0.0129241	oxidoreductase, 2OG-Fe(II) oxygenase family protein
256894_at	AT3G21870	209.391	64.432	-3.2498	0.0295177	CYCP2;1 (cyclin p2;1); cyclin-dependent protein kinase
256914_at	AT3G23880	148.744	47.6912	-3.1189	0.0744173	F-box family protein
256920_at	AT3G18980	118.464	45.2584	-2.61751	0.0212518	F-box family protein
256940_at	AT3G30720	328.546	17.1198	-19.1911	0.188511	unknown protein
256942_at	AT3G23290	53.2661	22.9576	-2.32019	0.0266605	similar to unknown protein [Arabidopsis thaliana] (TAIR:AT2G31160.1); similar to unknown [Populus trichocarpa] (GB:ABK96211.1); contains InterPro domain Protein of unknown function DUF640 (InterPro:IPR006936)
256948_at	AT3G18930	41.6965	20.4772	-2.03624	0.137141	zinc finger (C3HC4-type RING finger) family protein
256965_at	AT3G13450	121.756	53.1977	-2.28876	0.232901	DIN4 (DARK INDUCIBLE 4); 3-methyl-2-oxobutanoate dehydrogenase (2-methylpropanoyl-transferring)
256984_at	AT3G13480	219.862	102.691	-2.14101	0.00247428	similar to unknown protein [Arabidopsis thaliana] (TAIR:AT1G55475.1); similar to unnamed protein product [Vitis vinifera] (GB:CAO22098.1)
256986_at	AT3G28700	46.4211	23.4201	-1.9821	0.0391465	similar to Os01g0588800 [Oryza sativa (japonica cultivar-group)] (GB:NP_001043438.1); similar to unnamed protein product [Vitis vinifera] (GB:CAO14897.1); contains InterPro domain Protein of unknown function DUF185 (InterPro:IPR003788)
257045_at	AT3G19720	45.8384	11.2201	-4.08539	0.00302456	ARC5 (ACCUMULATION AND REPLICATION OF CHLOROPLAST 5); GTP binding / GTPase
257054_at	AT3G15353	3230.11	425.996	-7.58248	0.00193724	MT3 (METALLOTHIONEIN 3)
257055_at	AT3G15351	73.3421	36.2427	-2.02363	0.0305564	similar to hypothetical protein OsI_025123 [Oryza sativa (indica cultivar-group)] (GB:EAZ03891.1)
257057_at	AT3G15310	120.709	21.6037	-5.58744	0.0103301	transposable element gene
257073_at	AT3G19650	47.1562	22.8812	-2.06091	0.00904528	cyclin-related
257076_at	AT3G19680	197.801	83.1338	-2.37931	0.103749	similar to unknown protein [Arabidopsis thaliana] (TAIR:AT1G50040.1); similar to unnamed protein product [Vitis vinifera] (GB:CAO61535.1); contains InterPro domain Protein of unknown function DUF1005 (InterPro:IPR010410)
257093_at	AT3G20570	95.2979	39.3012	-2.42481	0.0444641	plastocyanin-like domain-containing protein
257172_at	AT3G23700	873.256	417.459	-2.09184	0.0367896	S1 RNA-binding domain-containing protein
257175_s_at	AT3G23480;AT3G23470	23.5506	11.6913	-2.01438	0.0164777	[AT3G23480, cyclopropane fatty acid synthase-related];[AT3G23470, cyclopropane-fatty-acyl-phospholipid synthase]
257178_at	AT3G13070	306.391	114.061	-2.6862	0.0102952	CBS domain-containing protein / transporter associated domain-containing protein
257202_at	AT3G23750	195.282	96.9313	-2.01465	0.0224406	leucine-rich repeat family protein / protein kinase family protein
257225_s_at	AT3G27850;AT3G27830	3313.89	1605.4	-2.06421	0.0391056	[AT3G27850, RPL12-C (RIBOSOMAL PROTEIN L12-C); structural constituent of ribosome];[AT3G27830, RPL12-A (RIBOSOMAL PROTEIN L12-A); structural constituent of ribosome]
257227_at	AT3G27820	700.621	281.067	-2.49272	0.0316238	ATMDAR4/MDAR4 (MONODEHYDROASCORBATE REDUCTASE 4); monodehydroascorbate reductase (NADH)
257239_at	no_match	166.695	76.7389	-2.17224	0.00639275	no_match
257247_at	AT3G24140	53.7831	21.6225	-2.48737	0.0334347	FMA (FAMA); DNA binding / transcription activator/ transcription factor
257262_at	AT3G21890	55.1393	16.9956	-3.24432	0.0639514	zinc finger (B-box type) family protein
257264_at	AT3G22060	443.333	84.6696	-5.23604	0.181626	receptor protein kinase-related
257285_at	AT3G29760	131.274	51.3521	-2.55635	0.00960505	NLI interacting factor (NIF) family protein
257299_at	AT3G28050	348.882	148.26	-2.35317	0.00779538	nodulin MtN21 family protein
257300_at	AT3G28080	80.9686	29.7943	-2.71759	0.017053	nodulin MtN21 family protein
257311_at	AT3G26570	1990.89	720.365	-2.76373	0.0206177	PHT2;1 (phosphate transporter 2;1)
257323_at	ATMG01200	32.7536	9.87488	-3.31686	0.0777909	hypothetical protein
257333_at	ATMG01360	99.7493	49.743	-2.00529	0.0213384	cytochrome c oxidase subunit 1
257334_at	ATMG01370	167.915	46.7652	-3.5906	0.00864196	hypothetical protein
257339_s_at	ATMG00040;AT2G07671;ATMG01080	557.701	44.1752	-12.6248	0.013201	[ATMG00040, hypothetical protein];[AT2G07671, H+-transporting two-sector ATPase, C subunit family protein];[ATMG01080, subunit 9 of mitochondrial F0-ATPase]
257365_x_at	AT2G26020	494.263	18.846	-26.2264	0.367959	PDF1.2b (plant defensin 1.2b)
257374_at	AT2G43280	49.8323	21.8795	-2.27758	0.00391285	far-red impaired responsive family protein / FAR1 family protein
257375_at	AT2G38640	41.6094	20.8953	-1.99133	0.00299015	similar to unknown protein [Arabidopsis thaliana] (TAIR:AT5G41590.1); similar to unknown [Populus trichocarpa] (GB:ABK94888.1); contains InterPro domain Protein of unknown function DUF567 (InterPro:IPR007612)
257381_at	AT2G37950	47.8629	18.7462	-2.55321	0.0488906	zinc finger (C3HC4-type RING finger) family protein
257474_at	AT1G80850	90.3806	44.2268	-2.04357	0.0989147	methyladenine glycosylase family protein
257497_at	AT1G51430	30.0791	13.5472	-2.22032	0.056095	similar to unknown protein [Arabidopsis thaliana] (TAIR:AT3G28370.1)
257506_at	AT1G29440	114.433	15.2903	-7.484	0.0715311	auxin-responsive family protein
257533_at	AT3G10840	211.976	72.8807	-2.90853	0.101652	hydrolase, alpha/beta fold family protein
257547_at	AT3G13000	104.104	29.354	-3.54648	0.00153116	transcription factor
257609_at	AT3G13845	92.8135	40.6902	-2.28098	0.0199414	unknown protein
257615_at	AT3G26510	613.212	172.467	-3.55554	0.0585005	octicosapeptide/Phox/Bem1p (PB1) domain-containing protein
257625_at	AT3G26230	127.293	24.4136	-5.21402	0.0832275	CYP71B24 (cytochrome P450, family 71, subfamily B, polypeptide 24); oxygen binding
257628_at	AT3G26290	156.967	64.3284	-2.44009	0.0823933	CYP71B26 (cytochrome P450, family 71, subfamily B, polypeptide 26); oxygen binding
257635_at	AT3G26280	119.826	24.5185	-4.88717	0.0376473	CYP71B4 (cytochrome P450, family 71, subfamily B, polypeptide 4); oxygen binding
257646_at	AT3G25740	85.2269	21.6629	-3.93423	0.0360525	MAP1B (METHIONINE AMINOPEPTIDASE 1C); metalloexopeptidase
257677_at	AT3G20290	187.267	93.6818	-1.99896	0.112573	calcium-binding EF hand family protein
257710_at	AT3G27350	173.946	48.1259	-3.6144	0.0462459	similar to unknown protein [Arabidopsis thaliana] (TAIR:AT5G40700.1); similar to unnamed protein product [Vitis vinifera] (GB:CAO14633.1)
257717_at	AT3G18390	355.255	130.82	-2.7156	0.0113885	EMB1865 (EMBRYO DEFECTIVE 1865)
257722_at	AT3G18490	780.075	387.569	-2.01274	0.0214512	aspartyl protease family protein
257723_at	AT3G18500	145.593	50.5747	-2.87877	0.0125457	similar to endonuclease/exonuclease/phosphatase family protein [Arabidopsis thaliana] (TAIR:AT1G73875.1); similar to unnamed protein product [Vitis vinifera] (GB:CAO68025.1); contains InterPro domain Endonuclease/exonuclease/phosphatase (InterPro:IPR005135)
257759_at	AT3G23070	139.464	68.9468	-2.02277	0.0427745	similar to unknown protein [Arabidopsis thaliana] (TAIR:AT4G14510.1); similar to hypothetical protein [Vitis vinifera] (GB:CAN79523.1); similar to unnamed protein product [Vitis vinifera] (GB:CAO71295.1); similar to CRM family member 3 [Zea mays] (GB:NP_001106061.1); contains InterPro domain CRS1/YhbY (InterPro:IPR001890)
257766_at	AT3G23030	305.151	112.647	-2.70892	0.0262295	IAA2 (indoleacetic acid-induced protein 2); transcription factor
257772_at	AT3G23080	208.707	48.1966	-4.33032	0.00526433	similar to unknown protein [Arabidopsis thaliana] (TAIR:AT4G14500.1); similar to unnamed protein product [Vitis vinifera] (GB:CAO71306.1); contains InterPro domain Lipid-binding START (InterPro:IPR002913)
257791_at	AT3G27110	140.568	50.7706	-2.76869	0.0124082	peptidase M48 family protein
257793_at	AT3G26960	71.3047	11.0907	-6.42921	0.130829	similar to unknown protein [Arabidopsis thaliana] (TAIR:AT5G41050.1); similar to unnamed protein product [Vitis vinifera] (GB:CAO49052.1)
257794_at	AT3G27050	480.188	120.993	-3.96873	0.0162423	similar to unnamed protein product [Vitis vinifera] (GB:CAO49017.1)
257807_at	AT3G26650	5329.87	2045.55	-2.6056	0.0147017	GAPA (GLYCERALDEHYDE 3-PHOSPHATE DEHYDROGENASE A SUBUNIT); glyceraldehyde-3-phosphate dehydrogenase
257822_at	AT3G25230	334.815	168.928	-1.98199	0.0403393	ROF1 (ROTAMASE FKBP 1); FK506 binding / calmodulin binding / peptidyl-prolyl cis-trans isomerase
257827_at	AT3G26630	112.118	48.9055	-2.29255	0.0276747	pentatricopeptide (PPR) repeat-containing protein
257855_at	AT3G13040	292.933	96.204	-3.04492	0.000262076	myb family transcription factor
257860_at	AT3G13062	283.538	70.2392	-4.03675	0.000423997	similar to unknown protein [Arabidopsis thaliana] (TAIR:AT1G55960.1); similar to unnamed protein product [Vitis vinifera] (GB:CAO41766.1); contains InterPro domain Lipid-binding START (InterPro:IPR002913)
257932_at	AT3G17040	287.173	101.37	-2.83292	0.00104002	HCF107 (HIGH CHLOROPHYLL FLUORESCENT 107); binding
257959_at	AT3G25560	75.4615	27.9106	-2.70368	0.0115207	NIK2 (NSP-INTERACTING KINASE 2); protein kinase
257960_at	AT3G25570;AT3G25572	75.1397	30.6478	-2.45171	0.0234958	[AT3G25570, adenosylmethionine decarboxylase family protein];[AT3G25572, CPuORF11 (Conserved peptide upstream open reading frame 11)]
257966_at	AT3G19800	548.358	223.39	-2.45471	0.0600837	similar to unnamed protein product [Vitis vinifera] (GB:CAO15360.1)
258021_at	AT3G19380	41.2723	18.924	-2.18096	0.010198	U-box domain-containing protein
258025_at	AT3G19480	261.906	69.9062	-3.74653	0.0641666	D-3-phosphoglycerate dehydrogenase, putative / 3-PGDH, putative
258033_at	AT3G21250	215.693	84.9185	-2.54001	0.0309253	ATMRP6 (Arabidopsis thaliana multidrug resistance-associated protein 6)
258049_at	AT3G16220	285.587	68.5972	-4.16324	0.0202498	similar to RNA binding / catalytic [Arabidopsis thaliana] (TAIR:AT3G16230.1); similar to unnamed protein product [Vitis vinifera] (GB:CAO45862.1); contains InterPro domain Predicted eukaryotic LigT; (InterPro:IPR009210)
258053_at	AT3G16230	111.475	55.79	-1.99812	0.0319118	RNA binding / catalytic
258060_at	AT3G26030	279.476	134.587	-2.07655	0.000807853	ATB' DELTA (Arabidopsis thaliana serine/threonine protein phosphatase 2A 55 kDa regulatory subunit B prime delta); protein phosphatase type 2A regulator
258071_s_at	AT3G26080;AT3G26070	1233.11	543.335	-2.26953	0.00962537	[AT3G26080, plastid-lipid associated protein PAP / fibrillin family protein];[AT3G26070, plastid-lipid associated protein PAP / fibrillin family protein]
258100_at	AT3G23550	111.223	46.1412	-2.41049	0.442109	MATE efflux family protein
258101_at	AT3G23590	174.798	80.9355	-2.15972	0.0318485	RFR1 (REF4-RELATED 1)
258106_at	AT3G23580	222.589	111.134	-2.0029	0.0514396	RNR2/RNR2A (RIBONUCLEOTIDE REDUCTASE 2A); ribonucleoside-diphosphate reductase
258122_at	AT3G14570	69.3801	24.6782	-2.8114	0.00288236	ATGSL04 (GLUCAN SYNTHASE-LIKE 4); 1,3-beta-glucan synthase/ transferase, transferring glycosyl groups
258123_at	AT3G18040	108.056	54.1939	-1.99388	0.0119341	MPK9 (MAP KINASE 9); MAP kinase
258125_s_at	AT3G23530;AT3G23510	230.495	68.9489	-3.34299	0.026511	[AT3G23530, cyclopropane fatty acid synthase, putative / CPA-FA synthase, putative];[AT3G23510, cyclopropane fatty acid synthase, putative / CPA-FA synthase, putative]
258133_at	AT3G24500	245.841	75.0136	-3.27728	0.00940979	ATMBF1C/MBF1C (MULTIPROTEIN BRIDGING FACTOR 1C); DNA binding / transcription coactivator/ transcription factor
258170_at	AT3G21600	45.2207	20.4091	-2.21571	0.0219704	senescence/dehydration-associated protein-related
258181_at	AT3G21670	1225.89	105.667	-11.6015	0.0131129	nitrate transporter (NTP3)
258188_at	AT3G17800	956.444	261.548	-3.65686	0.0202738	mRNA level of the MEB5.2 gene (At3g17800) remains unchanged after cutting the inflorescence stem
258239_at	AT3G27690	2669.29	328.817	-8.11786	0.0347785	LHCB2:4 (Photosystem II light harvesting complex gene 2.3); chlorophyll binding
258245_at	AT3G29075	103.022	49.4791	-2.08213	0.0641758	glycine-rich protein
258249_s_at	AT3G15830;AT3G15820	157.621	79.1183	-1.99222	0.0487095	[AT3G15830, phosphatidic acid phosphatase-related / PAP2-related];[AT3G15820, phosphatidic acid phosphatase-related / PAP2-related]
258250_at	AT3G15850	2052.77	745.825	-2.75234	0.0225532	FAD5 (FATTY ACID DESATURASE 5); oxidoreductase
258251_at	AT3G15810	449.283	142.712	-3.14819	0.00481608	similar to unknown protein [Arabidopsis thaliana] (TAIR:AT1G80120.1); similar to unknown [Populus trichocarpa] (GB:ABK95691.1); contains InterPro domain Protein of unknown function DUF567 (InterPro:IPR007612)
258262_at	AT3G15770	91.7097	42.1109	-2.17781	0.0326696	similar to unknown protein [Arabidopsis thaliana] (TAIR:AT5G25360.1); similar to unknown [Populus trichocarpa] (GB:ABK94402.1)
258264_at	AT3G15790	68.614	14.5732	-4.70824	0.00399939	MBD11 (methyl-CpG-binding domain 11); DNA binding
258291_at	AT3G23310	90.1364	39.6647	-2.27246	0.0171015	protein kinase, putative
258299_at	AT3G23410	209.716	40.0902	-5.23111	0.00163955	alcohol oxidase-related
258310_at	AT3G26744	314.899	141.202	-2.23013	0.00130038	ICE1 (INDUCER OF CBF EXPRESSION 1); DNA binding / transcription factor
258314_at	AT3G16100	266.196	126.28	-2.10799	0.0406084	AtRABG3c/AtRab7D (Arabidopsis Rab GTPase homolog G3c); GTP binding
258315_at	AT3G16175	49.8442	19.0993	-2.60974	0.0134563	thioesterase family protein
258333_at	AT3G16000	556.908	190.896	-2.91734	0.000560518	MFP1 (MAR BINDING FILAMENT-LIKE PROTEIN 1)
258338_at	AT3G16150	144.465	35.196	-4.10458	0.340785	L-asparaginase, putative / L-asparagine amidohydrolase, putative
258349_at	AT3G17609	209.603	90.5274	-2.31535	0.0284665	HYH (HY5-HOMOLOG); DNA binding / transcription factor
258350_at	AT3G17510	370.791	179.57	-2.06488	0.029672	CIPK1 (CBL-INTERACTING PROTEIN KINASE 1); kinase
258353_s_at	AT3G17650;AT5G45450	215.123	57.6932	-3.72873	0.0877021	[AT3G17650, YSL5 (YELLOW STRIPE LIKE 5); oligopeptide transporter];[AT5G45450, iron transporter-related]
258356_at	AT3G14340	57.7062	21.5106	-2.68268	0.00810274	unknown protein
258359_s_at	AT3G14415;AT3G14420	3687.41	1405.5	-2.62356	0.0269592	[AT3G14415, (S)-2-hydroxy-acid oxidase, peroxisomal, putative / glycolate oxidase, putative / short chain alpha-hydroxy acid oxidase, putative];[AT3G14420, (S)-2-hydroxy-acid oxidase, peroxisomal, putative / glycolate oxidase, putative / short chain alpha-hydroxy acid oxidase, putative]
258375_at	AT3G17470	159.385	54.0531	-2.94868	0.00798544	RelA/SpoT domain-containing protein / calcium-binding EF-hand family protein
258402_at	AT3G15450	1999.88	339.785	-5.88571	0.0335165	similar to unknown protein [Arabidopsis thaliana] (TAIR:AT4G27450.1); similar to unknown [Populus trichocarpa] (GB:ABK93866.1); contains domain PTHR11772 (PTHR11772); contains domain G3DSA:3.60.20.10 (G3DSA:3.60.20.10); contains domain SSF56235 (SSF56235)
258418_at	no_match	192.854	84.5366	-2.28131	0.151502	no_match
258419_at	AT3G16670	1205.31	494.621	-2.43683	0.122113	similar to unknown protein [Arabidopsis thaliana] (TAIR:AT3G16660.1); similar to unnamed protein product [Vitis vinifera] (GB:CAO44793.1)
258456_at	AT3G22420	491.106	40.5318	-12.1166	0.0387652	WNK2 (WITH NO K 2); kinase
258468_at	AT3G06070	244.793	92.8962	-2.63512	0.0536398	similar to unknown protein [Arabidopsis thaliana] (TAIR:AT5G19190.1); similar to unnamed protein product [Vitis vinifera] (GB:CAO71112.1)
258472_at	AT3G06080	255.649	49.1288	-5.20365	0.0202742	similar to unknown protein [Arabidopsis thaliana] (TAIR:AT5G19160.1); similar to unnamed protein product [Vitis vinifera] (GB:CAO71110.1); contains InterPro domain Protein of unknown function DUF231, plant (InterPro:IPR004253)
258495_at	AT3G02690	375.923	113.745	-3.30497	0.0396398	integral membrane family protein
258497_at	AT3G02380	975.842	63.8187	-15.2908	0.0356286	COL2 (CONSTANS-LIKE 2); transcription factor/ zinc ion binding
258512_at	AT3G06510	710.477	276	-2.57419	0.00746008	SFR2 (SENSITIVE TO FREEZING 2); hydrolase, hydrolyzing O-glycosyl compounds
258535_at	AT3G06750	384.131	152.354	-2.52131	0.0618149	hydroxyproline-rich glycoprotein family protein
258621_at	AT3G02830	242.544	112.374	-2.15837	0.100734	ZFN1 (ZINC FINGER PROTEIN 1); nucleic acid binding
258622_at	AT3G02720	404.65	152.804	-2.64816	0.0499751	DJ-1 family protein / protease-related
258632_s_at	AT3G07980;AT3G13530	42.8023	21.0547	-2.03291	0.00578374	[AT3G07980, MAPKKK6 (MAP3K EPSILON PROTEIN KINASE 2); kinase];[AT3G13530, MAPKKK7 (MAP3K EPSILON PROTEIN KINASE); kinase]
258635_at	AT3G08020	56.6715	23.4137	-2.42044	0.00440611	protein binding / zinc ion binding
258677_at	AT3G08730	237.569	107.059	-2.21904	0.0353856	ATPK1 (P70 RIBOSOMAL S6 KINASE); kinase/ protein binding
258696_at	AT3G09650	117.873	39.4487	-2.98801	0.013539	HCF152 (HIGH CHLOROPHYLL FLUORESCENCE 152)
258704_at	AT3G09780	37.2127	15.2071	-2.44705	0.246785	protein kinase family protein
258708_at	AT3G09580	232.486	89.6352	-2.59369	0.00504669	amine oxidase family protein
258716_at	AT3G09700	56.064	25.3232	-2.21394	0.0224801	DNAJ heat shock N-terminal domain-containing protein
258723_at	AT3G09600	75.7539	18.2988	-4.13982	0.0693114	myb family transcription factor
258724_at	AT3G09600	46.7766	7.74176	-6.04212	0.0110693	myb family transcription factor
258727_at	AT3G11930	1251.94	504.677	-2.48068	< 0.0001	universal stress protein (USP) family protein
258736_at	AT3G05900	203.49	83.241	-2.44459	0.0440219	neurofilament protein-related
258782_at	AT3G11750	43.9409	13.6387	-3.22179	0.158762	dihydroneopterin aldolase, putative
258815_at	AT3G04000	106.587	28.0465	-3.80038	0.0151464	short-chain dehydrogenase/reductase (SDR) family protein
258851_at	AT3G03190	97.9001	30.7634	-3.18235	0.0222382	ATGSTF11 (GLUTATHIONE S-TRANSFERASE F11); glutathione transferase
258860_at	AT3G02050	96.5742	43.8991	-2.19991	0.00182801	KUP3 (K+ uptake permease 3); potassium ion transmembrane transporter
258861_at	AT3G02060	132.048	60.1361	-2.19582	0.0187061	DEAD/DEAH box helicase, putative
258882_at	AT3G06330	219.972	81.8016	-2.68909	0.00341242	zinc finger (C3HC4-type RING finger) family protein
258895_at	AT3G05600	60.6812	22.3135	-2.71948	0.0106053	epoxide hydrolase, putative
258919_at	AT3G10525	258.022	67.6085	-3.81642	0.048011	similar to SIM (SIAMESE) [Arabidopsis thaliana] (TAIR:AT5G04470.1)
258925_at	AT3G10420	387.192	159.638	-2.42544	0.0539913	sporulation protein-related
258933_at	AT3G09980	138.706	32.9016	-4.21578	0.0136319	similar to unknown protein [Arabidopsis thaliana] (TAIR:AT5G03660.1); similar to unknown [Populus trichocarpa] (GB:ABK95581.1); similar to unknown [Populus trichocarpa] (GB:ABK93998.1); contains InterPro domain Protein of unknown function DUF662 (InterPro:IPR007033)
258935_at	AT3G10120	76.3361	14.4228	-5.29274	0.0381557	similar to unknown protein [Arabidopsis thaliana] (TAIR:AT5G03890.1); similar to hypothetical protein [Vitis vinifera] (GB:CAN62766.1)
258939_at	AT3G10020	182.541	33.3193	-5.47854	0.023798	similar to Os12g0147200 [Oryza sativa (japonica cultivar-group)] (GB:NP_001066153.1); similar to unnamed protein product [Vitis vinifera] (GB:CAO15981.1); similar to Os11g0149200 [Oryza sativa (japonica cultivar-group)] (GB:NP_001065754.1)
258949_at	AT3G01370	218.38	92.975	-2.3488	0.0412466	ATCFM2/CFM2 (CRM FAMILY MEMBER 2)
258977_s_at	AT3G02020;AT5G14060	490.083	216.806	-2.26047	0.0465853	[AT3G02020, aspartate kinase, lysine-sensitive, putative];[AT5G14060, CARAB-AK-LYS (Lysine-sensitive aspartate kinase); amino acid binding / aspartate kinase]
258990_at	AT3G08840	42.3804	13.6927	-3.09511	0.020095	D-alanine--D-alanine ligase family
258993_at	AT3G08940	4232.61	1796.85	-2.35558	0.0242307	LHCB4.2 (LIGHT HARVESTING COMPLEX PSII); chlorophyll binding
259012_at	AT3G07360	176.583	37.4023	-4.72117	0.0335146	armadillo/beta-catenin repeat family protein / U-box domain-containing protein
259015_at	AT3G07350	205.756	59.4604	-3.46039	0.0106632	similar to unknown protein [Arabidopsis thaliana] (TAIR:AT3G25240.1); similar to unnamed protein product [Vitis vinifera] (GB:CAO38687.1); contains InterPro domain Protein of unknown function DUF506, plant (InterPro:IPR006502)
259017_at	AT3G07310	413.27	88.2704	-4.68186	0.0365759	similar to unknown protein [Arabidopsis thaliana] (TAIR:AT5G48590.1); similar to expressed protein [Oryza sativa (japonica cultivar-group)] (GB:ABA93505.2); similar to expressed protein [Oryza sativa (japonica cultivar-group)] (GB:ABA93506.2); contains InterPro domain Protein of unknown function DUF760 (InterPro:IPR008479)
259038_at	AT3G09210	455.619	210.507	-2.16439	0.00770632	PTAC13 (PLASTID TRANSCRIPTIONALLY ACTIVE13); transcription elongation regulator
259072_at	AT3G11700	503.761	224.368	-2.24524	0.0427085	FLA18 (FASCICLIN-LIKE ARABINOGALACTAN PROTEIN 18 PRECURSOR)
259074_at	AT3G02130	62.5466	27.4454	-2.27895	0.0614172	RPK2/TOAD2 (RECEPTOR-LIKE PROTEIN KINASE2); ATP binding / kinase/ protein serine/threonine kinase
259094_at	AT3G04940	143.394	52.9934	-2.70589	0.0190287	ATCYSD1 (Arabidopsis thaliana cysteine synthase D1); cysteine synthase
259103_at	AT3G11690	116.376	48.3575	-2.40657	0.0254476	similar to unknown protein [Arabidopsis thaliana] (TAIR:AT5G06380.1); similar to unnamed protein product [Vitis vinifera] (GB:CAO67416.1)
259104_at	AT3G02170	109.913	49.8151	-2.20643	0.0136072	LNG2 (LONGIFOLIA2)
259125_at	AT3G02300	148.836	46.3864	-3.20861	0.00684096	regulator of chromosome condensation (RCC1) family protein
259140_at	AT3G10230	632.778	291.383	-2.17164	0.0539133	LYC (LYCOPENE CYCLASE); lycopene beta cyclase
259148_at	AT3G10350	325.218	150.918	-2.15494	0.0264685	anion-transporting ATPase family protein
259161_at	AT3G01500	4498.88	1890.86	-2.37927	0.0402506	CA1 (CARBONIC ANHYDRASE 1); carbonate dehydratase/ zinc ion binding
259166_at	AT3G01670	90.2062	40.2635	-2.2404	0.0224304	similar to unknown protein [Arabidopsis thaliana] (TAIR:AT3G01680.1); similar to hypothetical protein [Vitis vinifera] (GB:CAN83922.1)
259180_at	AT3G01680	97.2979	34.1471	-2.84937	0.0147897	similar to unknown protein [Arabidopsis thaliana] (TAIR:AT3G01670.1); similar to unnamed protein product [Vitis vinifera] (GB:CAO14653.1); similar to unnamed protein product [Vitis vinifera] (GB:CAO14657.1); similar to unnamed protein product [Vitis vinifera] (GB:CAO14661.1); contains domain PTHR13871:SF2 (PTHR13871:SF2); contains domain PTHR13871 (PTHR13871)
259185_at	AT3G01550	311.21	41.7477	-7.45454	0.0304282	triose phosphate/phosphate translocator, putative
259207_at	AT3G09050	77.0623	32.755	-2.35269	0.0631468	similar to unknown [Populus trichocarpa x Populus deltoides] (GB:ABK96465.1)
259226_at	AT3G07700	303.926	99.8158	-3.04487	0.0461232	ABC1 family protein
259230_at	AT3G07780	72.6397	32.3549	-2.24509	0.0131717	protein binding / zinc ion binding
259231_at	AT3G11410	219.725	99.5413	-2.20738	0.0297722	AHG3/ATPP2CA (ARABIDOPSIS THALIANA PROTEIN PHOSPHATASE 2CA); protein binding / protein serine/threonine phosphatase
259275_at	AT3G01060	757.748	180.339	-4.2018	0.00817498	similar to unnamed protein product [Vitis vinifera] (GB:CAO15045.1); similar to unknown [Brassica rapa] (GB:ABC41272.1)
259277_at	AT3G01180	188.621	67.3786	-2.79942	0.0746927	ATSS2 (STARCH SYNTHASE 2); transferase, transferring glycosyl groups
259292_at	AT3G11560	238.693	101.733	-2.34626	0.0212977	similar to unknown protein [Arabidopsis thaliana] (TAIR:AT5G06220.1); similar to hypothetical protein OsJ_026592 [Oryza sativa (japonica cultivar-group)] (GB:EAZ43109.1); similar to hypothetical protein OsI_028617 [Oryza sativa (indica cultivar-group)] (GB:EAZ07385.1); similar to unknown protein [Oryza sativa (japonica cultivar-group)] (GB:BAD09288.1); contains InterPro domain LETM1-like (InterPr…
259295_at	no_match	100.959	37.8073	-2.67037	0.139773	no_match
259308_at	AT3G05180	168.59	60.8608	-2.77009	0.0187617	GDSL-motif lipase/hydrolase family protein
259325_at	AT3G05320	54.3616	18.1163	-3.0007	0.000828952	similar to unnamed protein product [Vitis vinifera] (GB:CAO44440.1)
259329_at	AT3G16360	21.8549	9.15737	-2.38659	0.315152	AHP4 (HPT PHOSPHOTRANSMITTER 4); histidine phosphotransfer kinase/ transferase, transferring phosphorus-containing groups
259348_at	AT3G03770	130.367	32.68	-3.9892	0.00784062	leucine-rich repeat transmembrane protein kinase, putative
259362_s_at	AT1G13350;AT3G53640	146.124	50.9781	-2.86641	0.0184238	[AT1G13350, protein kinase family protein];[AT3G53640, protein kinase family protein]
259364_at	AT1G13260	347.289	86.1813	-4.02974	0.0423441	RAV1 (Related to ABI3/VP1 1); DNA binding / transcription factor
259373_at	AT1G69160	131.927	46.619	-2.82991	0.0195486	unknown protein
259391_s_at	AT1G06360;AT1G06350	95.0824	46.7833	-2.0324	0.426697	[AT1G06360, fatty acid desaturase family protein];[AT1G06350, fatty acid desaturase family protein]
259393_at	AT1G06410	427.113	208.156	-2.05189	0.000709296	ATTPS7 (Arabidopsis thaliana trehalose-phosphatase/synthase 7); transferase, transferring glycosyl groups / trehalose-phosphatase
259422_at	AT1G13810	51.4473	20.1512	-2.55307	0.00654376	DNA binding / magnesium ion binding / nuclease
259434_at	AT1G01490	1004.32	424.896	-2.36369	0.00465758	heavy-metal-associated domain-containing protein
259436_at	AT1G01500	101.921	48.3422	-2.10833	0.0381394	similar to unknown protein [Arabidopsis thaliana] (TAIR:AT1G19400.1); similar to unknown protein [Arabidopsis thaliana] (TAIR:AT1G19400.2); similar to unknown [Picea sitchensis] (GB:ABK24253.1); contains domain PTHR10996:SF1 (PTHR10996:SF1); contains domain PTHR10996 (PTHR10996)
259437_at	AT1G01540	252.372	113.801	-2.21766	0.0311961	protein kinase family protein
259441_at	AT1G02300	34.6584	15.908	-2.17868	0.0236411	cathepsin B-like cysteine protease, putative
259460_at	AT1G44000	985.721	312.684	-3.15245	0.00719922	similar to unknown protein [Arabidopsis thaliana] (TAIR:AT4G11911.1); similar to hypothetical protein [Vitis vinifera] (GB:CAN81476.1)
259476_at	AT1G19000	870.034	288.678	-3.01386	0.0243483	myb family transcription factor
259491_at	AT1G15820	4623.59	2060.78	-2.24361	0.0279651	LHCB6 (LIGHT HARVESTING COMPLEX PSII); chlorophyll binding
259511_at	AT1G12520	109.014	33.5127	-3.25292	0.179397	CCS1 (copper chaperone for superoxide dismutase 1); superoxide dismutase copper chaperone
259513_at	AT1G12430	79.5992	36.5876	-2.17558	0.0396472	PAK (PHOSPHATIDIC ACID KINASE); microtubule motor
259528_at	AT1G12330	49.4561	20.5342	-2.40847	< 0.0001	similar to unknown protein [Arabidopsis thaliana] (TAIR:AT5G12900.1); similar to unnamed protein product [Vitis vinifera] (GB:CAO16971.1)
259541_at	AT1G20650	244.836	80.5043	-3.04128	0.0228383	protein kinase
259546_at	AT1G35350	216.947	45.3144	-4.78759	0.00339081	similar to SHB1 (SHORT HYPOCOTYL UNDER BLUE1) [Arabidopsis thaliana] (TAIR:AT4G25350.1); similar to EXS family protein / ERD1/XPR1/SYG1 family protein [Arabidopsis thaliana] (TAIR:AT1G26730.1); similar to ATP binding / ATPase, coupled to transmembrane movement of substances [Arabidopsis thaliana] (TAIR:AT1G14040.1); similar to unnamed protein product [Vitis vinifera] (GB:CAO68453.1); similar to u…
259579_at	AT1G28010	57.5888	15.5546	-3.70235	0.131139	PGP14 (P-GLYCOPROTEIN 14); ATPase, coupled to transmembrane movement of substances
259616_at	AT1G47960	55.6442	27.779	-2.0031	0.127492	C/VIF1 (CELL WALL / VACUOLAR INHIBITOR OF FRUCTOSIDASE 1); pectinesterase inhibitor
259633_at	AT1G56500	429.607	105.132	-4.08637	0.0449784	haloacid dehalogenase-like hydrolase family protein
259640_at	AT1G52400	567.32	200.371	-2.83135	0.1231	BGL1 (BETA-GLUCOSIDASE HOMOLOG 1); hydrolase, hydrolyzing O-glycosyl compounds
259644_at	AT1G68910	43.2384	16.2401	-2.66244	0.0243101	similar to unknown protein [Arabidopsis thaliana] (TAIR:AT5G11390.1); similar to unnamed protein product [Vitis vinifera] (GB:CAO15349.1)
259658_at	AT1G55370	114.209	48.1115	-2.37384	0.0726352	carbohydrate binding / catalytic
259664_at	AT1G55330	2752.58	1208.19	-2.27827	0.0421377	AGP21 (ARABINOGALACTAN PROTEIN 21)
259673_at	AT1G77800	109.542	41.1772	-2.66027	0.0367029	PHD finger family protein
259685_at	AT1G63090	239.05	54.7345	-4.36744	0.028139	ATPP2-A11 (Phloem protein 2-A11); carbohydrate binding
259689_x_at	AT1G63130	145.495	59.5313	-2.44401	0.0439751	pentatricopeptide (PPR) repeat-containing protein
259692_at	AT1G63080	35.6752	11.1781	-3.19154	0.0100722	pentatricopeptide (PPR) repeat-containing protein
259727_at	AT1G60950	4696.14	2182.96	-2.15127	0.0151759	FED A (FERREDOXIN 2); 2 iron, 2 sulfur cluster binding / electron carrier/ iron-sulfur cluster binding
259737_at	AT1G64400	162.387	32.7634	-4.95636	0.142295	long-chain-fatty-acid--CoA ligase, putative / long-chain acyl-CoA synthetase, putative
259773_at	AT1G29500	114.381	16.8513	-6.78763	0.115973	auxin-responsive protein, putative
259774_at	AT1G29520	42.6001	20.3096	-2.09754	0.0180062	AWPM-19-like membrane family protein
259775_at	AT1G29530	243.771	85.7323	-2.8434	0.0536796	similar to unknown protein [Arabidopsis thaliana] (TAIR:AT2G34310.1); similar to unknown protein [Arabidopsis thaliana] (TAIR:AT2G34310.2); similar to unknown protein [Arabidopsis thaliana] (TAIR:AT2G34310.3)
259783_at	AT1G29510	240.232	31.5955	-7.60336	0.105993	SAUR68 (SMALL AUXIN UPREGULATED 68)
259786_at	AT1G29660	975.083	226.821	-4.2989	0.00350607	GDSL-motif lipase/hydrolase family protein
259790_s_at	AT1G29430;AT5G27780	293.661	35.8481	-8.19182	0.118607	[AT1G29430, auxin-responsive family protein];[AT5G27780, auxin-responsive family protein]
259791_at	AT1G29700	338.832	81.1103	-4.17742	0.0374305	similar to unnamed protein product [Vitis vinifera] (GB:CAO42101.1); contains domain SSF56281 (SSF56281)
259813_at	AT1G49860	31.7064	14.5278	-2.18246	0.786728	ATGSTF14 (Arabidopsis thaliana Glutathione S-transferase (class phi) 14); glutathione transferase
259825_at	AT1G66260	397.619	115.791	-3.43393	0.00107485	RNA and export factor-binding protein, putative
259840_at	AT1G52230	4865.19	2211.6	-2.19985	0.00267338	PSAH-2/PSAH2/PSI-H (PHOTOSYSTEM I SUBUNIT H-2)
259842_at	AT1G73602;AT1G73600	777.85	357.403	-2.17639	0.00914047	[AT1G73602, CPuORF32 (Conserved peptide upstream open reading frame 32)];[AT1G73600, phosphoethanolamine N-methyltransferase]
259848_at	AT1G72180	355.168	154.127	-2.30438	0.00519318	leucine-rich repeat transmembrane protein kinase, putative
259853_at	AT1G72300	64.7304	31.748	-2.03888	0.0448813	leucine-rich repeat transmembrane protein kinase, putative
259856_at	AT1G68440	666.131	163.32	-4.07869	0.0790402	similar to unknown protein [Arabidopsis thaliana] (TAIR:AT1G25400.1); similar to unnamed protein product [Vitis vinifera] (GB:CAO42150.1)
259858_at	AT1G68400	87.494	31.2589	-2.79901	0.00163495	leucine-rich repeat transmembrane protein kinase, putative
259863_at	AT1G72630	71.6046	32.6832	-2.19087	0.000935213	ELF4-L2 (ELF4-LIKE 2)
259873_s_at	AT1G76720;AT1G76825	17.6919	7.55778	-2.34089	0.11859	[AT1G76720, translation initiation factor];[AT1G76825, translation initiation factor]
259922_at	AT1G72770	262.465	112.645	-2.33001	0.07457	HAB1 (HOMOLOGY TO ABI1); protein serine/threonine phosphatase
259927_at	AT1G75100	364.921	102.008	-3.57737	0.0272837	JAC1 (J-DOMAIN PROTEIN REQUIRED FOR CHLOROPLAST ACCUMULATION RESPONSE 1); heat shock protein binding
259934_at	AT1G71340	81.5777	21.1966	-3.84863	0.00139118	glycerophosphoryl diester phosphodiesterase family protein
259943_at	AT1G71480	168.535	64.738	-2.60334	0.0227726	nuclear transport factor 2 (NTF2) family protein
259970_at	AT1G76570	165.888	32.1701	-5.1566	0.0340517	chlorophyll A-B binding family protein
259973_at	AT1G76630	47.3088	13.9952	-3.38035	0.212907	tetratricopeptide repeat (TPR)-containing protein
259976_at	AT1G76560	46.4808	22.0083	-2.11197	0.10983	CP12-3
259981_at	AT1G76450	593.894	193.173	-3.07442	0.0292843	oxygen-evolving complex-related
260007_at	AT1G67870	412.552	111.825	-3.68928	0.0151346	glycine-rich protein
260010_at	AT1G68020	112.035	32.8107	-3.41459	0.00142619	ATTPS6 (Arabidopsis thaliana trehalose phosphatase/synthase 6); transferase, transferring glycosyl groups / trehalose-phosphatase
260012_at	AT1G67865	791.197	12.9928	-60.8951	0.0172512	unknown protein
260014_at	AT1G68010	3953.32	1203.38	-3.28517	0.0174538	HPR (HYDROXYPYRUVATE REDUCTASE); glycerate dehydrogenase/ poly(U) binding
260022_at	AT1G30020	12.7749	5.99691	-2.13025	0.460515	similar to unknown protein [Arabidopsis thaliana] (TAIR:AT5G46230.1); similar to unnamed protein product [Vitis vinifera] (GB:CAO14438.1); contains InterPro domain Protein of unknown function DUF538 (InterPro:IPR007493)
260031_at	AT1G68790	94.9352	26.7584	-3.54787	0.0209064	LINC3 (LITTLE NUCLEI3)
260036_at	AT1G68830	501.438	173.37	-2.8923	0.0165494	STN7 (STT7 HOMOLOG STN7); kinase/ protein kinase
260037_at	AT1G68840	926.169	282.644	-3.2768	0.00133071	RAV2 (REGULATOR OF THE ATPASE OF THE VACUOLAR MEMBRANE); DNA binding / transcription factor
260041_at	AT1G68780	75.3499	32.7552	-2.3004	0.139332	leucine-rich repeat family protein
260060_at	AT1G73680	88.3063	42.2505	-2.09006	0.0335922	pathogen-responsive alpha-dioxygenase, putative
260076_at	AT1G73630	66.7474	20.0747	-3.32495	0.00964781	calcium-binding protein, putative
260079_s_at	AT1G35460;AT5G33210	251.271	71.2697	-3.52564	0.0226352	[AT1G35460, basic helix-loop-helix (bHLH) family protein];[AT5G33210, SRS8 (SHI-RELATED SEQUENCE 8)]
260089_at	AT1G73170	276.189	97.5902	-2.83009	0.0169283	ATP binding / ATP-dependent peptidase/ nucleoside-triphosphatase/ nucleotide binding / serine-type endopeptidase
260112_at	AT1G63310	44.3738	18.9208	-2.34525	0.0514799	similar to oxidoreductase, acting on NADH or NADPH [Arabidopsis thaliana] (TAIR:AT1G75260.1); similar to unnamed protein product [Vitis vinifera] (GB:CAO62854.1)
260135_at	AT1G66400	34.63	13.3434	-2.5953	0.07516	calmodulin-related protein, putative
260137_at	AT1G66330	678.162	136.21	-4.97881	0.00929307	senescence-associated family protein
260155_at	AT1G52870	1041.45	203.052	-5.12898	0.0429315	peroxisomal membrane protein-related
260221_at	AT1G74670	601.343	135.447	-4.4397	0.148004	gibberellin-responsive protein, putative
260266_at	AT1G68520	776.584	228.588	-3.39731	0.0414814	zinc finger (B-box type) family protein
260284_at	AT1G80380	1021.28	469.939	-2.17321	0.067519	phosphoribulokinase/uridine kinase-related
260287_at	AT1G80440	932.329	71.4426	-13.05	< 0.0001	kelch repeat-containing F-box family protein
260304_at	AT1G70480	145.576	65.3074	-2.22908	0.0119247	similar to unknown protein [Arabidopsis thaliana] (TAIR:AT1G23560.1); similar to unnamed protein product [Vitis vinifera] (GB:CAO66084.1); contains InterPro domain Protein of unknown function DUF220 (InterPro:IPR003863)
260307_at	AT1G70620	138.086	50.1265	-2.75475	0.0346963	cyclin-related
260308_at	AT1G70610	193.48	66.5375	-2.90783	0.0142976	ATTAP1 (Arabidopsis thaliana transporter associated with antigen processing protein 1); ATPase, coupled to transmembrane movement of substances
260309_at	AT1G70580	266.924	124.931	-2.13658	0.0632782	AOAT2 (GLUTAMATE:GLYOXYLATE AMINOTRANSFERASE 2); alanine transaminase
260368_at	AT1G69700	157.369	72.3382	-2.17546	0.0693842	ATHVA22C (Arabidopsis thaliana HVA22 homologue C)
260380_at	AT1G73870	223.749	19.7796	-11.3121	0.015342	zinc finger (B-box type) family protein
260388_at	AT1G74070	172.283	45.9734	-3.74744	0.0211179	peptidyl-prolyl cis-trans isomerase cyclophilin-type family protein
260393_at	AT1G73920	372.438	181.578	-2.05112	0.0832026	lipase family protein
260401_at	AT1G69840	278.854	124.766	-2.23502	0.032837	band 7 family protein
260427_at	AT1G72430	814.053	263.231	-3.09254	0.0214655	auxin-responsive protein-related
260429_at	AT1G72450	230.964	99.515	-2.3209	0.025883	JAZ6/TIFY11B (JASMONATE-ZIM-DOMAIN PROTEIN 6)
260431_at	AT1G68190	101.908	33.4379	-3.04768	0.0200212	zinc finger (B-box type) family protein
260453_s_at	AT1G72510;AT2G09970	310.782	91.8794	-3.3825	0.069345	[AT1G72510, similar to unknown protein [Arabidopsis thaliana] (TAIR:AT2G09970.1); similar to hypothetical protein [Vitis vinifera] (GB:CAN73516.1); contains InterPro domain Protein of unknown function DUF1677, plant (InterPro:IPR012876)];[AT2G09970, similar to unknown protein [Arabidopsis thaliana] (TAIR:AT1G72510.1); similar to unknown protein [Arabidopsis thaliana] (TAIR:AT1G72510.2); similar t…
260465_at	AT1G10910	172.267	70.8603	-2.43107	0.0706713	similar to PTAC2 (PLASTID TRANSCRIPTIONALLY ACTIVE2) [Arabidopsis thaliana] (TAIR:AT1G74850.1); similar to hypothetical protein OsI_002384 [Oryza sativa (indica cultivar-group)] (GB:EAY74537.1); similar to putative PPR protein [Oryza sativa (japonica cultivar-group)] (GB:BAD87953.1); similar to unnamed protein product [Vitis vinifera] (GB:CAO24702.1); contains InterPro domain Pentatricopeptide re…
260466_at	AT1G10900	134.02	60.1264	-2.22898	0.0100973	phosphatidylinositol-4-phosphate 5-kinase family protein
260474_at	AT1G11090	67.6451	31.5222	-2.14595	0.00683527	hydrolase, alpha/beta fold family protein
260523_at	AT2G41720	168.432	80.2018	-2.10011	0.0744116	EMB2654 (EMBRYO DEFECTIVE 2654)
260531_at	AT2G47240	83.6264	37.9013	-2.20642	0.00496507	long-chain-fatty-acid--CoA ligase family protein / long-chain acyl-CoA synthetase family protein
260542_at	AT2G43560	831.416	364.994	-2.27789	0.0618482	immunophilin / FKBP-type peptidyl-prolyl cis-trans isomerase family protein
260546_at	AT2G43520	117.214	18.4685	-6.34672	0.0679673	ATTI2 (ARABIDOPSIS THALIANA TRYPSIN INHIBITOR PROTEIN 2); trypsin inhibitor
260551_at	AT2G43510	145.923	30.9573	-4.71369	0.241537	ATTI1 (ARABIDOPSIS THALIANA TRYPSIN INHIBITOR PROTEIN 1)
260568_at	AT2G43570	98.5332	34.8897	-2.82413	0.588459	chitinase, putative
260598_at	AT1G55930	70.928	15.1453	-4.68316	0.00526506	CBS domain-containing protein / transporter associated domain-containing protein
260603_at	AT1G55960	1372.47	83.6828	-16.4009	0.0257485	similar to unknown protein [Arabidopsis thaliana] (TAIR:AT3G13062.2); similar to unknown protein [Arabidopsis thaliana] (TAIR:AT3G13062.1); similar to unnamed protein product [Vitis vinifera] (GB:CAO41766.1); contains InterPro domain Lipid-binding START (InterPro:IPR002913)
260653_at	AT1G32440	294.244	136.829	-2.15045	0.0442482	PKP3 (PLASTIDIAL PYRUVATE KINASE 3); pyruvate kinase
260660_at	AT1G19485	89.6112	23.2756	-3.85	0.00973797	AT hook motif-containing protein
260676_at	AT1G19450	757.158	368.463	-2.05491	0.0287087	integral membrane protein, putative / sugar transporter family protein
260696_at	AT1G32520	184.515	73.1775	-2.52147	0.0503153	similar to unnamed protein product [Vitis vinifera] (GB:CAO63428.1)
260712_at	AT1G17550	71.4492	28.7062	-2.48898	0.00614752	HAB2 (Homology to ABI2); protein serine/threonine phosphatase
260717_at	AT1G48120	49.1093	12.828	-3.8283	0.0201884	calcineurin-like phosphoesterase family protein
260769_at	AT1G49010	307.232	102.772	-2.98946	0.0401705	myb family transcription factor
260770_at	AT1G49200	122.089	50.1674	-2.43364	0.0237664	zinc finger (C3HC4-type RING finger) family protein
260774_at	AT1G78290	221.554	38.506	-5.75376	0.0033235	serine/threonine protein kinase, putative
260790_at	AT1G06240	98.4416	46.1707	-2.13212	0.0103808	oxidoreductase/ transition metal ion binding
260831_at	AT1G06830	148.548	20.0894	-7.39433	0.154094	glutaredoxin family protein
260834_at	AT1G06730	56.5668	27.4037	-2.0642	0.0384899	pfkB-type carbohydrate kinase family protein
260837_at	AT1G43670	1022.62	358.665	-2.85117	0.0346499	fructose-1,6-bisphosphatase, putative / D-fructose-1,6-bisphosphate 1-phosphohydrolase, putative / FBPase, putative
260855_at	AT1G21920	450.848	223.258	-2.0194	0.049067	MORN (Membrane Occupation and Recognition Nexus) repeat-containing protein /phosphatidylinositol-4-phosphate 5-kinase-related
260856_at	AT1G21910	352.466	107.497	-3.27884	0.132183	AP2 domain-containing transcription factor family protein
260867_at	AT1G43790	226.046	110.518	-2.04533	0.0306378	similar to hydroxyproline-rich glycoprotein family protein [Arabidopsis thaliana] (TAIR:AT5G48920.1); similar to hypothetical protein [Vitis vinifera] (GB:CAN71192.1)
260875_at	AT1G21410	194.969	34.3219	-5.6806	0.00523743	SKP2A; protein binding
260877_at	AT1G21500	756.017	273.53	-2.76393	0.0572058	similar to hypothetical protein OsI_030994 [Oryza sativa (indica cultivar-group)] (GB:EAZ09762.1); similar to Os09g0517000 [Oryza sativa (japonica cultivar-group)] (GB:NP_001063677.1); similar to unknown protein [Oryza sativa (japonica cultivar-group)] (GB:BAD33829.1)
260900_s_at	AT1G21400;AT5G34780	151.43	15.9253	-9.50875	0.0322096	[AT1G21400, 2-oxoisovalerate dehydrogenase, putative / 3-methyl-2-oxobutanoate dehydrogenase, putative / branched-chain alpha-keto acid dehydrogenase E1 alpha subunit, putative];[AT5G34780, dehydrogenase E1 component family protein]
260914_at	AT1G02640	153.155	51.7735	-2.95818	0.169415	BXL2 (BETA-XYLOSIDASE 2); hydrolase, hydrolyzing O-glycosyl compounds
260915_at	AT1G02660	97.5893	28.2626	-3.45294	0.171041	lipase class 3 family protein
260922_at	AT1G21560	83.9027	30.377	-2.76205	0.0255559	similar to unknown protein [Arabidopsis thaliana] (TAIR:AT4G01170.1); similar to hypothetical protein OsI_014365 [Oryza sativa (indica cultivar-group)] (GB:EAY93132.1); similar to Os04g0221000 [Oryza sativa (japonica cultivar-group)] (GB:NP_001052267.1)
260968_at	AT1G12250	474.243	118.118	-4.01498	0.0195204	thylakoid lumenal protein-related
260969_at	AT1G12240	757.735	163.005	-4.64853	0.0378245	ATBETAFRUCT4/VAC-INV (VACUOLAR INVERTASE); beta-fructofuranosidase/ hydrolase, hydrolyzing O-glycosyl compounds
260975_at	AT1G53430	110.058	55.2464	-1.99214	0.036112	leucine-rich repeat family protein / protein kinase family protein
260983_at	AT1G53560	348.497	135.58	-2.57042	0.0478615	similar to unknown protein [Arabidopsis thaliana] (TAIR:AT1G17080.1); similar to unknown [Populus trichocarpa] (GB:ABK95219.1); contains domain PTHR10052 (PTHR10052); contains domain PTHR10052:SF2 (PTHR10052:SF2)
260995_at	AT1G12120	153.688	45.7367	-3.36027	0.0297314	similar to unknown protein [Arabidopsis thaliana] (TAIR:AT1G62530.2); similar to unknown protein [Arabidopsis thaliana] (TAIR:AT1G62530.1); similar to unnamed protein product [Vitis vinifera] (GB:CAO70341.1); contains InterPro domain Protein of unknown function DUF863, plant (InterPro:IPR008581)
261016_at	AT1G26560	391.456	96.1289	-4.0722	0.0637792	glycosyl hydrolase family 1 protein
261031_at	AT1G17360	295.644	106.791	-2.76844	0.0120929	COP1-interacting protein-related
261044_at	AT1G01290	71.0267	31.2677	-2.27157	0.043484	CNX3 (COFACTOR OF NITRATE REDUCTASE AND XANTHINE DEHYDROGENASE 3); catalytic
261049_at	AT1G01430	380.611	156.604	-2.4304	0.0360982	similar to unknown protein [Arabidopsis thaliana] (TAIR:AT4G01080.1); similar to unknown protein Cr17 [Brassica napus] (GB:AAX51387.1); contains InterPro domain Protein of unknown function DUF231, plant (InterPro:IPR004253)
261054_at	AT1G01320	187.652	56.3688	-3.32899	0.0224159	tetratricopeptide repeat (TPR)-containing protein
261084_at	AT1G07440	266.691	132.093	-2.01896	0.0632892	tropinone reductase, putative / tropine dehydrogenase, putative
261108_at	AT1G62960	391.049	139.677	-2.79967	0.012727	ACS10 (ACC SYNTHASE 10); 1-aminocyclopropane-1-carboxylate synthase
261118_at	AT1G75460	544.389	199.158	-2.73345	0.0361829	ATP-dependent protease La (LON) domain-containing protein
261120_at	AT1G75410	205.701	100.553	-2.0457	0.0246009	BLH3; DNA binding / transcription factor
261133_at	AT1G19715	221.043	26.1089	-8.46617	0.0264524	jacalin lectin family protein
261135_at	AT1G19610	131.127	20.3567	-6.44144	0.131379	LCR78/PDF1.4 (Low-molecular-weight cysteine-rich 78)
261139_at	AT1G19700	115.822	49.7912	-2.32616	0.0501187	BEL10/BLH10A (BEL1-LIKE HOMEODOMAIN 10); DNA binding / transcription factor
261144_s_at	AT1G19660;AT1G75380	1491.7	417.519	-3.57277	0.0364075	[AT1G19660, wound-responsive family protein];[AT1G75380, wound-responsive protein-related]
261151_at	AT1G19650	63.5791	25.33	-2.51004	0.0243634	SEC14 cytosolic factor, putative / phosphoglyceride transfer protein, putative
261159_s_at	AT1G34460;AT5G06150	26.7342	10.1336	-2.63818	0.199858	[AT1G34460, CYCB1;4 (CYCLIN 3); cyclin-dependent protein kinase regulator];[AT5G06150, CYC1BAT (CYCLIN B 1;2); cyclin-dependent protein kinase regulator]
261166_s_at	AT3G15750;AT1G34570	47.5064	22.6914	-2.09358	0.0789681	[AT3G15750, similar to unknown protein [Arabidopsis thaliana] (TAIR:AT1G34570.1); similar to hypothetical protein [Lotus japonicus] (GB:CAE45590.1); contains domain YJ37_YEAST_P47118; (PD086192)];[AT1G34570, similar to unknown protein [Arabidopsis thaliana] (TAIR:AT3G15750.1); similar to hypothetical protein [Lotus japonicus] (GB:CAE45590.1); contains domain YJ37_YEAST_P47118; (PD086192)]
261177_at	AT1G04770	297.942	97.7967	-3.04654	0.0917287	male sterility MS5 family protein
261191_at	AT1G32900	739.596	103.935	-7.11594	0.0214613	starch synthase, putative
261193_at	AT1G32920	515.658	176.71	-2.9181	0.0090652	similar to unknown protein [Arabidopsis thaliana] (TAIR:AT1G32928.1)
261195_at	AT1G12820	228.149	94.8462	-2.40546	0.0324038	AFB3 (AUXIN SIGNALING F-BOX 3); auxin binding / ubiquitin-protein ligase
261196_at	AT1G12860	182.993	82.0175	-2.23114	0.0677501	basic helix-loop-helix (bHLH) family protein / F-box family protein
261211_at	AT1G12780	344.321	107.28	-3.20955	0.0547389	UGE1 (UDP-D-GLUCOSE/UDP-D-GALACTOSE 4-EPIMERASE 1); UDP-glucose 4-epimerase/ protein dimerization
261212_at	AT1G12880	61.2297	14.0569	-4.35584	0.039845	ATNUDT12 (Arabidopsis thaliana Nudix hydrolase homolog 12); hydrolase
261261_at	AT1G26730	25.4679	10.9944	-2.31644	0.00212753	EXS family protein / ERD1/XPR1/SYG1 family protein
261265_at	AT1G26800	78.4562	30.0738	-2.60879	0.0727952	zinc finger (C3HC4-type RING finger) family protein
261286_at	AT1G35780	135.983	63.4126	-2.14441	0.230175	similar to unknown protein [Arabidopsis thaliana] (TAIR:AT1G78150.2); similar to unknown protein [Arabidopsis thaliana] (TAIR:AT1G78150.1); similar to unknown [Populus trichocarpa] (GB:ABK92695.1)
261317_at	AT1G53030	41.5112	19.9723	-2.07843	0.00849851	cytochrome c oxidase copper chaperone family protein
261326_s_at	AT1G44180;AT1G44820	152.383	73.5294	-2.07241	0.0325377	[AT1G44180, aminoacylase, putative / N-acyl-L-amino-acid amidohydrolase, putative];[AT1G44820, aminoacylase, putative / N-acyl-L-amino-acid amidohydrolase, putative]
261333_at	AT1G44910	34.7053	13.3858	-2.5927	0.0500591	protein binding
261337_at	AT1G44810	79.3593	35.8054	-2.21641	0.00416198	transcription regulator
261353_at	AT1G79600	603.16	137.794	-4.37725	0.0215078	ABC1 family protein
261375_at	AT1G53160	49.5208	23.1186	-2.14203	0.10308	SPL4 (SQUAMOSA PROMOTER BINDING PROTEIN-LIKE 4); DNA binding / transcription factor
261376_at	AT1G18660	231.79	64.6595	-3.58478	0.0109562	zinc finger (C3HC4-type RING finger) family protein
261388_at	AT1G05385	178.918	67.8104	-2.6385	0.0470546	photosystem II 11 kDa protein-related
261408_s_at	AT1G07660;AT1G07820	253.224	126.645	-1.99948	0.0171669	[AT1G07660, histone H4];[AT1G07820, histone H4]
261417_at	AT1G07700	507.77	240.592	-2.1105	0.00557871	thioredoxin family protein
261422_at	AT1G18730	933.464	293.716	-3.17812	0.0417012	similar to unknown [Populus trichocarpa] (GB:ABK95263.1)
261438_at	AT1G07590;AT1G07600	5646.6	2150.75	-2.62541	0.00584168	[AT1G07590, pentatricopeptide (PPR) repeat-containing protein];[AT1G07600, MT1A (METALLOTHIONEIN 1A)]
261450_s_at	AT1G21110;AT1G21120	46.1067	22.4207	-2.05643	0.8986	[AT1G21110, O-methyltransferase, putative];[AT1G21120, O-methyltransferase, putative]
261453_at	AT1G21130	200.502	45.4695	-4.40959	0.10956	O-methyltransferase, putative
261457_at	AT1G21065	803.17	388.581	-2.06693	0.0195688	similar to unnamed protein product [Vitis vinifera] (GB:CAO66320.1); contains InterPro domain Protein of unknown function UPF0047 (InterPro:IPR001602)
261459_at	AT1G21100	65.33	18.45	-3.54093	0.584025	O-methyltransferase, putative
261480_at	AT1G14280	299.039	130.205	-2.29668	0.0148992	PKS2 (PHYTOCHROME KINASE SUBSTRATE 2)
261488_at	AT1G14345	697.982	340.717	-2.04857	0.0220221	oxidoreductase
261507_at	AT1G71720	268.688	66.2628	-4.05489	0.0139149	S1 RNA-binding domain-containing protein
261519_at	AT1G71810	191.019	63.2266	-3.02118	0.0480089	ABC1 family protein
261536_at	AT1G01790	483.576	226.1	-2.13877	0.070809	KEA1 (K EFFLUX ANTIPORTER 1); potassium:hydrogen antiporter
261560_at	AT1G01710	99.6786	48.5638	-2.05253	0.00989072	acyl-CoA thioesterase family protein
261564_at	AT1G01720	173.816	85.0958	-2.04259	0.193932	ATAF1 (Arabidopsis NAC domain containing protein 2); transcription factor
261569_at	AT1G01060	923.172	461.122	-2.00201	0.152657	LHY (LATE ELONGATED HYPOCOTYL); DNA binding / transcription factor
261581_at	AT1G01140	297.698	129.666	-2.29587	0.00677547	CIPK9 (CBL-INTERACTING PROTEIN KINASE 9); kinase
261609_at	AT1G49740	54.9566	15.9238	-3.45122	0.0575361	phospholipase C
261611_at	AT1G49730	63.2271	29.7741	-2.12356	0.0567965	protein kinase family protein
261625_at	AT1G01930	64.0579	27.9874	-2.28881	0.0592485	zinc finger protein-related
261644_s_at	AT1G19750;AT1G27840	93.7498	45.9575	-2.03992	0.0802661	[AT1G19750, transducin family protein / WD-40 repeat family protein];[AT1G27840, ATCSA-1; nucleotide binding]
261648_at	AT1G27730	196.58	78.6589	-2.49915	0.0771665	STZ (SALT TOLERANCE ZINC FINGER); nucleic acid binding / transcription factor/ zinc ion binding
261663_at	AT1G18330	221.44	65.5187	-3.37979	0.0302892	EPR1 (EARLY-PHYTOCHROME-RESPONSIVE1); DNA binding / transcription factor
261667_at	AT1G18460	396.431	107.703	-3.68078	0.0302593	lipase family protein
261698_at	AT1G32630	27.3771	9.58603	-2.85594	0.00232868	unknown protein
261708_at	AT1G32740	21.5622	7.54588	-2.85747	0.0598269	protein binding / zinc ion binding
261713_at	AT1G32640	75.0722	31.6427	-2.37249	0.0228556	ATMYC2 (JASMONATE INSENSITIVE 1); DNA binding / transcription factor
261743_s_at	AT2G27210;AT1G08420	61.8046	31.0634	-1.98963	0.0248824	[AT2G27210, kelch repeat-containing serine/threonine phosphoesterase family protein];[AT1G08420, kelch repeat-containing protein / serine/threonine phosphoesterase family protein]
261746_at	AT1G08380	4421.35	2037.76	-2.16971	0.0130488	PSAO (photosystem I subunit O)
261751_at	AT1G76080	2616.09	1267.8	-2.06349	0.0180136	ATCDSP32/CDSP32 (CHLOROPLASTIC DROUGHT-INDUCED STRESS PROTEIN OF 32 KD); thiol-disulfide exchange intermediate
261754_at	AT1G76130	132.887	33.0436	-4.02157	0.0113503	AMY2/ATAMY2 (ALPHA-AMYLASE-LIKE 2); alpha-amylase
261767_s_at	AT1G15500;AT1G80300	362.278	172.44	-2.10089	0.0759871	[AT1G15500, ATNTT2; ATP:ADP antiporter];[AT1G80300, ATNTT1; ATP:ADP antiporter]
261769_at	AT1G76100	1648.08	672.84	-2.44944	0.0327973	plastocyanin
261788_at	AT1G15980	1552.83	571.099	-2.71901	0.0224541	similar to unnamed protein product [Vitis vinifera] (GB:CAO49411.1); contains domain G3DSA:3.40.50.2000 (G3DSA:3.40.50.2000); contains domain SSF53756 (SSF53756)
261796_at	AT1G30440	134.74	63.5268	-2.12099	0.00172168	phototropic-responsive NPH3 family protein
261801_at	AT1G30520	255.06	61.134	-4.17215	0.0289901	AAE14 (ACYL-ACTIVATING ENZYME 14); AMP binding
261804_at	AT1G30530	185.239	43.5027	-4.25811	0.0112375	UDP-glucoronosyl/UDP-glucosyl transferase family protein
261819_at	AT1G11410	84.0621	23.2188	-3.62043	0.00783809	S-locus protein kinase, putative
261821_at	AT1G11530	346.011	169.591	-2.04026	0.0692918	ATCXXS1 (C-TERMINAL CYSTEINE RESIDUE IS CHANGED TO A SERINE 1); thiol-disulfide exchange intermediate
261828_at	AT1G11360	173.688	80.2497	-2.16435	0.0538026	universal stress protein (USP) family protein
261832_at	AT1G10650	191.561	72.385	-2.64642	0.018629	protein binding / zinc ion binding
261844_at	AT1G15940	36.767	10.2909	-3.57276	0.0254086	binding
261860_at	AT1G50600	124.459	43.3072	-2.87386	0.00138696	SCL5; transcription factor
261861_at	AT1G50450	252.675	125.852	-2.00772	0.0438083	binding / catalytic
261872_s_at	AT4G21660;AT1G11520	127.993	38.8099	-3.29795	0.00435238	[AT4G21660, proline-rich spliceosome-associated (PSP) family protein];[AT1G11520, pliceosome associated protein-related]
261873_at	AT1G11350	62.6504	20.9899	-2.98479	0.0639354	S-locus lectin protein kinase family protein
261887_at	AT1G80780	538.12	253.498	-2.12278	0.00239481	CCR4-NOT transcription complex protein, putative
261901_at	AT1G80920	1194.78	247.323	-4.83087	0.0046756	J8; heat shock protein binding / unfolded protein binding
261905_at	AT1G65070	66.3657	32.4925	-2.04249	0.0380882	DNA mismatch repair MutS family protein
261913_at	AT1G65860	84.3938	38.1089	-2.21454	0.0185274	flavin-containing monooxygenase family protein / FMO family protein
261914_at	AT1G65870	98.5097	43.4481	-2.2673	0.0118401	disease resistance-responsive family protein
261931_at	AT1G22430	242.966	69.006	-3.52094	0.0069584	alcohol dehydrogenase, putative
261942_at	AT1G22590	133.336	54.4083	-2.45066	0.0216638	AGL87; transcription factor
261948_at	AT1G64680	622.934	263.633	-2.36288	0.0105505	similar to unknown protein [Arabidopsis thaliana] (TAIR:AT1G03055.1); similar to unnamed protein product [Vitis vinifera] (GB:CAO62908.1)
261958_at	AT1G64500	342.804	74.9864	-4.57155	0.00129865	glutaredoxin family protein
261981_at	AT1G33811	437.333	33.6355	-13.0021	0.00401315	GDSL-motif lipase/hydrolase family protein
262010_at	AT1G35612	49.4381	20.2275	-2.4441	0.00152921	transposable element gene
262017_at	AT1G35550	170.337	66.0765	-2.57787	0.0148872	elongation factor Tu C-terminal domain-containing protein
262044_s_at	AT1G80210;AT3G06820	75.5215	33.1327	-2.27937	0.00371431	[AT1G80210, similar to mov34 family protein [Arabidopsis thaliana] (TAIR:AT3G06820.2); similar to Os05g0542600 [Oryza sativa (japonica cultivar-group)] (GB:NP_001056196.1); similar to unnamed protein product [Vitis vinifera] (GB:CAO46054.1); contains InterPro domain Mov34/MPN/PAD-1 (InterPro:IPR000555)];[AT3G06820, mov34 family protein]
262049_at	AT1G80180	383.414	138.696	-2.76442	0.0190086	similar to unknown protein [Arabidopsis thaliana] (TAIR:AT1G15400.2); similar to unknown protein [Arabidopsis thaliana] (TAIR:AT1G15400.3); similar to unknown protein [Arabidopsis thaliana] (TAIR:AT1G15400.1); similar to hypothetical protein MtrDRAFT_AC148340g12v2 [Medicago truncatula] (GB:ABD28396.1)
262120_at	AT1G02950	18.1813	7.9463	-2.28803	0.0718818	ATGSTF4 (GLUTATHIONE S-TRANSFERASE 31); glutathione transferase
262127_at	AT1G52550	41.273	15.2506	-2.70631	0.0212324	similar to unknown protein [Arabidopsis thaliana] (TAIR:AT3G15780.1)
262130_at	AT1G02890	178.133	81.4348	-2.18743	0.00758524	AAA-type ATPase family protein
262135_at	AT1G78080	243.833	104.415	-2.33522	0.065796	RAP2.4 (related to AP2 4); DNA binding / transcription factor
262151_at	AT1G52510	379.824	137.743	-2.75749	0.0211046	hydrolase, alpha/beta fold family protein
262162_at	AT1G78020	293.623	139.799	-2.10032	0.256239	senescence-associated protein-related
262164_at	AT1G78070	61.6072	25.6434	-2.40246	0.0662447	WD-40 repeat family protein
262194_at	AT1G77930	339.483	116.71	-2.90876	0.012358	DNAJ heat shock N-terminal domain-containing protein
262202_at	AT2G01110	468.56	225.656	-2.07644	0.0716588	APG2 (ALBINO AND PALE GREEN 2)
262245_at	AT1G48240	103.476	42.6035	-2.42882	0.027479	ATNPSN12 (novel plant SNARE 12); protein transporter
262259_s_at	AT1G53870;AT1G53890	105.581	9.14649	-11.5434	0.0400818	[AT1G53870, similar to unknown protein [Arabidopsis thaliana] (TAIR:AT1G53890.1); similar to hypothetical protein [Vitis vinifera] (GB:CAN62133.1); contains InterPro domain Protein of unknown function DUF567 (InterPro:IPR007612)];[AT1G53890, similar to unknown protein [Arabidopsis thaliana] (TAIR:AT1G53870.1); similar to hypothetical protein [Vitis vinifera] (GB:CAN62133.1); contains InterPro dom…
262264_at	AT1G42470	102.486	46.7558	-2.19195	0.0157338	patched family protein
262280_at	AT1G68580	303.757	96.6616	-3.14248	0.0215999	agenet domain-containing protein / bromo-adjacent homology (BAH) domain-containing protein
262281_at	AT1G68570	149.598	69.4814	-2.15306	0.0672231	proton-dependent oligopeptide transport (POT) family protein
262287_at	AT1G68660	828.825	256.176	-3.23538	0.0198823	similar to unknown [Populus trichocarpa] (GB:ABK92624.1); contains InterPro domain Ribosomal protein L7/L12, C-terminal/adaptor protein ClpS-like (InterPro:IPR014719); contains InterPro domain Adaptor protein ClpS, core (InterPro:IPR003769)
262304_at	AT1G70890	355.957	159.718	-2.22865	0.00790188	MLP43 (MLP-LIKE PROTEIN 43)
262306_s_at	AT5G56680;AT1G70980	147.277	68.6052	-2.14673	0.0446674	[AT5G56680, SYNC1 (EMBRYO DEFECTIVE 2755); ATP binding / aminoacyl-tRNA ligase/ asparagine-tRNA ligase/ aspartate-tRNA ligase/ nucleic acid binding / nucleotide binding];[AT1G70980, SYNC3; ATP binding / aminoacyl-tRNA ligase/ asparagine-tRNA ligase/ aspartate-tRNA ligase/ nucleic acid binding / nucleotide binding]
262309_at	AT1G70820	142.751	48.6002	-2.93725	0.040453	phosphoglucomutase, putative / glucose phosphomutase, putative
262346_at	AT1G63980	275.955	55.5121	-4.97108	0.0154268	D111/G-patch domain-containing protein
262355_at	AT1G72820	256.932	92.7195	-2.77107	0.022127	mitochondrial substrate carrier family protein
262366_at	AT1G72890	74.5847	36.1571	-2.0628	0.0211208	disease resistance protein (TIR-NBS class), putative
262376_at	AT1G72970	359.878	90.7564	-3.96532	0.0870872	HTH (HOTHEAD); aldehyde-lyase
262382_at	AT1G72920	55.9613	13.2479	-4.22415	0.0373135	disease resistance protein (TIR-NBS class), putative
262383_at	AT1G72940	135.622	43.9411	-3.08644	0.0067895	disease resistance protein (TIR-NBS class), putative
262397_at	AT1G49380	310.072	86.4019	-3.58871	0.0090238	cytochrome c biogenesis protein family
262399_at	AT1G49500	1638.39	456.119	-3.59201	0.0202332	similar to unknown protein [Arabidopsis thaliana] (TAIR:AT3G19030.1)
262400_at	AT1G49480	167.566	83.6833	-2.00238	0.0373854	RTV1 (RELATED TO VERNALIZATION1 1); DNA binding / transcription factor
262414_at	AT1G49430	110.346	50.4041	-2.18923	0.0481114	LACS2 (LONG-CHAIN ACYL-COA SYNTHETASE 2)
262421_at	AT1G50290	64.6211	20.9083	-3.09069	0.110237	unknown protein
262433_s_at	AT1G47500;AT1G47490	367.035	133.112	-2.75734	0.0124732	[AT1G47500, ATRBP47C' (RNA-BINDING PROTEIN 47C'); RNA binding];[AT1G47490, ATRBP47C; RNA binding]
262451_at	AT1G11130	74.8406	34.9262	-2.14282	0.0225906	SUB (STRUBBELIG); protein binding
262456_at	AT1G11260	609.484	116.28	-5.24152	0.0572675	STP1 (SUGAR TRANSPORTER 1); carbohydrate transmembrane transporter/ sugar:hydrogen ion symporter
262473_at	AT1G50250	1228.28	383.56	-3.20231	0.0192048	FTSH1 (FtsH protease 1); ATP-dependent peptidase/ ATPase/ metallopeptidase
262483_at	AT1G17220	1544.61	696.228	-2.21854	0.00418517	FUG1 (FU-GAERI1); translation initiation factor
262488_at	AT1G21830	177.313	61.6211	-2.87747	0.016589	similar to unnamed protein product [Vitis vinifera] (GB:CAO61865.1)
262500_at	AT1G21760	251.053	105.76	-2.3738	0.00706798	F-box family protein
262526_at	AT1G17050	427.304	154.955	-2.75759	0.0174751	SPS2 (SOLANESYL DIPHOSPHATE SYNTHASE 2); dimethylallyltranstransferase/ trans-octaprenyltranstransferase
262538_at	AT1G17140	75.1413	30.8655	-2.43447	0.046859	tropomyosin-related
262551_at	no_match	126.106	44.0692	-2.86154	0.00309591	no_match
262569_at	AT1G15180	167.499	38.427	-4.35888	0.00947014	MATE efflux family protein
262570_at	AT1G15200	110.99	34.4859	-3.2184	0.0466994	protein-protein interaction regulator family protein
262577_at	AT1G15290	409.31	147.547	-2.7741	0.0180527	binding
262598_at	AT1G15260	222.915	59.42	-3.75151	0.0124588	similar to unknown protein [Arabidopsis thaliana] (TAIR:AT3G16070.1)
262600_at	AT1G15340	224.921	65.9089	-3.4126	0.0467322	MBD10 (methyl-CpG-binding domain 10); DNA binding
262602_at	AT1G15270	314.89	138.364	-2.2758	0.019613	similar to unknown protein [Arabidopsis thaliana] (TAIR:AT3G16040.1); similar to hypothetical protein [Plantago major] (GB:CAH59409.1); contains InterPro domain Translation machinery associated TMA7 (InterPro:IPR015157)
262603_at	AT1G15380	82.9747	28.1214	-2.95059	0.186593	lactoylglutathione lyase family protein / glyoxalase I family protein
262612_at	AT1G14150	743.507	219.208	-3.39179	0.0725202	oxygen evolving enhancer 3 (PsbQ) family protein
262626_at	AT1G06430	563.592	166.065	-3.3938	0.0101742	FTSH8 (FtsH protease 8); ATP-dependent peptidase/ ATPase/ metallopeptidase/ zinc ion binding
262632_at	AT1G06680	4676.12	2341.61	-1.99697	0.0200573	PSBP-1 (OXYGEN-EVOLVING ENHANCER PROTEIN 2); poly(U) binding
262634_at	AT1G06690	277.435	102.022	-2.71936	0.0399265	aldo/keto reductase family protein
262635_at	AT1G06570	484.045	119.909	-4.03678	0.0890198	PDS1 (PHYTOENE DESATURATION 1)
262638_at	AT1G06650	323.773	130.515	-2.48072	0.00309482	2-oxoglutarate-dependent dioxygenase, putative
262645_at	AT1G62750	2769.04	971.213	-2.85112	0.0052378	ATSCO1/ATSCO1/CPEF-G/SCO1 (SNOWY COTYLEDON1); translation elongation factor/ translation factor, nucleic acid binding
262669_at	AT1G62850	126.183	35.6193	-3.54254	0.034178	translation release factor
262717_s_at	AT1G16410;AT1G16400	76.0311	21.0798	-3.60683	0.0129122	[AT1G16410, CYP79F1 (SUPERSHOOT 1)];[AT1G16400, CYP79F2 (cytochrome P450, family 79, subfamily F, polypeptide 2); oxygen binding]
262728_at	AT1G75820	166.01	82.2482	-2.0184	0.0072365	CLV1 (CLAVATA 1); ATP binding / kinase/ protein serine/threonine kinase
262748_at	AT1G28610	49.916	21.6759	-2.30284	0.0614736	GDSL-motif lipase, putative
262780_at	AT1G13090	151.039	34.1869	-4.41803	0.00637043	CYP71B28 (cytochrome P450, family 71, subfamily B, polypeptide 28); oxygen binding
262796_at	AT1G20850	332.511	109.035	-3.04958	0.00996496	XCP2 (XYLEM CYSTEINE PEPTIDASE 2); cysteine-type peptidase/ peptidase
262803_at	AT1G21000	366.738	130.024	-2.82053	0.0135301	zinc-binding family protein
262809_at	AT1G11720	174.324	68.0991	-2.55986	0.00218975	ATSS3 (STARCH SYNTHASE 3); starch synthase/ transferase, transferring glycosyl groups
262830_at	AT1G14700	189.455	89.793	-2.10991	0.217185	ATPAP3/PAP3 (purple acid phosphatase 3); acid phosphatase/ protein serine/threonine phosphatase
262869_s_at	AT1G64990;AT4G27630	83.6939	39.893	-2.09796	0.0273565	[AT1G64990, similar to unknown protein [Arabidopsis thaliana] (TAIR:AT4G27630.2); similar to unnamed protein product [Vitis vinifera] (GB:CAO62129.1); contains InterPro domain G-protein coupled receptor 89-related (InterPro:IPR015672)];[AT4G27630, similar to unknown protein [Arabidopsis thaliana] (TAIR:AT1G64990.1); similar to unknown protein [Arabidopsis thaliana] (TAIR:AT1G64990.2); similar to …
262878_at	AT1G64770	603.307	253.772	-2.37736	0.0493007	carbohydrate binding / catalytic
262879_at	AT1G64860	808.78	184.421	-4.38551	0.0248825	SIGA (SIGMA FACTOR A); DNA binding / DNA-directed RNA polymerase/ transcription factor
262882_at	AT1G64900	155.588	71.1393	-2.18709	0.00842487	CYP89A2 (CYTOCHROME P450 89A2); oxygen binding
262883_at	AT1G64780	497.984	113.856	-4.37381	0.0511236	ATAMT1;2 (AMMONIUM TRANSPORTER 1;2); ammonium transmembrane transporter
262884_at	AT1G64720	2882.8	720.122	-4.00321	0.00599286	CP5
262916_at	AT1G59700	241.876	103.235	-2.34297	0.0170586	ATGSTU16 (Arabidopsis thaliana Glutathione S-transferase (class tau) 16); glutathione transferase
262921_at	AT1G79430	65.2098	13.5699	-4.80549	0.00847558	APL (ALTERED PHLOEM DEVELOPMENT); transcription factor
262934_s_at	AT1G16270;AT1G79570	82.0137	25.321	-3.23896	0.00375759	[AT1G16270, protein kinase family protein];[AT1G79570, protein kinase family protein]
262945_at	AT1G79510	268.388	101.293	-2.64962	0.0565816	similar to unknown protein [Arabidopsis thaliana] (TAIR:AT1G16320.1); similar to unnamed protein product [Vitis vinifera] (GB:CAO64929.1); contains domain NTF2-like (SSF54427)
262947_at	AT1G75750	1750.88	772.152	-2.26753	0.244271	GASA1 (GAST1 PROTEIN HOMOLOG 1)
262958_at	AT1G54410	1615.06	696.473	-2.31891	0.0306166	dehydrin family protein
262986_at	AT1G23390	1661.94	216.649	-7.67114	0.00157068	kelch repeat-containing F-box family protein
262988_at	AT1G23310	3951.6	1939.44	-2.03749	0.0309545	GGT1 (ALANINE-2-OXOGLUTARATE AMINOTRANSFERASE 1)
263000_at	AT1G54350	339.203	109.631	-3.09404	0.0373918	ABC transporter family protein
263048_s_at	AT4G13500;AT2G05310	882.987	308.808	-2.85934	0.0416531	[AT4G13500, similar to unknown protein [Arabidopsis thaliana] (TAIR:AT2G05310.1); similar to unnamed protein product [Vitis vinifera] (GB:CAO41162.1)];[AT2G05310, similar to unknown protein [Arabidopsis thaliana] (TAIR:AT4G13500.1); similar to unnamed protein product [Vitis vinifera] (GB:CAO41162.1)]
263066_at	AT2G17540	42.5864	15.8707	-2.68333	0.00428496	similar to unknown protein [Arabidopsis thaliana] (TAIR:AT4G35510.1)
263067_at	AT2G17550	55.8313	25.8012	-2.16391	0.0282556	similar to unknown protein [Arabidopsis thaliana] (TAIR:AT5G02390.1); similar to unnamed protein product [Vitis vinifera] (GB:CAO14481.1)
263114_at	AT1G03130	2962.25	1049.41	-2.82277	0.00539605	PSAD-2 (photosystem I subunit D-2)
263115_at	AT1G03055	65.6789	27.1995	-2.41471	0.00557416	similar to unknown protein [Arabidopsis thaliana] (TAIR:AT1G64680.1); similar to hypothetical protein LOC_Os11g37650 [Oryza sativa (japonica cultivar-group)] (GB:ABA94460.1)
263118_at	AT1G03090	190.017	61.0565	-3.11215	0.207925	MCCA (3-methylcrotonyl-CoA carboxylase 1)
263122_at	AT1G78510	196.148	79.4033	-2.47028	0.0152587	SPS1 (SOLANESYL DIPHOSPHATE SYNTHASE 1); dimethylallyltranstransferase/ trans-octaprenyltranstransferase
263136_at	AT1G78580	107.218	30.9957	-3.45914	0.138215	ATTPS1 (TREHALOSE-6-PHOSPHATE SYNTHASE); transferase, transferring glycosyl groups
263142_at	AT1G65230	831.605	172.224	-4.82864	0.0333707	similar to hypothetical protein [Vitis vinifera] (GB:CAN76393.1)
263150_at	AT1G54050	110.073	30.0567	-3.66216	0.12991	17.4 kDa class III heat shock protein (HSP17.4-CIII)
263252_at	AT2G31380	497.767	146.884	-3.38883	0.00812796	STH (salt tolerance homologue); transcription factor/ zinc ion binding
263260_at	AT1G10570	66.357	31.6852	-2.09426	0.0128765	Ulp1 protease family protein
263265_at	AT2G38820	178.579	41.5404	-4.29893	0.000477046	similar to unknown protein [Arabidopsis thaliana] (TAIR:AT3G22970.1); similar to unnamed protein product [Vitis vinifera] (GB:CAO22614.1); contains InterPro domain Protein of unknown function DUF506, plant (InterPro:IPR006502)
263268_at	no_match	44.3933	19.5722	-2.26818	0.438076	no_match
263322_at	AT2G04270	79.3131	32.1801	-2.46466	0.00335431	glycoside hydrolase starch-binding domain-containing protein
263345_s_at	AT2G05070;AT2G05100	5506.25	1858.87	-2.96215	0.0106227	[AT2G05070, LHCB2.2 (Photosystem II light harvesting complex gene 2.2); chlorophyll binding];[AT2G05100, LHCB2.1 (Photosystem II light harvesting complex gene 2.1); chlorophyll binding]
263350_at	AT2G13360	3074.41	1342.71	-2.2897	0.0587498	AGT (ALANINE:GLYOXYLATE AMINOTRANSFERASE)
263374_at	AT2G20560	81.177	40.3765	-2.0105	0.0197028	DNAJ heat shock family protein
263410_at	AT2G04039	864.924	281.506	-3.07249	0.0267692	similar to unnamed protein product [Vitis vinifera] (GB:CAO41070.1)
263433_at	AT2G22240	209.894	33.0635	-6.34822	0.0544766	inositol-3-phosphate synthase isozyme 2 / myo-inositol-1-phosphate synthase 2 / MI-1-P synthase 2 / IPS 2
263443_at	AT2G28630	142.617	27.9231	-5.10749	0.253393	beta-ketoacyl-CoA synthase family protein
263452_at	AT2G22190	76.861	36.1512	-2.1261	0.0475969	trehalose-phosphatase
263471_at	AT2G31890	278.25	131.116	-2.12217	0.021203	similar to hypothetical protein [Vitis vinifera] (GB:CAN78554.1); similar to unnamed protein product [Vitis vinifera] (GB:CAO46382.1); contains InterPro domain RAP domain (InterPro:IPR013584)
263477_at	AT2G31790	610.413	133.28	-4.57994	0.0254146	UDP-glucoronosyl/UDP-glucosyl transferase family protein
263556_at	AT2G16365	113.864	40.9014	-2.78386	0.0132409	F-box family protein
263558_at	AT2G16380	65.7769	20.6008	-3.19293	0.0152644	SEC14 cytosolic factor family protein / phosphoglyceride transfer family protein
263565_at	AT2G15390	38.6523	12.5148	-3.08854	0.384997	FUT4 (fucosyltransferase 4); fucosyltransferase/ transferase, transferring glycosyl groups
263584_at	AT2G17040	69.0843	34.1166	-2.02495	0.421712	ANAC036 (Arabidopsis NAC domain containing protein 36); transcription factor
263598_at	AT2G01850	1060.69	356.124	-2.97843	0.00102966	EXGT-A3 (endo-xyloglucan transferase A3); hydrolase, acting on glycosyl bonds / xyloglucan:xyloglucosyl transferase
263621_at	AT2G04630	221.605	59.4391	-3.72827	0.0166339	DNA-directed RNA polymerase II, putative
263632_at	AT2G04795	382.532	42.4848	-9.00397	0.0189461	similar to unknown protein [Arabidopsis thaliana] (TAIR:AT5G35732.1); similar to unnamed protein product [Vitis vinifera] (GB:CAO24128.1)
263656_at	AT1G04240	121.992	33.515	-3.63994	0.0534458	SHY2 (SHORT HYPOCOTYL 2); transcription factor
263668_at	AT1G04350	508.855	121.02	-4.20471	0.0179445	2-oxoglutarate-dependent dioxygenase, putative
263676_at	AT1G09340	3689.24	1663.05	-2.21836	0.00831142	CRB; binding / catalytic/ coenzyme binding
263703_at	AT1G31170	407.327	78.5586	-5.18501	0.00118631	ATSRX/SRX (SULFIREDOXIN); DNA binding / oxidoreductase, acting on sulfur group of donors
263706_s_at	AT1G31180;AT5G14200	583.711	262.688	-2.22207	0.0262429	[AT1G31180, 3-isopropylmalate dehydrogenase, chloroplast, putative];[AT5G14200, 3-isopropylmalate dehydrogenase, chloroplast, putative]
263737_at	AT1G60010	422.917	186.826	-2.2637	0.00167271	similar to unknown protein [Arabidopsis thaliana] (TAIR:AT1G10530.1); similar to unnamed protein product [Vitis vinifera] (GB:CAO40951.1)
263755_at	AT2G21340	271.244	126.727	-2.14037	0.0494012	enhanced disease susceptibility protein, putative / salicylic acid induction deficient protein, putative
263761_at	AT2G21330	3823.56	1641.09	-2.32988	0.0127626	fructose-bisphosphate aldolase, putative
263763_at	AT2G21385	305.983	142.311	-2.1501	0.0207437	similar to Os09g0531100 [Oryza sativa (japonica cultivar-group)] (GB:NP_001063753.1); similar to unknown [Picea sitchensis] (GB:ABK27019.1)
263779_at	AT2G46340	401.4	174.919	-2.29478	0.031751	SPA1 (SUPPRESSOR OF PHYA-105 1); signal transducer
263780_at	AT2G46340	105.466	32.4258	-3.25255	0.024125	SPA1 (SUPPRESSOR OF PHYA-105 1); signal transducer
263799_at	AT2G24550	235.032	87.9097	-2.67356	0.0204769	similar to unknown protein [Arabidopsis thaliana] (TAIR:AT4G31510.1); similar to unknown [Populus trichocarpa x Populus deltoides] (GB:ABK96563.1)
263809_at	AT2G04570	109.532	39.6938	-2.75942	0.00287924	GDSL-motif lipase/hydrolase family protein
263829_at	AT2G40435	20.2293	7.48748	-2.70176	0.376588	transcription regulator
263842_at	AT2G36835	569.424	282.421	-2.01622	0.0183467	similar to hypothetical protein [Vitis vinifera] (GB:CAN81061.1)
263846_at	AT2G36990	347.054	117.937	-2.94272	0.00400797	SIGF (RNA POLYMERASE SIGMA-70 FACTOR); DNA binding / DNA-directed RNA polymerase/ transcription factor
263875_at	AT2G21970	745.935	251.29	-2.96842	0.01652	SEP2 (STRESS ENHANCED PROTEIN 2)
263880_at	AT2G21960	546.624	223.791	-2.44256	0.0201408	similar to unknown protein [Arabidopsis thaliana] (TAIR:AT1G56180.1); similar to unnamed protein product [Vitis vinifera] (GB:CAO71767.1)
263918_at	AT2G36590	37.7861	16.7327	-2.25822	0.00944616	ProT3 (PROLINE TRANSPORTER 3); amino acid transmembrane transporter
263946_at	AT2G36000	194.081	89.9553	-2.15753	0.0235254	mitochondrial transcription termination factor-related / mTERF-related
263951_at	AT2G35960	154.61	63.5455	-2.43305	0.101364	NHL12 (NDR1/HIN1-like 12)
263952_s_at	AT2G35830;AT2G35810	676.564	341.296	-1.98234	0.0142163	[AT2G35830, similar to unknown protein [Arabidopsis thaliana] (TAIR:AT2G35810.1); similar to unnamed protein product [Vitis vinifera] (GB:CAO69007.1)];[AT2G35810, similar to unknown protein [Arabidopsis thaliana] (TAIR:AT2G35830.1); similar to unnamed protein product [Vitis vinifera] (GB:CAO69007.1)]
263985_at	AT2G42750	295.597	80.6955	-3.66312	0.0267121	DNAJ heat shock N-terminal domain-containing protein
264012_at	AT2G21080	84.7442	42.6759	-1.98576	0.0280655	similar to extracellular ligand-gated ion channel [Arabidopsis thaliana] (TAIR:AT3G20300.1); similar to unknown protein [Arabidopsis thaliana] (TAIR:AT1G50630.1); similar to unnamed protein product [Vitis vinifera] (GB:CAO43972.1)
264015_at	no_match	67.8911	31.7549	-2.13797	0.0353732	no_match
264017_s_at	AT2G21190;AT4G38790	236.507	68.4815	-3.45358	0.0318042	[AT2G21190, ER lumen protein retaining receptor family protein];[AT4G38790, ER lumen protein retaining receptor family protein]
264037_at	AT2G03750	509.195	120.111	-4.23937	0.00874892	sulfotransferase family protein
264041_at	AT2G03710	52.4815	22.9484	-2.28694	0.0643566	SEP4 (SEPALLATA4); DNA binding / transcription factor
264054_at	AT2G22540	509.04	70.6212	-7.20804	0.018256	SVP (SHORT VEGETATIVE PHASE); transcription factor
264081_at	AT2G28540	39.3198	19.8556	-1.98029	0.00650525	nucleic acid binding / nucleotide binding / protein binding / zinc ion binding
264092_at	AT1G79040	4876.97	2194.26	-2.2226	0.0457241	PSBR (photosystem II subunit R)
264102_at	AT1G79270	169.428	81.025	-2.09106	0.0332379	ECT8 (evolutionarily conserved C-terminal region 8)
264146_at	AT1G02205	87.7919	41.265	-2.12752	0.354739	CER1 (ECERIFERUM 1)
264153_at	AT1G65390	85.9452	35.9988	-2.38744	0.802784	ATPP2-A5; carbohydrate binding
264166_at	AT1G65370	111.814	26.377	-4.23907	0.0287392	meprin and TRAF homology domain-containing protein / MATH domain-containing protein
264195_at	AT1G22690	880.554	38.7757	-22.7089	0.0126527	gibberellin-responsive protein, putative
264201_at	AT1G22630	265.515	55.5853	-4.77671	0.00635701	heat shock protein binding / unfolded protein binding
264204_at	AT1G22710	464.551	143.004	-3.24853	0.06383	SUC2 (SUCROSE-PROTON SYMPORTER 2); carbohydrate transmembrane transporter/ sucrose transmembrane transporter/ sucrose:hydrogen symporter/ sugar:hydrogen ion symporter
264210_at	AT1G22640	156.459	57.8754	-2.70338	0.0050038	MYB3 (myb domain protein 3); DNA binding / transcription factor
264218_at	AT1G60200	65.7477	31.7485	-2.07089	0.000144771	splicing factor PWI domain-containing protein / RNA recognition motif (RRM)-containing protein
264223_s_at	AT3G16030	42.7158	20.1678	-2.11803	0.419851	CES101 (CALLUS EXPRESSION OF RBCS 101); carbohydrate binding / kinase
264238_at	AT1G54740	195.058	39.9191	-4.88634	0.0358914	similar to structural constituent of ribosome [Arabidopsis thaliana] (TAIR:AT1G22110.1); similar to unknown [Populus trichocarpa x Populus deltoides] (GB:ABK96485.1)
264255_at	AT1G09140	203.557	98.647	-2.06349	0.0318413	ATSRP30.1 (ARABIDOPSIS THALIANA SERINE/ARGININE PROTEIN 30.1); RNA binding
264257_at	AT1G09230	48.8022	24.2309	-2.01405	0.0286342	RNA recognition motif (RRM)-containing protein
264261_at	AT1G09240	52.3653	24.6634	-2.1232	0.0910306	nicotianamine synthase, putative
264271_at	AT1G60270	58.0643	27.1332	-2.13997	0.129078	pseudogene, glycosyl hydrolase family 1, contains Pfam PF00232 : Glycosyl hydrolase family 1 domain; TIGRFAM TIGR01233: 6-phospho-beta-galactosidase; similar to hydroxyisourate hydrolase (GI:19569603) (Glycine max); blastp match of 57% identity and 2.8e-127 P-value to GP|12746303|gb|AAK07429.1|AF321287_1|AF321287 beta-glucosidase {Musa acuminata}
264310_at	AT1G62030	47.0115	16.2825	-2.88724	0.00237911	DC1 domain-containing protein
264331_at	AT1G04130	55.2473	25.2884	-2.18469	0.0413535	tetratricopeptide repeat (TPR)-containing protein
264339_at	AT1G70290	385.037	46.1803	-8.33769	0.00807447	ATTPS8 (Arabidopsis thaliana trehalose phosphatase/synthase 8); transferase, transferring glycosyl groups
264349_at	AT1G11930	327.181	151.13	-2.1649	0.000531052	alanine racemase family protein
264352_at	AT1G03270	32.8644	11.8022	-2.7846	0.060845	similar to unknown protein [Arabidopsis thaliana] (TAIR:AT4G14240.1); similar to unnamed protein product [Vitis vinifera] (GB:CAO22502.1); contains InterPro domain Cystathionine beta-synthase, core (InterPro:IPR000644); contains InterPro domain Protein of unknown function DUF21 (InterPro:IPR002550)
264379_at	AT2G25200	189.958	26.2707	-7.23078	0.015025	similar to unknown protein [Arabidopsis thaliana] (TAIR:AT5G11000.1); similar to unnamed protein product [Vitis vinifera] (GB:CAO44287.1); contains InterPro domain Protein of unknown function DUF868, plant (InterPro:IPR008586)
264383_at	AT2G25080	1937.7	431.885	-4.48662	0.0238315	ATGPX1 (GLUTATHIONE PEROXIDASE 1); glutathione peroxidase
264397_at	no_match	262.725	117.557	-2.23487	0.0204074	no_match
264435_at	AT1G10360	230.31	101.946	-2.25914	0.0348474	ATGSTU18 (GLUTATHIONE S-TRANSFERASE 29); glutathione transferase
264436_at	AT1G10370	503.393	108.665	-4.63251	0.0129815	ATGSTU17/ERD9/GST30/GST30B (EARLY-RESPONSIVE TO DEHYDRATION 9); glutathione transferase
264463_at	AT1G10150	272.888	54.238	-5.0313	0.0174426	ATPP2-A10 (Phloem protein 2-A10); carbohydrate binding
264471_at	AT1G67120	50.455	22.9233	-2.20104	0.0541683	midasin-related
264474_s_at	AT5G38420;AT5G38430;AT5G38410;AT1G67090	6264.45	411.763	-15.2137	0.00258028	[AT5G38420, ribulose bisphosphate carboxylase small chain 2B / RuBisCO small subunit 2B (RBCS-2B) (ATS2B)];[AT5G38430, ribulose bisphosphate carboxylase small chain 1B / RuBisCO small subunit 1B (RBCS-1B) (ATS1B)];[AT5G38410, ribulose bisphosphate carboxylase small chain 3B / RuBisCO small subunit 3B (RBCS-3B) (ATS3B)];[AT1G67090, RBCS1A; ribulose-bisphosphate carboxylase]
264482_at	AT1G77210	98.6244	44.7713	-2.20285	0.00217476	sugar transporter, putative
264489_at	AT1G27370	57.9055	24.6525	-2.34887	0.0246372	squamosa promoter-binding protein-like 10 (SPL10)
264507_at	AT1G09415	74.3332	26.4243	-2.81307	0.000324291	NIMIN-3 (NIM1-INTERACTING 3)
264517_at	AT1G10120	49.7843	17.7924	-2.79807	0.0511511	DNA binding / transcription factor
264524_at	AT1G10070	106.825	25.0257	-4.26864	0.397779	ATBCAT-2; branched-chain-amino-acid transaminase/ catalytic
264546_at	AT1G55805	312.844	152.561	-2.05061	0.0248801	BolA-like family protein
264548_at	AT1G55680	149.75	71.1684	-2.10417	0.0381331	WD-40 repeat family protein
264553_s_at	AT1G09480;AT1G09490	93.8036	25.5311	-3.67409	0.04884	[AT1G09480, cinnamyl-alcohol dehydrogenase family / CAD family];[AT1G09490, cinnamyl-alcohol dehydrogenase family / CAD family]
264558_at	AT1G09600	17.9348	6.69069	-2.68057	0.223133	protein kinase family protein
264563_s_at	AT1G55750;AT3G61420	62.1435	5.8541	-10.6154	0.0456186	[AT1G55750, transcription factor-related];[AT3G61420, transcription factor-related]
264584_at	AT1G05140	445.766	159.441	-2.79581	0.00651051	membrane-associated zinc metalloprotease, putative
264587_at	AT1G05200	119.151	41.2798	-2.88642	0.0417043	ATGLR3.4 (Arabidopsis thaliana glutamate receptor 3.4)
264594_at	AT2G17640	96.8265	42.8362	-2.26039	0.0208371	AtSerat3;1 (SERINE ACETYLTRANSFERASE-106); acetyltransferase/ serine O-acetyltransferase
264605_at	AT1G04550	92.1585	37.862	-2.43406	0.00791596	IAA12 (AUXIN-INDUCED PROTEIN 12); transcription factor
264609_at	AT1G04530	542.221	209.061	-2.5936	0.0138041	binding
264616_at	AT2G17740	54.2427	20.6691	-2.62433	0.654579	DC1 domain-containing protein
264633_at	AT1G65660	114.79	48.0915	-2.3869	0.00172756	SMP1 (swellmap 1); nucleic acid binding
264636_at	AT1G65490	1479.04	341.708	-4.32836	0.0071898	similar to unknown protein [Arabidopsis thaliana] (TAIR:AT1G65486.1)
264649_at	AT1G09060	153.916	77.4977	-1.98608	0.000925194	transcription factor jumonji (jmjC) domain-containing protein
264692_at	AT1G70000	158.502	54.0588	-2.93204	0.0811239	DNA-binding family protein
264694_at	AT1G70250	58.1044	22.9993	-2.52636	0.0052206	receptor serine/threonine kinase, putative
264695_at	no_match	28.3113	8.63315	-3.27936	0.541529	no_match
264738_at	AT1G62250	294.826	40.2766	-7.32004	0.019849	similar to unnamed protein product [Vitis vinifera] (GB:CAO21221.1)
264745_at	AT1G62180	1188.21	397.52	-2.98905	0.0147054	APR2 (5'ADENYLYLPHOSPHOSULFATE REDUCTASE 2)
264774_at	AT1G22890	228.114	16.6623	-13.6904	0.0723436	unknown protein
264779_at	AT1G08570	540.188	224.514	-2.40604	0.0212138	thioredoxin family protein
264782_at	AT1G08810	61.5186	25.373	-2.42457	0.0127498	MYB60 (myb domain protein 60); DNA binding / transcription factor
264836_at	AT1G03610	228.466	89.2852	-2.55884	0.0179421	similar to unknown protein [Arabidopsis thaliana] (TAIR:AT4G03420.1); similar to unnamed protein product [Vitis vinifera] (GB:CAO24103.1); contains InterPro domain Protein of unknown function DUF789 (InterPro:IPR008507)
264839_at	AT1G03630	1089.64	300.835	-3.62204	0.0315356	POR C (PROTOCHLOROPHYLLIDE OXIDOREDUCTASE); NADPH dehydrogenase/ oxidoreductase/ protochlorophyllide reductase
264840_at	AT1G03440	149.458	56.492	-2.64565	0.0541497	leucine-rich repeat family protein
264844_at	AT1G03520	80.7677	35.1628	-2.29697	0.0971693	glycosyltransferase family 14 protein / core-2/I-branching enzyme family protein
264850_at	AT2G17340	565.665	265.665	-2.12924	0.0815759	pantothenate kinase-related
264873_at	AT1G24100	344.408	171.955	-2.00289	0.0567499	UGT74B1 (UDP-glucosyl transferase 74B1); UDP-glycosyltransferase/ thiohydroximate beta-D-glucosyltransferase/ transferase, transferring glycosyl groups
264885_s_at	AT1G61190;AT1G61180;AT1G61300;AT1G61310	405.886	95.1627	-4.26518	0.0122258	[AT1G61190, disease resistance protein (CC-NBS-LRR class), putative];[AT1G61180, disease resistance protein (CC-NBS-LRR class), putative];[AT1G61300, disease resistance protein (NBS-LRR class), putative];[AT1G61310, disease resistance protein (CC-NBS-LRR class), putative]
264898_at	AT1G23205	185.432	41.6424	-4.45295	0.0467217	invertase/pectin methylesterase inhibitor family protein
264899_at	AT1G23130	2172.06	143.871	-15.0973	0.00271424	Bet v I allergen family protein
264909_at	AT2G17300	29.6021	14.7897	-2.00153	0.151231	similar to unknown protein [Arabidopsis thaliana] (TAIR:AT4G35320.1)
264920_at	AT1G60550	643.662	145.09	-4.43629	0.0247278	naphthoate synthase, putative / dihydroxynaphthoic acid synthetase, putative / DHNA synthetase, putative
264922_s_at	AT1G60830;AT1G60900	173.028	75.0234	-2.30632	0.0020947	[AT1G60830, U2 snRNP auxiliary factor large subunit, putative];[AT1G60900, U2 snRNP auxiliary factor large subunit, putative]
264930_at	AT1G60800	207.255	83.7075	-2.47594	0.0167741	NIK3 (NSP-INTERACTING KINASE 3); kinase
264942_at	AT1G67340	100.324	48.3426	-2.07528	0.00898089	zinc finger (MYND type) family protein / F-box family protein
264956_at	AT1G76990	678.483	331.379	-2.04745	0.0100983	ACR3 (ACT Domain Repeat 3)
264959_at	AT1G77090	556.898	272.208	-2.04585	0.00440325	thylakoid lumenal 29.8 kDa protein
265025_at	AT1G24575	50.8576	20.8175	-2.44303	0.142861	unknown protein
265033_at	AT1G61520	5589.33	1855.15	-3.01288	0.0266337	LHCA3 (Photosystem I light harvesting complex gene 3); chlorophyll binding
265045_s_at	AT1G03930;AT5G44100	84.5701	25.145	-3.36329	0.00708323	[AT1G03930, ADK1 (DUAL SPECIFICITY KINASE 1); kinase];[AT5G44100, CKL7 (Casein Kinase I-like 7); casein kinase I/ kinase]
265073_at	AT1G55480	1055.8	440.17	-2.39862	0.017707	binding / protein binding
265079_at	AT1G55460	159.597	44.9757	-3.54851	0.000219387	Kin17 DNA-binding protein-related
265109_s_at	AT1G63360;AT1G62630	132.333	40.1167	-3.29869	0.0132297	[AT1G63360, disease resistance protein (CC-NBS-LRR class), putative];[AT1G62630, disease resistance protein (CC-NBS-LRR class), putative]
265121_at	AT1G62560	157.136	31.4691	-4.99334	0.037536	flavin-containing monooxygenase family protein / FMO family protein
265149_at	AT1G51400	3425.23	1098.85	-3.11712	0.000819804	photosystem II 5 kD protein
265151_at	AT1G51340	35.8289	15.4337	-2.32147	0.0433106	MATE efflux family protein
265175_at	AT1G23480	155.645	55.2344	-2.8179	0.0105541	ATCSLA03 (Cellulose synthase-like A3); transferase, transferring glycosyl groups
265182_at	AT1G23740	1920.33	505.775	-3.7968	0.0123695	oxidoreductase, zinc-binding dehydrogenase family protein
265184_at	AT1G23710	75.6864	21.5098	-3.51869	0.0205281	similar to unknown protein [Arabidopsis thaliana] (TAIR:AT1G70420.1); similar to unnamed protein product [Vitis vinifera] (GB:CAO66069.1); contains InterPro domain Protein of unknown function DUF1645 (InterPro:IPR012442)
265200_s_at	AT2G36800;AT2G36790	72.8805	34.2013	-2.13093	0.139195	[AT2G36800, DOGT1 (DON-GLUCOSYLTRANSFERASE); UDP-glycosyltransferase/ transferase, transferring glycosyl groups];[AT2G36790, UGT73C6 (UDP-GLUCOSYL TRANSFERASE 73C6); UDP-glucosyltransferase/ UDP-glycosyltransferase/ transferase, transferring glycosyl groups]
265203_at	AT2G36630	366.298	79.0071	-4.63627	0.0359992	similar to unknown protein [Arabidopsis thaliana] (TAIR:AT2G25737.1); similar to unnamed protein product [Vitis vinifera] (GB:CAO16008.1); contains InterPro domain Protein of unknown function DUF81; (InterPro:IPR002781)
265208_at	AT2G36690	72.0961	35.1626	-2.05036	0.600781	oxidoreductase, 2OG-Fe(II) oxygenase family protein
265230_s_at	ATMG00480;AT2G07707	121.212	36.6792	-3.30466	0.0524389	[ATMG00480, Encodes subunit 8 of the mitochondrial F(O) ATP synthase complex.];[AT2G07707, Identical to ATP synthase protein YMF19 (YMF19) [Arabidopsis Thaliana] (GB:P93303;GB:Q4PL89); similar to Putative ATP synthase protein YMF19 (Mitochondrial protein YMF19) (GB:Q03152); contains InterPro domain Protein of unknown function DUF1082, plant mitochondria (InterPro:IPR009455); contains InterPro dom…
265238_s_at	ATMG01270;AT2G07696	37.0149	13.0384	-2.83891	0.0505835	[ATMG01270, encodes a mitochondrial ribosomal protein S7, a constituent of the small subunit of the ribosomal complex];[AT2G07696, ribosomal protein S7 family protein]
265248_at	AT2G43010	135.582	50.942	-2.66149	0.00594087	PIF4 (PHYTOCHROME INTERACTING FACTOR 4); DNA binding / transcription factor
265317_at	no_match	68.2094	30.4881	-2.23725	0.000242176	no_match
265318_at	AT2G22650	83.6991	37.3197	-2.24276	0.0104657	FAD-dependent oxidoreductase family protein
265330_at	AT2G18440	160.041	28.2123	-5.67275	0.034267	GUT15 (GENE WITH UNSTABLE TRANSCRIPT 15); other RNA
265336_at	AT2G18290	122.35	60.7518	-2.01393	0.0582829	anaphase-promoting complex, subunit 10 family / APC10 family
265342_at	AT2G18300	238.004	67.5931	-3.52113	0.0582918	basic helix-loop-helix (bHLH) family protein
265374_at	AT2G06520	4115.85	1958.93	-2.10107	0.0268638	PSBX (photosystem II subunit X)
265387_at	AT2G20670	977.849	97.2012	-10.0601	0.00544445	similar to unknown protein [Arabidopsis thaliana] (TAIR:AT4G32480.1); similar to unnamed protein product [Vitis vinifera] (GB:CAO69754.1); contains InterPro domain Protein of unknown function DUF506, plant (InterPro:IPR006502)
265411_at	AT2G16630	116.236	57.5122	-2.02107	0.0624014	proline-rich family protein
265452_at	AT2G46510	69.0592	26.919	-2.56545	0.0165158	basic helix-loop-helix (bHLH) family protein
265472_at	AT2G15580	230.421	104.282	-2.2096	0.110003	zinc finger (C3HC4-type RING finger) family protein
265481_at	AT2G15960	315.961	96.5494	-3.27253	0.130237	unknown protein
265495_at	AT2G15695	149.044	70.0081	-2.12896	0.0583831	similar to unknown protein [Arabidopsis thaliana] (TAIR:AT5G44250.1); similar to unnamed protein product [Vitis vinifera] (GB:CAO47790.1); contains InterPro domain Protein of unknown function DUF829, eukaryotic (InterPro:IPR008547)
265511_at	AT2G05540	956.213	46.8786	-20.3976	0.0066892	glycine-rich protein
265521_at	AT2G06010	61.0193	23.1203	-2.63921	0.00538514	ORG4 (OBP3-RESPONSIVE GENE 4)
265547_at	AT2G28305	155.71	12.9812	-11.995	0.0385366	similar to unknown protein [Arabidopsis thaliana] (TAIR:AT2G37210.1); similar to unnamed protein product [Vitis vinifera] (GB:CAO21862.1); contains InterPro domain Conserved hypothetical protein CHP00730 (InterPro:IPR005269)
265569_at	AT2G05620	1140.82	441.953	-2.58131	0.0160759	PGR5 (PROTON GRADIENT REGULATION 5)
265571_s_at	AT2G28020;AT2G28230	218.166	87.0384	-2.50654	0.0164004	[AT2G28020, similar to unknown protein [Arabidopsis thaliana] (TAIR:AT2G28230.1); similar to hypothetical protein [Vitis vinifera] (GB:CAN67376.1); similar to unnamed protein product [Vitis vinifera] (GB:CAO65265.1); contains InterPro domain TATA-binding related factor (InterPro:IPR013921)];[AT2G28230, similar to unknown protein [Arabidopsis thaliana] (TAIR:AT4G09070.1); similar to hypothetical p…
265580_at	no_match	86.4284	41.4305	-2.0861	0.0964087	no_match
265584_at	AT2G20180	116.141	44.7044	-2.59797	0.00348859	PIL5 (PHYTOCHROME INTERACTING FACTOR 3-LIKE 5); transcription factor
265627_at	AT2G27285	78.1586	29.3205	-2.66566	0.0915316	similar to unknown protein [Arabidopsis thaliana] (TAIR:AT2G27280.1); similar to hypothetical protein [Vitis vinifera] (GB:CAN79937.1)
265628_at	AT2G27290	650.97	156.291	-4.16511	0.000654223	similar to unnamed protein product [Vitis vinifera] (GB:CAO48682.1); contains InterPro domain Protein of unknown function DUF1279 (InterPro:IPR009688)
265648_at	AT2G27500	223.125	82.259	-2.71247	0.050292	glycosyl hydrolase family 17 protein
265660_at	AT2G25470	61.1418	19.3942	-3.15259	0.67269	leucine-rich repeat family protein
265665_at	AT2G27420	239.76	15.0381	-15.9434	0.0254063	cysteine proteinase, putative
265670_s_at	AT2G32190;AT2G32210	31.3955	8.85628	-3.54499	0.179166	[AT2G32190, similar to unknown protein [Arabidopsis thaliana] (TAIR:AT2G32210.1); similar to unknown [Populus trichocarpa] (GB:ABK92801.1); contains domain PD188784 (PD188784)];[AT2G32210, similar to unknown protein [Arabidopsis thaliana] (TAIR:AT2G32190.1); similar to unknown [Populus trichocarpa] (GB:ABK92801.1); contains domain PD188784 (PD188784)]
265673_at	AT2G32090	308.32	83.184	-3.70648	0.0398444	lactoylglutathione lyase family protein / glyoxalase I family protein
265675_at	AT2G32120	73.3431	27.8135	-2.63696	0.00446767	HSP70T-2; ATP binding
265680_at	AT2G32150	386.388	130.913	-2.9515	0.111412	haloacid dehalogenase-like hydrolase family protein
265698_at	AT2G32160	143.221	57.9839	-2.47	0.260869	similar to unknown protein [Arabidopsis thaliana] (TAIR:AT2G32170.1); similar to unnamed protein product [Vitis vinifera] (GB:CAO64660.1); contains InterPro domain N2227-like (InterPro:IPR012901)
265699_at	AT2G03550	165.115	62.2809	-2.65113	0.141443	hydrolase
265706_at	AT2G03390	113.141	41.0175	-2.75836	0.0679506	uvrB/uvrC motif-containing protein
265707_at	AT2G03390	387.375	133.091	-2.9106	0.0684145	uvrB/uvrC motif-containing protein
265722_at	AT2G40100	669.5	227.424	-2.94384	0.0837945	LHCB4.3 (LIGHT HARVESTING COMPLEX PSII); chlorophyll binding
265724_at	AT2G32100	277.323	33.3364	-8.31893	0.0505488	ATOFP16/OFP16 (Arabidopsis thaliana ovate family protein 16)
265726_at	AT2G32010	45.5491	22.4637	-2.02768	0.00123396	endonuclease/exonuclease/phosphatase family protein
265760_at	AT2G01220	180.699	30.9038	-5.84715	0.00648302	nucleotidyltransferase
265768_at	AT2G48020	393.924	115.408	-3.41331	0.00100765	sugar transporter, putative
265823_at	AT2G35760	86.0972	34.6328	-2.486	0.0132206	integral membrane family protein
265857_s_at	AT2G42500;AT3G58500	473.17	236.169	-2.00352	0.0578967	[AT2G42500, PP2A-4 (protein phosphatase 2A-4); protein serine/threonine phosphatase];[AT3G58500, PP2A-3 (PROTEIN PHOSPHATASE 2A-3); protein serine/threonine phosphatase]
265867_at	AT2G01620	270.879	108.75	-2.49084	0.00201836	MEE11 (maternal effect embryo arrest 11)
265869_at	AT2G01760	70.8169	31.0583	-2.28013	0.0918234	ARR14 (ARABIDOPSIS RESPONSE REGULATOR 14); transcription factor/ two-component response regulator
265880_at	AT2G42300	69.5464	29.8487	-2.32997	0.0134487	basic helix-loop-helix (bHLH) family protein
265885_at	AT2G42330	32.3604	15.5738	-2.07788	0.0165721	D111/G-patch domain-containing protein
265908_at	AT4G00270	25.4838	7.38807	-3.44932	0.0284641	DNA-binding storekeeper protein-related
265911_at	AT2G25670	184.764	88.7657	-2.08148	0.00104115	similar to unknown protein [Arabidopsis thaliana] (TAIR:AT4G32610.1); similar to unnamed protein product [Vitis vinifera] (GB:CAO65578.1)
265917_at	AT2G15080	80.2492	32.6276	-2.45955	0.429619	disease resistance family protein
265929_s_at	AT2G18560;AT2G18570	88.7692	33.76	-2.62942	0.0134622	[AT2G18560, UDP-glucoronosyl/UDP-glucosyl transferase family protein];[AT2G18570, UDP-glucoronosyl/UDP-glucosyl transferase family protein]
265938_at	AT2G19620	93.9326	44.6686	-2.10287	0.251403	Ndr family protein
265960_at	AT2G37470	111.127	41.6264	-2.66962	0.0612679	histone H2B, putative
265974_at	no_match	122.738	45.4869	-2.69831	0.006911	no_match
265990_at	AT2G24280	383.533	73.8438	-5.19384	0.00896248	serine carboxypeptidase S28 family protein
265998_at	AT2G24270	1477.41	463.968	-3.18428	0.0170314	ALDH11A3 (Aldehyde dehydrogenase 11A3); 3-chloroallyl aldehyde dehydrogenase/ glyceraldehyde-3-phosphate dehydrogenase (NADP+)
266005_at	AT2G37340	483.47	232.738	-2.07732	0.00570995	RSZ33 (ARGININE/SERINE-RICH ZINC KNUCKLE-CONTAINING PROTEIN 33); nucleic acid binding / nucleotide binding / zinc ion binding
266012_s_at	ATMG00410;AT2G07741;ATMG01170;AT2G07699	187.75	53.6685	-3.49833	0.0403962	[ATMG00410, ATPase subunit 6];[AT2G07741, ATPase subunit 6, putative];[ATMG01170, ATPase subunit 6];[AT2G07699, pseudogene, similar to ATPase subunit 6, blastp match of 80% identity and 7.4e-154 P-value to GP|515963|gb|AAA72061.1||M24672 ATPase subunit 6 {Raphanus sativus}]
266014_s_at	AT2G07722;ATMG00620;ATMG00170	56.1698	15.3593	-3.65706	0.00802467	[AT2G07722, Identical to Uncharacterized mitochondrial protein AtMg00170/AtMg00620 [Arabidopsis Thaliana] (GB:P94024;GB:Q8RUI2); similar to hypothetical protein NitaMp112 [Nicotiana tabacum] (GB:YP_173450.1)];[ATMG00620, hypothetical protein];[ATMG00170, hypothetical protein]
266015_at	AT2G24190	104.633	36.1657	-2.89316	0.0241873	short-chain dehydrogenase/reductase (SDR) family protein
266019_at	AT2G18750	49.7205	24.8902	-1.99759	0.0750895	calmodulin-binding protein
266038_at	AT2G07680	74.3191	23.4052	-3.17533	0.0226244	ATMRP11 (Arabidopsis thaliana multidrug resistance-associated protein 11)
266072_at	AT2G18700	480.858	120.49	-3.99085	0.00534317	ATTPS11 (Arabidopsis thaliana trehalose phosphatase/synthase 11); transferase, transferring glycosyl groups
266074_at	AT2G18740	89.0629	32.5954	-2.73237	0.00141726	small nuclear ribonucleoprotein E, putative / snRNP-E, putative / Sm protein E, putative
266075_s_at	AT4G38290;AT2G40710;AT4G37680	760.245	193.632	-3.92624	0.000594876	[AT4G38290, similar to HHP4 (heptahelical protein 4), receptor [Arabidopsis thaliana] (TAIR:AT4G37680.1); similar to hemolysin III-related family protein [Lilium longiflorum] (GB:ABM68566.1); contains InterPro domain Hly-III related proteins; (InterPro:IPR004254)];[AT2G40710, similar to HHP4 (heptahelical protein 4), receptor [Arabidopsis thaliana] (TAIR:AT4G37680.1); similar to unnamed protein p…
266091_at	AT2G37920	138.814	63.7879	-2.17618	0.0246954	EMB1513 (EMBRYO DEFECTIVE 1513); copper ion transmembrane transporter
266106_at	AT2G45170	394.202	140.648	-2.80276	0.0447207	AtATG8e (AUTOPHAGY 8E); microtubule binding
266112_x_at	AT2G02210;AT3G47260	39.5788	14.6542	-2.70085	0.145199	[AT2G02210, transposable element gene];[AT3G47260, transposable element gene]
266123_at	AT2G45180	3920.23	1910.91	-2.0515	0.0697816	protease inhibitor/seed storage/lipid transfer protein (LTP) family protein
266155_at	no_match	41.4788	15.2909	-2.71264	0.0300212	no_match
266165_at	AT2G28190	538.325	131.941	-4.08003	0.243126	CSD2 (COPPER/ZINC SUPEROXIDE DISMUTASE 2); copper, zinc superoxide dismutase
266168_at	AT2G38870	792.48	127.933	-6.19448	0.246772	protease inhibitor, putative
266208_at	AT2G27760	36.2652	10.5489	-3.43783	0.0162166	ATIPT2 (TRNA ISOPENTENYLTRANSFERASE)
266226_at	AT2G28740	107.935	53.8041	-2.00607	0.0855844	HIS4 (Histone H4)
266241_s_at	AT2G27800;AT5G27300	46.5255	9.885	-4.70668	0.00525421	[AT2G27800, binding];[AT5G27300, pentatricopeptide (PPR) repeat-containing protein]
266277_at	AT2G29310	284.158	92.7047	-3.0652	0.0377281	tropinone reductase, putative / tropine dehydrogenase, putative
266278_at	AT2G29300	124.566	14.2883	-8.71803	0.021637	tropinone reductase, putative / tropine dehydrogenase, putative
266279_at	AT2G29290	995.434	120.775	-8.24208	0.0214239	tropinone reductase, putative / tropine dehydrogenase, putative
266291_at	AT2G29320	204.553	34.3858	-5.94875	0.00329202	tropinone reductase, putative / tropine dehydrogenase, putative
266293_at	AT2G29360	245.395	62.3393	-3.93644	0.00316632	tropinone reductase, putative / tropine dehydrogenase, putative
266298_at	AT2G29590	43.2474	21.2107	-2.03894	0.0628647	thioesterase family protein
266299_at	AT2G29450	666.709	109.1	-6.111	0.0295747	ATGSTU5 (Arabidopsis thaliana Glutathione S-transferase (class tau) 5); glutathione transferase
266310_at	AT2G26990	135.594	55.6217	-2.43779	0.00202534	FUS12 (FUSCA 12)
266313_at	AT2G26980	284.819	105.561	-2.69814	0.00889784	CIPK3 (CBL-INTERACTING PROTEIN KINASE 3); kinase/ protein kinase
266316_at	AT2G27080	79.6819	34.6339	-2.30069	0.263693	harpin-induced protein-related / HIN1-related / harpin-responsive protein-related
266319_s_at	AT3G10280;AT2G46720	79.7973	19.7147	-4.04761	0.0239247	[AT3G10280, fatty acid elongase 3-ketoacyl-CoA synthase, putative];[AT2G46720, HIC (HIGH CARBON DIOXIDE); acyltransferase]
266320_at	AT2G46640	35.8549	15.7606	-2.27497	0.0219306	unknown protein
266322_at	AT2G46690	159.213	39.2063	-4.06089	0.00316753	auxin-responsive family protein
266324_at	AT2G46710	114.263	45.9715	-2.48551	0.0570188	rac GTPase activating protein, putative
266325_at	AT2G46630	96.3504	32.0689	-3.00448	0.11574	pseudogene of unknown protein
266327_at	AT2G46680	67.5704	29.1056	-2.32156	0.169456	ATHB-7 (ARABIDOPSIS THALIANA HOMEOBOX 7); transcription factor
266329_at	AT2G01590	311.767	104.198	-2.99206	0.0674671	similar to unnamed protein product [Vitis vinifera] (GB:CAO42320.1)
266350_at	AT2G01470	112.303	52.1619	-2.15298	0.0150173	STL2P (SEC12P-LIKE PROTEIN); nucleotide binding
266361_at	AT2G32450	97.9302	32.0318	-3.05728	0.0124267	calcium-binding EF hand family protein
266363_at	AT2G41250	673.517	59.4619	-11.3269	0.00196568	haloacid dehalogenase-like hydrolase family protein
266384_at	AT2G14660	39.3179	16.9064	-2.32562	0.0216526	similar to hypothetical protein [Vitis vinifera] (GB:CAN83372.1); contains InterPro domain Protein of unknown function DUF55 (InterPro:IPR002740)
266391_at	AT2G41290	184.045	27.6042	-6.66728	0.00446395	strictosidine synthase family protein
266402_at	AT2G38780	119.686	53.8851	-2.22114	0.0391419	binding
266420_at	AT2G38610	100.737	34.8707	-2.88889	0.0390367	KH domain-containing protein
266447_at	AT2G43290	125.634	42.3705	-2.96513	0.0171734	MSS3 (MULTICOPY SUPPRESSORS OF SNF4 DEFICIENCY IN YEAST 3); calcium ion binding
266450_s_at	AT2G43190	45.9812	14.2982	-3.21588	0.0124952	ribonuclease P family protein
266472_at	no_match	38.1798	19.029	-2.0064	0.108938	no_match
266474_at	AT2G31110	139.169	53.0091	-2.62539	0.0664112	similar to unknown protein [Arabidopsis thaliana] (TAIR:AT2G42570.1); similar to unnamed protein product [Vitis vinifera] (GB:CAO69853.1); contains InterPro domain Protein of unknown function DUF231, plant (InterPro:IPR004253)
266481_at	AT2G31070	131.481	54.4921	-2.41285	0.0187433	TCP10 (TCP DOMAIN PROTEIN 10); transcription factor
266551_at	AT2G35260	660.481	310.236	-2.12896	0.0451271	similar to unknown protein [Arabidopsis thaliana] (TAIR:AT4G17840.1); similar to hypothetical protein [Vitis vinifera] (GB:CAN74782.1); similar to unnamed protein product [Vitis vinifera] (GB:CAO63413.1)
266572_at	AT2G23840	131.496	42.1737	-3.11795	0.0196531	HNH endonuclease domain-containing protein
266589_at	AT2G46250	62.1876	14.5284	-4.28041	0.0231923	myosin heavy chain-related
266599_at	no_match	311.548	70.953	-4.3909	0.010543	no_match
266614_at	AT2G14910	1078.52	495.009	-2.17879	0.0328166	similar to amine oxidase/ copper ion binding / quinone binding [Arabidopsis thaliana] (TAIR:AT5G14970.1); similar to unnamed protein product [Vitis vinifera] (GB:CAO70864.1)
266617_at	AT2G29670	348.417	123.545	-2.82017	0.0239933	binding
266624_s_at	AT1G32380;AT2G35390	283.937	113.54	-2.50077	0.0366057	[AT1G32380, ribose-phosphate pyrophosphokinase 2 / phosphoribosyl diphosphate synthetase 2 (PRS2)];[AT2G35390, ribose-phosphate pyrophosphokinase 1 / phosphoribosyl diphosphate synthetase 1 (PRSI)]
266656_at	AT2G25900	483.964	56.8797	-8.50855	0.0253198	ATCTH (Arabidopsis thaliana Cys3His zinc finger protein); transcription factor
266658_at	AT2G25735	162.744	37.5636	-4.33249	0.0699182	unknown protein
266672_at	AT2G29650	630.918	104.601	-6.03167	0.0054938	inorganic phosphate transporter, putative
266717_at	AT2G46735	101.888	48.062	-2.11994	0.0617514	unknown protein
266719_at	AT2G46830	712.019	69.1253	-10.3004	0.0141322	CCA1 (CIRCADIAN CLOCK ASSOCIATED 1); transcription factor
266727_at	AT2G03150	113.484	39.1873	-2.89594	0.012995	EMB1579 (EMBRYO DEFECTIVE 1579); binding
266748_at	no_match	111.19	36.4319	-3.05198	0.0236776	no_match
266763_at	AT2G47070	511.841	237.347	-2.15651	0.00711454	SPL1 (SQUAMOSA PROMOTER BINDING PROTEIN-LIKE 1); DNA binding / transcription factor
266767_at	AT2G46910	235.839	102.279	-2.30583	0.0208117	plastid-lipid associated protein PAP / fibrillin family protein
266803_at	AT2G28930	174.131	78.3495	-2.22249	0.0152118	APK1B (Arabidopsis protein kinase 1B); kinase
266805_at	AT2G30010	410.377	169.479	-2.42141	0.114071	similar to PMR5 (POWDERY MILDEW RESISTANT 5) [Arabidopsis thaliana] (TAIR:AT5G58600.1); similar to unnamed protein product [Vitis vinifera] (GB:CAO21434.1); contains InterPro domain Protein of unknown function DUF231, plant (InterPro:IPR004253)
266832_at	AT2G30040	93.5434	26.2302	-3.56624	0.0381769	MAPKKK14 (Mitogen-activated protein kinase kinase kinase 14); kinase
266834_s_at	AT2G05050;AT3G27140;AT4G08260;AT2G30020	35.7464	17.5883	-2.0324	0.00621602	[AT2G05050, pseudogene, protein phosphatase 2C, blastp match of 65% identity and 8.1e-74 P-value to GP|30013681|gb|AAP03883.1||AY220484 Avr9/Cf-9 rapidly elicited protein 284 {Nicotiana tabacum}];[AT3G27140, protein phosphatase 2C, putative / PP2C, putative];[AT4G08260, protein phosphatase 2C, putative / PP2C, putative];[AT2G30020, protein phosphatase 2C, putative / PP2C, putative]
266892_at	AT2G26080	2498.68	827.815	-3.0184	0.0557602	ATGLDP2 (ARABIDOPSIS THALIANA GLYCINE DECARBOXYLASE P-PROTEIN 2); glycine dehydrogenase (decarboxylating)
266898_at	AT2G45990	431.773	144.631	-2.98535	0.00518885	similar to unnamed protein product [Vitis vinifera] (GB:CAO39632.1); contains domain HAD-like (SSF56784)
266899_at	AT2G34620	580.931	265.942	-2.18443	0.10808	mitochondrial transcription termination factor-related / mTERF-related
266925_at	AT2G45740	710.861	342.128	-2.07776	0.0723151	PEX11D
266927_at	AT2G45960	2538.1	787.748	-3.22197	0.000149725	PIP1B (plasma membrane intrinsic protein 1;2); water channel
266949_s_at	AT4G30260;AT2G18840	149.093	54.8309	-2.71914	0.0220401	[AT4G30260, integral membrane Yip1 family protein];[AT2G18840, integral membrane Yip1 family protein]
266956_at	AT2G34510	186.745	61.8188	-3.02085	0.0894672	similar to unknown protein [Arabidopsis thaliana] (TAIR:AT1G29980.1); similar to unknown [Populus trichocarpa] (GB:ABK95079.1); contains InterPro domain Protein of unknown function DUF642 (InterPro:IPR006946); contains InterPro domain Galactose-binding like (InterPro:IPR008979)
266963_at	AT2G39450	307.739	116.839	-2.63388	0.0671776	ATMTP11/MTP11; cation transmembrane transporter/ manganese ion transmembrane transporter/ manganese:hydrogen antiporter
266971_at	AT2G39580	79.1364	32.2779	-2.45172	0.000602375	binding
266979_at	AT2G39470	742.756	268.191	-2.7695	0.0274195	PPL2 (PSBP-LIKE PROTEIN 2); calcium ion binding
266982_at	AT2G39500	48.9957	21.8679	-2.24053	0.0567485	similar to Os01g0974800 [Oryza sativa (japonica cultivar-group)] (GB:NP_001045558.1); similar to hypothetical protein OsJ_004838 [Oryza sativa (japonica cultivar-group)] (GB:EAZ15013.1)
266984_at	AT2G39570	541.629	207.73	-2.60736	0.22151	ACT domain-containing protein
266989_at	AT2G39330	49.2405	11.024	-4.46665	0.0203686	jacalin lectin family protein
266992_at	AT2G39200	127.742	63.444	-2.01346	0.930808	MLO12 (MILDEW RESISTANCE LOCUS O 12); calmodulin binding
266996_at	AT2G34490	140.101	69.9665	-2.0024	0.0220052	CYP710A2 (cytochrome P450, family 710, subfamily A, polypeptide 2); C-22 sterol desaturase/ oxygen binding
267002_s_at	AT2G34430;AT2G34420	5513.16	2073.29	-2.65913	0.0359167	[AT2G34430, LHB1B1 (Photosystem II light harvesting complex gene 1.4); chlorophyll binding];[AT2G34420, LHB1B2 (Photosystem II light harvesting complex gene 1.5); chlorophyll binding]
267005_at	AT2G34460	734.196	325.99	-2.25221	0.0246582	flavin reductase-related
267027_at	AT2G38330	269.353	120.538	-2.23459	0.112832	MATE efflux family protein
267035_at	AT2G38400	86.9976	39.6245	-2.19555	0.290384	AGT3 (ALANINE:GLYOXYLATE AMINOTRANSFERASE 3); alanine-glyoxylate transaminase
267038_at	AT2G38480	62.6952	27.2287	-2.30254	0.228371	integral membrane protein, putative
[truncated: 57 more rows]

## Sheet: SD4(c) MeJA Up
Supplementary Dataset 4. (C) Expression levels and fold induction of genes in response to MeJA selected from wild type samples.
Wt-0: Col-0 wild-type at 0 hpt with MeJA.						FC: Fold Change.
Wt-3: Col-0 wild-type at 3 hpt with MeJA.
[truncated: 1,398 more rows]

## Sheet: SD4(d) MeJA Down
Supplementary Dataset 4. (D) Expression levels and fold repression of genes in response to MeJA selected from wild type samples.
[truncated: 1,524 more rows]

[truncated: 4 more sheets: SD4(e) ACC Up, SD4(f) ACC Down, SD4(g) ABA Up, SD4(h) ABA Down]
