# Supplementary material for: Metatranscriptomic Analysis of Multiple Environmental Stresses Identifies RAP2.4 Gene Associated with Arabidopsis Immunity to Botrytis cinerea
Source: Sci Rep. 2019 Nov 18;9:17010. doi: 10.1038/s41598-019-53694-1 (PMC6861241; doi:10.1038/s41598-019-53694-1)
Supplement: Supplementary file 10 — Supplementary information10 [file 41598_2019_53694_MOESM10_ESM.xlsx]

## Sheet: SD6(a) Bc+Ox Up
Supplementary Dataset 6. (A) List of probe IDs/array elements and locus identifiers corresponding to genes that are commonly up-regulated by B. cinerea and oxidative sterss.
Probe ID	Locus Identifier	Annotation
245038_at	AT2G26560	PLP2 (PHOSPHOLIPASE A 2A); nutrient reservoir
245076_at	AT2G23170	GH3.3; indole-3-acetic acid amido synthetase
245249_at	AT4G16760	ACX1 (ACYL-COA OXIDASE 1)
245393_at	AT4G16260	glycosyl hydrolase family 17 protein
245711_at	AT5G04340	C2H2 (ZINC FINGER OF ARABIDOPSIS THALIANA 6); nucleic acid binding / transcription factor/ zinc ion binding
245734_at	AT1G73480	hydrolase, alpha/beta fold family protein
245854_at	AT5G13490	AAC2 (ADP/ATP CARRIER 2); ATP:ADP antiporter/ binding
245928_s_at	AT5G24770;AT5G24780	[AT5G24770, VSP2 (VEGETATIVE STORAGE PROTEIN 2); acid phosphatase];[AT5G24780, VSP1 (VEGETATIVE STORAGE PROTEIN 1); acid phosphatase]
245998_at	AT5G20830	SUS1 (SUCROSE SYNTHASE 1); UDP-glycosyltransferase/ sucrose synthase
246018_at	AT5G10695	similar to unknown protein [Arabidopsis thaliana] (TAIR:AT5G57123.1); similar to unknown [Picea sitchensis] (GB:ABK22689.1)
246189_at	AT5G20910	zinc finger (C3HC4-type RING finger) family protein
246293_at	AT3G56710	SIB1 (SIGMA FACTOR BINDING PROTEIN 1); binding
246340_s_at	AT3G44860;AT3G44870	[AT3G44860, FAMT (FARNESOIC ACID CARBOXYL-O-METHYLTRANSFERASE); S-adenosylmethionine-dependent methyltransferase/ farnesoic acid O-methyltransferase];[AT3G44870, S-adenosyl-L-methionine:carboxyl methyltransferase family protein]
246481_s_at	AT5G15960;AT5G15970	[AT5G15960, KIN1];[AT5G15970, KIN2 (COLD-RESPONSIVE 6.6)]
246716_s_at	AT5G28960;AT5G28910	[AT5G28960, similar to unknown protein [Arabidopsis thaliana] (TAIR:AT5G28910.2); similar to unknown protein [Arabidopsis thaliana] (TAIR:AT5G28910.1); similar to unnamed protein product [Vitis vinifera] (GB:CAO44656.1)];[AT5G28910, similar to unknown protein [Arabidopsis thaliana] (TAIR:AT5G28960.1); similar to unnamed protein product [Vitis vinifera] (GB:CAO44656.1)]
246744_at	AT5G27760	hypoxia-responsive family protein
246777_at	AT5G27420	zinc finger (C3HC4-type RING finger) family protein
246831_at	AT5G26340	MSS1 (SUGAR TRANSPORT PROTEIN 13); carbohydrate transmembrane transporter/ hexose:hydrogen symporter/ high-affinity hydrogen:glucose symporter/ sugar:hydrogen ion symporter
246858_at	AT5G25930	leucine-rich repeat family protein / protein kinase family protein
246870_at	AT5G26030	FC1 (FERROCHELATASE 1); ferrochelatase
246927_s_at	AT5G25260;AT5G25250	[AT5G25260, similar to unknown protein [Arabidopsis thaliana] (TAIR:AT5G25250.1); similar to unknown protein [Arabidopsis thaliana] (TAIR:AT5G64870.1); similar to unnamed protein product [Vitis vinifera] (GB:CAO44306.1); similar to hypothetical protein [Vitis vinifera] (GB:CAN77054.1); similar to 80C09_16 [Brassica rapa subsp. pekinensis] (GB:AAZ41827.1); contains domain PTHR13806:SF3 (PTHR13806:…
247177_at	AT5G65300	unknown protein
247287_at	AT5G64230	similar to unknown protein [Arabidopsis thaliana] (TAIR:AT3G19920.1); similar to hypothetical protein [Trifolium pratense] (GB:BAE71289.1)
247573_at	AT5G61160	AACT1 (ANTHOCYANIN 5-AROMATIC ACYLTRANSFERASE 1); transferase
247655_at	AT5G59820	RHL41 (RESPONSIVE TO HIGH LIGHT 41); nucleic acid binding / transcription factor/ zinc ion binding
247835_at	AT5G57910	similar to unknown protein [Arabidopsis thaliana] (TAIR:AT4G30630.1); similar to unnamed protein product [Vitis vinifera] (GB:CAO66657.1)
247949_at	AT5G57220	CYP81F2 (cytochrome P450, family 81, subfamily F, polypeptide 2); oxygen binding
247989_at	AT5G56350	pyruvate kinase, putative
248381_at	AT5G51830	pfkB-type carbohydrate kinase family protein
248487_at	AT5G51070	ERD1 (EARLY RESPONSIVE TO DEHYDRATION 1); ATP binding / ATPase
248619_at	AT5G49630	AAP6 (AMINO ACID PERMEASE 6); amino acid transmembrane transporter
249208_at	AT5G42650	AOS (ALLENE OXIDE SYNTHASE); hydro-lyase/ oxygen binding
249252_at	AT5G42010	WD-40 repeat family protein
249377_at	AT5G40690	similar to unknown protein [Arabidopsis thaliana] (TAIR:AT2G41730.1); similar to unnamed protein product [Vitis vinifera] (GB:CAO14635.1)
249481_at	AT5G38900	DSBA oxidoreductase family protein
249494_at	AT5G39050	transferase family protein
249719_at	AT5G35735	auxin-responsive family protein
249860_at	AT5G22860	serine carboxypeptidase S28 family protein
249928_at	AT5G22250	CCR4-NOT transcription complex protein, putative
250351_at	AT5G12030	AT-HSP17.6A (Arabidopsis thaliana heat shock protein 17.6A)
250722_at	AT5G06190	unknown protein
250781_at	AT5G05410	DREB2A (DRE-BINDING PROTEIN 2A); DNA binding / transcription activator/ transcription factor
250793_at	AT5G05600	oxidoreductase, 2OG-Fe(II) oxygenase family protein
250916_at	AT5G03630	ATMDAR2; monodehydroascorbate reductase (NADH)
250948_at	AT5G03490	UDP-glucoronosyl/UDP-glucosyl transferase family protein
251176_at	AT3G63380	calcium-transporting ATPase, plasma membrane-type, putative / Ca(2+)-ATPase, putative (ACA12)
251400_at	AT3G60420	similar to unknown protein [Arabidopsis thaliana] (TAIR:AT3G60450.1); similar to unnamed protein product [Vitis vinifera] (GB:CAO70569.1); contains InterPro domain Phosphoglycerate mutase (InterPro:IPR013078); contains InterPro domain PRIB5 (InterPro:IPR012398)
251428_at	AT3G60140	DIN2 (DARK INDUCIBLE 2); hydrolase, hydrolyzing O-glycosyl compounds
251644_at	AT3G57540	remorin family protein
251884_at	AT3G54150	embryo-abundant protein-related
252076_at	AT3G51660	macrophage migration inhibitory factor family protein / MIF family protein
252114_at	AT3G51450	strictosidine synthase family protein
252131_at	AT3G50930	AAA-type ATPase family protein
252265_at	AT3G49620	DIN11 (DARK INDUCIBLE 11); oxidoreductase
252515_at	AT3G46230	ATHSP17.4 (Arabidopsis thaliana heat shock protein 17.4)
252618_at	AT3G45140	LOX2 (LIPOXYGENASE 2)
252984_at	AT4G37990	ELI3-2 (ELICITOR-ACTIVATED GENE 3)
253046_at	AT4G37370	CYP81D8 (cytochrome P450, family 81, subfamily D, polypeptide 8); oxygen binding
253218_at	AT4G34980	SLP2 (subtilisin-like serine protease 2); subtilase
253268_s_at	AT4G34131;AT4G34135	[AT4G34131, UGT73B3 (UDP-GLUCOSYL TRANSFERASE 73B3); UDP-glycosyltransferase/ abscisic acid glucosyltransferase/ transferase, transferring hexosyl groups];[AT4G34135, UGT73B2; UDP-glucosyltransferase/ UDP-glycosyltransferase/ flavonol 3-O-glucosyltransferase]
253534_at	AT4G31500	CYP83B1 (CYTOCHROME P450 MONOOXYGENASE 83B1); oxygen binding
254158_at	AT4G24380	hydrolase, acting on ester bonds
254189_at	AT4G24000	ATCSLG2 (Cellulose synthase-like G2); transferase/ transferase, transferring glycosyl groups
254232_at	AT4G23600	CORI3 (CORONATINE INDUCED 1, JASMONIC ACID RESPONSIVE 2); transaminase
254289_at	AT4G22980	similar to catalytic/ pyridoxal phosphate binding [Arabidopsis thaliana] (TAIR:AT5G51920.1); similar to unnamed protein product [Vitis vinifera] (GB:CAO63651.1); contains domain PTHR14237 (PTHR14237)
254318_at	AT4G22530	embryo-abundant protein-related
254408_at	AT4G21390	B120; protein kinase/ sugar binding
254432_at	AT4G20830	FAD-binding domain-containing protein
254564_at	AT4G19170	NCED4 (NINE-CIS-EPOXYCAROTENOID DIOXYGENASE 4)
254652_at	AT4G18170	WRKY28 (WRKY DNA-binding protein 28); transcription factor
254683_at	AT4G13800	permease-related
254890_at	AT4G11600	ATGPX6 (GLUTATHIONE PEROXIDASE 6); glutathione peroxidase
255259_at	AT4G05020	NDB2 (NAD(P)H DEHYDROGENASE B2); disulfide oxidoreductase
255430_at	AT4G03320	TIC20-IV (TRANSLOCON AT THE INNER ENVELOPE MEMBRANE OF CHLOROPLASTS 20-IV); P-P-bond-hydrolysis-driven protein transmembrane transporter
255479_at	AT4G02380	SAG21 (SENESCENCE-ASSOCIATED GENE 21)
255621_at	AT4G01390	meprin and TRAF homology domain-containing protein / MATH domain-containing protein
255664_at	AT4G00440	similar to unknown protein [Arabidopsis thaliana] (TAIR:AT2G45900.1); similar to unnamed protein product [Vitis vinifera] (GB:CAO39618.1); contains domain PTHR21726:SF4 (PTHR21726:SF4); contains domain PTHR21726 (PTHR21726)
255786_at	AT1G19670	ATCLH1 (CORONATINE-INDUCED PROTEIN 1)
255795_at	AT2G33380	RD20 (RESPONSIVE TO DESSICATION 20); calcium ion binding
255923_at	AT1G22180	SEC14 cytosolic factor family protein / phosphoglyceride transfer family protein
256024_at	AT1G58340	ZF14; transporter
256050_at	AT1G07000	ATEXO70B2 (exocyst subunit EXO70 family protein B2); protein binding
256178_s_at	AT1G51760;AT1G51780	[AT1G51760, IAR3 (IAA-ALANINE RESISTANT 3); metallopeptidase];[AT1G51780, ILL5 (IAA-leucine resistant (ILR)-like gene 5); metallopeptidase]
256376_s_at	AT1G66690;AT1G66700	[AT1G66690, S-adenosyl-L-methionine:carboxyl methyltransferase family protein];[AT1G66700, PXMT1; S-adenosylmethionine-dependent methyltransferase]
256461_s_at	AT1G36280;AT4G18440	[AT1G36280, adenylosuccinate lyase, putative / adenylosuccinase, putative];[AT4G18440, adenylosuccinate lyase, putative / adenylosuccinase, putative]
256576_at	AT3G28210	PMZ; zinc ion binding
257536_at	AT3G02800	phosphoprotein phosphatase
257641_s_at	AT3G25760;AT3G25770	[AT3G25760, AOC1 (ALLENE OXIDE CYCLASE 1)];[AT3G25770, AOC2 (ALLENE OXIDE CYCLASE 2)]
257919_at	AT3G23250	AtMYB15/AtY19/MYB15 (myb domain protein 15); DNA binding / transcription factor
257951_at	AT3G21700	GTP binding
258100_at	AT3G23550	MATE efflux family protein
258201_at	AT3G13910	similar to unknown protein [Arabidopsis thaliana] (TAIR:AT2G19460.1); similar to unknown [Populus trichocarpa] (GB:ABK95751.1)
258203_at	AT3G13950	similar to unknown protein [Arabidopsis thaliana] (TAIR:AT4G13266.1); similar to Ankyrin [Medicago truncatula] (GB:ABN08906.1)
258259_s_at	AT3G26820;AT3G26840	[AT3G26820, esterase/lipase/thioesterase family protein];[AT3G26840, esterase/lipase/thioesterase family protein]
258277_at	AT3G26830	PAD3 (PHYTOALEXIN DEFICIENT 3); oxygen binding
258395_at	AT3G15500	ATNAC3 (ARABIDOPSIS NAC DOMAIN CONTAINING PROTEIN 55); transcription factor
258452_at	AT3G22370	AOX1A (alternative oxidase 1A); alternative oxidase
258501_at	AT3G06780	glycine-rich protein
258507_at	AT3G06500	beta-fructofuranosidase, putative / invertase, putative / saccharase, putative / beta-fructosidase, putative
258682_at	AT3G08720	ATPK19 (ARABIDOPSIS THALIANA PROTEIN KINASE 19); kinase
258983_at	AT3G08860	alanine--glyoxylate aminotransferase, putative / beta-alanine-pyruvate aminotransferase, putative / AGT, putative
258996_at	AT3G01800	ribosome recycling factor family protein / ribosome releasing factor family protein
259033_at	AT3G09410	pectinacetylesterase family protein
259081_at	AT3G05030	NHX2 (sodium proton exchanger 2); sodium:hydrogen antiporter
259137_at	AT3G10300	calcium-binding EF hand family protein
259403_at	AT1G17745	PGDH (3-PHOSPHOGLYCERATE DEHYDROGENASE); phosphoglycerate dehydrogenase
259410_at	AT1G13340	similar to unknown protein [Arabidopsis thaliana] (TAIR:AT1G34220.2); similar to unknown [Carica papaya] (GB:ABS01355.1); contains InterPro domain Protein of unknown function DUF292, eukaryotic (InterPro:IPR005061)
259428_at	AT1G01560	ATMPK11 (Arabidopsis thaliana MAP kinase 11); MAP kinase/ kinase
259445_at	AT1G02400	ATGA2OX6/DTA1 (GIBBERELLIN 2-OXIDASE 6); gibberellin 2-beta-dioxygenase
259479_at	AT1G19020	similar to unknown protein [Arabidopsis thaliana] (TAIR:AT3G48180.1); similar to unnamed protein product [Vitis vinifera] (GB:CAO40966.1)
259559_at	AT1G21240	WAK3 (WALL ASSOCIATED KINASE 3); kinase/ protein serine/threonine kinase
259640_at	AT1G52400	BGL1 (BETA-GLUCOSIDASE HOMOLOG 1); hydrolase, hydrolyzing O-glycosyl compounds
259705_at	AT1G77450	ANAC032 (Arabidopsis NAC domain containing protein 32); transcription factor
259766_at	AT1G64360	unknown protein
260005_at	AT1G67920	similar to unknown protein [Arabidopsis thaliana] (TAIR:AT1G24600.1)
260007_at	AT1G67870	glycine-rich protein
260141_at	AT1G66350	RGL1 (RGA-LIKE 1); transcription factor
260239_at	AT1G74360	leucine-rich repeat transmembrane protein kinase, putative
260405_at	AT1G69930	ATGSTU11 (Arabidopsis thaliana Glutathione S-transferase (class tau) 11); glutathione transferase
260411_at	AT1G69890	similar to unknown protein [Arabidopsis thaliana] (TAIR:AT1G27100.1); similar to unknown [Populus trichocarpa] (GB:ABK94560.1); contains InterPro domain Protein of unknown function DUF569 (InterPro:IPR007679); contains InterPro domain Actin-crosslinking proteins (InterPro:IPR008999)
260415_at	AT1G69790	protein kinase, putative
260450_at	AT1G72390	similar to unnamed protein product [Vitis vinifera] (GB:CAO45587.1)
260804_at	AT1G78410	VQ motif-containing protein
260881_at	AT1G21550	calcium-binding protein, putative
261021_at	AT1G26380	FAD-binding domain-containing protein
261033_at	AT1G17380	JAZ5/TIFY11A (JASMONATE-ZIM-DOMAIN PROTEIN 5)
261150_at	AT1G19640	JMT (JASMONIC ACID CARBOXYL METHYLTRANSFERASE); jasmonate O-methyltransferase
261192_at	AT1G32870	ANAC013 (Arabidopsis NAC domain containing protein 13); transcription factor
261221_at	AT1G19960	similar to transmembrane receptor [Arabidopsis thaliana] (TAIR:AT2G32140.1)
261240_at	AT1G32940	ATSBT3.5; subtilase
261443_at	AT1G28480	GRX480; thiol-disulfide exchange intermediate
261713_at	AT1G32640	ATMYC2 (JASMONATE INSENSITIVE 1); DNA binding / transcription factor
261763_at	AT1G15520	ATPDR12/PDR12 (PLEIOTROPIC DRUG RESISTANCE 12); ATPase, coupled to transmembrane movement of substances
261836_at	AT1G16090	WAKL7 (WALL ASSOCIATED KINASE-LIKE 7)
261892_at	AT1G80840	WRKY40 (WRKY DNA-binding protein 40); transcription factor
261934_at	AT1G22400	ATUGT85A1/UGT85A1 (UDP-GLUCOSYL TRANSFERASE 85A1); UDP-glycosyltransferase/ glucuronosyltransferase/ transferase, transferring glycosyl groups / transferase, transferring hexosyl groups
262085_at	AT1G56060	similar to unknown protein [Arabidopsis thaliana] (TAIR:AT2G32190.1); similar to unnamed protein product [Vitis vinifera] (GB:CAO68639.1); contains domain PD188784 (PD188784)
262381_at	AT1G72900	disease resistance protein (TIR-NBS class), putative
262482_at	AT1G17020	SRG1 (SENESCENCE-RELATED GENE 1); oxidoreductase, acting on paired donors, with incorporation or reduction of molecular oxygen, 2-oxoglutarate as one donor, and incorporation of one atom each of oxygen into both donors
262517_at	AT1G17180	ATGSTU25 (Arabidopsis thaliana Glutathione S-transferase (class tau) 25); glutathione transferase
262518_at	AT1G17170	ATGSTU24 (ARABIDOPSIS THALIANA GLUTATHIONE S-TRANSFERASE (CLASS TAU) 24); glutathione transferase
262661_s_at	AT1G14230;AT1G14250	[AT1G14230, nucleoside phosphatase family protein / GDA1/CD39 family protein];[AT1G14250, nucleoside phosphatase family protein / GDA1/CD39 family protein]
263073_at	AT2G17500	auxin efflux carrier family protein
263182_at	AT1G05575	unknown protein
263210_at	AT1G10585	transcription factor
263231_at	AT1G05680	UDP-glucoronosyl/UDP-glucosyl transferase family protein
263402_at	AT2G04050	MATE efflux family protein
263406_at	AT2G04160	AIR3 (Auxin-Induced in Root cultures 3); subtilase
263515_at	AT2G21640	similar to unknown protein [Arabidopsis thaliana] (TAIR:AT3G05570.1); similar to unknown protein [Arabidopsis thaliana] (TAIR:AT4G39235.1); similar to hypothetical protein OsI_027197 [Oryza sativa (indica cultivar-group)] (GB:EAZ05965.1)
263517_at	AT2G21620	RD2 (RESPONSIVE TO DESSICATION 2)
263829_at	AT2G40435	transcription regulator
264052_at	AT2G22330	CYP79B3 (cytochrome P450, family 79, subfamily B, polypeptide 3); oxygen binding
264250_at	AT1G78680	ATGGH2 (GAMMA-GLUTAMYL HYDROLASE 2); gamma-glutamyl hydrolase
264365_s_at	AT1G03220;AT1G03230	[AT1G03220, extracellular dermal glycoprotein, putative / EDGP, putative];[AT1G03230, extracellular dermal glycoprotein, putative / EDGP, putative]
264580_at	AT1G05340	similar to unknown protein [Arabidopsis thaliana] (TAIR:AT2G32210.1)
264645_at	AT1G08940	phosphoglycerate/bisphosphoglycerate mutase family protein
264657_at	AT1G09100	RPT5B (26S PROTEASOME AAA-ATPASE SUBUNIT RPT5B); ATPase/ calmodulin binding
264746_at	AT1G62300	WRKY6 (WRKY DNA-binding protein 6); transcription factor
264787_at	AT2G17840	ERD7 (EARLY-RESPONSIVE TO DEHYDRATION 7)
264929_at	AT1G60730	aldo/keto reductase family protein
265058_s_at	AT1G52030;AT1G52040	[AT1G52030, MBP2 (MYROSINASE-BINDING PROTEIN 2)];[AT1G52040, MBP1 (MYROSINASE-BINDING PROTEIN 1)]
265199_s_at	AT2G36780;AT2G36770	[AT2G36780, UDP-glucoronosyl/UDP-glucosyl transferase family protein];[AT2G36770, UDP-glucoronosyl/UDP-glucosyl transferase family protein]
265221_s_at	AT2G02000;AT2G02010	[AT2G02000, GAD3 (GLUTAMATE DECARBOXYLASE 3); calmodulin binding];[AT2G02010, GAD4 (GLUTAMATE DECARBOXYLASE 4); calmodulin binding]
265424_at	AT2G20780	mannitol transporter, putative
265499_at	AT2G15480	UGT73B5 (UDP-GLUCOSYL TRANSFERASE 73B5); UDP-glycosyltransferase/ transferase, transferring glycosyl groups
265501_at	AT2G15490	UGT73B4; UDP-glycosyltransferase/ transferase, transferring glycosyl groups
265530_at	AT2G06050	OPR3 (OPDA-REDUCTASE 3); 12-oxophytodienoate reductase
265620_at	AT2G27310	F-box family protein
265670_s_at	AT2G32190;AT2G32210	[AT2G32190, similar to unknown protein [Arabidopsis thaliana] (TAIR:AT2G32210.1); similar to unknown [Populus trichocarpa] (GB:ABK92801.1); contains domain PD188784 (PD188784)];[AT2G32210, similar to unknown protein [Arabidopsis thaliana] (TAIR:AT2G32190.1); similar to unknown [Populus trichocarpa] (GB:ABK92801.1); contains domain PD188784 (PD188784)]
265698_at	AT2G32160	similar to unknown protein [Arabidopsis thaliana] (TAIR:AT2G32170.1); similar to unnamed protein product [Vitis vinifera] (GB:CAO64660.1); contains InterPro domain N2227-like (InterPro:IPR012901)
265725_at	AT2G32030	GCN5-related N-acetyltransferase (GNAT) family protein
266017_at	AT2G18690	similar to unknown protein [Arabidopsis thaliana] (TAIR:AT2G18680.1); similar to hypothetical protein OsI_029427 [Oryza sativa (indica cultivar-group)] (GB:EAZ08195.1)
266071_at	AT2G18680;AT2G18670	[AT2G18680, similar to unknown protein [Arabidopsis thaliana] (TAIR:AT2G18690.1); similar to hypothetical protein OsI_029427 [Oryza sativa (indica cultivar-group)] (GB:EAZ08195.1)];[AT2G18670, zinc finger (C3HC4-type RING finger) family protein]
266142_at	AT2G39030	GCN5-related N-acetyltransferase (GNAT) family protein
266267_at	AT2G29460	ATGSTU4 (GLUTATHIONE S-TRANSFERASE 22); glutathione transferase
266290_at	AT2G29490	ATGSTU1 (GLUTATHIONE S-TRANSFERASE 19); glutathione transferase
266292_at	AT2G29350	SAG13 (Senescence-associated gene 13); oxidoreductase
266294_at	AT2G29500	17.6 kDa class I small heat shock protein (HSP17.6B-CI)
266368_at	AT2G41380	embryo-abundant protein-related
266536_at	AT2G16900	similar to unknown protein [Arabidopsis thaliana] (TAIR:AT4G35110.2); similar to unknown protein [Arabidopsis thaliana] (TAIR:AT4G35110.3); similar to unknown protein [Arabidopsis thaliana] (TAIR:AT4G35110.4); similar to hypothetical protein [Vitis vinifera] (GB:CAN73143.1); contains InterPro domain Phospholipase-like, arabidopsis (InterPro:IPR007942)
266590_at	AT2G46240	BAG6 (ARABIDOPSIS THALIANA BCL-2-ASSOCIATED ATHANOGENE 6); calmodulin binding / protein binding
266752_at	AT2G47000	MDR4/PGP4 (P-GLYCOPROTEIN4); ATPase, coupled to transmembrane movement of substances / xenobiotic-transporting ATPase
266799_at	AT2G22860	ATPSK2 (PHYTOSULFOKINE 2 PRECURSOR); growth factor
266977_at	AT2G39420	esterase/lipase/thioesterase family protein
266995_at	AT2G34500	CYP710A1 (cytochrome P450, family 710, subfamily A, polypeptide 1); C-22 sterol desaturase/ oxygen binding
267010_at	AT2G39250	SNZ (SCHNARCHZAPFEN); DNA binding / transcription factor
267280_at	AT2G19450	TAG1 (TRIACYLGLYCEROL BIOSYNTHESIS DEFECT 1); diacylglycerol O-acyltransferase
267425_at	AT2G34810	FAD-binding domain-containing protein
267496_at	AT2G30550	lipase class 3 family protein
267538_at	AT2G41870	remorin family protein
267545_at	AT2G32690	pseudogene, glycine-rich protein
267567_at	AT2G30770	CYP71A13 (CYTOCHROME P450, FAMILY 71, SUBFAMILY A, POLYPEPTIDE 13); indoleacetaldoxime dehydratase/ oxygen binding
267645_at	AT2G32860	glycosyl hydrolase family 1 protein

## Sheet: SD6(b) Bc+Ox Down
Supplementary Dataset 6. (B) List of probe IDs/array elements and locus identifiers corresponding to genes that are commonly down-regulated by B. cinerea and oxidative sterss.
Probe ID	Locus Identifier	Annotation
254805_at	AT4G12480	pEARLI 1; lipid binding
245757_at	AT1G35140	PHI-1 (PHOSPHATE-INDUCED 1)
260856_at	AT1G21910	AP2 domain-containing transcription factor family protein
266992_at	AT2G39200	MLO12 (MILDEW RESISTANCE LOCUS O 12); calmodulin binding
245392_at	AT4G15680	glutaredoxin family protein
265208_at	AT2G36690	oxidoreductase, 2OG-Fe(II) oxygenase family protein
266693_at	AT2G19800	MIOX2 (MYO-INOSITOL OXYGENASE 2)
249459_at	AT5G39580	peroxidase, putative
249337_at	AT5G41080	glycerophosphoryl diester phosphodiesterase family protein
255524_at	AT4G02330	ATPMEPCRB; pectinesterase
256170_at	AT1G51790	kinase
266364_at	AT2G41230	unknown protein
256169_at	AT1G51800	leucine-rich repeat protein kinase, putative
254818_at	AT4G12470	protease inhibitor/seed storage/lipid transfer protein (LTP) family protein
246932_at	AT5G25190	ethylene-responsive element-binding protein, putative
254931_at	AT4G11460	protein kinase family protein
252367_at	AT3G48360	BT2 (BTB AND TAZ DOMAIN PROTEIN 2); protein binding / transcription factor/ transcription regulator
250777_at	AT5G05440	similar to unknown protein [Arabidopsis thaliana] (TAIR:AT2G38310.1); similar to unnamed protein product [Vitis vinifera] (GB:CAO48777.1); contains InterPro domain Bet v I allergen; (InterPro:IPR000916); contains InterPro domain Streptomyces cyclase/dehydrase (InterPro:IPR005031)
247925_at	AT5G57560	TCH4 (TOUCH 4); hydrolase, acting on glycosyl bonds / xyloglucan:xyloglucosyl transferase
265028_at	AT1G24530	transducin family protein / WD-40 repeat family protein
256337_at	AT1G72060	serine-type endopeptidase inhibitor
248703_at	AT5G48430	aspartic-type endopeptidase/ pepsin A
252081_at	AT3G51910	AT-HSFA7A (Arabidopsis thaliana heat shock transcription factor A7A); DNA binding / transcription factor
260070_at	AT1G73830	BEE3 (BR ENHANCED EXPRESSION 3); DNA binding / transcription factor
265387_at	AT2G20670	similar to unknown protein [Arabidopsis thaliana] (TAIR:AT4G32480.1); similar to unnamed protein product [Vitis vinifera] (GB:CAO69754.1); contains InterPro domain Protein of unknown function DUF506, plant (InterPro:IPR006502)
253061_at	AT4G37610	BT5 (BTB and TAZ domain protein 5); protein binding / transcription regulator
247524_at	AT5G61440	thioredoxin family protein
265511_at	AT2G05540	glycine-rich protein
264788_at	AT2G17880	DNAJ heat shock protein, putative
255568_at	AT4G01250	WRKY22 (WRKY DNA-binding protein 22); transcription factor
252511_at	AT3G46280	protein kinase-related
260557_at	AT2G43610	glycoside hydrolase family 19 protein
251436_at	AT3G59900	(ARGOS); unknown protein
245325_at	AT4G14130	XTR7 (XYLOGLUCAN ENDOTRANSGLYCOSYLASE 7); hydrolase, acting on glycosyl bonds
254384_at	AT4G21870	26.5 kDa class P-related heat shock protein (HSP26.5-P)
251124_s_at	AT5G01050;AT5G01040	[AT5G01050, laccase family protein / diphenol oxidase family protein];[AT5G01040, LAC8 (laccase 8); copper ion binding / oxidoreductase]
261135_at	AT1G19610	LCR78/PDF1.4 (Low-molecular-weight cysteine-rich 78)
248606_at	AT5G49450;AT5G49448	[AT5G49450, ATBZIP1 (ARABIDOPSIS THALIANA BASIC LEUCINE-ZIPPER 1); DNA binding / protein heterodimerization/ transcription factor];[AT5G49448, CPuORF4 (Conserved peptide upstream open reading frame 4)]
260556_at	AT2G43620	chitinase, putative
252167_at	AT3G50560	short-chain dehydrogenase/reductase (SDR) family protein
260914_at	AT1G02640	BXL2 (BETA-XYLOSIDASE 2); hydrolase, hydrolyzing O-glycosyl compounds
266278_at	AT2G29300	tropinone reductase, putative / tropine dehydrogenase, putative
259015_at	AT3G07350	similar to unknown protein [Arabidopsis thaliana] (TAIR:AT3G25240.1); similar to unnamed protein product [Vitis vinifera] (GB:CAO38687.1); contains InterPro domain Protein of unknown function DUF506, plant (InterPro:IPR006502)
254665_at	AT4G18340	glycosyl hydrolase family 17 protein
249923_at	AT5G19120	aspartic-type endopeptidase/ pepsin A
263268_at	no_match	no_match
266112_x_at	AT2G02210;AT3G47260	[AT2G02210, transposable element gene];[AT3G47260, transposable element gene]
264960_at	AT1G76930	ATEXT4 (EXTENSIN 4)
264238_at	AT1G54740	similar to structural constituent of ribosome [Arabidopsis thaliana] (TAIR:AT1G22110.1); similar to unknown [Populus trichocarpa x Populus deltoides] (GB:ABK96485.1)
266247_at	AT2G27660	DC1 domain-containing protein
261768_at	AT1G15550	GA4 (GA REQUIRING 4); gibberellin 3-beta-dioxygenase
255926_at	AT1G22190	AP2 domain-containing transcription factor, putative
259009_at	AT3G09260	PYK10 (phosphate starvation-response 3.1); hydrolase, hydrolyzing O-glycosyl compounds
252193_at	AT3G50060	MYB77; DNA binding / transcription factor
244989_s_at	ATCG00860;ATCG01280	[ATCG00860, Encodes an unknown protein. This gene is regulated by AtSIG6 transcriptionally.];[ATCG01280, hypothetical protein]
256525_at	AT1G66180	aspartyl protease family protein
255064_at	AT4G08950	phosphate-responsive protein, putative (EXO)
247266_at	AT5G64570	XYL4 (beta-xylosidase 4); hydrolase, hydrolyzing O-glycosyl compounds
266313_at	AT2G26980	CIPK3 (CBL-INTERACTING PROTEIN KINASE 3); kinase/ protein kinase
245005_at	ATCG00330	30S chloroplast ribosomal protein S14
246034_at	AT5G08350	GRAM domain-containing protein / ABA-responsive protein-related
249765_at	AT5G24030	SLAH3 (SLAC1 HOMOLOGUE 3); transporter
251899_at	AT3G54400	aspartyl protease family protein
258764_at	AT3G10720	pectinesterase, putative
265111_at	AT1G62510	protease inhibitor/seed storage/lipid transfer protein (LTP) family protein

## Sheet: SD6(c) Bc+W Up
Supplementary Dataset 6. (C) List of probe IDs/array elements and locus identifiers corresponding to genes that are commonly up-regulated by B. cinerea and wounding.
Probe ID	Locus Identifier	Annotation
245702_at	AT5G04220	ATSYTC/NTMC2T1.3/NTMC2TYPE1.3/SYTC
245928_s_at	AT5G24770;AT5G24780	[AT5G24770, VSP2 (VEGETATIVE STORAGE PROTEIN 2); acid phosphatase];[AT5G24780, VSP1 (VEGETATIVE STORAGE PROTEIN 1); acid phosphatase]
246340_s_at	AT3G44860;AT3G44870	[AT3G44860, FAMT (FARNESOIC ACID CARBOXYL-O-METHYLTRANSFERASE); S-adenosylmethionine-dependent methyltransferase/ farnesoic acid O-methyltransferase];[AT3G44870, S-adenosyl-L-methionine:carboxyl methyltransferase family protein]
246481_s_at	AT5G15960;AT5G15970	[AT5G15960, KIN1];[AT5G15970, KIN2 (COLD-RESPONSIVE 6.6)]
246603_at	AT1G31690	copper ion binding
246716_s_at	AT5G28960;AT5G28910	[AT5G28960, similar to unknown protein [Arabidopsis thaliana] (TAIR:AT5G28910.2); similar to unknown protein [Arabidopsis thaliana] (TAIR:AT5G28910.1); similar to unnamed protein product [Vitis vinifera] (GB:CAO44656.1)];[AT5G28910, similar to unknown protein [Arabidopsis thaliana] (TAIR:AT5G28960.1); similar to unnamed protein product [Vitis vinifera] (GB:CAO44656.1)]
246972_s_at	AT5G24950;AT5G24960	[AT5G24950, CYP71A15 (cytochrome P450, family 71, subfamily A, polypeptide 15); oxygen binding];[AT5G24960, CYP71A14 (cytochrome P450, family 71, subfamily A, polypeptide 14); oxygen binding]
247450_at	AT5G62350	invertase/pectin methylesterase inhibitor family protein / DC 1.2 homolog (FL5-2I22)
247626_at	AT5G60300	lectin protein kinase family protein
247684_at	AT5G59670	leucine-rich repeat protein kinase, putative
247794_at	AT5G58670	ATPLC1 (PHOSPHOLIPASE C 1); phospholipase C
249046_at	AT5G44400	FAD-binding domain-containing protein
249052_at	AT5G44420	PDF1.2 (Low-molecular-weight cysteine-rich 77)
250100_at	AT5G16570	GLN1;4 (Glutamine synthetase 1;4); glutamate-ammonia ligase
250669_at	AT5G06870	PGIP2 (POLYGALACTURONASE INHIBITING PROTEIN 2); protein binding
250793_at	AT5G05600	oxidoreductase, 2OG-Fe(II) oxygenase family protein
250810_at	AT5G05090	myb family transcription factor
250942_at	AT5G03350	legume lectin family protein
250948_at	AT5G03490	UDP-glucoronosyl/UDP-glucosyl transferase family protein
251221_at	AT3G62550	universal stress protein (USP) family protein
251438_s_at	AT3G59930;AT5G33355	[AT3G59930, Encodes a defensin-like (DEFL) family protein.];[AT5G33355, Encodes a defensin-like (DEFL) family protein.]
252136_at	AT3G50770	calmodulin-related protein, putative
252291_s_at	AT3G49120;AT3G49110	[AT3G49120, ATPCB/ATPERX34/PERX34/PRXCB (PEROXIDASE 34); peroxidase];[AT3G49110, ATPCA/ATPRX33/PRX33/PRXCA (PEROXIDASE 33); peroxidase]
252309_at	AT3G49340	cysteine proteinase, putative
252984_at	AT4G37990	ELI3-2 (ELICITOR-ACTIVATED GENE 3)
254232_at	AT4G23600	CORI3 (CORONATINE INDUCED 1, JASMONIC ACID RESPONSIVE 2); transaminase
254289_at	AT4G22980	similar to catalytic/ pyridoxal phosphate binding [Arabidopsis thaliana] (TAIR:AT5G51920.1); similar to unnamed protein product [Vitis vinifera] (GB:CAO63651.1); contains domain PTHR14237 (PTHR14237)
254853_at	AT4G12080	DNA-binding family protein
255331_at	AT4G04330	similar to unnamed protein product [Vitis vinifera] (GB:CAO69665.1)
255786_at	AT1G19670	ATCLH1 (CORONATINE-INDUCED PROTEIN 1)
255795_at	AT2G33380	RD20 (RESPONSIVE TO DESSICATION 20); calcium ion binding
255822_at	AT2G40610	ATEXPA8 (ARABIDOPSIS THALIANA EXPANSIN A8)
256061_at	AT1G07040	similar to unknown protein [Arabidopsis thaliana] (TAIR:AT1G27030.1); similar to unnamed protein product [Vitis vinifera] (GB:CAO41035.1)
256150_at	AT1G55120	ATFRUCT5 (BETA-FRUCTOFURANOSIDASE 5); hydrolase, hydrolyzing O-glycosyl compounds / levanase
256489_at	AT1G31550	GDSL-motif lipase, putative
256569_at	AT3G19550	similar to hypothetical protein [Vitis vinifera] (GB:CAN60715.1)
258108_at	AT3G23570	dienelactone hydrolase family protein
258252_at	AT3G15720	glycoside hydrolase family 28 protein / polygalacturonase (pectinase) family protein
258664_at	AT3G08700	UBC12 (ubiquitin-conjugating enzyme 12); ubiquitin-protein ligase
259057_at	AT3G03310	lecithin:cholesterol acyltransferase family protein / LACT family protein
259609_at	AT1G52410	TSA1 (TSK-ASSOCIATING PROTEIN 1); calcium ion binding / protein binding
259640_at	AT1G52400	BGL1 (BETA-GLUCOSIDASE HOMOLOG 1); hydrolase, hydrolyzing O-glycosyl compounds
259766_at	AT1G64360	unknown protein
259802_at	AT1G72260	THI2.1 (THIONIN 2.1); toxin receptor binding
260012_at	AT1G67865	unknown protein
260116_at	AT1G33960	AIG1 (AVRRPT2-INDUCED GENE 1); GTP binding
260405_at	AT1G69930	ATGSTU11 (Arabidopsis thaliana Glutathione S-transferase (class tau) 11); glutathione transferase
260408_at	AT1G69880	ATH8 (thioredoxin H-type 8); thiol-disulfide exchange intermediate
260541_at	AT2G43530	trypsin inhibitor, putative
260551_at	AT2G43510	ATTI1 (ARABIDOPSIS THALIANA TRYPSIN INHIBITOR PROTEIN 1)
260943_at	AT1G45145	ATTRX5 (thioredoxin H-type 5); thiol-disulfide exchange intermediate
261221_at	AT1G19960	similar to transmembrane receptor [Arabidopsis thaliana] (TAIR:AT2G32140.1)
262309_at	AT1G70820	phosphoglucomutase, putative / glucose phosphomutase, putative
262482_at	AT1G17020	SRG1 (SENESCENCE-RELATED GENE 1); oxidoreductase, acting on paired donors, with incorporation or reduction of molecular oxygen, 2-oxoglutarate as one donor, and incorporation of one atom each of oxygen into both donors
262661_s_at	AT1G14230;AT1G14250	[AT1G14230, nucleoside phosphatase family protein / GDA1/CD39 family protein];[AT1G14250, nucleoside phosphatase family protein / GDA1/CD39 family protein]
263297_at	AT2G15310	ATARFB1A (ADP-ribosylation factor B1A); GTP binding
263829_at	AT2G40435	transcription regulator
265025_at	AT1G24575	unknown protein
265058_s_at	AT1G52030;AT1G52040	[AT1G52030, MBP2 (MYROSINASE-BINDING PROTEIN 2)];[AT1G52040, MBP1 (MYROSINASE-BINDING PROTEIN 1)]
265156_at	AT1G31000	F-box family protein
265471_at	AT2G37130	peroxidase 21 (PER21) (P21) (PRXR5)
265577_at	AT2G20100	ethylene-responsive family protein
266142_at	AT2G39030	GCN5-related N-acetyltransferase (GNAT) family protein
266214_at	AT2G06890	transposable element gene
266385_at	AT2G14610	PR1 (PATHOGENESIS-RELATED GENE 1)
266797_at	AT2G22840	AtGRF1 (GROWTH-REGULATING FACTOR 1)
267265_at	AT2G22980	SCPL13; serine carboxypeptidase
267425_at	AT2G34810	FAD-binding domain-containing protein
267495_at	no_match	no_match

## Sheet: SD6(d) Bc+W Down
Supplementary Dataset 6. (D) List of probe IDs/array elements and locus identifiers corresponding to genes that are commonly down-regulated by B. cinerea and wounding.
Probe ID	Locus Identifier	Annotation
244921_s_at	ATMG01000	hypothetical protein
244937_at	ATCG01110	Encodes the 49KDa plastid NAD(P)H dehydrogenase subunit H protein. Its transcription is regulated by an ndhF-specific plastid sigma factor, SIG4.
244995_at	ATCG00150	Encodes a subunit of ATPase complex CF0, which is a proton channel that supplies the proton motive force to drive ATP synthesis by CF1 portion of the complex.
246966_at	AT5G24850	CRY3 (CRYPTOCHROME 3); DNA binding / DNA photolyase/ FMN binding
247524_at	AT5G61440	thioredoxin family protein
247925_at	AT5G57560	TCH4 (TOUCH 4); hydrolase, acting on glycosyl bonds / xyloglucan:xyloglucosyl transferase
248606_at	AT5G49450;AT5G49448	[AT5G49450, ATBZIP1 (ARABIDOPSIS THALIANA BASIC LEUCINE-ZIPPER 1); DNA binding / protein heterodimerization/ transcription factor];[AT5G49448, CPuORF4 (Conserved peptide upstream open reading frame 4)]
248703_at	AT5G48430	aspartic-type endopeptidase/ pepsin A
249337_at	AT5G41080	glycerophosphoryl diester phosphodiesterase family protein
249459_at	AT5G39580	peroxidase, putative
249923_at	AT5G19120	aspartic-type endopeptidase/ pepsin A
250777_at	AT5G05440	similar to unknown protein [Arabidopsis thaliana] (TAIR:AT2G38310.1); similar to unnamed protein product [Vitis vinifera] (GB:CAO48777.1); contains InterPro domain Bet v I allergen; (InterPro:IPR000916); contains InterPro domain Streptomyces cyclase/dehydrase (InterPro:IPR005031)
251371_at	AT3G60360	EDA14/UTP11 (EMBRYO SAC DEVELOPMENT ARREST 14)
252081_at	AT3G51910	AT-HSFA7A (Arabidopsis thaliana heat shock transcription factor A7A); DNA binding / transcription factor
252193_at	AT3G50060	MYB77; DNA binding / transcription factor
252367_at	AT3G48360	BT2 (BTB AND TAZ DOMAIN PROTEIN 2); protein binding / transcription factor/ transcription regulator
252511_at	AT3G46280	protein kinase-related
252576_s_at	AT3G45450;AT3G48870	[AT3G45450, Clp amino terminal domain-containing protein];[AT3G48870, ATCLPC (CASEINOLYTIC PROTEASE C); ATP binding / ATPase]
253281_at	AT4G34138	UGT73B1 (UDP-GLUCOSYL TRANSFERASE 73B1); UDP-glycosyltransferase/ abscisic acid glucosyltransferase
254839_at	AT4G12400	stress-inducible protein, putative
254931_at	AT4G11460	protein kinase family protein
255568_at	AT4G01250	WRKY22 (WRKY DNA-binding protein 22); transcription factor
255926_at	AT1G22190	AP2 domain-containing transcription factor, putative
256169_at	AT1G51800	leucine-rich repeat protein kinase, putative
256170_at	AT1G51790	kinase
256337_at	AT1G72060	serine-type endopeptidase inhibitor
256681_at	AT3G52340	SPP2; sucrose-phosphatase
257891_at	AT3G17170	RFC3 (REGULATOR OF FATTY-ACID COMPOSITION 3); structural constituent of ribosome
258321_at	AT3G22840	ELIP1 (EARLY LIGHT-INDUCABLE PROTEIN); chlorophyll binding
260070_at	AT1G73830	BEE3 (BR ENHANCED EXPRESSION 3); DNA binding / transcription factor
260556_at	AT2G43620	chitinase, putative
260856_at	AT1G21910	AP2 domain-containing transcription factor family protein
261611_at	AT1G49730	protein kinase family protein
262693_at	AT1G62780	similar to hypothetical protein [Vitis vinifera] (GB:CAN83165.1)
263251_at	AT2G31410	similar to unknown [Populus trichocarpa] (GB:ABK95063.1)
264238_at	AT1G54740	similar to structural constituent of ribosome [Arabidopsis thaliana] (TAIR:AT1G22110.1); similar to unknown [Populus trichocarpa x Populus deltoides] (GB:ABK96485.1)
264788_at	AT2G17880	DNAJ heat shock protein, putative
265028_at	AT1G24530	transducin family protein / WD-40 repeat family protein
265208_at	AT2G36690	oxidoreductase, 2OG-Fe(II) oxygenase family protein
265387_at	AT2G20670	similar to unknown protein [Arabidopsis thaliana] (TAIR:AT4G32480.1); similar to unnamed protein product [Vitis vinifera] (GB:CAO69754.1); contains InterPro domain Protein of unknown function DUF506, plant (InterPro:IPR006502)
266112_x_at	AT2G02210;AT3G47260	[AT2G02210, transposable element gene];[AT3G47260, transposable element gene]
266247_at	AT2G27660	DC1 domain-containing protein
266316_at	AT2G27080	harpin-induced protein-related / HIN1-related / harpin-responsive protein-related
266364_at	AT2G41230	unknown protein
266992_at	AT2G39200	MLO12 (MILDEW RESISTANCE LOCUS O 12); calmodulin binding
267138_s_at	AT2G38230;AT2G38210	[AT2G38230, ATPDX1.1 (PYRIDOXINE BIOSYNTHESIS 1.1); protein heterodimerization];[AT2G38210, PDX1L4 (PUTATIVE PDX1-LIKE PROTEIN 4)]
267294_at	AT2G23670	YCF37 (Arabidopsis homolog of Synechocystis YCF37)
