# Supplementary material for: Metatranscriptomic Analysis of Multiple Environmental Stresses Identifies RAP2.4 Gene Associated with Arabidopsis Immunity to Botrytis cinerea
Source: Sci Rep. 2019 Nov 18;9:17010. doi: 10.1038/s41598-019-53694-1 (PMC6861241; doi:10.1038/s41598-019-53694-1)
Supplement: Supplementary file 11 — Supplementary information11 [file 41598_2019_53694_MOESM11_ESM.xlsx]

## Sheet: SD7(a) Bc+SA Up
Supplementary Dataset 7. (A) List of probe IDs/array elements and locus identifiers corresponding to genes that are commonly up-regulated by B. cinerea and SA.
Probe ID	Locus Identifier	Annotation
245052_at	AT2G26440	pectinesterase family protein
245064_at	AT2G39725	complex 1 family protein / LVR family protein
245076_at	AT2G23170	GH3.3; indole-3-acetic acid amido synthetase
245168_at	AT2G33150	KAT2/PED1 (PEROXISOME DEFECTIVE 1); acetyl-CoA C-acyltransferase
245197_at	AT1G67800	copine-related
245266_at	AT4G17070	peptidyl-prolyl cis-trans isomerase
245319_at	AT4G16146	similar to unknown protein [Arabidopsis thaliana] (TAIR:AT1G69510.2); similar to unknown protein [Arabidopsis thaliana] (TAIR:AT1G69510.1); similar to unknown protein [Arabidopsis thaliana] (TAIR:AT1G69510.3); similar to unnamed protein product [Vitis vinifera] (GB:CAO44882.1); contains InterPro domain Lg106-like (InterPro:IPR012482)
245329_at	AT4G14365	zinc finger (C3HC4-type RING finger) family protein / ankyrin repeat family protein
245365_at	AT4G17720	RNA recognition motif (RRM)-containing protein
245393_at	AT4G16260	glycosyl hydrolase family 17 protein
245428_at	AT4G17570	zinc finger (GATA type) family protein
245432_at	AT4G17100	serine protease protein -related, expressed pseudogene, blastp match of 64% identity and 1.9e-114 P-value to GP|29367523|gb|AAO72617.1||AY224498 putative serine protease-like protein {Oryza sativa (japonica cultivar-group)}
245433_at	AT4G17140	pleckstrin homology (PH) domain-containing protein
245434_at	AT4G17140	pleckstrin homology (PH) domain-containing protein
245484_at	AT4G16210	enoyl-CoA hydratase/isomerase family protein
245599_at	AT4G14220	zinc finger (C3HC4-type RING finger) family protein
245694_at	AT5G04170	calcium-binding EF hand family protein
245904_at	AT5G11110	ATSPS2F/SPS1 (SUCROSE PHOSPHATE SYNTHASE 1); sucrose-phosphate synthase
245991_at	AT5G20660	24 kDa vacuolar protein, putative
246042_at	AT5G19440	cinnamyl-alcohol dehydrogenase, putative (CAD)
246055_at	AT5G08380	ATAGAL1 (ARABIDOPSIS THALIANA ALPHA-GALACTOSIDASE 1); alpha-galactosidase
246143_at	AT5G19980	integral membrane family protein
246197_at	AT4G37010	caltractin, putative / centrin, putative
246219_at	AT4G36760	ATAPP1 (aminopeptidase P1)
246288_at	AT1G31850	dehydration-responsive protein, putative
246293_at	AT3G56710	SIB1 (SIGMA FACTOR BINDING PROTEIN 1); binding
246305_at	AT3G51890	protein binding / protein transporter/ structural molecule
246320_at	AT1G16560	Per1-like family protein
246327_at	AT1G16670	protein kinase family protein
246343_at	AT3G56720	similar to unnamed protein product [Vitis vinifera] (GB:CAO63033.1)
246410_at	no_match	no_match
246481_s_at	AT5G15960;AT5G15970	[AT5G15960, KIN1];[AT5G15970, KIN2 (COLD-RESPONSIVE 6.6)]
246600_at	AT5G14930	SAG101 (SENESCENCE-ASSOCIATED GENE 101); triacylglycerol lipase
246631_at	AT1G50740	similar to unknown protein [Arabidopsis thaliana] (TAIR:AT3G20510.1); similar to unnamed protein product [Vitis vinifera] (GB:CAO38976.1); contains InterPro domain Protein of unknown function UPF0136, Transmembrane; (InterPro:IPR005349)
246653_at	AT5G35200	epsin N-terminal homology (ENTH) domain-containing protein
246744_at	AT5G27760	hypoxia-responsive family protein
246785_at	AT5G27380	GSH2/GSHB (GLUTATHIONE SYNTHETASE 2); glutathione synthase
246791_at	AT5G27280	zinc finger (DNL type) family protein
246829_at	AT5G26570	PWD (PHOSPHOGLUCAN WATER DIKINASE); catalytic
246831_at	AT5G26340	MSS1 (SUGAR TRANSPORT PROTEIN 13); carbohydrate transmembrane transporter/ hexose:hydrogen symporter/ high-affinity hydrogen:glucose symporter/ sugar:hydrogen ion symporter
246870_at	AT5G26030	FC1 (FERROCHELATASE 1); ferrochelatase
246978_at	AT5G24910	CYP714A1 (cytochrome P450, family 714, subfamily A, polypeptide 1); oxygen binding
247007_at	AT5G67500	porin, putative
247136_at	AT5G66170	similar to unknown protein [Arabidopsis thaliana] (TAIR:AT2G17850.1); similar to unnamed protein product [Vitis vinifera] (GB:CAO48196.1); contains InterPro domain Rhodanese-like (InterPro:IPR001763)
247191_at	AT5G65310	ATHB5 (ARABIDOPSIS THALIANA HOMEOBOX PROTEIN 5); transcription factor
247216_at	AT5G64860	DPE1 (DISPROPORTIONATING ENZYME); 4-alpha-glucanotransferase
247275_at	AT5G64370	BETA-UP (BETA-UREIDOPROPIONASE); beta-ureidopropionase
247348_at	AT5G63810	BGAL10 (beta-galactosidase 10); beta-galactosidase
247396_at	AT5G62930	GDSL-motif lipase/hydrolase family protein
247407_at	AT5G62900	similar to unknown protein [Arabidopsis thaliana] (TAIR:AT5G50090.1); similar to Os09g0381600 [Oryza sativa (japonica cultivar-group)] (GB:NP_001063061.1); similar to unnamed protein product [Vitis vinifera] (GB:CAO40951.1)
247436_at	AT5G62530	ALDH12A1 (Aldehyde dehydrogenase 12A1); 1-pyrroline-5-carboxylate dehydrogenase/ 3-chloroallyl aldehyde dehydrogenase
247443_at	AT5G62720	integral membrane HPP family protein
247495_at	AT5G61760	ATIPK2BETA (Arabidopsis thaliana inositol hexakisphosphate 2beta); inositol or phosphatidylinositol kinase
247525_at	AT5G61380	TOC1 (TIMING OF CAB EXPRESSION 1); transcription regulator
247529_at	AT5G61520	hexose transporter, putative
247545_at	AT5G61530	small G protein family protein / RhoGAP family protein
247573_at	AT5G61160	AACT1 (ANTHOCYANIN 5-AROMATIC ACYLTRANSFERASE 1); transferase
247632_at	AT5G60460	sec61beta family protein
247786_at	AT5G58600	PMR5 (POWDERY MILDEW RESISTANT 5)
247870_at	AT5G57580	calmodulin-binding protein
247937_at	AT5G57110	ACA8 (AUTOINHIBITED CA2+ -ATPASE, ISOFORM 8); calcium-transporting ATPase/ calmodulin binding
247966_at	AT5G56610	dual specificity protein phosphatase family protein
247983_at	AT5G56630	phosphofructokinase family protein
247989_at	AT5G56350	pyruvate kinase, putative
248139_at	AT5G54970	similar to unknown protein [Arabidopsis thaliana] (TAIR:AT4G26960.1)
248176_at	AT5G54650	Fh5 (FORMIN HOMOLOGY5); actin binding
248268_at	AT5G53480	importin beta-2, putative
248309_at	AT5G52540	similar to unknown protein [Arabidopsis thaliana] (TAIR:AT5G24000.1); similar to unnamed protein product [Vitis vinifera] (GB:CAO49471.1); contains InterPro domain Protein of unknown function DUF819 (InterPro:IPR008537)
248327_at	AT5G52750	heavy-metal-associated domain-containing protein
248330_at	AT5G52810	ornithine cyclodeaminase/mu-crystallin family protein
248381_at	AT5G51830	pfkB-type carbohydrate kinase family protein
248421_at	AT5G51510	similar to Os10g0508600 [Oryza sativa (japonica cultivar-group)] (GB:NP_001065024.1); similar to unknown protein [Oryza sativa (japonica cultivar-group)] (GB:AAM94931.1); similar to expressed protein [Oryza sativa (japonica cultivar-group)] (GB:AAP54551.2)
248528_at	AT5G50760	auxin-responsive family protein
248592_at	AT5G49280	hydroxyproline-rich glycoprotein family protein
248698_at	AT5G48380	leucine-rich repeat family protein / protein kinase family protein
248744_at	AT5G48250	zinc finger (B-box type) family protein
248813_at	AT5G46860	VAM3 (syntaxin 22); SNAP receptor
248833_at	AT5G47120	ATBI-1 (ARABIDOPSIS BAX INHIBITOR 1)
248889_at	AT5G46230	similar to unknown protein [Arabidopsis thaliana] (TAIR:AT1G09310.1); similar to unnamed protein product [Vitis vinifera] (GB:CAO14438.1); contains InterPro domain Protein of unknown function DUF538 (InterPro:IPR007493)
248916_at	AT5G45840	leucine-rich repeat transmembrane protein kinase, putative
248944_at	AT5G45500	similar to unknown protein [Arabidopsis thaliana] (TAIR:AT5G45520.1); similar to unnamed protein product [Vitis vinifera] (GB:CAO43141.1); similar to Os01g0799000 [Oryza sativa (japonica cultivar-group)] (GB:NP_001044526.1); contains domain SSF52047 (SSF52047); contains domain G3DSA:3.80.10.10 (G3DSA:3.80.10.10)
248971_at	AT5G45000	transmembrane receptor
248981_at	AT5G45110	NPR3 (NPR1-LIKE PROTEIN 3); protein binding
249021_at	AT5G44820	similar to unknown protein [Arabidopsis thaliana] (TAIR:AT4G19970.1); similar to unnamed protein product [Vitis vinifera] (GB:CAO46707.1); contains domain PTHR10483:SF6 (PTHR10483:SF6); contains domain PTHR10483 (PTHR10483)
249057_at	AT5G44480	DUR (DEFECTIVE UGE IN ROOT); catalytic
249078_at	AT5G44070	CAD1 (CADMIUM SENSITIVE 1)
249107_at	AT5G43680	similar to unnamed protein product [Vitis vinifera] (GB:CAO71288.1)
249112_at	AT5G43780	APS4
249130_at	AT5G43100	aspartyl protease family protein
249178_at	AT5G42890	sterol carrier protein 2 (SCP-2) family protein
249204_at	AT5G42570	similar to unknown protein [Arabidopsis thaliana] (TAIR:AT1G11905.1); similar to unnamed protein product [Vitis vinifera] (GB:CAO24012.1); contains InterPro domain B-cell receptor-associated 31-like; (InterPro:IPR008417)
249220_at	AT5G42420	transporter-related
249266_at	AT5G41670	6-phosphogluconate dehydrogenase family protein
249372_at	AT5G40760	G6PD6 (GLUCOSE-6-PHOSPHATE DEHYDROGENASE 6); glucose-6-phosphate dehydrogenase
249377_at	AT5G40690	similar to unknown protein [Arabidopsis thaliana] (TAIR:AT2G41730.1); similar to unnamed protein product [Vitis vinifera] (GB:CAO14635.1)
249417_at	AT5G39670	calcium-binding EF hand family protein
249422_at	AT5G39760	ATHB23 (ARABIDOPSIS THALIANA HOMEOBOX PROTEIN 23); DNA binding / transcription factor
249494_at	AT5G39050	transferase family protein
249525_at	AT5G38650	proteasome maturation factor UMP1 family protein
249527_at	AT5G38710	proline oxidase, putative / osmotic stress-responsive proline dehydrogenase, putative
249581_at	AT5G37600	ATGSR1 (Arabidopsis thaliana glutamine synthase clone R1); glutamate-ammonia ligase
249582_at	AT5G37780	CAM1 (CALMODULIN 1); calcium ion binding
249719_at	AT5G35735	auxin-responsive family protein
249740_at	AT5G24500	similar to unnamed protein product [Vitis vinifera] (GB:CAO48577.1)
249746_at	AT5G24590	ANAC091/TIP (TCV-INTERACTING PROTEIN); transcription coactivator/ transcription factor
249777_at	AT5G24210	lipase class 3 family protein
249890_at	AT5G22570	WRKY38 (WRKY DNA-binding protein 38); transcription factor
249910_at	AT5G22630	ADT5 (AROGENATE DEHYDRATASE 5); arogenate dehydratase/ prephenate dehydratase
249919_at	AT5G19250	Identical to Uncharacterized GPI-anchored protein At5g19250 precursor [Arabidopsis Thaliana] (GB:P59833;GB:Q67ZQ2;GB:Q6ID89); similar to unknown protein [Arabidopsis thaliana] (TAIR:AT3G06035.1); similar to unknown [Populus trichocarpa] (GB:ABK94712.1)
249974_at	AT5G18780	F-box family protein
249983_at	AT5G18470	curculin-like (mannose-binding) lectin family protein
250022_at	AT5G18210	short-chain dehydrogenase/reductase (SDR) family protein
250062_at	AT5G17760	AAA-type ATPase family protein
250065_at	AT5G17910	similar to unknown protein [Arabidopsis thaliana] (TAIR:AT2G29620.1); similar to hypothetical protein [Glycine max] (GB:BAB41198.1)
250191_at	AT5G14270	ATBET9 (ARABIDOPSIS THALIANA BROMODOMAIN AND EXTRATERMINAL DOMAIN PROTEIN 9); DNA binding
250252_at	AT5G13750	ZIFL1 (ZINC INDUCED FACILITATOR-LIKE 1); tetracycline:hydrogen antiporter/ transporter
250287_at	AT5G13330	RAP2.6L (related to AP2 6L); DNA binding / transcription factor
250339_at	AT5G11670	ATNADP-ME2 (NADP-MALIC ENZYME 2); malate dehydrogenase (oxaloacetate-decarboxylating) (NADP+)/ malic enzyme/ oxidoreductase, acting on NADH or NADPH, NAD or NADP as acceptor
250368_at	AT5G11280	similar to unknown protein [Arabidopsis thaliana] (TAIR:AT1G80200.1); similar to unknown [Populus trichocarpa] (GB:ABK96125.1)
250385_at	AT5G11520	ASP3 (ASPARTATE AMINOTRANSFERASE 3)
250401_at	AT5G10780	similar to unknown [Populus trichocarpa] (GB:ABK95804.1); contains InterPro domain Uncharacterised conserved protein UCP017207, transmembrane-p85 (InterPro:IPR016687); contains InterPro domain Protein of unknown function DUF1077 (InterPro:IPR009445)
250404_at	AT5G10960	CCR4-NOT transcription complex protein, putative
250412_at	AT5G11150	ATVAMP713 (Arabidopsis thaliana vesicle-associated membrane protein 713)
250553_at	AT5G07960	Identical to UPF0139 protein At5g07960 [Arabidopsis Thaliana] (GB:Q9SD88); similar to unknown [Populus trichocarpa] (GB:ABK93624.1); contains InterPro domain Protein of unknown function UPF0139 (InterPro:IPR005351)
250603_at	AT5G07820	similar to chromosome scaffold protein-related [Arabidopsis thaliana] (TAIR:AT5G61260.1); similar to unnamed protein product [Vitis vinifera] (GB:CAO15046.1); contains InterPro domain Calmodulin-binding, plant (InterPro:IPR012417)
250649_at	AT5G06690	(THIOREDOXIN-LIKE 5); thiol-disulfide exchange intermediate
250764_at	AT5G05960	protease inhibitor/seed storage/lipid transfer protein (LTP) family protein
250793_at	AT5G05600	oxidoreductase, 2OG-Fe(II) oxygenase family protein
250810_at	AT5G05090	myb family transcription factor
250918_at	AT5G03610	GDSL-motif lipase/hydrolase family protein
250921_at	AT5G03460	similar to unknown [Populus trichocarpa] (GB:ABK93498.1)
250929_at	AT5G03290	isocitrate dehydrogenase, putative / NAD+ isocitrate dehydrogenase, putative
250942_at	AT5G03350	legume lectin family protein
251037_at	AT5G02100	UNE18 (unfertilized embryo sac 18); oxysterol binding
251074_at	AT5G01800	saposin B domain-containing protein
251144_at	AT5G01210	transferase family protein
251176_at	AT3G63380	calcium-transporting ATPase, plasma membrane-type, putative / Ca(2+)-ATPase, putative (ACA12)
251200_at	AT3G63010	ATGID1B/GID1B (GA INSENSITIVE DWARF1B); hydrolase
251205_at	AT3G63080	ATGPX5 (GLUTATHIONE PEROXIDASE 5); glutathione peroxidase
251307_at	AT3G61200	thioesterase family protein
251346_at	AT3G60980	pentatricopeptide (PPR) repeat-containing protein
251400_at	AT3G60420	similar to unknown protein [Arabidopsis thaliana] (TAIR:AT3G60450.1); similar to unnamed protein product [Vitis vinifera] (GB:CAO70569.1); contains InterPro domain Phosphoglycerate mutase (InterPro:IPR013078); contains InterPro domain PRIB5 (InterPro:IPR012398)
251422_at	AT3G60540	sec61beta family protein
251427_at	AT3G60130	glycosyl hydrolase family 1 protein / beta-glucosidase, putative (YLS1)
251438_s_at	AT3G59930;AT5G33355	[AT3G59930, Encodes a defensin-like (DEFL) family protein.];[AT5G33355, Encodes a defensin-like (DEFL) family protein.]
251478_at	AT3G59690	IQD13 (IQ-domain 13); calmodulin binding
251529_at	AT3G58570	DEAD box RNA helicase, putative
251624_at	AT3G57280	similar to unknown protein [Arabidopsis thaliana] (TAIR:AT3G20510.1); similar to unnamed protein product [Vitis vinifera] (GB:CAO23643.1); contains InterPro domain Protein of unknown function UPF0136, Transmembrane; (InterPro:IPR005349)
251673_at	AT3G57240	BG3 (BETA-1,3-GLUCANASE 3); hydrolase, hydrolyzing O-glycosyl compounds
251705_at	AT3G56400	WRKY70 (WRKY DNA-binding protein 70); transcription factor
251789_at	AT3G55450	protein kinase, putative
251790_at	AT3G55470	C2 domain-containing protein
251840_at	AT3G54960	ATPDIL1-3 (PDI-LIKE 1-3); thiol-disulfide exchange intermediate
251927_at	AT3G53990	universal stress protein (USP) family protein
252060_at	AT3G52430	PAD4 (PHYTOALEXIN DEFICIENT 4); triacylglycerol lipase
252068_at	AT3G51440	strictosidine synthase family protein
252076_at	AT3G51660	macrophage migration inhibitory factor family protein / MIF family protein
252097_at	AT3G51090	similar to unknown protein [Arabidopsis thaliana] (TAIR:AT2G16460.1); similar to unnamed protein product [Vitis vinifera] (GB:CAO48264.1); contains InterPro domain Protein of unknown function DUF1640 (InterPro:IPR012439)
252102_at	AT3G50970	LTI30 (LOW TEMPERATURE-INDUCED 30)
252117_at	AT3G51430	YLS2 (yellow-leaf-specific gene 2); strictosidine synthase
252131_at	AT3G50930	AAA-type ATPase family protein
252166_at	AT3G50500	SPK-2-2 (SNF1-RELATED PROTEIN KINASE 2.2); kinase/ protein kinase
252175_at	AT3G50700	ATIDD2 (ARABIDOPSIS THALIANA INDETERMINATE(ID)-DOMAIN 2); nucleic acid binding / transcription factor/ zinc ion binding
252213_at	AT3G50210	2-oxoacid-dependent oxidase, putative
252217_at	AT3G50140	similar to unknown protein [Arabidopsis thaliana] (TAIR:AT3G50130.1); similar to unknown protein [Arabidopsis thaliana] (TAIR:AT3G50190.1); similar to unnamed protein product [Vitis vinifera] (GB:CAO71911.1); contains InterPro domain Protein of unknown function DUF247, plant (InterPro:IPR004158)
252278_at	AT3G49530	ANAC062 (Arabidopsis NAC domain containing protein 62); transcription factor
252291_s_at	AT3G49120;AT3G49110	[AT3G49120, ATPCB/ATPERX34/PERX34/PRXCB (PEROXIDASE 34); peroxidase];[AT3G49110, ATPCA/ATPRX33/PRX33/PRXCA (PEROXIDASE 33); peroxidase]
252303_at	AT3G49210	similar to unknown protein [Arabidopsis thaliana] (TAIR:AT3G49200.1); similar to condensation domain-containing protein [Arabidopsis thaliana] (TAIR:AT3G49190.1); similar to unnamed protein product [Vitis vinifera] (GB:CAO48523.1); contains InterPro domain Protein of unknown function UPF0089 (InterPro:IPR004255); contains InterPro domain Protein of unknown function DUF1298 (InterPro:IPR009721)
252374_at	AT3G48100	ARR5 (ARABIDOPSIS RESPONSE REGULATOR 5); transcription regulator/ two-component response regulator
252385_at	AT3G47810	MAG1 (MAIGO 1); protein serine/threonine phosphatase
252391_at	AT3G47860	apolipoprotein D-related
252400_at	AT3G48020	similar to F-box family protein-related [Arabidopsis thaliana] (TAIR:AT5G62860.1); similar to unknown [Populus trichocarpa] (GB:ABK95323.1)
252403_at	AT3G48080	lipase class 3 family protein / disease resistance protein-related
252417_at	AT3G47480	calcium-binding EF hand family protein
252468_at	AT3G46970	ATPHS2/PHS2 (ALPHA-GLUCAN PHOSPHORYLASE 2); phosphorylase/ transferase, transferring glycosyl groups
252514_at	AT3G46060	ARA3; GTP binding
252527_at	AT3G46440	UXS5 (UDP-Xyl synthase 5); catalytic
252587_at	AT3G45620	transducin family protein / WD-40 repeat family protein
252698_at	AT3G43670	copper amine oxidase, putative
252765_at	AT3G42800	similar to unknown protein [Arabidopsis thaliana] (TAIR:AT1G54200.1); similar to expressed protein [Olimarabidopsis pumila] (GB:ABA18092.1)
252921_at	AT4G39030	EDS5 (ENHANCED DISEASE SUSCEPTIBILITY 5); antiporter/ transporter
252927_at	AT4G39090	RD19 (RESPONSIVE TO DEHYDRATION 19); cysteine-type peptidase
252939_at	AT4G39230	isoflavone reductase, putative
252940_at	AT4G39270	leucine-rich repeat transmembrane protein kinase, putative
252956_at	AT4G38580	ATFP6 (FARNESYLATED PROTEIN 6); metal ion binding
252976_s_at	AT4G38550	similar to unknown protein [Arabidopsis thaliana] (TAIR:AT2G20950.1); contains InterPro domain Phospholipase-like, arabidopsis (InterPro:IPR007942)
252993_at	AT4G38540	monooxygenase, putative (MO2)
253063_at	AT4G37640	ACA2 (CALCIUM ATPASE 2); calmodulin binding
253120_at	AT4G35790	ATPLDDELTA (Arabidopsis thaliana phospholipase D delta); phospholipase D
253162_at	AT4G35630	PSAT (phosphoserine aminotransferase); phosphoserine transaminase
253167_at	AT4G35310	CPK5 (CALMODULIN-DOMAIN PROTEIN KINASE 5); calmodulin-dependent protein kinase/ kinase
253196_at	AT4G35260	IDH1 (ISOCITRATE DEHYDROGENASE 1); isocitrate dehydrogenase (NAD+)
253215_at	AT4G34950	nodulin family protein
253245_at	AT4G34590;AT4G34588	[AT4G34590, GBF6 (ARABIDOPSIS THALIANA BASIC LEUCINE-ZIPPER 11); DNA binding / protein heterodimerization/ transcription factor];[AT4G34588, CPuORF2 (Conserved peptide upstream open reading frame 2)]
253268_s_at	AT4G34131;AT4G34135	[AT4G34131, UGT73B3 (UDP-GLUCOSYL TRANSFERASE 73B3); UDP-glycosyltransferase/ abscisic acid glucosyltransferase/ transferase, transferring hexosyl groups];[AT4G34135, UGT73B2; UDP-glucosyltransferase/ UDP-glycosyltransferase/ flavonol 3-O-glucosyltransferase]
253274_at	AT4G34200	EDA9 (embryo sac development arrest 9); NAD binding / amino acid binding / binding / catalytic/ cofactor binding / oxidoreductase, acting on the CH-OH group of donors, NAD or NADP as acceptor / phosphoglycerate dehydrogenase
253343_at	AT4G33540	metallo-beta-lactamase family protein
253421_at	AT4G32340	binding
253462_at	AT4G32150	VAMP7C (VESICLE-ASSOCIATED MEMBRANE PROTEIN 7C)
253485_at	AT4G31800	WRKY18 (WRKY DNA-binding protein 18); transcription factor
253581_at	AT4G30660	hydrophobic protein, putative / low temperature and salt responsive protein, putative
253590_at	no_match	no_match
253646_at	AT4G29810	ATMKK2 (MAP KINASE KINASE 2); MAP kinase kinase/ kinase
253663_at	AT4G30160	VLN4 (ARABIDOPSIS THALIANA VILLIN 4); actin binding
253697_at	AT4G29700	type I phosphodiesterase/nucleotide pyrophosphatase family protein
253779_at	AT4G28490	HAESA (RECEPTOR-LIKE PROTEIN KINASE 5); ATP binding / kinase/ protein serine/threonine kinase
253865_at	AT4G27470	zinc finger (C3HC4-type RING finger) family protein
253871_at	AT4G27440	PORB (PROTOCHLOROPHYLLIDE OXIDOREDUCTASE B); oxidoreductase/ protochlorophyllide reductase
253898_s_at	AT5G54810;AT4G27070	[AT5G54810, TSB1 (TRYPTOPHAN SYNTHASE BETA-SUBUNIT)];[AT4G27070, TSB2 (TRYPTOPHAN SYNTHASE BETA-SUBUNIT); tryptophan synthase]
253950_at	AT4G26910	2-oxoacid dehydrogenase family protein
253954_at	AT4G26970	aconitate hydratase, cytoplasmic, putative / citrate hydro-lyase/aconitase, putative
253981_at	AT4G26670	mitochondrial import inner membrane translocase subunit Tim17/Tim22/Tim23 family protein
253989_at	AT4G26130	similar to unknown protein [Arabidopsis thaliana] (TAIR:AT5G56980.1); similar to hypothetical protein [Vitis vinifera] (GB:CAN72576.1)
253992_at	AT4G26060	similar to unknown protein [Arabidopsis thaliana] (TAIR:AT5G57060.1); similar to unnamed protein product [Vitis vinifera] (GB:CAO65021.1); contains domain PTHR10052 (PTHR10052); contains domain PTHR10052:SF2 (PTHR10052:SF2)
253993_at	AT4G26070	MEK1 (mitogen-activated protein kinase kinase 1); MAP kinase kinase/ kinase
253997_at	AT4G26090	RPS2 (RESISTANT TO P. SYRINGAE 2)
254040_at	AT4G25900	aldose 1-epimerase family protein
254144_at	AT4G24690	ubiquitin-associated (UBA)/TS-N domain-containing protein / octicosapeptide/Phox/Bemp1 (PB1) domain-containing protein
254232_at	AT4G23600	CORI3 (CORONATINE INDUCED 1, JASMONIC ACID RESPONSIVE 2); transaminase
254234_at	AT4G23680	major latex protein-related / MLP-related
254262_at	AT4G23470	hydroxyproline-rich glycoprotein family protein
254289_at	AT4G22980	similar to catalytic/ pyridoxal phosphate binding [Arabidopsis thaliana] (TAIR:AT5G51920.1); similar to unnamed protein product [Vitis vinifera] (GB:CAO63651.1); contains domain PTHR14237 (PTHR14237)
254291_at	AT4G23010	ATUTR2/UTR2 (UDP-GALACTOSE TRANSPORTER 2)
254318_at	AT4G22530	embryo-abundant protein-related
254346_at	AT4G21980	APG8A (autophagy 8A)
254385_s_at	AT4G21830;AT4G21840	[AT4G21830, methionine sulfoxide reductase domain-containing protein / SeIR domain-containing protein];[AT4G21840, methionine sulfoxide reductase domain-containing protein / SelR domain-containing protein]
254387_at	AT4G21850	methionine sulfoxide reductase domain-containing protein / SeIR domain-containing protein
254396_at	AT4G21680	proton-dependent oligopeptide transport (POT) family protein
254416_at	AT4G21380	ARK3 (Arabidopsis Receptor Kinase 3); kinase
254429_at	AT4G21105	cytochrome-c oxidase/ electron carrier
254432_at	AT4G20830	FAD-binding domain-containing protein
254487_at	AT4G20780	calcium-binding protein, putative
254500_at	AT4G20110	vacuolar sorting receptor, putative
254520_at	AT4G19960	potassium ion transmembrane transporter
254558_at	AT4G19185	integral membrane family protein
254563_at	AT4G19120	ERD3 (EARLY-RESPONSIVE TO DEHYDRATION 3)
254580_at	AT4G19390	similar to unknown protein [Arabidopsis thaliana] (TAIR:AT5G13720.1); similar to unnamed protein product [Vitis vinifera] (GB:CAO63752.1); contains InterPro domain Uncharacterised conserved protein UCP022348 (InterPro:IPR016804); contains InterPro domain Protein of unknown function UPF0114 (InterPro:IPR005134)
254594_at	AT4G18930	cyclic phosphodiesterase
254641_at	AT4G18800	AtRABA1d/AtRab11B/AthSGBP (Arabidopsis Rab GTPase homolog A1d); GTP binding
254673_at	AT4G18430	AtRABA1e (Arabidopsis Rab GTPase homolog A1e); GTP binding
254684_at	AT4G13850	ATGRP2 (GLYCINE-RICH RNA-BINDING PROTEIN 2); RNA binding / double-stranded DNA binding / single-stranded DNA binding
254830_at	AT4G12590	similar to hypothetical protein [Vitis vinifera] (GB:CAN72892.1); contains InterPro domain Protein of unknown function DUF850, transmembrane eukaryotic (InterPro:IPR008568)
254847_at	AT4G11850	PLDGAMMA1 (maternal effect embryo arrest 54); phospholipase D
254853_at	AT4G12080	DNA-binding family protein
254890_at	AT4G11600	ATGPX6 (GLUTATHIONE PEROXIDASE 6); glutathione peroxidase
255070_at	AT4G09020	ATISA3/ISA3 (ISOAMYLASE 3); alpha-amylase
255110_at	AT4G08770	peroxidase, putative
255221_at	AT4G05150	octicosapeptide/Phox/Bem1p (PB1) domain-containing protein
255259_at	AT4G05020	NDB2 (NAD(P)H DEHYDROGENASE B2); disulfide oxidoreductase
255331_at	AT4G04330	similar to unnamed protein product [Vitis vinifera] (GB:CAO69665.1)
255348_at	AT4G03820	similar to unknown protein [Arabidopsis thaliana] (TAIR:AT4G22270.1); similar to unnamed protein product [Vitis vinifera] (GB:CAO23242.1)
255360_at	AT4G03960	tyrosine specific protein phosphatase family protein
255430_at	AT4G03320	TIC20-IV (TRANSLOCON AT THE INNER ENVELOPE MEMBRANE OF CHLOROPLASTS 20-IV); P-P-bond-hydrolysis-driven protein transmembrane transporter
255462_at	AT4G02940	oxidoreductase, 2OG-Fe(II) oxygenase family protein
255477_at	AT4G02370	similar to unknown protein [Arabidopsis thaliana] (TAIR:AT1G02816.1); similar to unnamed protein product [Vitis vinifera] (GB:CAO40037.1); similar to hypothetical protein [Vitis vinifera] (GB:CAN69598.1); contains InterPro domain Protein of unknown function DUF538 (InterPro:IPR007493)
255479_at	AT4G02380	SAG21 (SENESCENCE-ASSOCIATED GENE 21)
255587_at	AT4G01480	ATPPA5 (ARABIDOPSIS THALIANA PYROPHOSPHORYLASE 5); inorganic diphosphatase/ pyrophosphatase
255590_at	AT4G01610	cathepsin B-like cysteine protease, putative
255630_at	AT4G00700	C2 domain-containing protein
255659_at	AT4G00895	ATP synthase delta chain-related
255827_at	AT2G40600	appr-1-p processing enzyme family protein
255852_at	AT1G66970	glycerophosphoryl diester phosphodiesterase family protein
255855_at	AT1G66950	ATPDR11/PDR11 (PLEIOTROPIC DRUG RESISTANCE 11); ATPase, coupled to transmembrane movement of substances
255923_at	AT1G22180	SEC14 cytosolic factor family protein / phosphoglyceride transfer family protein
255931_at	AT1G12710	ATPP2-A12 (PHLOEM PROTEIN 2-A12); carbohydrate binding
255953_at	AT1G22070	TGA3 (TGA1a-related gene 3); DNA binding / calmodulin binding / transcription factor
256017_at	AT1G19180	JAZ1/TIFY10A (JASMONATE-ZIM-DOMAIN PROTEIN 1); protein binding
256024_at	AT1G58340	ZF14; transporter
256050_at	AT1G07000	ATEXO70B2 (exocyst subunit EXO70 family protein B2); protein binding
256091_at	AT1G20693	HMGB2 (HIGH MOBILITY GROUP B 2); transcription factor
256100_at	AT1G13750	calcineurin-like phosphoesterase family protein
256121_at	AT1G18160	protein kinase family protein
256150_at	AT1G55120	ATFRUCT5 (BETA-FRUCTOFURANOSIDASE 5); hydrolase, hydrolyzing O-glycosyl compounds / levanase
256221_at	AT1G56300	DNAJ heat shock N-terminal domain-containing protein
256235_at	AT3G12490	cysteine protease inhibitor, putative / cystatin, putative
256256_at	AT3G11230	yippee family protein
256294_at	AT1G69450	similar to HYP1 (HYPOTHETICAL PROTEIN 1) [Arabidopsis thaliana] (TAIR:AT3G01100.1); similar to unnamed protein product [Vitis vinifera] (GB:CAO64743.1); similar to unnamed protein product [Vitis vinifera] (GB:CAO15025.1); similar to Protein of unknown function DUF221 [Medicago truncatula] (GB:ABN08272.1); contains InterPro domain Protein of unknown function DUF221; (InterPro:IPR003864)
256321_at	AT1G55020	LOX1 (Lipoxygenase 1); lipoxygenase
256366_at	AT1G66880	serine/threonine protein kinase family protein
256412_at	no_match	no_match
256431_s_at	AT3G11010;AT5G27060	[AT3G11010, disease resistance family protein / LRR family protein];[AT5G27060, disease resistance family protein]
256466_at	AT1G32580	plastid developmental protein DAG, putative
256547_at	AT3G14840	leucine-rich repeat family protein / protein kinase family protein
256583_at	AT3G28850	glutaredoxin family protein
256626_at	AT3G20015	pepsin A
256637_at	AT3G12030	similar to unknown protein [Arabidopsis thaliana] (TAIR:AT5G06660.1); similar to fiber protein Fb27 [Gossypium barbadense] (GB:AAQ84318.1); contains InterPro domain Protein of unknown function DUF841, eukaryotic (InterPro:IPR008559)
256765_at	AT3G22200	POP2 (POLLEN-PISTIL INCOMPATIBILITY 2); 4-aminobutyrate transaminase
256766_at	AT3G22231	PCC1 (PATHOGEN AND CIRCADIAN CONTROLLED 1)
256785_at	AT3G13720	prenylated rab acceptor (PRA1) family protein
256829_at	AT3G22850	similar to unknown protein [Arabidopsis thaliana] (TAIR:AT5G43830.1); similar to hypothetical protein [Vitis vinifera] (GB:CAN71784.1); contains domain PTHR11772 (PTHR11772); contains domain G3DSA:3.60.20.10 (G3DSA:3.60.20.10); contains domain SSF56235 (SSF56235)
256883_at	AT3G26440	similar to unknown protein [Arabidopsis thaliana] (TAIR:AT1G13000.2); similar to unknown protein [Arabidopsis thaliana] (TAIR:AT1G13000.1); similar to unnamed protein product [Vitis vinifera] (GB:CAO42517.1); contains InterPro domain Protein of unknown function DUF707 (InterPro:IPR007877)
256933_at	AT3G22600	protease inhibitor/seed storage/lipid transfer protein (LTP) family protein
256937_at	AT3G22620	protease inhibitor/seed storage/lipid transfer protein (LTP) family protein
257038_at	AT3G19260	LAG1 HOMOLOG 2 (LONGEVITY ASSURANCE GENE1 HOMOLOG 2)
257088_at	AT3G20510	similar to unknown protein [Arabidopsis thaliana] (TAIR:AT1G50740.1); similar to unnamed protein product [Vitis vinifera] (GB:CAO38976.1); contains InterPro domain Protein of unknown function UPF0136, Transmembrane; (InterPro:IPR005349)
257099_s_at	AT3G24982;AT3G25020	[AT3G24982, protein binding];[AT3G25020, disease resistance family protein]
257100_at	AT3G25010	disease resistance family protein
257144_at	AT3G27300	G6PD5 (GLUCOSE-6-PHOSPHATE DEHYDROGENASE 5); glucose-6-phosphate dehydrogenase
257154_at	AT3G27210	Identical to Uncharacterized protein At3g27210 (Y-2) [Arabidopsis Thaliana] (GB:Q9LK32); similar to unknown protein [Arabidopsis thaliana] (TAIR:AT5G40860.1); similar to unnamed protein product [Vitis vinifera] (GB:CAO14583.1)
257191_at	AT3G13175	similar to unnamed protein product [Vitis vinifera] (GB:CAO45116.1)
257196_at	AT3G23790	AMP-binding protein, putative
257214_at	AT3G15040	similar to unknown protein [Arabidopsis thaliana] (TAIR:AT4G21970.1); similar to hypothetical protein [Vitis vinifera] (GB:CAN76322.1); contains InterPro domain Protein of unknown function DUF584 (InterPro:IPR007608)
257216_at	AT3G14990	4-methyl-5(b-hydroxyethyl)-thiazole monophosphate biosynthesis protein, putative
257218_at	AT3G15000	Identical to Uncharacterized mitochondrial protein At3g15000 [Arabidopsis Thaliana] (GB:Q9LKA5); similar to plastid developmental protein DAG, putative [Arabidopsis thaliana] (TAIR:AT3G06790.2); similar to unnamed protein product [Vitis vinifera] (GB:CAO39382.1)
257224_at	AT3G27870	haloacid dehalogenase-like hydrolase family protein
257226_at	AT3G27880	similar to unknown protein [Arabidopsis thaliana] (TAIR:AT1G23710.1); similar to hypothetical protein [Vitis vinifera] (GB:CAN61665.1); similar to unnamed protein product [Vitis vinifera] (GB:CAO14763.1); contains InterPro domain Protein of unknown function DUF1645 (InterPro:IPR012442)
257277_at	AT3G14470	disease resistance protein (NBS-LRR class), putative
257279_at	AT3G14430	similar to unnamed protein product [Vitis vinifera] (GB:CAO60894.1)
257734_at	AT3G18370	ATSYTF/NTMC2T3/NTMC2TYPE3/SYTF
257892_at	AT3G17020	universal stress protein (USP) family protein
257925_at	AT3G23170	similar to unknown protein [Arabidopsis thaliana] (TAIR:AT4G14450.1)
257926_at	AT3G23280	zinc finger (C3HC4-type RING finger) family protein / ankyrin repeat family protein
257985_at	AT3G20810	transcription factor jumonji (jmjC) domain-containing protein
258020_at	AT3G19490	ATNHD1 (Arabidopsis thaliana Na/H antiporter 1); sodium:hydrogen antiporter
258102_at	AT3G23600	dienelactone hydrolase family protein
258151_at	AT3G18080	glycosyl hydrolase family 1 protein
258156_at	AT3G18050	similar to unknown protein [Arabidopsis thaliana] (TAIR:AT4G28100.1); similar to unknown [Populus trichocarpa] (GB:ABK95654.1)
258158_at	AT3G17790	ATACP5 (acid phosphatase 5); acid phosphatase/ protein serine/threonine phosphatase
258162_at	AT3G17810	dihydroorotate dehydrogenase family protein / dihydroorotate oxidase family protein
258332_at	AT3G16180	proton-dependent oligopeptide transport (POT) family protein
258362_at	AT3G14280	similar to hypothetical protein [Vitis vinifera] (GB:CAN62135.1)
258369_at	AT3G14310	ATPME3 (Arabidopsis thaliana pectin methylesterase 3)
258435_at	AT3G16740	F-box family protein
258439_at	AT3G17240	LPD2 (LIPOAMIDE DEHYDROGENASE 2); FAD binding / dihydrolipoyl dehydrogenase/ oxidoreductase
258563_at	AT3G05970	LACS6 (LONG-CHAIN ACYL-COA SYNTHETASE 6)
258567_at	AT3G04080	ATAPY1 (APYRASE 1); calmodulin binding
258633_at	AT3G07990	SCPL27 (serine carboxypeptidase-like 27); serine carboxypeptidase
258664_at	AT3G08700	UBC12 (ubiquitin-conjugating enzyme 12); ubiquitin-protein ligase
258682_at	AT3G08720	ATPK19 (ARABIDOPSIS THALIANA PROTEIN KINASE 19); kinase
258694_at	AT3G08660	phototropic-responsive protein, putative
258735_at	AT3G05880	RCI2A (RARE-COLD-INDUCIBLE 2A)
258742_at	AT3G05800	transcription factor
258786_at	AT3G11820	SYP121 (syntaxin 121); SNAP receptor
258787_at	AT3G11840	U-box domain-containing protein
258809_at	AT3G04070	ANAC047 (Arabidopsis NAC domain containing protein 47); transcription factor
258852_at	AT3G06300	AT-P4H-2 (A. THALIANA P4H ISOFORM 2); oxidoreductase, acting on paired donors, with incorporation or reduction of molecular oxygen, 2-oxoglutarate as one donor, and incorporation of one atom each of oxygen into both donors / procollagen-proline 4-dioxygen
258879_at	AT3G03270	universal stress protein (USP) family protein / early nodulin ENOD18 family protein
258880_at	AT3G06420	ATG8H (AUTOPHAGY 8H); microtubule binding
258921_at	AT3G10500	ANAC053 (Arabidopsis NAC domain containing protein 53); transcription factor
258941_at	AT3G09940	ATMDAR3/MDHAR (MONODEHYDROASCORBATE REDUCTASE); monodehydroascorbate reductase (NADH)
258957_at	AT3G01420	ALPHA-DOX1 (ALPHA-DIOXYGENASE 1)
258970_at	AT3G10410	SCPL49 (serine carboxypeptidase-like 49); serine carboxypeptidase
258996_at	AT3G01800	ribosome recycling factor family protein / ribosome releasing factor family protein
259005_at	AT3G01930	nodulin family protein
259100_at	AT3G04880	DRT102 (DNA-DAMAGE-REPAIR/TOLERATION 2)
259137_at	AT3G10300	calcium-binding EF hand family protein
259297_at	AT3G05360	disease resistance family protein / LRR family protein
259403_at	AT1G17745	PGDH (3-PHOSPHOGLYCERATE DEHYDROGENASE); phosphoglycerate dehydrogenase
259424_at	AT1G13830	beta-1,3-glucanase-related
259428_at	AT1G01560	ATMPK11 (Arabidopsis thaliana MAP kinase 11); MAP kinase/ kinase
259445_at	AT1G02400	ATGA2OX6/DTA1 (GIBBERELLIN 2-OXIDASE 6); gibberellin 2-beta-dioxygenase
259479_at	AT1G19020	similar to unknown protein [Arabidopsis thaliana] (TAIR:AT3G48180.1); similar to unnamed protein product [Vitis vinifera] (GB:CAO40966.1)
259502_at	AT1G15670	kelch repeat-containing F-box family protein
259516_at	AT1G20450	ERD10/LTI45 (EARLY RESPONSIVE TO DEHYDRATION 10)
259560_at	AT1G21270	WAK2 (wall-associated kinase 2); protein serine/threonine kinase
259561_at	AT1G21250	WAK1 (CELL WALL-ASSOCIATED KINASE); kinase
259570_at	AT1G20440	COR47 (cold regulated 47)
259626_at	AT1G42990	ATBZIP60 (BASIC REGION/LEUCINE ZIPPER MOTIF 60); DNA binding / transcription factor
259661_at	AT1G55265	similar to unknown protein [Arabidopsis thaliana] (TAIR:AT5G19860.1); similar to hypothetical protein [Vitis vinifera] (GB:CAN64354.1); contains InterPro domain Protein of unknown function DUF538 (InterPro:IPR007493)
259757_at	AT1G77510	ATPDIL1-2 (PDI-LIKE 1-2); protein disulfide isomerase
259764_at	AT1G64280	NPR1 (NONEXPRESSER OF PR GENES 1); protein binding
259768_at	AT1G29390	COR314-TM2 (cold regulated 314 thylakoid membrane 2)
259769_at	AT1G29400	AML5 (ARABIDOPSIS MEI2-LIKE PROTEIN 5); RNA binding
259841_at	AT1G52200	similar to unknown protein [Arabidopsis thaliana] (TAIR:AT3G18470.1); similar to unnamed protein product [Vitis vinifera] (GB:CAO45876.1); contains InterPro domain Protein of unknown function Cys-rich (InterPro:IPR006461)
259878_at	AT1G76790	O-methyltransferase family 2 protein
259911_at	AT1G72680	cinnamyl-alcohol dehydrogenase, putative
260046_at	AT1G73805	calmodulin binding
260101_at	AT1G73260	trypsin and protease inhibitor family protein / Kunitz family protein
260116_at	AT1G33960	AIG1 (AVRRPT2-INDUCED GENE 1); GTP binding
260141_at	AT1G66350	RGL1 (RGA-LIKE 1); transcription factor
260211_at	AT1G74440	similar to unknown protein [Arabidopsis thaliana] (TAIR:AT1G18720.1); similar to unknown [Populus trichocarpa] (GB:ABK94463.1); similar to hypothetical protein [Vitis vinifera] (GB:CAN69808.1); contains InterPro domain Protein of unknown function DUF962 (InterPro:IPR009305)
260269_at	AT1G63740	disease resistance protein (TIR-NBS-LRR class), putative
260327_at	AT1G63840	zinc finger (C3HC4-type RING finger) family protein
260345_at	AT1G69270	RPK1 (RECEPTOR-LIKE PROTEIN KINASE 1); kinase
260391_at	AT1G74020	SS2 (STRICTOSIDINE SYNTHASE 2); strictosidine synthase
260405_at	AT1G69930	ATGSTU11 (Arabidopsis thaliana Glutathione S-transferase (class tau) 11); glutathione transferase
260410_at	AT1G69870	proton-dependent oligopeptide transport (POT) family protein
260415_at	AT1G69790	protein kinase, putative
260549_at	AT2G43535	trypsin inhibitor, putative
260590_at	AT1G53310	ATPPC1 (PHOSPHOENOLPYRUVATE CARBOXYLASE 1); phosphoenolpyruvate carboxylase
260602_at	AT1G55920	AtSerat2;1 (SERINE ACETYLTRANSFERASE 1)
260614_at	AT1G53390	ATPase, coupled to transmembrane movement of substances
260665_at	AT1G19360	similar to RRA2 (REDUCED RESIDUAL ARABINOSE 2) [Arabidopsis thaliana] (TAIR:AT1G75110.1); similar to unnamed protein product [Vitis vinifera] (GB:CAO61198.1); contains InterPro domain Reticulon; (InterPro:IPR003388)
260728_at	AT1G48210	serine/threonine protein kinase, putative
260731_at	AT1G17500	ATPase, coupled to transmembrane movement of ions, phosphorylative mechanism
260880_at	AT1G21380	VHS domain-containing protein / GAT domain-containing protein
260884_at	AT1G29240	similar to unknown protein [Arabidopsis thaliana] (TAIR:AT2G34170.1); similar to unnamed protein product [Vitis vinifera] (GB:CAO48048.1); contains InterPro domain Protein of unknown function DUF688 (InterPro:IPR007789)
260897_at	AT1G29330	ERD2 (ER lumen protein retaining receptor 2); receptor
260943_at	AT1G45145	ATTRX5 (thioredoxin H-type 5); thiol-disulfide exchange intermediate
261023_at	AT1G12200	flavin-containing monooxygenase family protein / FMO family protein
261027_at	AT1G01340	ATCNGC10 (CYCLIC NUCLEOTIDE GATED CHANNEL 10); calmodulin binding / cyclic nucleotide binding / ion channel
261083_at	AT1G07310	C2 domain-containing protein
261107_at	AT1G63010	SPX (SYG1/Pho81/XPR1) domain-containing protein
261125_at	AT1G04990	zinc finger (CCCH-type) family protein
261221_at	AT1G19960	similar to transmembrane receptor [Arabidopsis thaliana] (TAIR:AT2G32140.1)
261223_at	AT1G19950	HVA22H (HVA22-LIKE PROTEIN H (ATHVA22H))
261230_at	AT1G20010	TUB5 (tubulin beta-5 chain)
261285_at	AT1G35720	ANNAT1 (ANNEXIN ARABIDOPSIS 1); calcium ion binding / calcium-dependent phospholipid binding
261318_at	AT1G53035	similar to unknown protein [Arabidopsis thaliana] (TAIR:AT3G15358.1); similar to unnamed protein product [Vitis vinifera] (GB:CAO69750.1)
261443_at	AT1G28480	GRX480; thiol-disulfide exchange intermediate
261508_at	AT1G71730	similar to unknown [Brassica rapa] (GB:ABL97948.1)
261530_at	AT1G63460	glutathione peroxidase, putative
261718_at	AT1G18390	protein kinase family protein
261864_s_at	AT1G50480;AT2G12280;AT2G12200	[AT1G50480, THFS (10-FORMYLTETRAHYDROFOLATE SYNTHETASE); ATP binding / formate-tetrahydrofolate ligase];[AT2G12280, ligase, putative];[AT2G12200, ligase, putative]
261975_at	AT1G64640	plastocyanin-like domain-containing protein
262050_at	AT1G80130	binding
262137_at	AT1G77920	bZIP family transcription factor
262248_at	AT1G48370	YSL8 (YELLOW STRIPE LIKE 8); oligopeptide transporter
262440_at	AT1G47710	(ATSERPIN1); cysteine protease inhibitor/ serine-type endopeptidase inhibitor
262455_at	AT1G11310	MLO2 (MILDEW RESISTANCE LOCUS O 2); calmodulin binding
262504_at	AT1G21750	ATPDIL1-1 (PDI-LIKE 1-1); protein disulfide isomerase
262517_at	AT1G17180	ATGSTU25 (Arabidopsis thaliana Glutathione S-transferase (class tau) 25); glutathione transferase
262518_at	AT1G17170	ATGSTU24 (ARABIDOPSIS THALIANA GLUTATHIONE S-TRANSFERASE (CLASS TAU) 24); glutathione transferase
262616_at	AT1G06620	2-oxoglutarate-dependent dioxygenase, putative
262641_at	AT1G62730	similar to hypothetical protein [Vitis vinifera] (GB:CAN63693.1); contains InterPro domain Terpenoid synthase (InterPro:IPR008949)
262694_at	AT1G62790	protease inhibitor/seed storage/lipid transfer protein (LTP) family protein
262772_at	AT1G13210	ACA.L (AUTOINHIBITED CA2+/ATPASE II); ATPase, coupled to transmembrane movement of ions, phosphorylative mechanism / calmodulin binding
262797_at	AT1G20840	TMT1 (TONOPLAST MONOSACCHARIDE TRANSPORTER1); carbohydrate transmembrane transporter/ nucleoside transmembrane transporter/ sugar:hydrogen ion symporter
262832_s_at	AT1G14870;AT1G14880	[AT1G14870, Identical to Uncharacterized protein At1g14870 [Arabidopsis Thaliana] (GB:Q9LQU4); similar to unknown protein [Arabidopsis thaliana] (TAIR:AT5G35525.1); similar to unnamed protein product [Vitis vinifera] (GB:CAO42338.1); contains InterPro domain Aspartic acid and asparagine hydroxylation site (InterPro:IPR000152); contains InterPro domain Protein of unknown function Cys-rich (InterPr…
262892_at	AT1G79440	ALDH5F1 (SUCCINIC SEMIALDEHYDE DEHYDROGENASE); 3-chloroallyl aldehyde dehydrogenase/ succinate-semialdehyde dehydrogenase
262899_at	AT1G59870	PDR8/PEN3 (PLEIOTROPIC DRUG RESISTANCE8); ATPase, coupled to transmembrane movement of substances / cadmium ion transmembrane transporter
262910_at	AT1G59710	similar to unknown protein [Arabidopsis thaliana] (TAIR:AT1G27100.1); similar to unknown [Populus trichocarpa] (GB:ABK94560.1); contains InterPro domain Protein of unknown function DUF569 (InterPro:IPR007679); contains InterPro domain Actin-crosslinking proteins (InterPro:IPR008999)
262920_at	AT1G79500	AtkdsA1 (Arabidopsis thaliana KDO-8-phosphate synthase A1); 3-deoxy-8-phosphooctulonate synthase
262932_at	AT1G65820	microsomal glutathione s-transferase, putative
262978_at	AT1G75780	TUB1 (tubulin beta-1 chain); structural molecule
263032_at	AT1G23850	similar to unknown protein [Arabidopsis thaliana] (TAIR:AT1G23840.1); similar to hypothetical protein [Vitis vinifera] (GB:CAN74577.1)
263065_at	AT2G18170	ATMPK7 (MAP KINASE 7); MAP kinase/ kinase
263073_at	AT2G17500	auxin efflux carrier family protein
263083_at	AT2G27190	PAP1 (PURPLE ACID PHOSPHATASE 1); acid phosphatase/ protein serine/threonine phosphatase
263105_at	AT2G05320	beta-1,2-N-acetylglucosaminyltransferase II
263124_at	AT1G78480	prenyltransferase/squalene oxidase repeat-containing protein
263156_at	AT1G54030	GDSL-motif lipase, putative
263180_at	AT1G05620	inosine-uridine preferring nucleoside hydrolase family protein
263181_at	AT1G05720	selenoprotein family protein
263183_at	AT1G05570	CALS1 (CALLOSE SYNTHASE 1); transferase, transferring glycosyl groups
263228_at	AT1G30700	FAD-binding domain-containing protein
263231_at	AT1G05680	UDP-glucoronosyl/UDP-glucosyl transferase family protein
263249_at	AT2G31360	ADS2 (16:0DELTA9 ARABIDOPSIS DESATURASE 2); oxidoreductase
263250_at	AT2G31390	pfkB-type carbohydrate kinase family protein
263330_at	AT2G15320	leucine-rich repeat family protein
263379_at	AT2G40140	CZF1/ZFAR1; transcription factor
263402_at	AT2G04050	MATE efflux family protein
263472_at	AT2G31955	CNX2 (COFACTOR OF NITRATE REDUCTASE AND XANTHINE DEHYDROGENASE 2); catalytic
263478_at	AT2G31880	leucine-rich repeat transmembrane protein kinase, putative
263513_at	AT2G12400	similar to unknown protein [Arabidopsis thaliana] (TAIR:AT2G25270.1); similar to hypothetical protein OsJ_008445 [Oryza sativa (japonica cultivar-group)] (GB:EAZ24962.1)
263517_at	AT2G21620	RD2 (RESPONSIVE TO DESSICATION 2)
263548_at	AT2G21660	ATGRP7 (COLD, CIRCADIAN RHYTHM, AND RNA BINDING 2); RNA binding / double-stranded DNA binding / single-stranded DNA binding
263776_s_at	AT2G46430;AT2G46440	[AT2G46430, ATCNGC3 (CYCLIC NUCLEOTIDE GATED CHANNEL 3); calmodulin binding / cyclic nucleotide binding / ion channel];[AT2G46440, ATCNGC11 (cyclic nucleotide gated channel 11); calmodulin binding / cyclic nucleotide binding / ion channel]
263783_at	AT2G46400	WRKY46 (WRKY DNA-binding protein 46); transcription factor
263852_at	AT2G04450	ATNUDT6 (Arabidopsis thaliana Nudix hydrolase homolog 6); ADP-ribose diphosphatase/ NAD binding / hydrolase
263904_at	AT2G36380	ATPDR6/PDR6 (PLEIOTROPIC DRUG RESISTANCE 6); ATPase, coupled to transmembrane movement of substances
263919_at	AT2G36470	similar to unknown protein [Arabidopsis thaliana] (TAIR:AT2G27770.1); similar to unnamed protein product [Vitis vinifera] (GB:CAO15960.1); contains InterPro domain Protein of unknown function DUF868, plant (InterPro:IPR008586)
263948_at	AT2G35980	YLS9 (YELLOW-LEAF-SPECIFIC GENE 9)
264000_at	AT2G22500	mitochondrial substrate carrier family protein
264019_at	AT2G21130	peptidyl-prolyl cis-trans isomerase / cyclophilin (CYP2) / rotamase
264048_at	AT2G22400	NOL1/NOP2/sun family protein
264071_at	AT2G27920	SCPL51; serine carboxypeptidase
264148_at	AT1G02220	ANAC003 (Arabidopsis NAC domain containing protein 3); transcription factor
264178_at	AT1G02170	LOL3 (LSD ONE LIKE 3); caspase/ cysteine-type endopeptidase
264280_at	AT1G61820	BGLU46; hydrolase, hydrolyzing O-glycosyl compounds
264351_at	AT1G03370	C2 domain-containing protein / GRAM domain-containing protein
264365_s_at	AT1G03220;AT1G03230	[AT1G03220, extracellular dermal glycoprotein, putative / EDGP, putative];[AT1G03230, extracellular dermal glycoprotein, putative / EDGP, putative]
264462_at	AT1G10200	WLIM1; transcription factor
264506_at	AT1G09560	GLP5 (GERMIN-LIKE PROTEIN 5); manganese ion binding / metal ion binding / nutrient reservoir
264580_at	AT1G05340	similar to unknown protein [Arabidopsis thaliana] (TAIR:AT2G32210.1)
264592_at	AT2G17720	oxidoreductase, 2OG-Fe(II) oxygenase family protein
264619_at	AT2G17760	aspartyl protease family protein
264645_at	AT1G08940	phosphoglycerate/bisphosphoglycerate mutase family protein
264657_at	AT1G09100	RPT5B (26S PROTEASOME AAA-ATPASE SUBUNIT RPT5B); ATPase/ calmodulin binding
264708_at	AT1G09740	ethylene-responsive protein, putative
264783_at	AT1G08650	PPCK1 (PHOSPHOENOLPYRUVATE CARBOXYLASE KINASE); kinase
264787_at	AT2G17840	ERD7 (EARLY-RESPONSIVE TO DEHYDRATION 7)
264957_at	AT1G77000	ATSKP2;2/SKP2B (ARABIDOPSIS HOMOLOG OF HOMOLOG OF HUMAN SKP2 2); ubiquitin-protein ligase
264987_at	AT1G27030	similar to unknown protein [Arabidopsis thaliana] (TAIR:AT1G27020.1); similar to unknown protein [Oryza sativa (japonica cultivar-group)] (GB:AAN05517.1); similar to Os10g0463800 [Oryza sativa (japonica cultivar-group)] (GB:NP_001064789.1)
265008_at	AT1G61560	MLO6 (MILDEW RESISTANCE LOCUS O 6); calmodulin binding
265067_at	AT1G03850	glutaredoxin family protein
265119_at	AT1G62570	flavin-containing monooxygenase family protein / FMO family protein
265214_at	AT1G05000	tyrosine specific protein phosphatase family protein
265271_at	AT2G28360	SIT4 phosphatase-associated family protein
265283_at	AT2G20370	KAM1/MUR3 (MURUS 3); catalytic/ transferase, transferring glycosyl groups
265333_at	AT2G18350	ATHB24 (ARABIDOPSIS THALIANA HOMEOBOX PROTEIN 24); DNA binding / transcription factor
265344_at	AT2G22660	similar to glycine-rich protein [Arabidopsis thaliana] (TAIR:AT4G37900.1); similar to unnamed protein product [Vitis vinifera] (GB:CAO44607.1); similar to unnamed protein product [Vitis vinifera] (GB:CAO17179.1); similar to unnamed protein product [Vitis vinifera] (GB:CAO38708.1); contains InterPro domain Protein of unknown function DUF1399 (InterPro:IPR009836)
265352_at	AT2G16600	ROC3 (rotamase CyP 3); peptidyl-prolyl cis-trans isomerase
265354_at	AT2G16700	ADF5 (ACTIN DEPOLYMERIZING FACTOR 5); actin binding
265358_at	AT2G16710	hesB-like domain-containing protein
265414_at	AT2G16660	nodulin family protein
265424_at	AT2G20780	mannitol transporter, putative
265450_at	AT2G46620	AAA-type ATPase family protein
265471_at	AT2G37130	peroxidase 21 (PER21) (P21) (PRXR5)
265480_at	AT2G15970	COR413-PM1 (cold regulated 413 plasma membrane 1)
265501_at	AT2G15490	UGT73B4; UDP-glycosyltransferase/ transferase, transferring glycosyl groups
265510_at	AT2G05630	ATG8D (autophagy gene 8-related); microtubule binding
265583_at	AT2G20010	similar to unknown protein [Arabidopsis thaliana] (TAIR:AT2G25800.1); similar to unnamed protein product [Vitis vinifera] (GB:CAO65466.1); similar to unnamed protein product [Vitis vinifera] (GB:CAO44019.1); similar to unknown protein [Oryza sativa (japonica cultivar-group)] (GB:BAD28473.1); contains InterPro domain Munc13 homology 2 (InterPro:IPR014772); contains InterPro domain Protein of unkno…
265661_at	AT2G24360	serine/threonine/tyrosine kinase, putative
265837_at	AT2G14560	similar to unknown protein [Arabidopsis thaliana] (TAIR:AT1G33840.1); similar to unnamed protein product [Vitis vinifera] (GB:CAO48825.1); contains InterPro domain Protein of unknown function DUF567 (InterPro:IPR007612)
265840_at	AT2G14530	similar to unknown protein [Arabidopsis thaliana] (TAIR:AT5G64470.2); similar to hypothetical protein [Vitis vinifera] (GB:CAN78688.1); contains InterPro domain Protein of unknown function DUF231, plant (InterPro:IPR004253)
265900_at	AT2G25730	binding / heme binding
266017_at	AT2G18690	similar to unknown protein [Arabidopsis thaliana] (TAIR:AT2G18680.1); similar to hypothetical protein OsI_029427 [Oryza sativa (indica cultivar-group)] (GB:EAZ08195.1)
266101_at	AT2G37940	similar to phosphatidic acid phosphatase-related / PAP2-related [Arabidopsis thaliana] (TAIR:AT3G54020.1); similar to unnamed protein product [Vitis vinifera] (GB:CAO15746.1); contains domain PTHR21290:SF1 (PTHR21290:SF1); contains domain PTHR21290 (PTHR21290)
266170_at	AT2G39050	hydroxyproline-rich glycoprotein family protein
266225_at	AT2G28900	OEP16 (OUTER ENVELOPE PROTEIN 16); P-P-bond-hydrolysis-driven protein transmembrane transporter
266229_at	AT2G28840	ankyrin repeat family protein
266271_at	AT2G29440	ATGSTU6 (GLUTATHIONE S-TRANSFERASE 24); glutathione transferase
266290_at	AT2G29490	ATGSTU1 (GLUTATHIONE S-TRANSFERASE 19); glutathione transferase
266337_at	AT2G32390	ATGLR3.5 (GLUTAMATE RECEPTOR 6)
266342_at	AT2G01540	C2 domain-containing protein
266368_at	AT2G41380	embryo-abundant protein-related
266385_at	AT2G14610	PR1 (PATHOGENESIS-RELATED GENE 1)
266500_at	AT2G06925	ATSPLA2-ALPHA/PLA2-ALPHA (PHOSPHOLIPASE A2-ALPHA); phospholipase A2
266552_at	AT2G46330	AGP16 (ARABINOGALACTAN PROTEIN 16)
266581_at	AT2G46140	late embryogenesis abundant protein, putative / LEA protein, putative
266673_at	AT2G29630	thiamine biosynthesis family protein / thiC family protein
266752_at	AT2G47000	MDR4/PGP4 (P-GLYCOPROTEIN4); ATPase, coupled to transmembrane movement of substances / xenobiotic-transporting ATPase
266797_at	AT2G22840	AtGRF1 (GROWTH-REGULATING FACTOR 1)
266799_at	AT2G22860	ATPSK2 (PHYTOSULFOKINE 2 PRECURSOR); growth factor
266839_at	AT2G25930	ELF3 (EARLY FLOWERING 3)
266995_at	AT2G34500	CYP710A1 (cytochrome P450, family 710, subfamily A, polypeptide 1); C-22 sterol desaturase/ oxygen binding
267055_at	AT2G38360	prenylated rab acceptor (PRA1) family protein
267084_at	AT2G41180	sigA-binding protein-related
267165_at	AT2G37710	RLK (RECEPTOR LECTIN KINASE); kinase
267178_at	AT2G37750	unknown protein
267209_at	AT2G30930	similar to unknown protein [Arabidopsis thaliana] (TAIR:AT1G06540.1)
267280_at	AT2G19450	TAG1 (TRIACYLGLYCEROL BIOSYNTHESIS DEFECT 1); diacylglycerol O-acyltransferase
267355_at	AT2G39900	LIM domain-containing protein
267374_at	AT2G26230	uricase / urate oxidase / nodulin 35, putative
267496_at	AT2G30550	lipase class 3 family protein
267545_at	AT2G32690	pseudogene, glycine-rich protein
267567_at	AT2G30770	CYP71A13 (CYTOCHROME P450, FAMILY 71, SUBFAMILY A, POLYPEPTIDE 13); indoleacetaldoxime dehydratase/ oxygen binding

## Sheet: SD7(b) Bc+SA Down
Supplementary Dataset 7. (B) List of probe IDs/array elements and locus identifiers corresponding to genes that are commonly down-regulated by B. cinerea and SA.
Probe ID	Locus Identifier	Annotation
244920_s_at	AT2G07751;ATMG00990	[AT2G07751, NADH-ubiquinone oxidoreductase chain 3, putative];[ATMG00990, NADH dehydrogenase subunit 3]
244921_s_at	ATMG01000	hypothetical protein
244922_s_at	AT2G07674;ATMG01010	[AT2G07674, similar to hypothetical protein BrnapMp048 [Brassica napus] (GB:YP_717145.1); contains domain PD020792 (PD020792)];[ATMG01010, hypothetical protein]
244929_at	ATMG00580	NADH dehydrogenase subunit 4
244932_at	ATCG01060	Encodes the PsaC subunit of photosystem I.
244933_at	ATCG01070	NADH dehydrogenase ND4L
244934_at	ATCG01080	NADH dehydrogenase ND6
244936_at	ATCG01100	NADH dehydrogenase ND1
244937_at	ATCG01110	Encodes the 49KDa plastid NAD(P)H dehydrogenase subunit H protein. Its transcription is regulated by an ndhF-specific plastid sigma factor, SIG4.
244938_at	ATCG01120	encodes a chloroplast ribosomal protein S15, a constituent of the small subunit of the ribosomal complex
244939_at	ATCG00065	chloroplast gene encoding ribosomal protein s12. The gene is located in three distinct loci on the chloroplast genome and is transpliced to make one transcript.
244940_at	ATCG01230;ATCG00905	[ATCG01230, chloroplast gene encoding ribosomal protein s12. The gene is located in three distinct loci on the chloroplast genome and is transpliced to make one transcript.];[ATCG00905, chloroplast gene encoding ribosomal protein s12. The gene is located in three distinct loci on the chloroplast genome and is transpliced to make one transcript.]
244944_s_at	ATMG00080;ATMG00090	[ATMG00080, encodes a mitochondrial ribosomal protein L16, which is a constituent of the large ribosomal subunit];[ATMG00090, ribosomal protein S3]
244959_s_at	AT2G07708;ATMG00500;ATMG00490	[AT2G07708, Identical to Uncharacterized mitochondrial protein AtMg00500 [Arabidopsis Thaliana] (GB:P93305); similar to hypothetical protein BrnapMp004 [Brassica napus] (GB:YP_717103.1)];[ATMG00500, hypothetical protein];[ATMG00490, hypothetical protein]
244966_at	ATCG00600	Cytochrome b6-f complex, subunit V. Disruption of homologous gene in Chlamydomonas results in disruption of cytochrome b6-f complex.
244970_at	ATCG00660	encodes a chloroplast ribosomal protein L20, a constituent of the large subunit of the ribosomal complex
244971_at	ATCG00670	Encodes the only ClpP (caseinolytic protease) encoded within the plastid genome. Contains a highly conserved catalytic triad of Ser-type proteases (Ser-His-Asp). Part of the 350 kDa chloroplast Clp complex. The name reflects nomenclature described in Adam et. al (2001).
244973_at	ATCG00690	Encodes photosystem II 5 kD protein subunit PSII-T. This is a plastid-encoded gene (PsbTc) which also has a nuclear-encoded paralog (PsbTn).
244978_at	ATCG00740	RNA polymerase alpha subunit
244982_at	ATCG00780	encodes a chloroplast ribosomal protein L14, a constituent of the large subunit of the ribosomal complex
244986_at	ATCG00820	Encodes a 6.8-kDa protein of the small ribosomal subunit.
244989_s_at	ATCG00860;ATCG01280	[ATCG00860, Encodes an unknown protein. This gene is regulated by AtSIG6 transcriptionally.];[ATCG01280, hypothetical protein]
244990_s_at	ATCG00870;ATCG01270	[ATCG00870, hypothetical protein];[ATCG01270, hypothetical protein]
244993_s_at	ATCG01000;ATCG01130	[ATCG01000, hypothetical protein];[ATCG01130, hypothetical protein]
244999_at	ATCG00190	Chloroplast DNA-dependent RNA polymerase B subunit. The transcription of this gene is regulated by a nuclear encoded RNA polymerase. This gene has been transferred to mitochondrial genome during crucifer evolution.
245004_at	ATCG00300	encodes PsbZ, which is a subunit of photosystem II. In Chlamydomonas, this protein has been shown to be essential in the interaction between PS II and the light harvesting complex II.
245005_at	ATCG00330	30S chloroplast ribosomal protein S14
245007_at	ATCG00350	Encodes psaA protein comprising the reaction center for photosystem I along with psaB protein; hydrophobic protein encoded by the chloroplast genome.
245021_at	ATCG00550	PSII component
245049_at	ATCG00050	Homologous to the bacterial ribosomal protein S16
245130_at	AT2G45340	leucine-rich repeat transmembrane protein kinase, putative
245242_at	AT1G44446	CH1 (CHLOROPHYLL B BIOSYNTHESIS); chlorophyllide a oxygenase
245285_s_at	AT4G14030;AT4G14040	[AT4G14030, selenium-binding protein, putative];[AT4G14040, EDA38 (embryo sac development arrest 38); selenium binding]
245362_at	AT4G17460	HAT1 (homeobox-leucine zipper protein 1); DNA binding / transcription factor
245392_at	AT4G15680	glutaredoxin family protein
245451_at	AT4G16890	SNC1 (SUPPRESSOR OF NPR1-1, CONSTITUTIVE 1)
245459_at	no_match	no_match
245558_at	AT4G15430	similar to early-responsive to dehydration protein-related / ERD protein-related [Arabidopsis thaliana] (TAIR:AT4G04340.1); similar to early-responsive to dehydration protein-related / ERD protein-related [Arabidopsis thaliana] (TAIR:AT4G04340.3); similar to early-responsive to dehydration protein-related / ERD protein-related [Arabidopsis thaliana] (TAIR:AT3G21620.1); similar to unnamed protein …
245924_at	AT5G28750	thylakoid assembly protein, putative
245936_at	AT5G19850	hydrolase, alpha/beta fold family protein
245984_at	AT5G13090	similar to unknown protein [Arabidopsis thaliana] (TAIR:AT1G24270.1); similar to unnamed protein product [Vitis vinifera] (GB:CAO68319.1); similar to hypothetical protein [Vitis vinifera] (GB:CAN73358.1)
246021_at	AT5G21100	L-ascorbate oxidase, putative
246034_at	AT5G08350	GRAM domain-containing protein / ABA-responsive protein-related
246058_at	AT5G08430	SWIB complex BAF60b domain-containing protein / plus-3 domain-containing protein / GYF domain-containing protein
246069_at	AT5G20220	zinc knuckle (CCHC-type) family protein
246122_at	AT5G20380	transporter-related
246211_at	AT4G36730	GBF1 (G-box binding factor 1); transcription factor
246231_at	AT4G37080	similar to unknown protein [Arabidopsis thaliana] (TAIR:AT5G42690.2); similar to hypothetical protein [Populus tremula] (GB:CAM84232.1); contains InterPro domain Protein of unknown function DUF547 (InterPro:IPR006869)
246313_at	AT1G31920	pentatricopeptide (PPR) repeat-containing protein
246379_s_at	AT1G57660;AT1G57860	[AT1G57660, 60S ribosomal protein L21 (RPL21E)];[AT1G57860, 60S ribosomal protein L21]
246411_at	AT1G57770	amine oxidase family
246433_at	AT5G17510	electron carrier/ heme binding / iron ion binding
246439_at	AT5G17600	zinc finger (C3HC4-type RING finger) family protein
246476_at	AT5G16730	similar to unknown protein [Arabidopsis thaliana] (TAIR:AT3G02930.1); similar to unnamed protein product [Vitis vinifera] (GB:CAO62148.1); contains InterPro domain Spectrin repeat (InterPro:IPR002017)
246490_at	AT5G15950;AT5G15948	[AT5G15950, adenosylmethionine decarboxylase family protein];[AT5G15948, CPuORF10 (Conserved peptide upstream open reading frame 10)]
246492_at	AT5G16140	peptidyl-tRNA hydrolase family protein
246523_at	AT5G15850	COL1 (CONSTANS-LIKE 1); transcription factor/ zinc ion binding
246554_at	AT5G15450	APG6/CLPB-P/CLPB3 (ALBINO AND PALE GREEN 6); ATP binding / ATPase
246630_at	AT1G50730	similar to unnamed protein product [Vitis vinifera] (GB:CAO38919.1); contains domain PTHR13673 (PTHR13673)
246783_at	AT5G27360	SFP2; carbohydrate transmembrane transporter/ sugar:hydrogen ion symporter
246847_at	AT5G26820	ferroportin-related
246901_at	AT5G25630	pentatricopeptide (PPR) repeat-containing protein
246932_at	AT5G25190	ethylene-responsive element-binding protein, putative
246947_at	AT5G25120	CYP71B11 (cytochrome P450, family 71, subfamily B, polypeptide 11); oxygen binding
246949_at	AT5G25140	CYP71B13 (cytochrome P450, family 71, subfamily B, polypeptide 13); oxygen binding
246998_at	AT5G67370	similar to unknown protein [Arabidopsis thaliana] (TAIR:AT5G11840.1); similar to hypothetical protein [Vitis vinifera] (GB:CAN75014.1); contains InterPro domain Protein of unknown function DUF1230 (InterPro:IPR009631)
246999_at	AT5G67440	phototropic-responsive NPH3 family protein
247098_at	AT5G66470	GTP binding / RNA binding
247162_at	AT5G65730	xyloglucan:xyloglucosyl transferase, putative / xyloglucan endotransglycosylase, putative / endo-xyloglucan transferase, putative
247185_at	AT5G65460	kinesin motor protein-related
247214_at	AT5G64850	similar to unknown protein [Arabidopsis thaliana] (TAIR:AT5G09960.1); similar to 80C09_15 [Brassica rapa subsp. pekinensis] (GB:AAZ41826.1)
247232_at	AT5G64940	ATATH13 (ABC2 homolog 13)
247331_at	AT5G63530	ATFP3 (Arabidopsis thaliana farnesylated protein 3); metal ion binding
247361_at	AT5G63480	similar to unknown [Populus trichocarpa] (GB:ABK95190.1)
247439_at	AT5G62670	AHA11 (ARABIDOPSIS H(+)-ATPASE 11); ATPase
247486_at	AT5G62140	similar to unknown [Populus trichocarpa] (GB:ABK94834.1)
247694_at	AT5G59750	riboflavin biosynthesis protein, putative
247780_at	AT5G58770	dehydrodolichyl diphosphate synthase, putative / DEDOL-PP synthase, putative
247848_at	AT5G58120	disease resistance protein (TIR-NBS-LRR class), putative
247880_at	AT5G57780	transcription regulator
247884_at	AT5G57800	CER3/FLP1/WAX2/YRE (ECERIFERUM 3); catalytic
247925_at	AT5G57560	TCH4 (TOUCH 4); hydrolase, acting on glycosyl bonds / xyloglucan:xyloglucosyl transferase
247942_at	AT5G57120	similar to unnamed protein product [Vitis vinifera] (GB:CAO69558.1); contains InterPro domain SRP40, C-terminal (InterPro:IPR007718); contains InterPro domain LisH dimerisation motif (InterPro:IPR006594)
247946_at	AT5G57180	CIA2 (CHLOROPLAST IMPORT APPARATUS 2)
247964_at	AT5G56600	PFN3/PRF3 (PROFILIN 3); actin binding
247977_at	AT5G56850	similar to unknown [Populus trichocarpa x Populus deltoides] (GB:ABK96358.1)
248099_at	AT5G55300	TOP1BETA (DNA TOPOISOMERASE 1 BETA); DNA topoisomerase type I
248191_at	AT5G54130	calcium-binding EF hand family protein
248204_at	AT5G54280	ATM2 (ARABIDOPSIS THALIANA MYOSIN 4)
248238_at	AT5G53900	similar to unknown protein [Arabidopsis thaliana] (TAIR:AT3G15240.2); similar to unnamed protein product [Vitis vinifera] (GB:CAO39314.1); contains domain PTHR13902:SF3 (PTHR13902:SF3); contains domain PTHR13902 (PTHR13902)
248261_at	AT5G53280	PDV1 (PLASTID DIVISION1)
248282_at	AT5G52900	similar to unnamed protein product [Vitis vinifera] (GB:CAO49548.1)
248303_at	AT5G53170	FTSH11 (FtsH protease 11); ATP-dependent peptidase/ ATPase/ metallopeptidase
248311_at	AT5G52570	BETA-OHASE 2 (BETA-CAROTENE HYDROXYLASE 2); beta-carotene hydroxylase
248332_at	AT5G52640	HSP81-1 (HEAT SHOCK PROTEIN 81-1); ATP binding / unfolded protein binding
248334_s_at	AT5G58990;AT5G52370	[AT5G58990, similar to unknown protein [Arabidopsis thaliana] (TAIR:AT5G52370.1); similar to unnamed protein product [Vitis vinifera] (GB:CAO21535.1)];[AT5G52370, similar to unknown protein [Arabidopsis thaliana] (TAIR:AT5G58990.1); similar to unnamed protein product [Vitis vinifera] (GB:CAO21535.1)]
248336_at	AT5G52420	similar to unknown protein [Arabidopsis thaliana] (TAIR:AT5G23920.1); similar to unnamed protein product [Vitis vinifera] (GB:CAO49441.1)
248344_at	AT5G52280	protein transport protein-related
248377_at	AT5G51720	similar to Os07g0467200 [Oryza sativa (japonica cultivar-group)] (GB:NP_001059590.1); similar to hypothetical protein OsI_025030 [Oryza sativa (indica cultivar-group)] (GB:EAZ03798.1); contains domain PTHR13680 (PTHR13680); contains domain PTHR13680:SF1 (PTHR13680:SF1)
248393_at	AT5G52060	ATBAG1 (ARABIDOPSIS THALIANA BCL-2-ASSOCIATED ATHANOGENE 1); protein binding
248404_at	AT5G51460	ATTPPA (Arabidopsis thaliana trehalose-6-phosphate phosphatase); trehalose-phosphatase
248460_at	AT5G50915	basic helix-loop-helix (bHLH) family protein
248527_at	AT5G50740	metal ion binding
248560_at	AT5G49970	ATPPOX (A. THALIANA PYRIDOXIN (PYRODOXAMINE) 5'-PHOSPHATE OXIDASE); pyridoxamine-phosphate oxidase
248606_at	AT5G49450;AT5G49448	[AT5G49450, ATBZIP1 (ARABIDOPSIS THALIANA BASIC LEUCINE-ZIPPER 1); DNA binding / protein heterodimerization/ transcription factor];[AT5G49448, CPuORF4 (Conserved peptide upstream open reading frame 4)]
248657_at	AT5G48570	peptidyl-prolyl cis-trans isomerase, putative / FK506-binding protein, putative
248683_at	AT5G48490	protease inhibitor/seed storage/lipid transfer protein (LTP) family protein
248684_at	AT5G48485	DIR1 (DEFECTIVE IN INDUCED RESISTANCE 1); lipid binding
248688_at	AT5G48220	indole-3-glycerol phosphate synthase, putative
248818_at	AT5G47040	Lon protease homolog 1, mitochondrial (LON)
248838_at	AT5G46800	BOU (A BOUT DE SOUFFLE); binding
248899_at	AT5G46390	peptidase S41 family protein
249007_at	AT5G44650	similar to unnamed protein product [Vitis vinifera] (GB:CAO44475.1)
249011_at	AT5G44670	similar to unknown protein [Arabidopsis thaliana] (TAIR:AT4G20170.1); similar to Os06g0328800 [Oryza sativa (japonica cultivar-group)] (GB:NP_001057533.1); similar to Os02g0712500 [Oryza sativa (japonica cultivar-group)] (GB:NP_001047907.1); similar to unknown protein [Oryza sativa (japonica cultivar-group)] (GB:BAD72474.1); contains InterPro domain Protein of unknown function DUF23 (InterPro:IPR…
249037_at	AT5G44130	FLA13 (FASCICLIN-LIKE ARABINOGALACTAN PROTEIN 13 PRECURSOR)
249191_at	AT5G42760	similar to unknown [Populus trichocarpa] (GB:ABK95091.1); contains InterPro domain O-methyltransferase, N-terminal (InterPro:IPR003455); contains InterPro domain Conserved hypothetical protein CHP00027, methylltransferase (InterPro:IPR011610)
249214_at	AT5G42720	glycosyl hydrolase family 17 protein
249244_at	AT5G42270	VAR1 (VARIEGATED 1); ATP-dependent peptidase/ ATPase/ metallopeptidase
249271_at	AT5G41790	CIP1 (COP1-INTERACTIVE PROTEIN 1)
249415_at	AT5G39660	CDF2 (CYCLING DOF FACTOR 2); DNA binding / protein binding / transcription factor
249583_at	AT5G37770	TCH2 (TOUCH 2); calcium ion binding
249769_at	AT5G24120	SIGE (RNA polymerase sigma subunit E); DNA binding / DNA-directed RNA polymerase/ sigma factor/ transcription factor
249775_at	AT5G24160	squalene monooxygenase 1,2 / squalene epoxidase 1,2 (SQP1,2)
249811_at	AT5G23760	heavy-metal-associated domain-containing protein
249876_at	AT5G23060	similar to unknown protein [Arabidopsis thaliana] (TAIR:AT3G59780.1); similar to extracellular Ca2+ sensing receptor [Glycine max] (GB:ABY57763.1); contains InterPro domain Rhodanese-like (InterPro:IPR001763)
249886_at	AT5G22320	leucine-rich repeat family protein
249888_s_at	AT5G37340;AT5G22480	[AT5G37340, zinc finger (ZPR1-type) family protein];[AT5G22480, zinc finger (ZPR1-type) family protein]
249900_at	AT5G22640	EMB1211 (EMBRYO DEFECTIVE 1211)
249923_at	AT5G19120	aspartic-type endopeptidase/ pepsin A
250007_at	AT5G18670	BMY3 (BETA-AMYLASE 9); beta-amylase
250073_at	AT5G17170	ENH1 (ENHANCER OF SOS3-1); metal ion binding
250074_at	AT5G17310	UTP--glucose-1-phosphate uridylyltransferase, putative / UDP-glucose pyrophosphorylase, putative / UGPase, putative
250075_at	AT5G17670	hydrolase, acting on ester bonds
250079_at	AT5G16650	DNAJ heat shock N-terminal domain-containing protein
250095_at	AT5G17230	PSY (PHYTOENE SYNTHASE); geranylgeranyl-diphosphate geranylgeranyltransferase
250099_at	AT5G17300	myb family transcription factor
250114_s_at	AT5G16370;AT5G16340	[AT5G16370, AMP-binding protein, putative];[AT5G16340, AMP-binding protein, putative]
250189_at	AT5G14410	unknown protein
250256_at	AT5G13650	elongation factor family protein
250257_at	AT5G13770	pentatricopeptide (PPR) repeat-containing protein
250261_at	AT5G13400	proton-dependent oligopeptide transport (POT) family protein
250333_at	AT5G11690	ATTIM17-3 (Arabidopsis thaliana translocase inner membrane subunit 17-3); P-P-bond-hydrolysis-driven protein transmembrane transporter
250395_at	AT5G10950	cylicin-related
250413_at	AT5G11160	APT5 (ADENINE PHOSPHORIBOSYLTRANSFERASE 5); adenine phosphoribosyltransferase
250503_at	AT5G09820	plastid-lipid associated protein PAP / fibrillin family protein
250613_at	AT5G07240	IQD24 (IQ-domain 24); calmodulin binding
250665_at	AT5G06980	similar to unknown protein [Arabidopsis thaliana] (TAIR:AT3G12320.1)
250825_at	AT5G05210	nucleolar matrix protein-related
250985_at	AT5G02830	pentatricopeptide (PPR) repeat-containing protein
251031_at	AT5G02120	OHP (ONE HELIX PROTEIN)
251110_at	AT5G01260	glycoside hydrolase starch-binding domain-containing protein
251332_at	AT3G61670	similar to unknown protein [Arabidopsis thaliana] (TAIR:AT2G46380.1); similar to unnamed protein product [Vitis vinifera] (GB:CAO65830.1)
251461_at	no_match	no_match
251496_at	AT3G59040	pentatricopeptide (PPR) repeat-containing protein
251558_at	AT3G57810	OTU-like cysteine protease family protein
251584_at	AT3G58620	TTL4 (TETRATRICOPETIDE-REPEAT THIOREDOXIN-LIKE 4); binding
251669_at	AT3G57180	GTP binding
251676_at	AT3G57320	similar to hypothetical protein [Vitis vinifera] (GB:CAN80638.1)
251690_at	AT3G56510	TBP-binding protein, putative
251727_at	AT3G56290	similar to hypothetical protein [Vitis vinifera] (GB:CAN75527.1)
251759_at	AT3G55630	ATDFD (A. THALIANA DHFS-FPGS HOMOLOG D); tetrahydrofolylpolyglutamate synthase
251834_at	AT3G55170	60S ribosomal protein L35 (RPL35C)
251869_at	AT3G54500	similar to dentin sialophosphoprotein-related [Arabidopsis thaliana] (TAIR:AT5G64170.1); similar to dentin sialophosphoprotein-related [Arabidopsis thaliana] (TAIR:AT5G64170.2); similar to conserved hypothetical protein [Medicago truncatula] (GB:ABD28297.1)
252011_at	AT3G52720	carbonic anhydrase family protein
252037_at	AT3G51920	CAM9 (CALMODULIN 9); calcium ion binding
252167_at	AT3G50560	short-chain dehydrogenase/reductase (SDR) family protein
252193_at	AT3G50060	MYB77; DNA binding / transcription factor
252290_at	AT3G49140	binding
252319_at	AT3G48710	GTP binding / RNA binding
252343_at	AT3G48610	phosphoesterase family protein
252353_at	AT3G48200	similar to hypothetical protein OsI_020499 [Oryza sativa (indica cultivar-group)] (GB:EAY99266.1); similar to hypothetical protein OsJ_018975 [Oryza sativa (japonica cultivar-group)] (GB:EAZ35492.1); similar to unnamed protein product [Vitis vinifera] (GB:CAO64300.1)
252363_at	AT3G48460	GDSL-motif lipase/hydrolase family protein
252411_at	AT3G47430	PEX11B
252459_s_at	AT3G47290;AT3G47220	[AT3G47290, phosphoinositide-specific phospholipase C family protein];[AT3G47220, phosphoinositide-specific phospholipase C family protein]
252516_at	AT3G46100	ATHRS1 (HISTIDYL-TRNA SYNTHETASE 1); histidine-tRNA ligase
252562_s_at	AT3G46320;AT3G45930	[AT3G46320, histone H4];[AT3G45930, histone H4]
252624_at	AT3G44735	PSK1 (PHYTOSULFOKINE 3 PRECURSOR); growth factor
252648_at	AT3G44630	disease resistance protein RPP1-WsB-like (TIR-NBS-LRR class), putative
252863_at	AT4G39800	MI-1-P SYNTHASE (Myo-inositol-1-phosphate synthase); inositol-3-phosphate synthase
252975_s_at	AT4G38430	ATROPGEF1/ROPGEF1 (KINASE PARTNER PROTEIN-LIKE); Rho guanyl-nucleotide exchange factor/ protein binding
253004_at	AT4G38280;AT4G38330;AT2G45250	[AT4G38280, similar to unknown protein [Arabidopsis thaliana] (TAIR:AT2G45250.1); similar to unknown [Populus trichocarpa] (GB:ABK93717.1)];[AT4G38330, similar to unknown protein [Arabidopsis thaliana] (TAIR:AT4G38290.1); contains InterPro domain Hly-III related proteins; (InterPro:IPR004254)];[AT2G45250, similar to unknown protein [Arabidopsis thaliana] (TAIR:AT4G38280.1); similar to unknown [Po…
253039_at	AT4G37760	SQE3 (SQUALENE EPOXIDASE 3); oxidoreductase
253042_at	AT4G37550	formamidase, putative / formamide amidohydrolase, putative
253048_at	AT4G37560	formamidase, putative / formamide amidohydrolase, putative
253061_at	AT4G37610	BT5 (BTB and TAZ domain protein 5); protein binding / transcription regulator
253096_at	AT4G37330	CYP81D4 (cytochrome P450, family 81, subfamily D, polypeptide 4); oxygen binding
253174_at	AT4G35090	CAT2 (CATALASE 2); catalase
253197_at	AT4G35250	vestitone reductase-related
253237_at	AT4G34240	ALDH3I1 (Aldehyde dehydrogenase 3I1); 3-chloroallyl aldehyde dehydrogenase/ aldehyde dehydrogenase (NAD)
253251_at	AT4G34730	ribosome-binding factor A family protein
253283_at	AT4G34090	similar to unknown protein [Arabidopsis thaliana] (TAIR:AT2G23370.1); similar to unnamed protein product [Vitis vinifera] (GB:CAO47838.1)
253302_at	AT4G33660	unknown protein
253355_at	no_match	no_match
253362_s_at	AT4G33110;AT4G33120	[AT4G33110, coclaurine N-methyltransferase, putative];[AT4G33120, coclaurine N-methyltransferase, putative]
253394_at	AT4G32770	VTE1 (VITAMIN E DEFICIENT 1)
253425_at	AT4G32190	centromeric protein-related
253496_at	AT4G31870	ATGPX7 (GLUTATHIONE PEROXIDASE 7); glutathione peroxidase
253574_at	AT4G31030	contains domain PROKAR_LIPOPROTEIN (PS51257)
253579_at	AT4G30610	BRS1 (BRI1 SUPPRESSOR 1)
253580_at	AT4G30400	zinc finger (C3HC4-type RING finger) family protein
253589_at	AT4G30825	pentatricopeptide (PPR) repeat-containing protein
253607_at	AT4G30330	small nuclear ribonucleoprotein E, putative / snRNP-E, putative / Sm protein E, putative
253805_at	AT4G28260	similar to unnamed protein product [Vitis vinifera] (GB:CAO69726.1)
253806_at	AT4G28270	zinc finger (C3HC4-type RING finger) family protein
253814_at	AT4G28290	unknown protein
253849_at	AT4G28080	binding
253916_at	AT4G27240	zinc finger (C2H2 type) family protein
253922_at	AT4G26850	VTC2 (VITAMIN C DEFECTIVE 2)
253943_at	AT4G27030	small conjugating protein ligase
253951_at	AT4G26860	alanine racemase family protein
253973_at	AT4G26555	immunophilin / FKBP-type peptidyl-prolyl cis-trans isomerase family protein
254016_at	AT4G26150	CGA1 (CYTOKININ-RESPONSIVE GATA FACTOR 1); transcription factor
254053_s_at	AT4G25310;AT4G25300	[AT4G25310, oxidoreductase, 2OG-Fe(II) oxygenase family protein];[AT4G25300, oxidoreductase, 2OG-Fe(II) oxygenase family protein]
254125_at	AT4G24670	alliinase family protein
254145_at	AT4G24700	unknown protein
254218_at	AT4G23740	leucine-rich repeat transmembrane protein kinase, putative
254305_at	AT4G22200	AKT2 (Arabidopsis K+ transporter 2); cyclic nucleotide binding / inward rectifier potassium channel
254327_at	AT4G22490	protease inhibitor/seed storage/lipid transfer protein (LTP) family protein
254328_at	AT4G22570	APT3 (ADENINE PHOSPHORIBOSYL TRANSFERASE 3); adenine phosphoribosyltransferase
254377_at	AT4G21650	subtilase family protein
254508_at	AT4G20170	similar to unknown protein [Arabidopsis thaliana] (TAIR:AT5G44670.1); similar to Os06g0328800 [Oryza sativa (japonica cultivar-group)] (GB:NP_001057533.1); similar to Os02g0712500 [Oryza sativa (japonica cultivar-group)] (GB:NP_001047907.1); similar to unknown protein [Oryza sativa (japonica cultivar-group)] (GB:BAD72474.1); contains InterPro domain Protein of unknown function DUF23 (InterPro:IPR…
254545_at	AT4G19830	immunophilin / FKBP-type peptidyl-prolyl cis-trans isomerase family protein
254586_at	AT4G19510	disease resistance protein (TIR-NBS-LRR class), putative
254609_at	AT4G18970	GDSL-motif lipase/hydrolase family protein
254638_at	AT4G18740	transcription termination factor
254669_at	AT4G18370	DEG5/DEGP5/HHOA (DEGP PROTEASE 5); serine-type peptidase/ trypsin
254693_at	AT4G17880	basic helix-loop-helix (bHLH) family protein
254758_at	AT4G13260	YUC2 (YUCCA2); FAD binding / NADP binding / flavin-containing monooxygenase/ oxidoreductase
254773_at	AT4G13410	ATCSLA15 (Cellulose synthase-like A15); transferase, transferring glycosyl groups
254783_at	AT4G12830	hydrolase, alpha/beta fold family protein
254794_at	AT4G12970	similar to unnamed protein product [Vitis vinifera] (GB:CAO17947.1)
254839_at	AT4G12400	stress-inducible protein, putative
254893_at	AT4G11830	PLDGAMMA2; phospholipase D
254910_at	AT4G11175	translation initiation factor IF-1, chloroplast, putative
255016_at	AT4G10120	ATSPS4F; sucrose-phosphate synthase/ transferase, transferring glycosyl groups
255021_at	AT4G10330	glycine-rich protein
255064_at	AT4G08950	phosphate-responsive protein, putative (EXO)
255088_at	AT4G09350	DNAJ heat shock N-terminal domain-containing protein
255304_at	AT4G04850	KEA3 (K+ efflux antiporter 3); potassium:hydrogen antiporter
255328_at	AT4G04350	EMB2369 (EMBRYO DEFECTIVE 2369); ATP binding / aminoacyl-tRNA ligase
255568_at	AT4G01250	WRKY22 (WRKY DNA-binding protein 22); transcription factor
255604_at	AT4G01080	similar to unknown protein [Arabidopsis thaliana] (TAIR:AT1G01430.1); similar to unknown protein Cr17 [Brassica napus] (GB:AAX51387.1); contains InterPro domain Protein of unknown function DUF231, plant (InterPro:IPR004253)
255674_at	AT4G00430	TMP-C (PLASMA MEMBRANE INTRINSIC PROTEIN 1;4); water channel
255675_at	AT4G00480	ATMYC1 (Arabidopsis thaliana myc-related transcription factor 1); DNA binding / transcription factor
255691_at	AT4G00370	ANTR2 (anion transporter 2); organic anion transmembrane transporter
255694_at	AT4G00050	UNE10 (unfertilized embryo sac 10); DNA binding / transcription factor
255732_at	AT1G25450	very-long-chain fatty acid condensing enzyme, putative
255793_at	AT2G33250	similar to unnamed protein product [Vitis vinifera] (GB:CAO71510.1)
255818_at	AT2G33570	similar to unknown protein [Arabidopsis thaliana] (TAIR:AT5G44670.1); similar to unnamed protein product [Vitis vinifera] (GB:CAO66312.1); similar to hypothetical protein [Vitis vinifera] (GB:CAN76802.1); contains InterPro domain Protein of unknown function DUF23 (InterPro:IPR008166)
255877_at	AT2G40460	proton-dependent oligopeptide transport (POT) family protein
255926_at	AT1G22190	AP2 domain-containing transcription factor, putative
256025_at	AT1G58370	RXF12; hydrolase, hydrolyzing O-glycosyl compounds
256049_at	AT1G07010	calcineurin-like phosphoesterase family protein
256057_at	AT1G07180	ATNDI1/NDA1 (ALTERNATIVE NAD(P)H DEHYDROGENASE 1); NADH dehydrogenase
256076_at	AT1G18060	similar to unnamed protein product [Vitis vinifera] (GB:CAO68142.1)
256090_at	no_match	no_match
256181_at	AT1G51820	leucine-rich repeat protein kinase, putative
256245_at	AT3G12580	HSP70 (heat shock protein 70); ATP binding
256262_at	AT3G12150	similar to hypothetical protein [Vitis vinifera] (GB:CAN81264.1); contains domain PTHR13617 (PTHR13617); contains domain SSF53474 (SSF53474); contains domain G3DSA:3.40.50.1820 (G3DSA:3.40.50.1820); contains domain PTHR13617:SF1 (PTHR13617:SF1)
256266_at	AT3G12320	similar to unknown protein [Arabidopsis thaliana] (TAIR:AT5G06980.1); similar to hypothetical protein [Vitis vinifera] (GB:CAN75675.1)
256275_at	AT3G12110	ACT11 (ACTIN-11); structural constituent of cytoskeleton
256303_at	AT1G69550	disease resistance protein (TIR-NBS class), putative
256332_at	AT1G76890	GT2; transcription factor
256337_at	AT1G72060	serine-type endopeptidase inhibitor
256379_at	AT1G66840	Identical to Protein PLASTID MOVEMENT IMPAIRED 2 (PMI2) [Arabidopsis Thaliana] (GB:Q9C9N6); similar to PMI15 (plastid movement impaired 15) [Arabidopsis thaliana] (TAIR:AT5G38150.1); similar to hypothetical protein [Vitis vinifera] (GB:CAN79831.1); contains InterPro domain Protein of unknown function DUF827, plant (InterPro:IPR008545)
256386_at	AT1G66540	cytochrome P450, putative
256402_at	AT3G06130	heavy-metal-associated domain-containing protein
256438_s_at	AT2G40205;AT3G08520;AT3G11120;AT3G56020	[AT2G40205, 60S ribosomal protein L41 (RPL41C)];[AT3G08520, 60S ribosomal protein L41 (RPL41D)];[AT3G11120, 60S ribosomal protein L41 (RPL41E)];[AT3G56020, 60S ribosomal protein L41 (RPL41G)]
256441_at	AT3G10940	protein phosphatase-related
256514_at	AT1G66130	oxidoreductase N-terminal domain-containing protein
256542_at	AT1G42550	PMI1 (PLASTID MOVEMENT IMPAIRED1)
256548_at	AT3G14770	nodulin MtN3 family protein
256585_at	AT3G28760	similar to unnamed protein product [Vitis vinifera] (GB:CAO14940.1); contains InterPro domain 3-dehydroquinate synthase, prokaryotic-type (InterPro:IPR002812)
256589_at	AT3G28740	cytochrome P450 family protein
256613_at	AT3G29290	EMB2076 (EMBRYO DEFECTIVE 2076)
256751_at	AT3G27170	CLC-B (chloride channel protein B); anion channel/ voltage-gated chloride channel
256792_at	AT3G22150	pentatricopeptide (PPR) repeat-containing protein
256819_at	AT3G21390	mitochondrial substrate carrier family protein
256880_at	AT3G26450	major latex protein-related / MLP-related
256891_at	AT3G19030	similar to unknown protein [Arabidopsis thaliana] (TAIR:AT1G49500.1)
256892_at	AT3G19000	oxidoreductase, 2OG-Fe(II) oxygenase family protein
256894_at	AT3G21870	CYCP2;1 (cyclin p2;1); cyclin-dependent protein kinase
256914_at	AT3G23880	F-box family protein
256940_at	AT3G30720	unknown protein
257045_at	AT3G19720	ARC5 (ACCUMULATION AND REPLICATION OF CHLOROPLAST 5); GTP binding / GTPase
257057_at	AT3G15310	transposable element gene
257172_at	AT3G23700	S1 RNA-binding domain-containing protein
257178_at	AT3G13070	CBS domain-containing protein / transporter associated domain-containing protein
257202_at	AT3G23750	leucine-rich repeat family protein / protein kinase family protein
257239_at	no_match	no_match
257311_at	AT3G26570	PHT2;1 (phosphate transporter 2;1)
257474_at	AT1G80850	methyladenine glycosylase family protein
257506_at	AT1G29440	auxin-responsive family protein
257533_at	AT3G10840	hydrolase, alpha/beta fold family protein
257547_at	AT3G13000	transcription factor
257609_at	AT3G13845	unknown protein
257625_at	AT3G26230	CYP71B24 (cytochrome P450, family 71, subfamily B, polypeptide 24); oxygen binding
257710_at	AT3G27350	similar to unknown protein [Arabidopsis thaliana] (TAIR:AT5G40700.1); similar to unnamed protein product [Vitis vinifera] (GB:CAO14633.1)
257717_at	AT3G18390	EMB1865 (EMBRYO DEFECTIVE 1865)
257759_at	AT3G23070	similar to unknown protein [Arabidopsis thaliana] (TAIR:AT4G14510.1); similar to hypothetical protein [Vitis vinifera] (GB:CAN79523.1); similar to unnamed protein product [Vitis vinifera] (GB:CAO71295.1); similar to CRM family member 3 [Zea mays] (GB:NP_001106061.1); contains InterPro domain CRS1/YhbY (InterPro:IPR001890)
257794_at	AT3G27050	similar to unnamed protein product [Vitis vinifera] (GB:CAO49017.1)
257822_at	AT3G25230	ROF1 (ROTAMASE FKBP 1); FK506 binding / calmodulin binding / peptidyl-prolyl cis-trans isomerase
258025_at	AT3G19480	D-3-phosphoglycerate dehydrogenase, putative / 3-PGDH, putative
258033_at	AT3G21250	ATMRP6 (Arabidopsis thaliana multidrug resistance-associated protein 6)
258101_at	AT3G23590	RFR1 (REF4-RELATED 1)
258122_at	AT3G14570	ATGSL04 (GLUCAN SYNTHASE-LIKE 4); 1,3-beta-glucan synthase/ transferase, transferring glycosyl groups
258125_s_at	AT3G23530;AT3G23510	[AT3G23530, cyclopropane fatty acid synthase, putative / CPA-FA synthase, putative];[AT3G23510, cyclopropane fatty acid synthase, putative / CPA-FA synthase, putative]
258133_at	AT3G24500	ATMBF1C/MBF1C (MULTIPROTEIN BRIDGING FACTOR 1C); DNA binding / transcription coactivator/ transcription factor
258181_at	AT3G21670	nitrate transporter (NTP3)
258250_at	AT3G15850	FAD5 (FATTY ACID DESATURASE 5); oxidoreductase
258310_at	AT3G26744	ICE1 (INDUCER OF CBF EXPRESSION 1); DNA binding / transcription factor
258315_at	AT3G16175	thioesterase family protein
258333_at	AT3G16000	MFP1 (MAR BINDING FILAMENT-LIKE PROTEIN 1)
258338_at	AT3G16150	L-asparaginase, putative / L-asparagine amidohydrolase, putative
258349_at	AT3G17609	HYH (HY5-HOMOLOG); DNA binding / transcription factor
258350_at	AT3G17510	CIPK1 (CBL-INTERACTING PROTEIN KINASE 1); kinase
258353_s_at	AT3G17650;AT5G45450	[AT3G17650, YSL5 (YELLOW STRIPE LIKE 5); oligopeptide transporter];[AT5G45450, iron transporter-related]
258356_at	AT3G14340	unknown protein
258375_at	AT3G17470	RelA/SpoT domain-containing protein / calcium-binding EF-hand family protein
258418_at	no_match	no_match
258419_at	AT3G16670	similar to unknown protein [Arabidopsis thaliana] (TAIR:AT3G16660.1); similar to unnamed protein product [Vitis vinifera] (GB:CAO44793.1)
258456_at	AT3G22420	WNK2 (WITH NO K 2); kinase
258472_at	AT3G06080	similar to unknown protein [Arabidopsis thaliana] (TAIR:AT5G19160.1); similar to unnamed protein product [Vitis vinifera] (GB:CAO71110.1); contains InterPro domain Protein of unknown function DUF231, plant (InterPro:IPR004253)
258495_at	AT3G02690	integral membrane family protein
258497_at	AT3G02380	COL2 (CONSTANS-LIKE 2); transcription factor/ zinc ion binding
258621_at	AT3G02830	ZFN1 (ZINC FINGER PROTEIN 1); nucleic acid binding
258677_at	AT3G08730	ATPK1 (P70 RIBOSOMAL S6 KINASE); kinase/ protein binding
258704_at	AT3G09780	protein kinase family protein
258716_at	AT3G09700	DNAJ heat shock N-terminal domain-containing protein
258723_at	AT3G09600	myb family transcription factor
258724_at	AT3G09600	myb family transcription factor
258736_at	AT3G05900	neurofilament protein-related
258782_at	AT3G11750	dihydroneopterin aldolase, putative
258919_at	AT3G10525	similar to SIM (SIAMESE) [Arabidopsis thaliana] (TAIR:AT5G04470.1)
259015_at	AT3G07350	similar to unknown protein [Arabidopsis thaliana] (TAIR:AT3G25240.1); similar to unnamed protein product [Vitis vinifera] (GB:CAO38687.1); contains InterPro domain Protein of unknown function DUF506, plant (InterPro:IPR006502)
259038_at	AT3G09210	PTAC13 (PLASTID TRANSCRIPTIONALLY ACTIVE13); transcription elongation regulator
259072_at	AT3G11700	FLA18 (FASCICLIN-LIKE ARABINOGALACTAN PROTEIN 18 PRECURSOR)
259103_at	AT3G11690	similar to unknown protein [Arabidopsis thaliana] (TAIR:AT5G06380.1); similar to unnamed protein product [Vitis vinifera] (GB:CAO67416.1)
259148_at	AT3G10350	anion-transporting ATPase family protein
259185_at	AT3G01550	triose phosphate/phosphate translocator, putative
259275_at	AT3G01060	similar to unnamed protein product [Vitis vinifera] (GB:CAO15045.1); similar to unknown [Brassica rapa] (GB:ABC41272.1)
259308_at	AT3G05180	GDSL-motif lipase/hydrolase family protein
259325_at	AT3G05320	similar to unnamed protein product [Vitis vinifera] (GB:CAO44440.1)
259348_at	AT3G03770	leucine-rich repeat transmembrane protein kinase, putative
259373_at	AT1G69160	unknown protein
259393_at	AT1G06410	ATTPS7 (Arabidopsis thaliana trehalose-phosphatase/synthase 7); transferase, transferring glycosyl groups / trehalose-phosphatase
259460_at	AT1G44000	similar to unknown protein [Arabidopsis thaliana] (TAIR:AT4G11911.1); similar to hypothetical protein [Vitis vinifera] (GB:CAN81476.1)
259476_at	AT1G19000	myb family transcription factor
259513_at	AT1G12430	PAK (PHOSPHATIDIC ACID KINASE); microtubule motor
259528_at	AT1G12330	similar to unknown protein [Arabidopsis thaliana] (TAIR:AT5G12900.1); similar to unnamed protein product [Vitis vinifera] (GB:CAO16971.1)
259579_at	AT1G28010	PGP14 (P-GLYCOPROTEIN 14); ATPase, coupled to transmembrane movement of substances
259664_at	AT1G55330	AGP21 (ARABINOGALACTAN PROTEIN 21)
259689_x_at	AT1G63130	pentatricopeptide (PPR) repeat-containing protein
259773_at	AT1G29500	auxin-responsive protein, putative
259775_at	AT1G29530	similar to unknown protein [Arabidopsis thaliana] (TAIR:AT2G34310.1); similar to unknown protein [Arabidopsis thaliana] (TAIR:AT2G34310.2); similar to unknown protein [Arabidopsis thaliana] (TAIR:AT2G34310.3)
259783_at	AT1G29510	SAUR68 (SMALL AUXIN UPREGULATED 68)
259790_s_at	AT1G29430;AT5G27780	[AT1G29430, auxin-responsive family protein];[AT5G27780, auxin-responsive family protein]
259825_at	AT1G66260	RNA and export factor-binding protein, putative
259856_at	AT1G68440	similar to unknown protein [Arabidopsis thaliana] (TAIR:AT1G25400.1); similar to unnamed protein product [Vitis vinifera] (GB:CAO42150.1)
259934_at	AT1G71340	glycerophosphoryl diester phosphodiesterase family protein
259970_at	AT1G76570	chlorophyll A-B binding family protein
259981_at	AT1G76450	oxygen-evolving complex-related
260368_at	AT1G69700	ATHVA22C (Arabidopsis thaliana HVA22 homologue C)
260380_at	AT1G73870	zinc finger (B-box type) family protein
260388_at	AT1G74070	peptidyl-prolyl cis-trans isomerase cyclophilin-type family protein
260427_at	AT1G72430	auxin-responsive protein-related
260542_at	AT2G43560	immunophilin / FKBP-type peptidyl-prolyl cis-trans isomerase family protein
260598_at	AT1G55930	CBS domain-containing protein / transporter associated domain-containing protein
260603_at	AT1G55960	similar to unknown protein [Arabidopsis thaliana] (TAIR:AT3G13062.2); similar to unknown protein [Arabidopsis thaliana] (TAIR:AT3G13062.1); similar to unnamed protein product [Vitis vinifera] (GB:CAO41766.1); contains InterPro domain Lipid-binding START (InterPro:IPR002913)
260653_at	AT1G32440	PKP3 (PLASTIDIAL PYRUVATE KINASE 3); pyruvate kinase
260660_at	AT1G19485	AT hook motif-containing protein
260696_at	AT1G32520	similar to unnamed protein product [Vitis vinifera] (GB:CAO63428.1)
260769_at	AT1G49010	myb family transcription factor
260770_at	AT1G49200	zinc finger (C3HC4-type RING finger) family protein
260774_at	AT1G78290	serine/threonine protein kinase, putative
260856_at	AT1G21910	AP2 domain-containing transcription factor family protein
260867_at	AT1G43790	similar to hydroxyproline-rich glycoprotein family protein [Arabidopsis thaliana] (TAIR:AT5G48920.1); similar to hypothetical protein [Vitis vinifera] (GB:CAN71192.1)
260914_at	AT1G02640	BXL2 (BETA-XYLOSIDASE 2); hydrolase, hydrolyzing O-glycosyl compounds
260968_at	AT1G12250	thylakoid lumenal protein-related
260969_at	AT1G12240	ATBETAFRUCT4/VAC-INV (VACUOLAR INVERTASE); beta-fructofuranosidase/ hydrolase, hydrolyzing O-glycosyl compounds
261016_at	AT1G26560	glycosyl hydrolase family 1 protein
261031_at	AT1G17360	COP1-interacting protein-related
261049_at	AT1G01430	similar to unknown protein [Arabidopsis thaliana] (TAIR:AT4G01080.1); similar to unknown protein Cr17 [Brassica napus] (GB:AAX51387.1); contains InterPro domain Protein of unknown function DUF231, plant (InterPro:IPR004253)
261108_at	AT1G62960	ACS10 (ACC SYNTHASE 10); 1-aminocyclopropane-1-carboxylate synthase
261133_at	AT1G19715	jacalin lectin family protein
261135_at	AT1G19610	LCR78/PDF1.4 (Low-molecular-weight cysteine-rich 78)
261139_at	AT1G19700	BEL10/BLH10A (BEL1-LIKE HOMEODOMAIN 10); DNA binding / transcription factor
261177_at	AT1G04770	male sterility MS5 family protein
261191_at	AT1G32900	starch synthase, putative
261195_at	AT1G12820	AFB3 (AUXIN SIGNALING F-BOX 3); auxin binding / ubiquitin-protein ligase
261196_at	AT1G12860	basic helix-loop-helix (bHLH) family protein / F-box family protein
261286_at	AT1G35780	similar to unknown protein [Arabidopsis thaliana] (TAIR:AT1G78150.2); similar to unknown protein [Arabidopsis thaliana] (TAIR:AT1G78150.1); similar to unknown [Populus trichocarpa] (GB:ABK92695.1)
261376_at	AT1G18660	zinc finger (C3HC4-type RING finger) family protein
261408_s_at	AT1G07660;AT1G07820	[AT1G07660, histone H4];[AT1G07820, histone H4]
261422_at	AT1G18730	similar to unknown [Populus trichocarpa] (GB:ABK95263.1)
261488_at	AT1G14345	oxidoreductase
261507_at	AT1G71720	S1 RNA-binding domain-containing protein
261569_at	AT1G01060	LHY (LATE ELONGATED HYPOCOTYL); DNA binding / transcription factor
261611_at	AT1G49730	protein kinase family protein
261667_at	AT1G18460	lipase family protein
261788_at	AT1G15980	similar to unnamed protein product [Vitis vinifera] (GB:CAO49411.1); contains domain G3DSA:3.40.50.2000 (G3DSA:3.40.50.2000); contains domain SSF53756 (SSF53756)
261801_at	AT1G30520	AAE14 (ACYL-ACTIVATING ENZYME 14); AMP binding
261804_at	AT1G30530	UDP-glucoronosyl/UDP-glucosyl transferase family protein
261832_at	AT1G10650	protein binding / zinc ion binding
261861_at	AT1G50450	binding / catalytic
261931_at	AT1G22430	alcohol dehydrogenase, putative
261942_at	AT1G22590	AGL87; transcription factor
261958_at	AT1G64500	glutaredoxin family protein
261981_at	AT1G33811	GDSL-motif lipase/hydrolase family protein
262017_at	AT1G35550	elongation factor Tu C-terminal domain-containing protein
262306_s_at	AT5G56680;AT1G70980	[AT5G56680, SYNC1 (EMBRYO DEFECTIVE 2755); ATP binding / aminoacyl-tRNA ligase/ asparagine-tRNA ligase/ aspartate-tRNA ligase/ nucleic acid binding / nucleotide binding];[AT1G70980, SYNC3; ATP binding / aminoacyl-tRNA ligase/ asparagine-tRNA ligase/ aspartate-tRNA ligase/ nucleic acid binding / nucleotide binding]
262346_at	AT1G63980	D111/G-patch domain-containing protein
262376_at	AT1G72970	HTH (HOTHEAD); aldehyde-lyase
262414_at	AT1G49430	LACS2 (LONG-CHAIN ACYL-COA SYNTHETASE 2)
262421_at	AT1G50290	unknown protein
262433_s_at	AT1G47500;AT1G47490	[AT1G47500, ATRBP47C' (RNA-BINDING PROTEIN 47C'); RNA binding];[AT1G47490, ATRBP47C; RNA binding]
262451_at	AT1G11130	SUB (STRUBBELIG); protein binding
262473_at	AT1G50250	FTSH1 (FtsH protease 1); ATP-dependent peptidase/ ATPase/ metallopeptidase
262488_at	AT1G21830	similar to unnamed protein product [Vitis vinifera] (GB:CAO61865.1)
262526_at	AT1G17050	SPS2 (SOLANESYL DIPHOSPHATE SYNTHASE 2); dimethylallyltranstransferase/ trans-octaprenyltranstransferase
262538_at	AT1G17140	tropomyosin-related
262569_at	AT1G15180	MATE efflux family protein
262570_at	AT1G15200	protein-protein interaction regulator family protein
262577_at	AT1G15290	binding
262626_at	AT1G06430	FTSH8 (FtsH protease 8); ATP-dependent peptidase/ ATPase/ metallopeptidase/ zinc ion binding
262645_at	AT1G62750	ATSCO1/ATSCO1/CPEF-G/SCO1 (SNOWY COTYLEDON1); translation elongation factor/ translation factor, nucleic acid binding
262669_at	AT1G62850	translation release factor
262796_at	AT1G20850	XCP2 (XYLEM CYSTEINE PEPTIDASE 2); cysteine-type peptidase/ peptidase
262830_at	AT1G14700	ATPAP3/PAP3 (purple acid phosphatase 3); acid phosphatase/ protein serine/threonine phosphatase
262879_at	AT1G64860	SIGA (SIGMA FACTOR A); DNA binding / DNA-directed RNA polymerase/ transcription factor
262883_at	AT1G64780	ATAMT1;2 (AMMONIUM TRANSPORTER 1;2); ammonium transmembrane transporter
262916_at	AT1G59700	ATGSTU16 (Arabidopsis thaliana Glutathione S-transferase (class tau) 16); glutathione transferase
262947_at	AT1G75750	GASA1 (GAST1 PROTEIN HOMOLOG 1)
263048_s_at	AT4G13500;AT2G05310	[AT4G13500, similar to unknown protein [Arabidopsis thaliana] (TAIR:AT2G05310.1); similar to unnamed protein product [Vitis vinifera] (GB:CAO41162.1)];[AT2G05310, similar to unknown protein [Arabidopsis thaliana] (TAIR:AT4G13500.1); similar to unnamed protein product [Vitis vinifera] (GB:CAO41162.1)]
263122_at	AT1G78510	SPS1 (SOLANESYL DIPHOSPHATE SYNTHASE 1); dimethylallyltranstransferase/ trans-octaprenyltranstransferase
263150_at	AT1G54050	17.4 kDa class III heat shock protein (HSP17.4-CIII)
263252_at	AT2G31380	STH (salt tolerance homologue); transcription factor/ zinc ion binding
263268_at	no_match	no_match
263410_at	AT2G04039	similar to unnamed protein product [Vitis vinifera] (GB:CAO41070.1)
263433_at	AT2G22240	inositol-3-phosphate synthase isozyme 2 / myo-inositol-1-phosphate synthase 2 / MI-1-P synthase 2 / IPS 2
263471_at	AT2G31890	similar to hypothetical protein [Vitis vinifera] (GB:CAN78554.1); similar to unnamed protein product [Vitis vinifera] (GB:CAO46382.1); contains InterPro domain RAP domain (InterPro:IPR013584)
263477_at	AT2G31790	UDP-glucoronosyl/UDP-glucosyl transferase family protein
263632_at	AT2G04795	similar to unknown protein [Arabidopsis thaliana] (TAIR:AT5G35732.1); similar to unnamed protein product [Vitis vinifera] (GB:CAO24128.1)
263668_at	AT1G04350	2-oxoglutarate-dependent dioxygenase, putative
263676_at	AT1G09340	CRB; binding / catalytic/ coenzyme binding
263763_at	AT2G21385	similar to Os09g0531100 [Oryza sativa (japonica cultivar-group)] (GB:NP_001063753.1); similar to unknown [Picea sitchensis] (GB:ABK27019.1)
263809_at	AT2G04570	GDSL-motif lipase/hydrolase family protein
263842_at	AT2G36835	similar to hypothetical protein [Vitis vinifera] (GB:CAN81061.1)
263846_at	AT2G36990	SIGF (RNA POLYMERASE SIGMA-70 FACTOR); DNA binding / DNA-directed RNA polymerase/ transcription factor
263875_at	AT2G21970	SEP2 (STRESS ENHANCED PROTEIN 2)
263918_at	AT2G36590	ProT3 (PROLINE TRANSPORTER 3); amino acid transmembrane transporter
264015_at	no_match	no_match
264017_s_at	AT2G21190;AT4G38790	[AT2G21190, ER lumen protein retaining receptor family protein];[AT4G38790, ER lumen protein retaining receptor family protein]
264201_at	AT1G22630	heat shock protein binding / unfolded protein binding
264210_at	AT1G22640	MYB3 (myb domain protein 3); DNA binding / transcription factor
264238_at	AT1G54740	similar to structural constituent of ribosome [Arabidopsis thaliana] (TAIR:AT1G22110.1); similar to unknown [Populus trichocarpa x Populus deltoides] (GB:ABK96485.1)
264271_at	AT1G60270	pseudogene, glycosyl hydrolase family 1, contains Pfam PF00232 : Glycosyl hydrolase family 1 domain; TIGRFAM TIGR01233: 6-phospho-beta-galactosidase; similar to hydroxyisourate hydrolase (GI:19569603) (Glycine max); blastp match of 57% identity and 2.8e-127 P-value to GP|12746303|gb|AAK07429.1|AF321287_1|AF321287 beta-glucosidase {Musa acuminata}
264331_at	AT1G04130	tetratricopeptide repeat (TPR)-containing protein
264352_at	AT1G03270	similar to unknown protein [Arabidopsis thaliana] (TAIR:AT4G14240.1); similar to unnamed protein product [Vitis vinifera] (GB:CAO22502.1); contains InterPro domain Cystathionine beta-synthase, core (InterPro:IPR000644); contains InterPro domain Protein of unknown function DUF21 (InterPro:IPR002550)
264397_at	no_match	no_match
264436_at	AT1G10370	ATGSTU17/ERD9/GST30/GST30B (EARLY-RESPONSIVE TO DEHYDRATION 9); glutathione transferase
264489_at	AT1G27370	squamosa promoter-binding protein-like 10 (SPL10)
264546_at	AT1G55805	BolA-like family protein
264563_s_at	AT1G55750;AT3G61420	[AT1G55750, transcription factor-related];[AT3G61420, transcription factor-related]
264605_at	AT1G04550	IAA12 (AUXIN-INDUCED PROTEIN 12); transcription factor
264636_at	AT1G65490	similar to unknown protein [Arabidopsis thaliana] (TAIR:AT1G65486.1)
264692_at	AT1G70000	DNA-binding family protein
264694_at	AT1G70250	receptor serine/threonine kinase, putative
264695_at	no_match	no_match
264839_at	AT1G03630	POR C (PROTOCHLOROPHYLLIDE OXIDOREDUCTASE); NADPH dehydrogenase/ oxidoreductase/ protochlorophyllide reductase
264840_at	AT1G03440	leucine-rich repeat family protein
264850_at	AT2G17340	pantothenate kinase-related
264885_s_at	AT1G61190;AT1G61180;AT1G61300;AT1G61310	[AT1G61190, disease resistance protein (CC-NBS-LRR class), putative];[AT1G61180, disease resistance protein (CC-NBS-LRR class), putative];[AT1G61300, disease resistance protein (NBS-LRR class), putative];[AT1G61310, disease resistance protein (CC-NBS-LRR class), putative]
264920_at	AT1G60550	naphthoate synthase, putative / dihydroxynaphthoic acid synthetase, putative / DHNA synthetase, putative
265073_at	AT1G55480	binding / protein binding
265079_at	AT1G55460	Kin17 DNA-binding protein-related
265175_at	AT1G23480	ATCSLA03 (Cellulose synthase-like A3); transferase, transferring glycosyl groups
265182_at	AT1G23740	oxidoreductase, zinc-binding dehydrogenase family protein
265203_at	AT2G36630	similar to unknown protein [Arabidopsis thaliana] (TAIR:AT2G25737.1); similar to unnamed protein product [Vitis vinifera] (GB:CAO16008.1); contains InterPro domain Protein of unknown function DUF81; (InterPro:IPR002781)
265208_at	AT2G36690	oxidoreductase, 2OG-Fe(II) oxygenase family protein
265387_at	AT2G20670	similar to unknown protein [Arabidopsis thaliana] (TAIR:AT4G32480.1); similar to unnamed protein product [Vitis vinifera] (GB:CAO69754.1); contains InterPro domain Protein of unknown function DUF506, plant (InterPro:IPR006502)
265511_at	AT2G05540	glycine-rich protein
265547_at	AT2G28305	similar to unknown protein [Arabidopsis thaliana] (TAIR:AT2G37210.1); similar to unnamed protein product [Vitis vinifera] (GB:CAO21862.1); contains InterPro domain Conserved hypothetical protein CHP00730 (InterPro:IPR005269)
265665_at	AT2G27420	cysteine proteinase, putative
265722_at	AT2G40100	LHCB4.3 (LIGHT HARVESTING COMPLEX PSII); chlorophyll binding
265911_at	AT2G25670	similar to unknown protein [Arabidopsis thaliana] (TAIR:AT4G32610.1); similar to unnamed protein product [Vitis vinifera] (GB:CAO65578.1)
265929_s_at	AT2G18560;AT2G18570	[AT2G18560, UDP-glucoronosyl/UDP-glucosyl transferase family protein];[AT2G18570, UDP-glucoronosyl/UDP-glucosyl transferase family protein]
265938_at	AT2G19620	Ndr family protein
265990_at	AT2G24280	serine carboxypeptidase S28 family protein
265998_at	AT2G24270	ALDH11A3 (Aldehyde dehydrogenase 11A3); 3-chloroallyl aldehyde dehydrogenase/ glyceraldehyde-3-phosphate dehydrogenase (NADP+)
266012_s_at	ATMG00410;AT2G07741;ATMG01170;AT2G07699	[ATMG00410, ATPase subunit 6];[AT2G07741, ATPase subunit 6, putative];[ATMG01170, ATPase subunit 6];[AT2G07699, pseudogene, similar to ATPase subunit 6, blastp match of 80% identity and 7.4e-154 P-value to GP|515963|gb|AAA72061.1||M24672 ATPase subunit 6 {Raphanus sativus}]
266015_at	AT2G24190	short-chain dehydrogenase/reductase (SDR) family protein
266075_s_at	AT4G38290;AT2G40710;AT4G37680	[AT4G38290, similar to HHP4 (heptahelical protein 4), receptor [Arabidopsis thaliana] (TAIR:AT4G37680.1); similar to hemolysin III-related family protein [Lilium longiflorum] (GB:ABM68566.1); contains InterPro domain Hly-III related proteins; (InterPro:IPR004254)];[AT2G40710, similar to HHP4 (heptahelical protein 4), receptor [Arabidopsis thaliana] (TAIR:AT4G37680.1); similar to unnamed protein p…
266112_x_at	AT2G02210;AT3G47260	[AT2G02210, transposable element gene];[AT3G47260, transposable element gene]
266208_at	AT2G27760	ATIPT2 (TRNA ISOPENTENYLTRANSFERASE)
266226_at	AT2G28740	HIS4 (Histone H4)
266278_at	AT2G29300	tropinone reductase, putative / tropine dehydrogenase, putative
266279_at	AT2G29290	tropinone reductase, putative / tropine dehydrogenase, putative
266299_at	AT2G29450	ATGSTU5 (Arabidopsis thaliana Glutathione S-transferase (class tau) 5); glutathione transferase
266313_at	AT2G26980	CIPK3 (CBL-INTERACTING PROTEIN KINASE 3); kinase/ protein kinase
266316_at	AT2G27080	harpin-induced protein-related / HIN1-related / harpin-responsive protein-related
266361_at	AT2G32450	calcium-binding EF hand family protein
266363_at	AT2G41250	haloacid dehalogenase-like hydrolase family protein
266384_at	AT2G14660	similar to hypothetical protein [Vitis vinifera] (GB:CAN83372.1); contains InterPro domain Protein of unknown function DUF55 (InterPro:IPR002740)
266391_at	AT2G41290	strictosidine synthase family protein
266624_s_at	AT1G32380;AT2G35390	[AT1G32380, ribose-phosphate pyrophosphokinase 2 / phosphoribosyl diphosphate synthetase 2 (PRS2)];[AT2G35390, ribose-phosphate pyrophosphokinase 1 / phosphoribosyl diphosphate synthetase 1 (PRSI)]
266717_at	AT2G46735	unknown protein
266719_at	AT2G46830	CCA1 (CIRCADIAN CLOCK ASSOCIATED 1); transcription factor
266832_at	AT2G30040	MAPKKK14 (Mitogen-activated protein kinase kinase kinase 14); kinase
266892_at	AT2G26080	ATGLDP2 (ARABIDOPSIS THALIANA GLYCINE DECARBOXYLASE P-PROTEIN 2); glycine dehydrogenase (decarboxylating)
266899_at	AT2G34620	mitochondrial transcription termination factor-related / mTERF-related
266992_at	AT2G39200	MLO12 (MILDEW RESISTANCE LOCUS O 12); calmodulin binding
266996_at	AT2G34490	CYP710A2 (cytochrome P450, family 710, subfamily A, polypeptide 2); C-22 sterol desaturase/ oxygen binding
267005_at	AT2G34460	flavin reductase-related
267038_at	AT2G38480	integral membrane protein, putative
267063_at	AT2G41120	similar to unnamed protein product [Vitis vinifera] (GB:CAO18305.1); contains InterPro domain Protein of unknown function DUF309 (InterPro:IPR005500)
267066_at	AT2G41040	methyltransferase-related
267082_at	AT2G41140	CRK1 (CDPK-RELATED KINASE 1); calcium ion binding / calcium-dependent protein serine/threonine phosphatase/ kinase
267115_s_at	AT2G32540;AT2G32530	[AT2G32540, ATCSLB04 (Cellulose synthase-like B4); transferase/ transferase, transferring glycosyl groups];[AT2G32530, ATCSLB03 (Cellulose synthase-like B3); transferase/ transferase, transferring glycosyl groups]
267130_at	AT2G23390	similar to hypothetical protein OsI_015489 [Oryza sativa (indica cultivar-group)] (GB:EAY94256.1); similar to Os04g0442200 [Oryza sativa (japonica cultivar-group)] (GB:NP_001052881.1); contains InterPro domain Acyl-CoA N-acyltransferase (InterPro:IPR016181); contains InterPro domain Protein of unknown function DUF482 (InterPro:IPR007434)
267135_at	AT2G23430	ICK1 (KIP-RELATED PROTEIN 1)
267138_s_at	AT2G38230;AT2G38210	[AT2G38230, ATPDX1.1 (PYRIDOXINE BIOSYNTHESIS 1.1); protein heterodimerization];[AT2G38210, PDX1L4 (PUTATIVE PDX1-LIKE PROTEIN 4)]
267187_s_at	AT3G59970;AT2G44160	[AT3G59970, MTHFR1 (METHYLENETETRAHYDROFOLATE REDUCTASE 1); methylenetetrahydrofolate reductase (NADPH)];[AT2G44160, MTHFR2 (METHYLENETETRAHYDROFOLATE REDUCTASE 2); methylenetetrahydrofolate reductase (NADPH)]
267256_s_at	AT2G23000;AT2G23010	[AT2G23000, SCPL10 (serine carboxypeptidase-like 10); serine carboxypeptidase];[AT2G23010, SCPL9; serine carboxypeptidase]
267294_at	AT2G23670	YCF37 (Arabidopsis homolog of Synechocystis YCF37)
267299_at	AT2G30150	UDP-glucoronosyl/UDP-glucosyl transferase family protein
267357_at	AT2G40000	similar to unknown protein [Arabidopsis thaliana] (TAIR:AT3G55840.1); similar to unnamed protein product [Vitis vinifera] (GB:CAO41329.1); contains InterPro domain Hs1pro-1, C-terminal (InterPro:IPR009743); contains InterPro domain Hs1pro-1, N-terminal (InterPro:IPR009869)
267482_s_at	AT2G02770;AT3G11470	[AT2G02770, COP1-interacting protein-related];[AT3G11470, 4'-phosphopantetheinyl transferase family protein]
267517_at	AT2G30520	RPT2 (ROOT PHOTOTROPISM 2); protein binding
267518_at	AT2G30500	kinase interacting family protein
267614_at	AT2G26710	BAS1/CYP734A1 (PHYB ACTIVATION TAGGED SUPPRESSOR 1); oxygen binding / steroid hydroxylase
267640_at	AT2G32950	COP1 (CONSTITUTIVE PHOTOMORPHOGENIC 1)

## Sheet: SD7(c) Bc+MeJA Up
Supplementary Dataset 7. (C) List of probe IDs/array elements and locus identifiers corresponding to genes that are commonly up-regulated by B. cinerea and MeJA.
Probe ID	Locus Identifier	Annotation
245041_at	AT2G26530	AR781
245064_at	AT2G39725	complex 1 family protein / LVR family protein
245076_at	AT2G23170	GH3.3; indole-3-acetic acid amido synthetase
245094_at	AT2G40840	DPE2 (DISPROPORTIONATING ENZYME 2); 4-alpha-glucanotransferase/ heteroglycan binding
245127_at	AT2G47600	ATMHX (MAGNESIUM/PROTON EXCHANGER); cation:cation antiporter
245151_at	AT2G47550	pectinesterase family protein
245230_at	AT4G25610	zinc finger (C2H2 type) family protein
245244_at	AT1G44350	ILL6 (IAA-leucine resistant (ILR)-like gene 6); metallopeptidase
245249_at	AT4G16760	ACX1 (ACYL-COA OXIDASE 1)
245254_at	AT4G14680	APS3 (ATP sulfurylase 2); sulfate adenylyltransferase (ATP)
245319_at	AT4G16146	similar to unknown protein [Arabidopsis thaliana] (TAIR:AT1G69510.2); similar to unknown protein [Arabidopsis thaliana] (TAIR:AT1G69510.1); similar to unknown protein [Arabidopsis thaliana] (TAIR:AT1G69510.3); similar to unnamed protein product [Vitis vinifera] (GB:CAO44882.1); contains InterPro domain Lg106-like (InterPro:IPR012482)
245393_at	AT4G16260	glycosyl hydrolase family 17 protein
245432_at	AT4G17100	serine protease protein -related, expressed pseudogene, blastp match of 64% identity and 1.9e-114 P-value to GP|29367523|gb|AAO72617.1||AY224498 putative serine protease-like protein {Oryza sativa (japonica cultivar-group)}
245433_at	AT4G17140	pleckstrin homology (PH) domain-containing protein
245434_at	AT4G17140	pleckstrin homology (PH) domain-containing protein
245641_at	AT1G25370	similar to unknown protein [Arabidopsis thaliana] (TAIR:AT1G68340.1); similar to unnamed protein product [Vitis vinifera] (GB:CAO68084.1); contains InterPro domain Protein of unknown function DUF1639 (InterPro:IPR012438)
245694_at	AT5G04170	calcium-binding EF hand family protein
245885_at	AT5G09440	phosphate-responsive protein, putative
245904_at	AT5G11110	ATSPS2F/SPS1 (SUCROSE PHOSPHATE SYNTHASE 1); sucrose-phosphate synthase
245928_s_at	AT5G24770;AT5G24780	[AT5G24770, VSP2 (VEGETATIVE STORAGE PROTEIN 2); acid phosphatase];[AT5G24780, VSP1 (VEGETATIVE STORAGE PROTEIN 1); acid phosphatase]
245991_at	AT5G20660	24 kDa vacuolar protein, putative
246042_at	AT5G19440	cinnamyl-alcohol dehydrogenase, putative (CAD)
246055_at	AT5G08380	ATAGAL1 (ARABIDOPSIS THALIANA ALPHA-GALACTOSIDASE 1); alpha-galactosidase
246075_at	AT5G20410	MGD2 (monogalactosyldiacylglycerol synthase 2); 1,2-diacylglycerol 3-beta-galactosyltransferase/ transferase, transferring glycosyl groups
246143_at	AT5G19980	integral membrane family protein
246197_at	AT4G37010	caltractin, putative / centrin, putative
246214_at	AT4G36988;AT4G36990	[AT4G36988, CPuORF49 (Conserved peptide upstream open reading frame 49)];[AT4G36990, HSF4 (HEAT SHOCK FACTOR 4); DNA binding / transcription factor]
246219_at	AT4G36760	ATAPP1 (aminopeptidase P1)
246288_at	AT1G31850	dehydration-responsive protein, putative
246320_at	AT1G16560	Per1-like family protein
246340_s_at	AT3G44860;AT3G44870	[AT3G44860, FAMT (FARNESOIC ACID CARBOXYL-O-METHYLTRANSFERASE); S-adenosylmethionine-dependent methyltransferase/ farnesoic acid O-methyltransferase];[AT3G44870, S-adenosyl-L-methionine:carboxyl methyltransferase family protein]
246343_at	AT3G56720	similar to unnamed protein product [Vitis vinifera] (GB:CAO63033.1)
246410_at	no_match	no_match
246481_s_at	AT5G15960;AT5G15970	[AT5G15960, KIN1];[AT5G15970, KIN2 (COLD-RESPONSIVE 6.6)]
246567_at	AT5G14950	ATGMII/GMII (GOLGI ALPHA-MANNOSIDASE II); alpha-mannosidase
246603_at	AT1G31690	copper ion binding
246620_at	AT5G36220	CYP81D1 (CYTOCHROME P450 91A1); oxygen binding
246682_at	AT5G33290	XGD1 (XYLOGALACTURONAN DEFICIENT 1); catalytic
246724_at	AT5G29000	myb family transcription factor
246756_at	AT5G27930	protein phosphatase 2C, putative / PP2C, putative
246785_at	AT5G27380	GSH2/GSHB (GLUTATHIONE SYNTHETASE 2); glutathione synthase
246791_at	AT5G27280	zinc finger (DNL type) family protein
246829_at	AT5G26570	PWD (PHOSPHOGLUCAN WATER DIKINASE); catalytic
246831_at	AT5G26340	MSS1 (SUGAR TRANSPORT PROTEIN 13); carbohydrate transmembrane transporter/ hexose:hydrogen symporter/ high-affinity hydrogen:glucose symporter/ sugar:hydrogen ion symporter
246870_at	AT5G26030	FC1 (FERROCHELATASE 1); ferrochelatase
246884_at	AT5G26220	ChaC-like family protein
246972_s_at	AT5G24950;AT5G24960	[AT5G24950, CYP71A15 (cytochrome P450, family 71, subfamily A, polypeptide 15); oxygen binding];[AT5G24960, CYP71A14 (cytochrome P450, family 71, subfamily A, polypeptide 14); oxygen binding]
246978_at	AT5G24910	CYP714A1 (cytochrome P450, family 714, subfamily A, polypeptide 1); oxygen binding
247007_at	AT5G67500	porin, putative
247013_at	AT5G67480	BT4 (BTB AND TAZ DOMAIN PROTEIN 4); protein binding / transcription regulator
247047_at	AT5G66650	similar to unknown protein [Arabidopsis thaliana] (TAIR:AT2G23790.1); similar to unnamed protein product [Vitis vinifera] (GB:CAO22909.1); contains InterPro domain Protein of unknown function DUF607 (InterPro:IPR006769)
247077_at	AT5G66420	similar to tm-1^GCR26 protein [Solanum lycopersicum] (GB:BAF75725.1); similar to unnamed protein product [Vitis vinifera] (GB:CAO48327.1); similar to hypothetical protein [Thellungiella halophila] (GB:ABB45848.1); contains InterPro domain Protein of unknown function UPF0261 (InterPro:IPR010647)
247136_at	AT5G66170	similar to unknown protein [Arabidopsis thaliana] (TAIR:AT2G17850.1); similar to unnamed protein product [Vitis vinifera] (GB:CAO48196.1); contains InterPro domain Rhodanese-like (InterPro:IPR001763)
247177_at	AT5G65300	unknown protein
247191_at	AT5G65310	ATHB5 (ARABIDOPSIS THALIANA HOMEOBOX PROTEIN 5); transcription factor
247216_at	AT5G64860	DPE1 (DISPROPORTIONATING ENZYME); 4-alpha-glucanotransferase
247312_at	AT5G63970	copine-related
247313_at	AT5G63980	SAL1 (FIERY1); 3'(2'),5'-bisphosphate nucleotidase/ inositol or phosphatidylinositol phosphatase
247338_at	AT5G63680	pyruvate kinase, putative
247348_at	AT5G63810	BGAL10 (beta-galactosidase 10); beta-galactosidase
247389_at	AT5G63490	CBS domain-containing protein / octicosapeptide/Phox/Bemp1 (PB1) domain-containing protein
247396_at	AT5G62930	GDSL-motif lipase/hydrolase family protein
247407_at	AT5G62900	similar to unknown protein [Arabidopsis thaliana] (TAIR:AT5G50090.1); similar to Os09g0381600 [Oryza sativa (japonica cultivar-group)] (GB:NP_001063061.1); similar to unnamed protein product [Vitis vinifera] (GB:CAO40951.1)
247436_at	AT5G62530	ALDH12A1 (Aldehyde dehydrogenase 12A1); 1-pyrroline-5-carboxylate dehydrogenase/ 3-chloroallyl aldehyde dehydrogenase
247443_at	AT5G62720	integral membrane HPP family protein
247450_at	AT5G62350	invertase/pectin methylesterase inhibitor family protein / DC 1.2 homolog (FL5-2I22)
247487_at	AT5G62150	peptidoglycan-binding LysM domain-containing protein
247495_at	AT5G61760	ATIPK2BETA (Arabidopsis thaliana inositol hexakisphosphate 2beta); inositol or phosphatidylinositol kinase
247498_at	AT5G61810	mitochondrial substrate carrier family protein
247525_at	AT5G61380	TOC1 (TIMING OF CAB EXPRESSION 1); transcription regulator
247573_at	AT5G61160	AACT1 (ANTHOCYANIN 5-AROMATIC ACYLTRANSFERASE 1); transferase
247626_at	AT5G60300	lectin protein kinase family protein
247632_at	AT5G60460	sec61beta family protein
247786_at	AT5G58600	PMR5 (POWDERY MILDEW RESISTANT 5)
247794_at	AT5G58670	ATPLC1 (PHOSPHOLIPASE C 1); phospholipase C
247864_s_at	AT1G25155;AT5G57890;AT1G25083;AT1G24909;AT1G25220;AT1G24807	[AT1G25155, anthranilate synthase beta subunit, putative];[AT5G57890, anthranilate synthase beta subunit, putative];[AT1G25083, anthranilate synthase beta subunit, putative];[AT1G24909, anthranilate synthase beta subunit, putative];[AT1G25220, ASB1 (ANTHRANILATE SYNTHASE BETA SUBUNIT 1); anthranilate synthase];[AT1G24807, anthranilate synthase beta subunit, putative]
247937_at	AT5G57110	ACA8 (AUTOINHIBITED CA2+ -ATPASE, ISOFORM 8); calcium-transporting ATPase/ calmodulin binding
247966_at	AT5G56610	dual specificity protein phosphatase family protein
247983_at	AT5G56630	phosphofructokinase family protein
247989_at	AT5G56350	pyruvate kinase, putative
248088_at	AT5G55070	2-oxoacid dehydrogenase family protein
248139_at	AT5G54970	similar to unknown protein [Arabidopsis thaliana] (TAIR:AT4G26960.1)
248268_at	AT5G53480	importin beta-2, putative
248381_at	AT5G51830	pfkB-type carbohydrate kinase family protein
248581_at	AT5G49900	catalytic
248592_at	AT5G49280	hydroxyproline-rich glycoprotein family protein
248719_at	AT5G47910	RBOHD (RESPIRATORY BURST OXIDASE PROTEIN D)
248744_at	AT5G48250	zinc finger (B-box type) family protein
248793_at	AT5G47240	ATNUDT8 (Arabidopsis thaliana Nudix hydrolase homolog 8); hydrolase
248889_at	AT5G46230	similar to unknown protein [Arabidopsis thaliana] (TAIR:AT1G09310.1); similar to unnamed protein product [Vitis vinifera] (GB:CAO14438.1); contains InterPro domain Protein of unknown function DUF538 (InterPro:IPR007493)
248916_at	AT5G45840	leucine-rich repeat transmembrane protein kinase, putative
249021_at	AT5G44820	similar to unknown protein [Arabidopsis thaliana] (TAIR:AT4G19970.1); similar to unnamed protein product [Vitis vinifera] (GB:CAO46707.1); contains domain PTHR10483:SF6 (PTHR10483:SF6); contains domain PTHR10483 (PTHR10483)
249057_at	AT5G44480	DUR (DEFECTIVE UGE IN ROOT); catalytic
249107_at	AT5G43680	similar to unnamed protein product [Vitis vinifera] (GB:CAO71288.1)
249112_at	AT5G43780	APS4
249130_at	AT5G43100	aspartyl protease family protein
249145_at	AT5G43280	ATDCI1 (DELTA(3,5),DELTA(2,4)-DIENOYL-COA ISOMERASE 1); delta3,5-delta2,4-dienoyl-CoA isomerase/ enoyl-CoA hydratase
249178_at	AT5G42890	sterol carrier protein 2 (SCP-2) family protein
249204_at	AT5G42570	similar to unknown protein [Arabidopsis thaliana] (TAIR:AT1G11905.1); similar to unnamed protein product [Vitis vinifera] (GB:CAO24012.1); contains InterPro domain B-cell receptor-associated 31-like; (InterPro:IPR008417)
249208_at	AT5G42650	AOS (ALLENE OXIDE SYNTHASE); hydro-lyase/ oxygen binding
249220_at	AT5G42420	transporter-related
249252_at	AT5G42010	WD-40 repeat family protein
249266_at	AT5G41670	6-phosphogluconate dehydrogenase family protein
249372_at	AT5G40760	G6PD6 (GLUCOSE-6-PHOSPHATE DEHYDROGENASE 6); glucose-6-phosphate dehydrogenase
249377_at	AT5G40690	similar to unknown protein [Arabidopsis thaliana] (TAIR:AT2G41730.1); similar to unnamed protein product [Vitis vinifera] (GB:CAO14635.1)
249422_at	AT5G39760	ATHB23 (ARABIDOPSIS THALIANA HOMEOBOX PROTEIN 23); DNA binding / transcription factor
249527_at	AT5G38710	proline oxidase, putative / osmotic stress-responsive proline dehydrogenase, putative
249582_at	AT5G37780	CAM1 (CALMODULIN 1); calcium ion binding
249719_at	AT5G35735	auxin-responsive family protein
249740_at	AT5G24500	similar to unnamed protein product [Vitis vinifera] (GB:CAO48577.1)
249800_at	AT5G23660	MTN3 (ARABIDOPSIS HOMOLOG OF MEDICAGO TRUNCATULA MTN3)
249806_at	AT5G23850	similar to unknown protein [Arabidopsis thaliana] (TAIR:AT3G48980.1); similar to unnamed protein product [Vitis vinifera] (GB:CAO17250.1); contains InterPro domain Protein of unknown function DUF821, CAP10-like (InterPro:IPR008539); contains InterPro domain Lipopolysaccharide-modifying protein (InterPro:IPR006598)
249910_at	AT5G22630	ADT5 (AROGENATE DEHYDRATASE 5); arogenate dehydratase/ prephenate dehydratase
250014_at	AT5G17990	TRP1 (TRYPTOPHAN BIOSYNTHESIS 1); anthranilate phosphoribosyltransferase
250062_at	AT5G17760	AAA-type ATPase family protein
250127_at	AT5G16380	similar to unknown protein [Arabidopsis thaliana] (TAIR:AT3G07470.1); similar to unnamed protein product [Vitis vinifera] (GB:CAO22944.1); contains InterPro domain Protein of unknown function DUF538 (InterPro:IPR007493)
250129_at	AT5G16450	dimethylmenaquinone methyltransferase family protein
250149_at	AT5G14700	cinnamoyl-CoA reductase-related
250259_at	AT5G13800	hydrolase, alpha/beta fold family protein
250292_at	AT5G13220	JAS1/JAZ10/TIFY9 (JASMONATE-ZIM-DOMAIN PROTEIN 10)
250339_at	AT5G11670	ATNADP-ME2 (NADP-MALIC ENZYME 2); malate dehydrogenase (oxaloacetate-decarboxylating) (NADP+)/ malic enzyme/ oxidoreductase, acting on NADH or NADPH, NAD or NADP as acceptor
250380_at	AT5G11600	similar to unknown protein [Arabidopsis thaliana] (TAIR:AT1G19990.1); similar to unnamed protein product [Vitis vinifera] (GB:CAO44023.1)
250401_at	AT5G10780	similar to unknown [Populus trichocarpa] (GB:ABK95804.1); contains InterPro domain Uncharacterised conserved protein UCP017207, transmembrane-p85 (InterPro:IPR016687); contains InterPro domain Protein of unknown function DUF1077 (InterPro:IPR009445)
250404_at	AT5G10960	CCR4-NOT transcription complex protein, putative
250412_at	AT5G11150	ATVAMP713 (Arabidopsis thaliana vesicle-associated membrane protein 713)
250483_at	AT5G10300	hydrolase, alpha/beta fold family protein
250553_at	AT5G07960	Identical to UPF0139 protein At5g07960 [Arabidopsis Thaliana] (GB:Q9SD88); similar to unknown [Populus trichocarpa] (GB:ABK93624.1); contains InterPro domain Protein of unknown function UPF0139 (InterPro:IPR005351)
250603_at	AT5G07820	similar to chromosome scaffold protein-related [Arabidopsis thaliana] (TAIR:AT5G61260.1); similar to unnamed protein product [Vitis vinifera] (GB:CAO15046.1); contains InterPro domain Calmodulin-binding, plant (InterPro:IPR012417)
250669_at	AT5G06870	PGIP2 (POLYGALACTURONASE INHIBITING PROTEIN 2); protein binding
250700_at	AT5G06830	Identical to CDK5RAP3-like protein [Arabidopsis Thaliana] (GB:Q9FG23); similar to unnamed protein product [Vitis vinifera] (GB:CAO23373.1); similar to hypothetical protein [Vitis vinifera] (GB:CAN63789.1); contains InterPro domain Protein of unknown function DUF773 (InterPro:IPR008491)
250722_at	AT5G06190	unknown protein
250738_at	AT5G05730	ASA1 (ANTHRANILATE SYNTHASE ALPHA SUBUNIT 1); anthranilate synthase
250764_at	AT5G05960	protease inhibitor/seed storage/lipid transfer protein (LTP) family protein
250793_at	AT5G05600	oxidoreductase, 2OG-Fe(II) oxygenase family protein
250828_at	AT5G05250	similar to unknown protein [Arabidopsis thaliana] (TAIR:AT3G56360.1); similar to unnamed protein product [Vitis vinifera] (GB:CAO41488.1)
250916_at	AT5G03630	ATMDAR2; monodehydroascorbate reductase (NADH)
250929_at	AT5G03290	isocitrate dehydrogenase, putative / NAD+ isocitrate dehydrogenase, putative
250948_at	AT5G03490	UDP-glucoronosyl/UDP-glucosyl transferase family protein
250956_at	AT5G03210	unknown protein
251037_at	AT5G02100	UNE18 (unfertilized embryo sac 18); oxysterol binding
251074_at	AT5G01800	saposin B domain-containing protein
251106_at	AT5G01500	mitochondrial substrate carrier family protein
251144_at	AT5G01210	transferase family protein
251176_at	AT3G63380	calcium-transporting ATPase, plasma membrane-type, putative / Ca(2+)-ATPase, putative (ACA12)
251200_at	AT3G63010	ATGID1B/GID1B (GA INSENSITIVE DWARF1B); hydrolase
251221_at	AT3G62550	universal stress protein (USP) family protein
251307_at	AT3G61200	thioesterase family protein
251422_at	AT3G60540	sec61beta family protein
251427_at	AT3G60130	glycosyl hydrolase family 1 protein / beta-glucosidase, putative (YLS1)
251438_s_at	AT3G59930;AT5G33355	[AT3G59930, Encodes a defensin-like (DEFL) family protein.];[AT5G33355, Encodes a defensin-like (DEFL) family protein.]
251529_at	AT3G58570	DEAD box RNA helicase, putative
251673_at	AT3G57240	BG3 (BETA-1,3-GLUCANASE 3); hydrolase, hydrolyzing O-glycosyl compounds
251722_at	AT3G56200	amino acid transporter family protein
251769_at	AT3G55950	protein kinase family protein
251840_at	AT3G54960	ATPDIL1-3 (PDI-LIKE 1-3); thiol-disulfide exchange intermediate
251847_at	AT3G54640	TSA1 (TRYPTOPHAN SYNTHASE ALPHA CHAIN); tryptophan synthase
251927_at	AT3G53990	universal stress protein (USP) family protein
251952_at	AT3G53650	histone H2B, putative
251973_at	AT3G53180	glutamate-ammonia ligase
252068_at	AT3G51440	strictosidine synthase family protein
252076_at	AT3G51660	macrophage migration inhibitory factor family protein / MIF family protein
252084_at	AT3G51970	ATSAT1 (ARABIDOPSIS THALIANA STEROL O-ACYLTRANSFERASE 1); acyltransferase
252097_at	AT3G51090	similar to unknown protein [Arabidopsis thaliana] (TAIR:AT2G16460.1); similar to unnamed protein product [Vitis vinifera] (GB:CAO48264.1); contains InterPro domain Protein of unknown function DUF1640 (InterPro:IPR012439)
252102_at	AT3G50970	LTI30 (LOW TEMPERATURE-INDUCED 30)
252114_at	AT3G51450	strictosidine synthase family protein
252117_at	AT3G51430	YLS2 (yellow-leaf-specific gene 2); strictosidine synthase
252133_at	AT3G50900	similar to unknown protein [Arabidopsis thaliana] (TAIR:AT5G66490.1); similar to hypothetical protein [Thellungiella halophila] (GB:ABB45855.1)
252166_at	AT3G50500	SPK-2-2 (SNF1-RELATED PROTEIN KINASE 2.2); kinase/ protein kinase
252213_at	AT3G50210	2-oxoacid-dependent oxidase, putative
252265_at	AT3G49620	DIN11 (DARK INDUCIBLE 11); oxidoreductase
252291_s_at	AT3G49120;AT3G49110	[AT3G49120, ATPCB/ATPERX34/PERX34/PRXCB (PEROXIDASE 34); peroxidase];[AT3G49110, ATPCA/ATPRX33/PRX33/PRXCA (PEROXIDASE 33); peroxidase]
252338_at	AT3G48890	ATMP2 (MEMBRANE STEROID BINDING PROTEIN 2); heme binding / transition metal ion binding
252385_at	AT3G47810	MAG1 (MAIGO 1); protein serine/threonine phosphatase
252391_at	AT3G47860	apolipoprotein D-related
252468_at	AT3G46970	ATPHS2/PHS2 (ALPHA-GLUCAN PHOSPHORYLASE 2); phosphorylase/ transferase, transferring glycosyl groups
252514_at	AT3G46060	ARA3; GTP binding
252517_at	AT3G46340	leucine-rich repeat protein kinase, putative
252527_at	AT3G46440	UXS5 (UDP-Xyl synthase 5); catalytic
252618_at	AT3G45140	LOX2 (LIPOXYGENASE 2)
252652_at	AT3G44720	ADT4 (AROGENATE DEHYDRATASE 4); arogenate dehydratase/ prephenate dehydratase
252698_at	AT3G43670	copper amine oxidase, putative
252715_x_at	AT3G43900	similar to unknown protein [Arabidopsis thaliana] (TAIR:AT3G43910.1)
252822_at	AT4G39955	hydrolase, alpha/beta fold family protein
252827_at	AT4G39950	CYP79B2 (cytochrome P450, family 79, subfamily B, polypeptide 2); oxygen binding
252831_at	AT4G39980	DHS1 (3-DEOXY-D-ARABINO-HEPTULOSONATE 7-PHOSPHATE SYNTHASE 1); 3-deoxy-7-phosphoheptulonate synthase
252921_at	AT4G39030	EDS5 (ENHANCED DISEASE SUSCEPTIBILITY 5); antiporter/ transporter
252927_at	AT4G39090	RD19 (RESPONSIVE TO DEHYDRATION 19); cysteine-type peptidase
252940_at	AT4G39270	leucine-rich repeat transmembrane protein kinase, putative
252993_at	AT4G38540	monooxygenase, putative (MO2)
253057_at	AT4G37670	GCN5-related N-acetyltransferase (GNAT) family protein / amino acid kinase family protein
253063_at	AT4G37640	ACA2 (CALCIUM ATPASE 2); calmodulin binding
253120_at	AT4G35790	ATPLDDELTA (Arabidopsis thaliana phospholipase D delta); phospholipase D
253162_at	AT4G35630	PSAT (phosphoserine aminotransferase); phosphoserine transaminase
253196_at	AT4G35260	IDH1 (ISOCITRATE DEHYDROGENASE 1); isocitrate dehydrogenase (NAD+)
253215_at	AT4G34950	nodulin family protein
253245_at	AT4G34590;AT4G34588	[AT4G34590, GBF6 (ARABIDOPSIS THALIANA BASIC LEUCINE-ZIPPER 11); DNA binding / protein heterodimerization/ transcription factor];[AT4G34588, CPuORF2 (Conserved peptide upstream open reading frame 2)]
253274_at	AT4G34200	EDA9 (embryo sac development arrest 9); NAD binding / amino acid binding / binding / catalytic/ cofactor binding / oxidoreductase, acting on the CH-OH group of donors, NAD or NADP as acceptor / phosphoglycerate dehydrogenase
253303_at	AT4G33780	similar to unknown protein [Arabidopsis thaliana] (TAIR:AT1G69935.1); similar to unnamed protein product [Vitis vinifera] (GB:CAO49867.1)
253331_at	AT4G33490	aspartic-type endopeptidase/ pepsin A
253485_at	AT4G31800	WRKY18 (WRKY DNA-binding protein 18); transcription factor
253534_at	AT4G31500	CYP83B1 (CYTOCHROME P450 MONOOXYGENASE 83B1); oxygen binding
253581_at	AT4G30660	hydrophobic protein, putative / low temperature and salt responsive protein, putative
253590_at	no_match	no_match
253606_at	AT4G30530	defense-related protein, putative
253663_at	AT4G30160	VLN4 (ARABIDOPSIS THALIANA VILLIN 4); actin binding
253697_at	AT4G29700	type I phosphodiesterase/nucleotide pyrophosphatase family protein
253708_at	AT4G29210	GGT3/GGT4 (GAMMA-GLUTAMYL TRANSPEPTIDASE 3); gamma-glutamyltransferase/ glutathione gamma-glutamylcysteinyltransferase
253871_at	AT4G27440	PORB (PROTOCHLOROPHYLLIDE OXIDOREDUCTASE B); oxidoreductase/ protochlorophyllide reductase
253879_s_at	AT4G27560;AT4G27570	[AT4G27560, glycosyltransferase family protein];[AT4G27570, glycosyltransferase family protein]
253898_s_at	AT5G54810;AT4G27070	[AT5G54810, TSB1 (TRYPTOPHAN SYNTHASE BETA-SUBUNIT)];[AT4G27070, TSB2 (TRYPTOPHAN SYNTHASE BETA-SUBUNIT); tryptophan synthase]
253900_at	AT4G27130	eukaryotic translation initiation factor SUI1, putative
253950_at	AT4G26910	2-oxoacid dehydrogenase family protein
253981_at	AT4G26670	mitochondrial import inner membrane translocase subunit Tim17/Tim22/Tim23 family protein
253989_at	AT4G26130	similar to unknown protein [Arabidopsis thaliana] (TAIR:AT5G56980.1); similar to hypothetical protein [Vitis vinifera] (GB:CAN72576.1)
253992_at	AT4G26060	similar to unknown protein [Arabidopsis thaliana] (TAIR:AT5G57060.1); similar to unnamed protein product [Vitis vinifera] (GB:CAO65021.1); contains domain PTHR10052 (PTHR10052); contains domain PTHR10052:SF2 (PTHR10052:SF2)
253994_at	AT4G26080	ABI1 (ABA INSENSITIVE 1); calcium ion binding / protein serine/threonine phosphatase
254073_at	AT4G25500	ATRSP35 (Arabidopsis thaliana arginine/serine-rich splicing factor 35); RNA binding
254150_at	AT4G24350	phosphorylase family protein
254163_s_at	AT4G24340;AT4G24350	[AT4G24340, phosphorylase family protein];[AT4G24350, phosphorylase family protein]
254190_at	AT4G23885	similar to unknown protein [Arabidopsis thaliana] (TAIR:AT5G24165.1); similar to unnamed protein product [Vitis vinifera] (GB:CAO69543.1)
254216_at	AT4G23710	VAG2/VATG2/VHA-G2 (VACUOLAR ATP SYNTHASE SUBUNIT G2)
254232_at	AT4G23600	CORI3 (CORONATINE INDUCED 1, JASMONIC ACID RESPONSIVE 2); transaminase
254234_at	AT4G23680	major latex protein-related / MLP-related
254262_at	AT4G23470	hydroxyproline-rich glycoprotein family protein
254385_s_at	AT4G21830;AT4G21840	[AT4G21830, methionine sulfoxide reductase domain-containing protein / SeIR domain-containing protein];[AT4G21840, methionine sulfoxide reductase domain-containing protein / SelR domain-containing protein]
254387_at	AT4G21850	methionine sulfoxide reductase domain-containing protein / SeIR domain-containing protein
254389_s_at	AT4G21903;AT4G21910	[AT4G21903, antiporter/ drug transporter];[AT4G21910, MATE efflux family protein]
254396_at	AT4G21680	proton-dependent oligopeptide transport (POT) family protein
254429_at	AT4G21105	cytochrome-c oxidase/ electron carrier
254558_at	AT4G19185	integral membrane family protein
254563_at	AT4G19120	ERD3 (EARLY-RESPONSIVE TO DEHYDRATION 3)
254580_at	AT4G19390	similar to unknown protein [Arabidopsis thaliana] (TAIR:AT5G13720.1); similar to unnamed protein product [Vitis vinifera] (GB:CAO63752.1); contains InterPro domain Uncharacterised conserved protein UCP022348 (InterPro:IPR016804); contains InterPro domain Protein of unknown function UPF0114 (InterPro:IPR005134)
254641_at	AT4G18800	AtRABA1d/AtRab11B/AthSGBP (Arabidopsis Rab GTPase homolog A1d); GTP binding
254673_at	AT4G18430	AtRABA1e (Arabidopsis Rab GTPase homolog A1e); GTP binding
254684_at	AT4G13850	ATGRP2 (GLYCINE-RICH RNA-BINDING PROTEIN 2); RNA binding / double-stranded DNA binding / single-stranded DNA binding
254778_at	AT4G12750	sequence-specific DNA binding / transcription factor
254847_at	AT4G11850	PLDGAMMA1 (maternal effect embryo arrest 54); phospholipase D
254853_at	AT4G12080	DNA-binding family protein
255070_at	AT4G09020	ATISA3/ISA3 (ISOAMYLASE 3); alpha-amylase
255110_at	AT4G08770	peroxidase, putative
255259_at	AT4G05020	NDB2 (NAD(P)H DEHYDROGENASE B2); disulfide oxidoreductase
255301_at	AT4G04800	methionine sulfoxide reductase domain-containing protein / SeIR domain-containing protein
255331_at	AT4G04330	similar to unnamed protein product [Vitis vinifera] (GB:CAO69665.1)
255360_at	AT4G03960	tyrosine specific protein phosphatase family protein
255462_at	AT4G02940	oxidoreductase, 2OG-Fe(II) oxygenase family protein
255475_at	no_match	no_match
255477_at	AT4G02370	similar to unknown protein [Arabidopsis thaliana] (TAIR:AT1G02816.1); similar to unnamed protein product [Vitis vinifera] (GB:CAO40037.1); similar to hypothetical protein [Vitis vinifera] (GB:CAN69598.1); contains InterPro domain Protein of unknown function DUF538 (InterPro:IPR007493)
255587_at	AT4G01480	ATPPA5 (ARABIDOPSIS THALIANA PYROPHOSPHORYLASE 5); inorganic diphosphatase/ pyrophosphatase
255590_at	AT4G01610	cathepsin B-like cysteine protease, putative
255630_at	AT4G00700	C2 domain-containing protein
255728_at	AT1G25500	choline transporter-related
255777_at	AT1G18630	GR-RBP6 (glycine-rich RNA-binding protein 6); RNA binding
255786_at	AT1G19670	ATCLH1 (CORONATINE-INDUCED PROTEIN 1)
255855_at	AT1G66950	ATPDR11/PDR11 (PLEIOTROPIC DRUG RESISTANCE 11); ATPase, coupled to transmembrane movement of substances
255859_at	AT5G34930	arogenate dehydrogenase
255872_at	AT2G30360	CIPK11 (SOS3-INTERACTING PROTEIN 4); kinase
255923_at	AT1G22180	SEC14 cytosolic factor family protein / phosphoglyceride transfer family protein
255942_at	AT1G22360	ATUGT85A2 (UDP-GLUCOSYL TRANSFERASE 85A2); UDP-glycosyltransferase/ glucuronosyltransferase/ transferase, transferring glycosyl groups
256017_at	AT1G19180	JAZ1/TIFY10A (JASMONATE-ZIM-DOMAIN PROTEIN 1); protein binding
256024_at	AT1G58340	ZF14; transporter
256060_at	AT1G07050	CONSTANS-like protein-related
256100_at	AT1G13750	calcineurin-like phosphoesterase family protein
256178_s_at	AT1G51760;AT1G51780	[AT1G51760, IAR3 (IAA-ALANINE RESISTANT 3); metallopeptidase];[AT1G51780, ILL5 (IAA-leucine resistant (ILR)-like gene 5); metallopeptidase]
256221_at	AT1G56300	DNAJ heat shock N-terminal domain-containing protein
256235_at	AT3G12490	cysteine protease inhibitor, putative / cystatin, putative
256243_at	AT3G12500	ATHCHIB (BASIC CHITINASE); chitinase
256294_at	AT1G69450	similar to HYP1 (HYPOTHETICAL PROTEIN 1) [Arabidopsis thaliana] (TAIR:AT3G01100.1); similar to unnamed protein product [Vitis vinifera] (GB:CAO64743.1); similar to unnamed protein product [Vitis vinifera] (GB:CAO15025.1); similar to Protein of unknown function DUF221 [Medicago truncatula] (GB:ABN08272.1); contains InterPro domain Protein of unknown function DUF221; (InterPro:IPR003864)
256321_at	AT1G55020	LOX1 (Lipoxygenase 1); lipoxygenase
256461_s_at	AT1G36280;AT4G18440	[AT1G36280, adenylosuccinate lyase, putative / adenylosuccinase, putative];[AT4G18440, adenylosuccinate lyase, putative / adenylosuccinase, putative]
256466_at	AT1G32580	plastid developmental protein DAG, putative
256489_at	AT1G31550	GDSL-motif lipase, putative
256508_at	AT1G75140	Identical to Uncharacterized membrane protein At1g75140 [Arabidopsis Thaliana] (GB:Q9FRK5;GB:Q8GY41;GB:Q9C9Q7); similar to unknown protein [Arabidopsis thaliana] (TAIR:AT1G19370.1); similar to unnamed protein product [Vitis vinifera] (GB:CAO61180.1); contains InterPro domain WD40 repeat-like (InterPro:IPR011046)
256529_at	AT1G33260	protein kinase family protein
256626_at	AT3G20015	pepsin A
256637_at	AT3G12030	similar to unknown protein [Arabidopsis thaliana] (TAIR:AT5G06660.1); similar to fiber protein Fb27 [Gossypium barbadense] (GB:AAQ84318.1); contains InterPro domain Protein of unknown function DUF841, eukaryotic (InterPro:IPR008559)
256676_at	AT3G52180	ATPTPKIS1/DSP4/SEX4 (STARCH-EXCESS 4); polysaccharide binding / protein tyrosine/serine/threonine phosphatase
256763_at	AT3G16860	COBL8 (COBRA-LIKE PROTEIN 8 PRECURSOR)
256765_at	AT3G22200	POP2 (POLLEN-PISTIL INCOMPATIBILITY 2); 4-aminobutyrate transaminase
256785_at	AT3G13720	prenylated rab acceptor (PRA1) family protein
256829_at	AT3G22850	similar to unknown protein [Arabidopsis thaliana] (TAIR:AT5G43830.1); similar to hypothetical protein [Vitis vinifera] (GB:CAN71784.1); contains domain PTHR11772 (PTHR11772); contains domain G3DSA:3.60.20.10 (G3DSA:3.60.20.10); contains domain SSF56235 (SSF56235)
256883_at	AT3G26440	similar to unknown protein [Arabidopsis thaliana] (TAIR:AT1G13000.2); similar to unknown protein [Arabidopsis thaliana] (TAIR:AT1G13000.1); similar to unnamed protein product [Vitis vinifera] (GB:CAO42517.1); contains InterPro domain Protein of unknown function DUF707 (InterPro:IPR007877)
256933_at	AT3G22600	protease inhibitor/seed storage/lipid transfer protein (LTP) family protein
256937_at	AT3G22620	protease inhibitor/seed storage/lipid transfer protein (LTP) family protein
257038_at	AT3G19260	LAG1 HOMOLOG 2 (LONGEVITY ASSURANCE GENE1 HOMOLOG 2)
257100_at	AT3G25010	disease resistance family protein
257144_at	AT3G27300	G6PD5 (GLUCOSE-6-PHOSPHATE DEHYDROGENASE 5); glucose-6-phosphate dehydrogenase
257154_at	AT3G27210	Identical to Uncharacterized protein At3g27210 (Y-2) [Arabidopsis Thaliana] (GB:Q9LK32); similar to unknown protein [Arabidopsis thaliana] (TAIR:AT5G40860.1); similar to unnamed protein product [Vitis vinifera] (GB:CAO14583.1)
257191_at	AT3G13175	similar to unnamed protein product [Vitis vinifera] (GB:CAO45116.1)
257216_at	AT3G14990	4-methyl-5(b-hydroxyethyl)-thiazole monophosphate biosynthesis protein, putative
257224_at	AT3G27870	haloacid dehalogenase-like hydrolase family protein
257226_at	AT3G27880	similar to unknown protein [Arabidopsis thaliana] (TAIR:AT1G23710.1); similar to hypothetical protein [Vitis vinifera] (GB:CAN61665.1); similar to unnamed protein product [Vitis vinifera] (GB:CAO14763.1); contains InterPro domain Protein of unknown function DUF1645 (InterPro:IPR012442)
257279_at	AT3G14430	similar to unnamed protein product [Vitis vinifera] (GB:CAO60894.1)
257641_s_at	AT3G25760;AT3G25770	[AT3G25760, AOC1 (ALLENE OXIDE CYCLASE 1)];[AT3G25770, AOC2 (ALLENE OXIDE CYCLASE 2)]
257824_at	AT3G25290	auxin-responsive family protein
257892_at	AT3G17020	universal stress protein (USP) family protein
257985_at	AT3G20810	transcription factor jumonji (jmjC) domain-containing protein
258001_at	AT3G28950	avirulence-responsive protein-related / avirulence induced gene (AIG) protein-related
258002_at	AT3G28930	AIG2 (AVRRPT2-INDUCED GENE 2)
258020_at	AT3G19490	ATNHD1 (Arabidopsis thaliana Na/H antiporter 1); sodium:hydrogen antiporter
258100_at	AT3G23550	MATE efflux family protein
258151_at	AT3G18080	glycosyl hydrolase family 1 protein
258158_at	AT3G17790	ATACP5 (acid phosphatase 5); acid phosphatase/ protein serine/threonine phosphatase
258162_at	AT3G17810	dihydroorotate dehydrogenase family protein / dihydroorotate oxidase family protein
258189_at	AT3G17860	JAI3/JAZ3/TIFY6B (JASMONATE-ZIM-DOMAIN PROTEIN 3)
258201_at	AT3G13910	similar to unknown protein [Arabidopsis thaliana] (TAIR:AT2G19460.1); similar to unknown [Populus trichocarpa] (GB:ABK95751.1)
258252_at	AT3G15720	glycoside hydrolase family 28 protein / polygalacturonase (pectinase) family protein
258259_s_at	AT3G26820;AT3G26840	[AT3G26820, esterase/lipase/thioesterase family protein];[AT3G26840, esterase/lipase/thioesterase family protein]
258369_at	AT3G14310	ATPME3 (Arabidopsis thaliana pectin methylesterase 3)
258435_at	AT3G16740	F-box family protein
258439_at	AT3G17240	LPD2 (LIPOAMIDE DEHYDROGENASE 2); FAD binding / dihydrolipoyl dehydrogenase/ oxidoreductase
258445_at	AT3G22400	LOX5; lipoxygenase
258507_at	AT3G06500	beta-fructofuranosidase, putative / invertase, putative / saccharase, putative / beta-fructosidase, putative
258523_at	AT3G06830	pectinesterase family protein
258567_at	AT3G04080	ATAPY1 (APYRASE 1); calmodulin binding
258610_at	AT3G02875	ILR1 (IAA-LEUCINE RESISTANT 1); metallopeptidase
258633_at	AT3G07990	SCPL27 (serine carboxypeptidase-like 27); serine carboxypeptidase
258664_at	AT3G08700	UBC12 (ubiquitin-conjugating enzyme 12); ubiquitin-protein ligase
258665_at	AT3G08710	ATH9 (thioredoxin H-type 9); thiol-disulfide exchange intermediate
258682_at	AT3G08720	ATPK19 (ARABIDOPSIS THALIANA PROTEIN KINASE 19); kinase
258692_at	AT3G08640	alphavirus core protein family
258694_at	AT3G08660	phototropic-responsive protein, putative
258719_at	AT3G09540	pectate lyase family protein
258735_at	AT3G05880	RCI2A (RARE-COLD-INDUCIBLE 2A)
258742_at	AT3G05800	transcription factor
258791_at	AT3G04720	PR4 (PATHOGENESIS-RELATED 4)
258852_at	AT3G06300	AT-P4H-2 (A. THALIANA P4H ISOFORM 2); oxidoreductase, acting on paired donors, with incorporation or reduction of molecular oxygen, 2-oxoglutarate as one donor, and incorporation of one atom each of oxygen into both donors / procollagen-proline 4-dioxygen
258901_at	AT3G05640	protein phosphatase 2C, putative / PP2C, putative
258941_at	AT3G09940	ATMDAR3/MDHAR (MONODEHYDROASCORBATE REDUCTASE); monodehydroascorbate reductase (NADH)
258957_at	AT3G01420	ALPHA-DOX1 (ALPHA-DIOXYGENASE 1)
258970_at	AT3G10410	SCPL49 (serine carboxypeptidase-like 49); serine carboxypeptidase
258983_at	AT3G08860	alanine--glyoxylate aminotransferase, putative / beta-alanine-pyruvate aminotransferase, putative / AGT, putative
258996_at	AT3G01800	ribosome recycling factor family protein / ribosome releasing factor family protein
259005_at	AT3G01930	nodulin family protein
259080_at	AT3G04910	WNK1 (WITH NO LYSINE (K) 1); kinase
259100_at	AT3G04880	DRT102 (DNA-DAMAGE-REPAIR/TOLERATION 2)
259137_at	AT3G10300	calcium-binding EF hand family protein
259403_at	AT1G17745	PGDH (3-PHOSPHOGLYCERATE DEHYDROGENASE); phosphoglycerate dehydrogenase
259424_at	AT1G13830	beta-1,3-glucanase-related
259516_at	AT1G20450	ERD10/LTI45 (EARLY RESPONSIVE TO DEHYDRATION 10)
259518_at	AT1G20510	OPCL1 (OPC-8:0 COA LIGASE1); 4-coumarate-CoA ligase
259570_at	AT1G20440	COR47 (cold regulated 47)
259609_at	AT1G52410	TSA1 (TSK-ASSOCIATING PROTEIN 1); calcium ion binding / protein binding
259640_at	AT1G52400	BGL1 (BETA-GLUCOSIDASE HOMOLOG 1); hydrolase, hydrolyzing O-glycosyl compounds
259708_at	AT1G77420	hydrolase, alpha/beta fold family protein
259757_at	AT1G77510	ATPDIL1-2 (PDI-LIKE 1-2); protein disulfide isomerase
259768_at	AT1G29390	COR314-TM2 (cold regulated 314 thylakoid membrane 2)
259802_at	AT1G72260	THI2.1 (THIONIN 2.1); toxin receptor binding
259878_at	AT1G76790	O-methyltransferase family 2 protein
259879_at	AT1G76650	CML38; calcium ion binding
259977_at	AT1G76590	zinc-binding family protein
260051_at	AT1G78210	hydrolase, alpha/beta fold family protein
260101_at	AT1G73260	trypsin and protease inhibitor family protein / Kunitz family protein
260116_at	AT1G33960	AIG1 (AVRRPT2-INDUCED GENE 1); GTP binding
260141_at	AT1G66350	RGL1 (RGA-LIKE 1); transcription factor
260360_at	AT1G69370	CM3 (CHORISMATE MUTASE 3); chorismate mutase
260387_at	AT1G74100	sulfotransferase family protein
260391_at	AT1G74020	SS2 (STRICTOSIDINE SYNTHASE 2); strictosidine synthase
260408_at	AT1G69880	ATH8 (thioredoxin H-type 8); thiol-disulfide exchange intermediate
260410_at	AT1G69870	proton-dependent oligopeptide transport (POT) family protein
260429_at	AT1G72450	JAZ6/TIFY11B (JASMONATE-ZIM-DOMAIN PROTEIN 6)
260450_at	AT1G72390	similar to unnamed protein product [Vitis vinifera] (GB:CAO45587.1)
260541_at	AT2G43530	trypsin inhibitor, putative
260547_at	AT2G43550	trypsin inhibitor, putative
260549_at	AT2G43535	trypsin inhibitor, putative
260590_at	AT1G53310	ATPPC1 (PHOSPHOENOLPYRUVATE CARBOXYLASE 1); phosphoenolpyruvate carboxylase
260627_at	AT1G62310	transcription factor jumonji (jmjC) domain-containing protein
260665_at	AT1G19360	similar to RRA2 (REDUCED RESIDUAL ARABINOSE 2) [Arabidopsis thaliana] (TAIR:AT1G75110.1); similar to unnamed protein product [Vitis vinifera] (GB:CAO61198.1); contains InterPro domain Reticulon; (InterPro:IPR003388)
260666_at	AT1G19300	GATL1/GLZ1/PARVUS (GALACTURONOSYLTRANSFERASE-LIKE 1); polygalacturonate 4-alpha-galacturonosyltransferase/ transferase, transferring glycosyl groups / transferase, transferring hexosyl groups
260731_at	AT1G17500	ATPase, coupled to transmembrane movement of ions, phosphorylative mechanism
260739_at	AT1G15000	SCPL50 (serine carboxypeptidase-like 50); serine carboxypeptidase
260897_at	AT1G29330	ERD2 (ER lumen protein retaining receptor 2); receptor
260943_at	AT1G45145	ATTRX5 (thioredoxin H-type 5); thiol-disulfide exchange intermediate
260986_at	AT1G53580	ETHE1/GLX2-3/GLY3 (GLYOXALASE 2-3); hydroxyacylglutathione hydrolase
261033_at	AT1G17380	JAZ5/TIFY11A (JASMONATE-ZIM-DOMAIN PROTEIN 5)
261107_at	AT1G63010	SPX (SYG1/Pho81/XPR1) domain-containing protein
261125_at	AT1G04990	zinc finger (CCCH-type) family protein
261201_at	AT1G12850	phosphoglycerate/bisphosphoglycerate mutase family protein
261203_at	AT1G12845	similar to hypothetical protein MtrDRAFT_AC149131g9v2 [Medicago truncatula] (GB:ABD32556.1)
261230_at	AT1G20010	TUB5 (tubulin beta-5 chain)
261285_at	AT1G35720	ANNAT1 (ANNEXIN ARABIDOPSIS 1); calcium ion binding / calcium-dependent phospholipid binding
261318_at	AT1G53035	similar to unknown protein [Arabidopsis thaliana] (TAIR:AT3G15358.1); similar to unnamed protein product [Vitis vinifera] (GB:CAO69750.1)
261379_at	AT1G18720	similar to unknown protein [Arabidopsis thaliana] (TAIR:AT1G74440.1); similar to hypothetical protein [Vitis vinifera] (GB:CAN69808.1); contains InterPro domain Protein of unknown function DUF962 (InterPro:IPR009305)
261443_at	AT1G28480	GRX480; thiol-disulfide exchange intermediate
261508_at	AT1G71730	similar to unknown [Brassica rapa] (GB:ABL97948.1)
261525_at	AT1G14330	kelch repeat-containing F-box family protein
261530_at	AT1G63460	glutathione peroxidase, putative
261713_at	AT1G32640	ATMYC2 (JASMONATE INSENSITIVE 1); DNA binding / transcription factor
261864_s_at	AT1G50480;AT2G12280;AT2G12200	[AT1G50480, THFS (10-FORMYLTETRAHYDROFOLATE SYNTHETASE); ATP binding / formate-tetrahydrofolate ligase];[AT2G12280, ligase, putative];[AT2G12200, ligase, putative]
261975_at	AT1G64640	plastocyanin-like domain-containing protein
262050_at	AT1G80130	binding
262085_at	AT1G56060	similar to unknown protein [Arabidopsis thaliana] (TAIR:AT2G32190.1); similar to unnamed protein product [Vitis vinifera] (GB:CAO68639.1); contains domain PD188784 (PD188784)
262137_at	AT1G77920	bZIP family transcription factor
262159_at	AT1G52720	similar to unknown protein [Arabidopsis thaliana] (TAIR:AT3G15630.1); similar to unnamed protein product [Vitis vinifera] (GB:CAO46032.1)
262171_at	AT1G74950	JAZ2/TIFY10B (JASMONATE-ZIM-DOMAIN PROTEIN 2)
262226_at	AT1G53885;AT1G53903	[AT1G53885, senescence-associated protein-related];[AT1G53903, similar to senescence-associated protein-related [Arabidopsis thaliana] (TAIR:AT1G53885.1); similar to Protein of unknown function DUF581 [Medicago truncatula] (GB:ABO84791.1); contains InterPro domain Protein of unknown function DUF581 (InterPro:IPR007650)]
262236_at	AT1G48330	similar to unknown protein [Arabidopsis thaliana] (TAIR:AT3G17580.1); similar to unknown [Populus trichocarpa] (GB:ABK96144.1)
262248_at	AT1G48370	YSL8 (YELLOW STRIPE LIKE 8); oligopeptide transporter
262309_at	AT1G70820	phosphoglucomutase, putative / glucose phosphomutase, putative
262440_at	AT1G47710	(ATSERPIN1); cysteine protease inhibitor/ serine-type endopeptidase inhibitor
262504_at	AT1G21750	ATPDIL1-1 (PDI-LIKE 1-1); protein disulfide isomerase
262517_at	AT1G17180	ATGSTU25 (Arabidopsis thaliana Glutathione S-transferase (class tau) 25); glutathione transferase
262603_at	AT1G15380	lactoylglutathione lyase family protein / glyoxalase I family protein
262616_at	AT1G06620	2-oxoglutarate-dependent dioxygenase, putative
262641_at	AT1G62730	similar to hypothetical protein [Vitis vinifera] (GB:CAN63693.1); contains InterPro domain Terpenoid synthase (InterPro:IPR008949)
262661_s_at	AT1G14230;AT1G14250	[AT1G14230, nucleoside phosphatase family protein / GDA1/CD39 family protein];[AT1G14250, nucleoside phosphatase family protein / GDA1/CD39 family protein]
262698_at	AT1G75960	AMP-binding protein, putative
262707_at	AT1G16290	similar to predicted protein [Physcomitrella patens subsp. patens] (GB:EDQ78585.1); similar to Os02g0170900 [Oryza sativa (japonica cultivar-group)] (GB:NP_001046030.1); contains InterPro domain Lytic transglycosylase-like, catalytic (InterPro:IPR008258)
262762_at	AT1G10700	ribose-phosphate pyrophosphokinase 3 / phosphoribosyl diphosphate synthetase 3 (PRS3)
262772_at	AT1G13210	ACA.L (AUTOINHIBITED CA2+/ATPASE II); ATPase, coupled to transmembrane movement of ions, phosphorylative mechanism / calmodulin binding
262797_at	AT1G20840	TMT1 (TONOPLAST MONOSACCHARIDE TRANSPORTER1); carbohydrate transmembrane transporter/ nucleoside transmembrane transporter/ sugar:hydrogen ion symporter
262892_at	AT1G79440	ALDH5F1 (SUCCINIC SEMIALDEHYDE DEHYDROGENASE); 3-chloroallyl aldehyde dehydrogenase/ succinate-semialdehyde dehydrogenase
262899_at	AT1G59870	PDR8/PEN3 (PLEIOTROPIC DRUG RESISTANCE8); ATPase, coupled to transmembrane movement of substances / cadmium ion transmembrane transporter
262910_at	AT1G59710	similar to unknown protein [Arabidopsis thaliana] (TAIR:AT1G27100.1); similar to unknown [Populus trichocarpa] (GB:ABK94560.1); contains InterPro domain Protein of unknown function DUF569 (InterPro:IPR007679); contains InterPro domain Actin-crosslinking proteins (InterPro:IPR008999)
262920_at	AT1G79500	AtkdsA1 (Arabidopsis thaliana KDO-8-phosphate synthase A1); 3-deoxy-8-phosphooctulonate synthase
262932_at	AT1G65820	microsomal glutathione s-transferase, putative
262978_at	AT1G75780	TUB1 (tubulin beta-1 chain); structural molecule
263032_at	AT1G23850	similar to unknown protein [Arabidopsis thaliana] (TAIR:AT1G23840.1); similar to hypothetical protein [Vitis vinifera] (GB:CAN74577.1)
263073_at	AT2G17500	auxin efflux carrier family protein
263083_at	AT2G27190	PAP1 (PURPLE ACID PHOSPHATASE 1); acid phosphatase/ protein serine/threonine phosphatase
263120_at	AT1G78490	CYP708A3 (cytochrome P450, family 708, subfamily A, polypeptide 3); oxygen binding
263124_at	AT1G78480	prenyltransferase/squalene oxidase repeat-containing protein
263156_at	AT1G54030	GDSL-motif lipase, putative
263180_at	AT1G05620	inosine-uridine preferring nucleoside hydrolase family protein
263249_at	AT2G31360	ADS2 (16:0DELTA9 ARABIDOPSIS DESATURASE 2); oxidoreductase
263250_at	AT2G31390	pfkB-type carbohydrate kinase family protein
263404_s_at	AT2G04090;AT2G04100	[AT2G04090, MATE efflux family protein];[AT2G04100, MATE efflux family protein]
263405_s_at	AT2G04080;AT2G04066	[AT2G04080, MATE efflux family protein];[AT2G04066, MATE efflux protein-related]
263472_at	AT2G31955	CNX2 (COFACTOR OF NITRATE REDUCTASE AND XANTHINE DEHYDROGENASE 2); catalytic
263495_at	AT2G42530	COR15B
263513_at	AT2G12400	similar to unknown protein [Arabidopsis thaliana] (TAIR:AT2G25270.1); similar to hypothetical protein OsJ_008445 [Oryza sativa (japonica cultivar-group)] (GB:EAZ24962.1)
263517_at	AT2G21620	RD2 (RESPONSIVE TO DESSICATION 2)
263539_at	AT2G24850	TAT3 (TYROSINE AMINOTRANSFERASE 3); transaminase
263548_at	AT2G21660	ATGRP7 (COLD, CIRCADIAN RHYTHM, AND RNA BINDING 2); RNA binding / double-stranded DNA binding / single-stranded DNA binding
263807_at	AT2G04400	indole-3-glycerol phosphate synthase (IGPS)
263829_at	AT2G40435	transcription regulator
263870_at	AT2G22010	zinc finger (C3HC4-type RING finger) family protein
263904_at	AT2G36380	ATPDR6/PDR6 (PLEIOTROPIC DRUG RESISTANCE 6); ATPase, coupled to transmembrane movement of substances
264000_at	AT2G22500	mitochondrial substrate carrier family protein
264006_at	AT2G22430	ATHB6 (ARABIDOPSIS THALIANA HOMEOBOX PROTEIN 6); transcription factor
264019_at	AT2G21130	peptidyl-prolyl cis-trans isomerase / cyclophilin (CYP2) / rotamase
264052_at	AT2G22330	CYP79B3 (cytochrome P450, family 79, subfamily B, polypeptide 3); oxygen binding
264186_at	AT1G54570	esterase/lipase/thioesterase family protein
264250_at	AT1G78680	ATGGH2 (GAMMA-GLUTAMYL HYDROLASE 2); gamma-glutamyl hydrolase
264280_at	AT1G61820	BGLU46; hydrolase, hydrolyzing O-glycosyl compounds
264288_at	AT1G62045	similar to ankyrin repeat family protein [Arabidopsis thaliana] (TAIR:AT1G11740.1); similar to unknown [Brassica rapa] (GB:ABL97958.1); contains domain PTHR12447 (PTHR12447)
264462_at	AT1G10200	WLIM1; transcription factor
264515_at	AT1G10090	similar to RXW8 [Arabidopsis thaliana] (TAIR:AT1G58520.1); similar to hypothetical protein OsI_012954 [Oryza sativa (indica cultivar-group)] (GB:EAY91721.1); similar to hypothetical protein OsJ_011922 [Oryza sativa (japonica cultivar-group)] (GB:EAZ28439.1); similar to unnamed protein product [Vitis vinifera] (GB:CAO61522.1); contains InterPro domain Protein of unknown function DUF221; (InterPro:…
264592_at	AT2G17720	oxidoreductase, 2OG-Fe(II) oxygenase family protein
264645_at	AT1G08940	phosphoglycerate/bisphosphoglycerate mutase family protein
264652_at	AT1G08920	sugar transporter, putative
264657_at	AT1G09100	RPT5B (26S PROTEASOME AAA-ATPASE SUBUNIT RPT5B); ATPase/ calmodulin binding
264708_at	AT1G09740	ethylene-responsive protein, putative
264787_at	AT2G17840	ERD7 (EARLY-RESPONSIVE TO DEHYDRATION 7)
264902_at	AT1G23060	similar to unknown protein [Arabidopsis thaliana] (TAIR:AT1G70950.1); similar to unnamed protein product [Vitis vinifera] (GB:CAO42267.1)
264957_at	AT1G77000	ATSKP2;2/SKP2B (ARABIDOPSIS HOMOLOG OF HOMOLOG OF HUMAN SKP2 2); ubiquitin-protein ligase
264987_at	AT1G27030	similar to unknown protein [Arabidopsis thaliana] (TAIR:AT1G27020.1); similar to unknown protein [Oryza sativa (japonica cultivar-group)] (GB:AAN05517.1); similar to Os10g0463800 [Oryza sativa (japonica cultivar-group)] (GB:NP_001064789.1)
265008_at	AT1G61560	MLO6 (MILDEW RESISTANCE LOCUS O 6); calmodulin binding
265058_s_at	AT1G52030;AT1G52040	[AT1G52030, MBP2 (MYROSINASE-BINDING PROTEIN 2)];[AT1G52040, MBP1 (MYROSINASE-BINDING PROTEIN 1)]
265119_at	AT1G62570	flavin-containing monooxygenase family protein / FMO family protein
265156_at	AT1G31000	F-box family protein
265214_at	AT1G05000	tyrosine specific protein phosphatase family protein
265244_at	AT2G43018;AT2G43020	[AT2G43018, CPuORF17 (Conserved peptide upstream open reading frame 17)];[AT2G43020, ATPAO2 (POLYAMINE OXIDASE 2); amine oxidase]
265271_at	AT2G28360	SIT4 phosphatase-associated family protein
265283_at	AT2G20370	KAM1/MUR3 (MURUS 3); catalytic/ transferase, transferring glycosyl groups
265333_at	AT2G18350	ATHB24 (ARABIDOPSIS THALIANA HOMEOBOX PROTEIN 24); DNA binding / transcription factor
265344_at	AT2G22660	similar to glycine-rich protein [Arabidopsis thaliana] (TAIR:AT4G37900.1); similar to unnamed protein product [Vitis vinifera] (GB:CAO44607.1); similar to unnamed protein product [Vitis vinifera] (GB:CAO17179.1); similar to unnamed protein product [Vitis vinifera] (GB:CAO38708.1); contains InterPro domain Protein of unknown function DUF1399 (InterPro:IPR009836)
265359_at	AT2G16720	MYB7 (myb domain protein 7); DNA binding / transcription factor
265471_at	AT2G37130	peroxidase 21 (PER21) (P21) (PRXR5)
265480_at	AT2G15970	COR413-PM1 (cold regulated 413 plasma membrane 1)
265510_at	AT2G05630	ATG8D (autophagy gene 8-related); microtubule binding
265530_at	AT2G06050	OPR3 (OPDA-REDUCTASE 3); 12-oxophytodienoate reductase
265539_at	AT2G15830	similar to unknown protein [Arabidopsis thaliana] (TAIR:AT4G33960.1)
265620_at	AT2G27310	F-box family protein
265633_at	AT2G25490	EBF1 (EIN3-BINDING F BOX PROTEIN 1); ubiquitin-protein ligase
265828_at	AT2G14520	CBS domain-containing protein
265900_at	AT2G25730	binding / heme binding
265996_at	AT2G24200	cytosol aminopeptidase
266081_at	AT2G37840	protein kinase family protein
266142_at	AT2G39030	GCN5-related N-acetyltransferase (GNAT) family protein
266167_at	AT2G38860	YLS5 (yellow-leaf-specific gene 5)
266170_at	AT2G39050	hydroxyproline-rich glycoprotein family protein
266225_at	AT2G28900	OEP16 (OUTER ENVELOPE PROTEIN 16); P-P-bond-hydrolysis-driven protein transmembrane transporter
266229_at	AT2G28840	ankyrin repeat family protein
266271_at	AT2G29440	ATGSTU6 (GLUTATHIONE S-TRANSFERASE 24); glutathione transferase
266326_at	AT2G46650	B5 #1 (cytochrome b5 family protein #1); heme binding / transition metal ion binding
266368_at	AT2G41380	embryo-abundant protein-related
266500_at	AT2G06925	ATSPLA2-ALPHA/PLA2-ALPHA (PHOSPHOLIPASE A2-ALPHA); phospholipase A2
266552_at	AT2G46330	AGP16 (ARABINOGALACTAN PROTEIN 16)
266581_at	AT2G46140	late embryogenesis abundant protein, putative / LEA protein, putative
266673_at	AT2G29630	thiamine biosynthesis family protein / thiC family protein
266752_at	AT2G47000	MDR4/PGP4 (P-GLYCOPROTEIN4); ATPase, coupled to transmembrane movement of substances / xenobiotic-transporting ATPase
266797_at	AT2G22840	AtGRF1 (GROWTH-REGULATING FACTOR 1)
266799_at	AT2G22860	ATPSK2 (PHYTOSULFOKINE 2 PRECURSOR); growth factor
266839_at	AT2G25930	ELF3 (EARLY FLOWERING 3)
266848_at	AT2G25950	similar to unknown protein [Arabidopsis thaliana] (TAIR:AT3G04780.1); similar to unknown [Populus trichocarpa] (GB:ABK95895.1); contains InterPro domain Protein of unknown function DUF1000 (InterPro:IPR010400)
266873_at	AT2G44740	CYCP4;1 (cyclin p4;1); cyclin-dependent protein kinase
266938_at	AT2G18950	HPT1 (HOMOGENTISATE PHYTYLTRANSFERASE 1); prenyltransferase
266977_at	AT2G39420	esterase/lipase/thioesterase family protein
267055_at	AT2G38360	prenylated rab acceptor (PRA1) family protein
267178_at	AT2G37750	unknown protein
267209_at	AT2G30930	similar to unknown protein [Arabidopsis thaliana] (TAIR:AT1G06540.1)
267264_at	AT2G22970	SCPL11; serine carboxypeptidase
267280_at	AT2G19450	TAG1 (TRIACYLGLYCEROL BIOSYNTHESIS DEFECT 1); diacylglycerol O-acyltransferase
267355_at	AT2G39900	LIM domain-containing protein
267374_at	AT2G26230	uricase / urate oxidase / nodulin 35, putative
267393_at	AT2G44500	similar to unknown protein [Arabidopsis thaliana] (TAIR:AT3G07900.1); similar to unnamed protein product [Vitis vinifera] (GB:CAO15104.1); contains InterPro domain Protein of unknown function DUF246, plant (InterPro:IPR004348)
267411_at	AT2G34930	disease resistance family protein
267425_at	AT2G34810	FAD-binding domain-containing protein
267532_at	AT2G42040	similar to unnamed protein product [Vitis vinifera] (GB:CAO23408.1); contains InterPro domain WRC (InterPro:IPR014977)
267545_at	AT2G32690	pseudogene, glycine-rich protein

## Sheet: SD7(d) Bc+MeJA Down
Supplementary Dataset 7. (D) List of probe IDs/array elements and locus identifiers corresponding to genes that are commonly down-regulated by B. cinerea and MeJA.
Probe ID	Locus Identifier	Annotation
244920_s_at	AT2G07751;ATMG00990	[AT2G07751, NADH-ubiquinone oxidoreductase chain 3, putative];[ATMG00990, NADH dehydrogenase subunit 3]
244921_s_at	ATMG01000	hypothetical protein
244922_s_at	AT2G07674;ATMG01010	[AT2G07674, similar to hypothetical protein BrnapMp048 [Brassica napus] (GB:YP_717145.1); contains domain PD020792 (PD020792)];[ATMG01010, hypothetical protein]
244929_at	ATMG00580	NADH dehydrogenase subunit 4
244940_at	ATCG01230;ATCG00905	[ATCG01230, chloroplast gene encoding ribosomal protein s12. The gene is located in three distinct loci on the chloroplast genome and is transpliced to make one transcript.];[ATCG00905, chloroplast gene encoding ribosomal protein s12. The gene is located in three distinct loci on the chloroplast genome and is transpliced to make one transcript.]
244944_s_at	ATMG00080;ATMG00090	[ATMG00080, encodes a mitochondrial ribosomal protein L16, which is a constituent of the large ribosomal subunit];[ATMG00090, ribosomal protein S3]
244966_at	ATCG00600	Cytochrome b6-f complex, subunit V. Disruption of homologous gene in Chlamydomonas results in disruption of cytochrome b6-f complex.
244974_at	ATCG00700	PSII low MW protein
244989_s_at	ATCG00860;ATCG01280	[ATCG00860, Encodes an unknown protein. This gene is regulated by AtSIG6 transcriptionally.];[ATCG01280, hypothetical protein]
244990_s_at	ATCG00870;ATCG01270	[ATCG00870, hypothetical protein];[ATCG01270, hypothetical protein]
244999_at	ATCG00190	Chloroplast DNA-dependent RNA polymerase B subunit. The transcription of this gene is regulated by a nuclear encoded RNA polymerase. This gene has been transferred to mitochondrial genome during crucifer evolution.
245005_at	ATCG00330	30S chloroplast ribosomal protein S14
245021_at	ATCG00550	PSII component
245118_at	AT2G41680	thioredoxin reductase, putative / NADPH-dependent thioredoxin reductase, putative
245130_at	AT2G45340	leucine-rich repeat transmembrane protein kinase, putative
245228_at	AT3G29810	COBL2 (COBRA-LIKE PROTEIN 2 PRECURSOR)
245242_at	AT1G44446	CH1 (CHLOROPHYLL B BIOSYNTHESIS); chlorophyllide a oxygenase
245362_at	AT4G17460	HAT1 (homeobox-leucine zipper protein 1); DNA binding / transcription factor
245392_at	AT4G15680	glutaredoxin family protein
245451_at	AT4G16890	SNC1 (SUPPRESSOR OF NPR1-1, CONSTITUTIVE 1)
245558_at	AT4G15430	similar to early-responsive to dehydration protein-related / ERD protein-related [Arabidopsis thaliana] (TAIR:AT4G04340.1); similar to early-responsive to dehydration protein-related / ERD protein-related [Arabidopsis thaliana] (TAIR:AT4G04340.3); similar to early-responsive to dehydration protein-related / ERD protein-related [Arabidopsis thaliana] (TAIR:AT3G21620.1); similar to unnamed protein …
245924_at	AT5G28750	thylakoid assembly protein, putative
245936_at	AT5G19850	hydrolase, alpha/beta fold family protein
245984_at	AT5G13090	similar to unknown protein [Arabidopsis thaliana] (TAIR:AT1G24270.1); similar to unnamed protein product [Vitis vinifera] (GB:CAO68319.1); similar to hypothetical protein [Vitis vinifera] (GB:CAN73358.1)
246021_at	AT5G21100	L-ascorbate oxidase, putative
246034_at	AT5G08350	GRAM domain-containing protein / ABA-responsive protein-related
246069_at	AT5G20220	zinc knuckle (CCHC-type) family protein
246097_at	AT5G20270	HHP1 (HEPTAHELICAL TRANSMEMBRANE PROTEIN1)
246122_at	AT5G20380	transporter-related
246211_at	AT4G36730	GBF1 (G-box binding factor 1); transcription factor
246231_at	AT4G37080	similar to unknown protein [Arabidopsis thaliana] (TAIR:AT5G42690.2); similar to hypothetical protein [Populus tremula] (GB:CAM84232.1); contains InterPro domain Protein of unknown function DUF547 (InterPro:IPR006869)
246268_at	AT1G31800	CYP97A3/LUT5 (CYTOCHROME P450-TYPE MONOOXYGENASE 97A3); carotene beta-ring hydroxylase/ oxygen binding
246303_at	AT3G51870	mitochondrial substrate carrier family protein
246313_at	AT1G31920	pentatricopeptide (PPR) repeat-containing protein
246411_at	AT1G57770	amine oxidase family
246427_at	AT5G17400	ADP, ATP carrier protein, mitochondrial, putative / ADP/ATP translocase, putative / adenine nucleotide translocator, putative
246439_at	AT5G17600	zinc finger (C3HC4-type RING finger) family protein
246490_at	AT5G15950;AT5G15948	[AT5G15950, adenosylmethionine decarboxylase family protein];[AT5G15948, CPuORF10 (Conserved peptide upstream open reading frame 10)]
246492_at	AT5G16140	peptidyl-tRNA hydrolase family protein
246523_at	AT5G15850	COL1 (CONSTANS-LIKE 1); transcription factor/ zinc ion binding
246524_at	AT5G15860	ATPCME (PRENYLCYSTEINE METHYLESTERASE); prenylcysteine methylesterase
246554_at	AT5G15450	APG6/CLPB-P/CLPB3 (ALBINO AND PALE GREEN 6); ATP binding / ATPase
246597_at	AT5G14760	AO (L-ASPARTATE OXIDASE); L-aspartate oxidase
246630_at	AT1G50730	similar to unnamed protein product [Vitis vinifera] (GB:CAO38919.1); contains domain PTHR13673 (PTHR13673)
246847_at	AT5G26820	ferroportin-related
246901_at	AT5G25630	pentatricopeptide (PPR) repeat-containing protein
246932_at	AT5G25190	ethylene-responsive element-binding protein, putative
246949_at	AT5G25140	CYP71B13 (cytochrome P450, family 71, subfamily B, polypeptide 13); oxygen binding
246998_at	AT5G67370	similar to unknown protein [Arabidopsis thaliana] (TAIR:AT5G11840.1); similar to hypothetical protein [Vitis vinifera] (GB:CAN75014.1); contains InterPro domain Protein of unknown function DUF1230 (InterPro:IPR009631)
246999_at	AT5G67440	phototropic-responsive NPH3 family protein
247098_at	AT5G66470	GTP binding / RNA binding
247162_at	AT5G65730	xyloglucan:xyloglucosyl transferase, putative / xyloglucan endotransglycosylase, putative / endo-xyloglucan transferase, putative
247214_at	AT5G64850	similar to unknown protein [Arabidopsis thaliana] (TAIR:AT5G09960.1); similar to 80C09_15 [Brassica rapa subsp. pekinensis] (GB:AAZ41826.1)
247232_at	AT5G64940	ATATH13 (ABC2 homolog 13)
247259_at	AT5G64930	CPR5 (CONSTITUTIVE EXPRESSION OF PR GENES 5)
247323_at	AT5G64170	dentin sialophosphoprotein-related
247361_at	AT5G63480	similar to unknown [Populus trichocarpa] (GB:ABK95190.1)
247439_at	AT5G62670	AHA11 (ARABIDOPSIS H(+)-ATPASE 11); ATPase
247474_at	AT5G62280	similar to unknown protein [Arabidopsis thaliana] (TAIR:AT2G45360.1); similar to unnamed protein product [Vitis vinifera] (GB:CAO49726.1); contains InterPro domain Protein of unknown function DUF1442 (InterPro:IPR009902)
247486_at	AT5G62140	similar to unknown [Populus trichocarpa] (GB:ABK94834.1)
247524_at	AT5G61440	thioredoxin family protein
247694_at	AT5G59750	riboflavin biosynthesis protein, putative
247780_at	AT5G58770	dehydrodolichyl diphosphate synthase, putative / DEDOL-PP synthase, putative
247848_at	AT5G58120	disease resistance protein (TIR-NBS-LRR class), putative
247880_at	AT5G57780	transcription regulator
247891_at	AT5G57960	GTP-binding family protein
247925_at	AT5G57560	TCH4 (TOUCH 4); hydrolase, acting on glycosyl bonds / xyloglucan:xyloglucosyl transferase
247946_at	AT5G57180	CIA2 (CHLOROPLAST IMPORT APPARATUS 2)
247964_at	AT5G56600	PFN3/PRF3 (PROFILIN 3); actin binding
247977_at	AT5G56850	similar to unknown [Populus trichocarpa x Populus deltoides] (GB:ABK96358.1)
248080_at	AT5G55380	membrane bound O-acyl transferase (MBOAT) family protein / wax synthase-related
248099_at	AT5G55300	TOP1BETA (DNA TOPOISOMERASE 1 BETA); DNA topoisomerase type I
248191_at	AT5G54130	calcium-binding EF hand family protein
248238_at	AT5G53900	similar to unknown protein [Arabidopsis thaliana] (TAIR:AT3G15240.2); similar to unnamed protein product [Vitis vinifera] (GB:CAO39314.1); contains domain PTHR13902:SF3 (PTHR13902:SF3); contains domain PTHR13902 (PTHR13902)
248282_at	AT5G52900	similar to unnamed protein product [Vitis vinifera] (GB:CAO49548.1)
248303_at	AT5G53170	FTSH11 (FtsH protease 11); ATP-dependent peptidase/ ATPase/ metallopeptidase
248311_at	AT5G52570	BETA-OHASE 2 (BETA-CAROTENE HYDROXYLASE 2); beta-carotene hydroxylase
248332_at	AT5G52640	HSP81-1 (HEAT SHOCK PROTEIN 81-1); ATP binding / unfolded protein binding
248336_at	AT5G52420	similar to unknown protein [Arabidopsis thaliana] (TAIR:AT5G23920.1); similar to unnamed protein product [Vitis vinifera] (GB:CAO49441.1)
248377_at	AT5G51720	similar to Os07g0467200 [Oryza sativa (japonica cultivar-group)] (GB:NP_001059590.1); similar to hypothetical protein OsI_025030 [Oryza sativa (indica cultivar-group)] (GB:EAZ03798.1); contains domain PTHR13680 (PTHR13680); contains domain PTHR13680:SF1 (PTHR13680:SF1)
248382_at	AT5G51890	peroxidase
248393_at	AT5G52060	ATBAG1 (ARABIDOPSIS THALIANA BCL-2-ASSOCIATED ATHANOGENE 1); protein binding
248404_at	AT5G51460	ATTPPA (Arabidopsis thaliana trehalose-6-phosphate phosphatase); trehalose-phosphatase
248460_at	AT5G50915	basic helix-loop-helix (bHLH) family protein
248560_at	AT5G49970	ATPPOX (A. THALIANA PYRIDOXIN (PYRODOXAMINE) 5'-PHOSPHATE OXIDASE); pyridoxamine-phosphate oxidase
248582_at	AT5G49910	cpHSC70-2 (HEAT SHOCK PROTEIN 70-7); ATP binding / unfolded protein binding
248606_at	AT5G49450;AT5G49448	[AT5G49450, ATBZIP1 (ARABIDOPSIS THALIANA BASIC LEUCINE-ZIPPER 1); DNA binding / protein heterodimerization/ transcription factor];[AT5G49448, CPuORF4 (Conserved peptide upstream open reading frame 4)]
248657_at	AT5G48570	peptidyl-prolyl cis-trans isomerase, putative / FK506-binding protein, putative
248683_at	AT5G48490	protease inhibitor/seed storage/lipid transfer protein (LTP) family protein
248684_at	AT5G48485	DIR1 (DEFECTIVE IN INDUCED RESISTANCE 1); lipid binding
248688_at	AT5G48220	indole-3-glycerol phosphate synthase, putative
248759_at	AT5G47610	zinc finger (C3HC4-type RING finger) family protein
248818_at	AT5G47040	Lon protease homolog 1, mitochondrial (LON)
248838_at	AT5G46800	BOU (A BOUT DE SOUFFLE); binding
248899_at	AT5G46390	peptidase S41 family protein
249007_at	AT5G44650	similar to unnamed protein product [Vitis vinifera] (GB:CAO44475.1)
249037_at	AT5G44130	FLA13 (FASCICLIN-LIKE ARABINOGALACTAN PROTEIN 13 PRECURSOR)
249066_at	AT5G43920	transducin family protein / WD-40 repeat family protein
249191_at	AT5G42760	similar to unknown [Populus trichocarpa] (GB:ABK95091.1); contains InterPro domain O-methyltransferase, N-terminal (InterPro:IPR003455); contains InterPro domain Conserved hypothetical protein CHP00027, methylltransferase (InterPro:IPR011610)
249244_at	AT5G42270	VAR1 (VARIEGATED 1); ATP-dependent peptidase/ ATPase/ metallopeptidase
249271_at	AT5G41790	CIP1 (COP1-INTERACTIVE PROTEIN 1)
249415_at	AT5G39660	CDF2 (CYCLING DOF FACTOR 2); DNA binding / protein binding / transcription factor
249459_at	AT5G39580	peroxidase, putative
249583_at	AT5G37770	TCH2 (TOUCH 2); calcium ion binding
249765_at	AT5G24030	SLAH3 (SLAC1 HOMOLOGUE 3); transporter
249769_at	AT5G24120	SIGE (RNA polymerase sigma subunit E); DNA binding / DNA-directed RNA polymerase/ sigma factor/ transcription factor
249775_at	AT5G24160	squalene monooxygenase 1,2 / squalene epoxidase 1,2 (SQP1,2)
249810_at	AT5G23920	similar to unknown protein [Arabidopsis thaliana] (TAIR:AT5G52420.1); similar to unnamed protein product [Vitis vinifera] (GB:CAO49441.1)
249811_at	AT5G23760	heavy-metal-associated domain-containing protein
249888_s_at	AT5G37340;AT5G22480	[AT5G37340, zinc finger (ZPR1-type) family protein];[AT5G22480, zinc finger (ZPR1-type) family protein]
249923_at	AT5G19120	aspartic-type endopeptidase/ pepsin A
250007_at	AT5G18670	BMY3 (BETA-AMYLASE 9); beta-amylase
250073_at	AT5G17170	ENH1 (ENHANCER OF SOS3-1); metal ion binding
250074_at	AT5G17310	UTP--glucose-1-phosphate uridylyltransferase, putative / UDP-glucose pyrophosphorylase, putative / UGPase, putative
250075_at	AT5G17670	hydrolase, acting on ester bonds
250079_at	AT5G16650	DNAJ heat shock N-terminal domain-containing protein
250095_at	AT5G17230	PSY (PHYTOENE SYNTHASE); geranylgeranyl-diphosphate geranylgeranyltransferase
250099_at	AT5G17300	myb family transcription factor
250110_at	AT5G15350	plastocyanin-like domain-containing protein
250189_at	AT5G14410	unknown protein
250256_at	AT5G13650	elongation factor family protein
250257_at	AT5G13770	pentatricopeptide (PPR) repeat-containing protein
250327_at	AT5G12050	similar to unnamed protein product [Vitis vinifera] (GB:CAO45643.1)
250333_at	AT5G11690	ATTIM17-3 (Arabidopsis thaliana translocase inner membrane subunit 17-3); P-P-bond-hydrolysis-driven protein transmembrane transporter
250430_at	AT5G10460	haloacid dehalogenase-like hydrolase family protein
250613_at	AT5G07240	IQD24 (IQ-domain 24); calmodulin binding
250665_at	AT5G06980	similar to unknown protein [Arabidopsis thaliana] (TAIR:AT3G12320.1)
250704_at	AT5G06265	hyaluronan mediated motility receptor-related
250985_at	AT5G02830	pentatricopeptide (PPR) repeat-containing protein
251017_at	AT5G02760	protein phosphatase 2C family protein / PP2C family protein
251031_at	AT5G02120	OHP (ONE HELIX PROTEIN)
251110_at	AT5G01260	glycoside hydrolase starch-binding domain-containing protein
251436_at	AT3G59900	(ARGOS); unknown protein
251461_at	no_match	no_match
251558_at	AT3G57810	OTU-like cysteine protease family protein
251584_at	AT3G58620	TTL4 (TETRATRICOPETIDE-REPEAT THIOREDOXIN-LIKE 4); binding
251658_at	AT3G57020	strictosidine synthase family protein
251665_at	AT3G57040	ARR9 (RESPONSE REACTOR 4); transcription regulator
251669_at	AT3G57180	GTP binding
251727_at	AT3G56290	similar to hypothetical protein [Vitis vinifera] (GB:CAN75527.1)
251759_at	AT3G55630	ATDFD (A. THALIANA DHFS-FPGS HOMOLOG D); tetrahydrofolylpolyglutamate synthase
251869_at	AT3G54500	similar to dentin sialophosphoprotein-related [Arabidopsis thaliana] (TAIR:AT5G64170.1); similar to dentin sialophosphoprotein-related [Arabidopsis thaliana] (TAIR:AT5G64170.2); similar to conserved hypothetical protein [Medicago truncatula] (GB:ABD28297.1)
251984_at	AT3G53260	PAL2 (phenylalanine ammonia-lyase 2); phenylalanine ammonia-lyase
252011_at	AT3G52720	carbonic anhydrase family protein
252037_at	AT3G51920	CAM9 (CALMODULIN 9); calcium ion binding
252193_at	AT3G50060	MYB77; DNA binding / transcription factor
252204_at	AT3G50340	similar to unknown protein [Arabidopsis thaliana] (TAIR:AT5G67020.1); similar to unknown protein [Oryza sativa (japonica cultivar-group)] (GB:BAD09363.1)
252277_at	AT3G49470	NACA2 (NASCENT POLYPEPTIDE-ASSOCIATED COMPLEX SUBUNIT ALPHA-LIKE PROTEIN 2)
252290_at	AT3G49140	binding
252343_at	AT3G48610	phosphoesterase family protein
252353_at	AT3G48200	similar to hypothetical protein OsI_020499 [Oryza sativa (indica cultivar-group)] (GB:EAY99266.1); similar to hypothetical protein OsJ_018975 [Oryza sativa (japonica cultivar-group)] (GB:EAZ35492.1); similar to unnamed protein product [Vitis vinifera] (GB:CAO64300.1)
252363_at	AT3G48460	GDSL-motif lipase/hydrolase family protein
252367_at	AT3G48360	BT2 (BTB AND TAZ DOMAIN PROTEIN 2); protein binding / transcription factor/ transcription regulator
252411_at	AT3G47430	PEX11B
252459_s_at	AT3G47290;AT3G47220	[AT3G47290, phosphoinositide-specific phospholipase C family protein];[AT3G47220, phosphoinositide-specific phospholipase C family protein]
252511_at	AT3G46280	protein kinase-related
252516_at	AT3G46100	ATHRS1 (HISTIDYL-TRNA SYNTHETASE 1); histidine-tRNA ligase
252624_at	AT3G44735	PSK1 (PHYTOSULFOKINE 3 PRECURSOR); growth factor
252648_at	AT3G44630	disease resistance protein RPP1-WsB-like (TIR-NBS-LRR class), putative
252863_at	AT4G39800	MI-1-P SYNTHASE (Myo-inositol-1-phosphate synthase); inositol-3-phosphate synthase
252918_at	AT4G38980	unknown protein
252922_at	AT4G39040	similar to unknown protein [Arabidopsis thaliana] (TAIR:AT2G21350.1); similar to unnamed protein product [Vitis vinifera] (GB:CAO47229.1); contains InterPro domain CRS1/YhbY (InterPro:IPR001890)
252943_at	AT4G39330	mannitol dehydrogenase, putative
252975_s_at	AT4G38430	ATROPGEF1/ROPGEF1 (KINASE PARTNER PROTEIN-LIKE); Rho guanyl-nucleotide exchange factor/ protein binding
253004_at	AT4G38280;AT4G38330;AT2G45250	[AT4G38280, similar to unknown protein [Arabidopsis thaliana] (TAIR:AT2G45250.1); similar to unknown [Populus trichocarpa] (GB:ABK93717.1)];[AT4G38330, similar to unknown protein [Arabidopsis thaliana] (TAIR:AT4G38290.1); contains InterPro domain Hly-III related proteins; (InterPro:IPR004254)];[AT2G45250, similar to unknown protein [Arabidopsis thaliana] (TAIR:AT4G38280.1); similar to unknown [Po…
253039_at	AT4G37760	SQE3 (SQUALENE EPOXIDASE 3); oxidoreductase
253042_at	AT4G37550	formamidase, putative / formamide amidohydrolase, putative
253048_at	AT4G37560	formamidase, putative / formamide amidohydrolase, putative
253061_at	AT4G37610	BT5 (BTB and TAZ domain protein 5); protein binding / transcription regulator
253062_at	AT4G37590	phototropic-responsive NPH3 family protein
253096_at	AT4G37330	CYP81D4 (cytochrome P450, family 81, subfamily D, polypeptide 4); oxygen binding
253174_at	AT4G35090	CAT2 (CATALASE 2); catalase
253197_at	AT4G35250	vestitone reductase-related
253237_at	AT4G34240	ALDH3I1 (Aldehyde dehydrogenase 3I1); 3-chloroallyl aldehyde dehydrogenase/ aldehyde dehydrogenase (NAD)
253251_at	AT4G34730	ribosome-binding factor A family protein
253283_at	AT4G34090	similar to unknown protein [Arabidopsis thaliana] (TAIR:AT2G23370.1); similar to unnamed protein product [Vitis vinifera] (GB:CAO47838.1)
253302_at	AT4G33660	unknown protein
253355_at	no_match	no_match
253425_at	AT4G32190	centromeric protein-related
253496_at	AT4G31870	ATGPX7 (GLUTATHIONE PEROXIDASE 7); glutathione peroxidase
253579_at	AT4G30610	BRS1 (BRI1 SUPPRESSOR 1)
253580_at	AT4G30400	zinc finger (C3HC4-type RING finger) family protein
253589_at	AT4G30825	pentatricopeptide (PPR) repeat-containing protein
253638_at	AT4G30470	cinnamoyl-CoA reductase-related
253758_at	AT4G29060	EMB2726 (EMBRYO DEFECTIVE 2726); translation elongation factor
253782_at	AT4G28590	similar to unknown protein [Arabidopsis thaliana] (TAIR:AT2G31840.1); similar to unnamed protein product [Vitis vinifera] (GB:CAO40595.1); contains InterPro domain Thioredoxin-like fold (InterPro:IPR012336)
253805_at	AT4G28260	similar to unnamed protein product [Vitis vinifera] (GB:CAO69726.1)
253806_at	AT4G28270	zinc finger (C3HC4-type RING finger) family protein
253814_at	AT4G28290	unknown protein
253849_at	AT4G28080	binding
253858_at	AT4G27600	pfkB-type carbohydrate kinase family protein
253922_at	AT4G26850	VTC2 (VITAMIN C DEFECTIVE 2)
253943_at	AT4G27030	small conjugating protein ligase
253951_at	AT4G26860	alanine racemase family protein
253973_at	AT4G26555	immunophilin / FKBP-type peptidyl-prolyl cis-trans isomerase family protein
254020_at	AT4G25700	BETA-OHASE 1 (BETA-HYDROXYLASE 1); beta-carotene hydroxylase
254305_at	AT4G22200	AKT2 (Arabidopsis K+ transporter 2); cyclic nucleotide binding / inward rectifier potassium channel
254327_at	AT4G22490	protease inhibitor/seed storage/lipid transfer protein (LTP) family protein
254328_at	AT4G22570	APT3 (ADENINE PHOSPHORIBOSYL TRANSFERASE 3); adenine phosphoribosyltransferase
254377_at	AT4G21650	subtilase family protein
254384_at	AT4G21870	26.5 kDa class P-related heat shock protein (HSP26.5-P)
254508_at	AT4G20170	similar to unknown protein [Arabidopsis thaliana] (TAIR:AT5G44670.1); similar to Os06g0328800 [Oryza sativa (japonica cultivar-group)] (GB:NP_001057533.1); similar to Os02g0712500 [Oryza sativa (japonica cultivar-group)] (GB:NP_001047907.1); similar to unknown protein [Oryza sativa (japonica cultivar-group)] (GB:BAD72474.1); contains InterPro domain Protein of unknown function DUF23 (InterPro:IPR…
254545_at	AT4G19830	immunophilin / FKBP-type peptidyl-prolyl cis-trans isomerase family protein
254609_at	AT4G18970	GDSL-motif lipase/hydrolase family protein
254612_at	AT4G19100	similar to unknown protein [Arabidopsis thaliana] (TAIR:AT5G52780.1); similar to hypothetical protein [Vitis vinifera] (GB:CAN79943.1)
254638_at	AT4G18740	transcription termination factor
254642_at	AT4G18810	binding / catalytic/ transcription repressor
254669_at	AT4G18370	DEG5/DEGP5/HHOA (DEGP PROTEASE 5); serine-type peptidase/ trypsin
254693_at	AT4G17880	basic helix-loop-helix (bHLH) family protein
254727_at	AT4G13670	PTAC5 (PLASTID TRANSCRIPTIONALLY ACTIVE5); heat shock protein binding / unfolded protein binding
254794_at	AT4G12970	similar to unnamed protein product [Vitis vinifera] (GB:CAO17947.1)
254893_at	AT4G11830	PLDGAMMA2; phospholipase D
254910_at	AT4G11175	translation initiation factor IF-1, chloroplast, putative
255016_at	AT4G10120	ATSPS4F; sucrose-phosphate synthase/ transferase, transferring glycosyl groups
255021_at	AT4G10330	glycine-rich protein
255064_at	AT4G08950	phosphate-responsive protein, putative (EXO)
255088_at	AT4G09350	DNAJ heat shock N-terminal domain-containing protein
255304_at	AT4G04850	KEA3 (K+ efflux antiporter 3); potassium:hydrogen antiporter
255328_at	AT4G04350	EMB2369 (EMBRYO DEFECTIVE 2369); ATP binding / aminoacyl-tRNA ligase
255411_at	AT4G03110	RNA-binding protein, putative
255568_at	AT4G01250	WRKY22 (WRKY DNA-binding protein 22); transcription factor
255691_at	AT4G00370	ANTR2 (anion transporter 2); organic anion transmembrane transporter
255694_at	AT4G00050	UNE10 (unfertilized embryo sac 10); DNA binding / transcription factor
255719_at	AT1G32080	membrane protein, putative
255732_at	AT1G25450	very-long-chain fatty acid condensing enzyme, putative
255793_at	AT2G33250	similar to unnamed protein product [Vitis vinifera] (GB:CAO71510.1)
255818_at	AT2G33570	similar to unknown protein [Arabidopsis thaliana] (TAIR:AT5G44670.1); similar to unnamed protein product [Vitis vinifera] (GB:CAO66312.1); similar to hypothetical protein [Vitis vinifera] (GB:CAN76802.1); contains InterPro domain Protein of unknown function DUF23 (InterPro:IPR008166)
255877_at	AT2G40460	proton-dependent oligopeptide transport (POT) family protein
255926_at	AT1G22190	AP2 domain-containing transcription factor, putative
256000_at	AT1G29880	glycyl-tRNA synthetase / glycine--tRNA ligase
256025_at	AT1G58370	RXF12; hydrolase, hydrolyzing O-glycosyl compounds
256049_at	AT1G07010	calcineurin-like phosphoesterase family protein
256057_at	AT1G07180	ATNDI1/NDA1 (ALTERNATIVE NAD(P)H DEHYDROGENASE 1); NADH dehydrogenase
256076_at	AT1G18060	similar to unnamed protein product [Vitis vinifera] (GB:CAO68142.1)
256169_at	AT1G51800	leucine-rich repeat protein kinase, putative
256170_at	AT1G51790	kinase
256181_at	AT1G51820	leucine-rich repeat protein kinase, putative
256245_at	AT3G12580	HSP70 (heat shock protein 70); ATP binding
256262_at	AT3G12150	similar to hypothetical protein [Vitis vinifera] (GB:CAN81264.1); contains domain PTHR13617 (PTHR13617); contains domain SSF53474 (SSF53474); contains domain G3DSA:3.40.50.1820 (G3DSA:3.40.50.1820); contains domain PTHR13617:SF1 (PTHR13617:SF1)
256266_at	AT3G12320	similar to unknown protein [Arabidopsis thaliana] (TAIR:AT5G06980.1); similar to hypothetical protein [Vitis vinifera] (GB:CAN75675.1)
256275_at	AT3G12110	ACT11 (ACTIN-11); structural constituent of cytoskeleton
256303_at	AT1G69550	disease resistance protein (TIR-NBS class), putative
256332_at	AT1G76890	GT2; transcription factor
256337_at	AT1G72060	serine-type endopeptidase inhibitor
256441_at	AT3G10940	protein phosphatase-related
256514_at	AT1G66130	oxidoreductase N-terminal domain-containing protein
256525_at	AT1G66180	aspartyl protease family protein
256542_at	AT1G42550	PMI1 (PLASTID MOVEMENT IMPAIRED1)
256548_at	AT3G14770	nodulin MtN3 family protein
256613_at	AT3G29290	EMB2076 (EMBRYO DEFECTIVE 2076)
256792_at	AT3G22150	pentatricopeptide (PPR) repeat-containing protein
256819_at	AT3G21390	mitochondrial substrate carrier family protein
256880_at	AT3G26450	major latex protein-related / MLP-related
256892_at	AT3G19000	oxidoreductase, 2OG-Fe(II) oxygenase family protein
256894_at	AT3G21870	CYCP2;1 (cyclin p2;1); cyclin-dependent protein kinase
256914_at	AT3G23880	F-box family protein
256940_at	AT3G30720	unknown protein
256964_at	AT3G13520	AGP12 (ARABINOGALACTAN PROTEIN 12)
257057_at	AT3G15310	transposable element gene
257172_at	AT3G23700	S1 RNA-binding domain-containing protein
257212_at	AT3G15090	oxidoreductase, zinc-binding dehydrogenase family protein
257239_at	no_match	no_match
257311_at	AT3G26570	PHT2;1 (phosphate transporter 2;1)
257474_at	AT1G80850	methyladenine glycosylase family protein
257506_at	AT1G29440	auxin-responsive family protein
257533_at	AT3G10840	hydrolase, alpha/beta fold family protein
257547_at	AT3G13000	transcription factor
257666_at	AT3G20270	lipid-binding serum glycoprotein family protein
257710_at	AT3G27350	similar to unknown protein [Arabidopsis thaliana] (TAIR:AT5G40700.1); similar to unnamed protein product [Vitis vinifera] (GB:CAO14633.1)
257745_at	AT3G29240	similar to unknown protein [Arabidopsis thaliana] (TAIR:AT1G33780.1); similar to hypothetical protein OsI_032014 [Oryza sativa (indica cultivar-group)] (GB:EAY78055.1); similar to Os10g0330400 [Oryza sativa (japonica cultivar-group)] (GB:NP_001064365.1); contains InterPro domain Protein of unknown function DUF179 (InterPro:IPR003774)
257746_at	AT3G29200	CM1 (chorismate mutase 1); chorismate mutase
257759_at	AT3G23070	similar to unknown protein [Arabidopsis thaliana] (TAIR:AT4G14510.1); similar to hypothetical protein [Vitis vinifera] (GB:CAN79523.1); similar to unnamed protein product [Vitis vinifera] (GB:CAO71295.1); similar to CRM family member 3 [Zea mays] (GB:NP_001106061.1); contains InterPro domain CRS1/YhbY (InterPro:IPR001890)
257769_at	AT3G23050	IAA7 (AUXIN RESISTANT 2); transcription factor
257794_at	AT3G27050	similar to unnamed protein product [Vitis vinifera] (GB:CAO49017.1)
257801_at	AT3G18750	WNK6 (Arabidopsis WNK kinase 6); kinase
257831_at	AT3G26710	similar to unnamed protein product [Vitis vinifera] (GB:CAO49107.1)
257880_at	AT3G16910	AAE7/ACN1 (ACYL-ACTIVATING ENZYME 7); AMP binding / acetate-CoA ligase
258023_at	AT3G19450	CAD4 (CINNAMYL ALCOHOL DEHYDROGENASE 4); cinnamyl-alcohol dehydrogenase
258025_at	AT3G19480	D-3-phosphoglycerate dehydrogenase, putative / 3-PGDH, putative
258033_at	AT3G21250	ATMRP6 (Arabidopsis thaliana multidrug resistance-associated protein 6)
258038_at	AT3G21260	GLTP3 (GLYCOLIPID TRANSFER PROTEIN 3); glycolipid binding / glycolipid transporter
258101_at	AT3G23590	RFR1 (REF4-RELATED 1)
258125_s_at	AT3G23530;AT3G23510	[AT3G23530, cyclopropane fatty acid synthase, putative / CPA-FA synthase, putative];[AT3G23510, cyclopropane fatty acid synthase, putative / CPA-FA synthase, putative]
258181_at	AT3G21670	nitrate transporter (NTP3)
258250_at	AT3G15850	FAD5 (FATTY ACID DESATURASE 5); oxidoreductase
258310_at	AT3G26744	ICE1 (INDUCER OF CBF EXPRESSION 1); DNA binding / transcription factor
258333_at	AT3G16000	MFP1 (MAR BINDING FILAMENT-LIKE PROTEIN 1)
258349_at	AT3G17609	HYH (HY5-HOMOLOG); DNA binding / transcription factor
258350_at	AT3G17510	CIPK1 (CBL-INTERACTING PROTEIN KINASE 1); kinase
258353_s_at	AT3G17650;AT5G45450	[AT3G17650, YSL5 (YELLOW STRIPE LIKE 5); oligopeptide transporter];[AT5G45450, iron transporter-related]
258472_at	AT3G06080	similar to unknown protein [Arabidopsis thaliana] (TAIR:AT5G19160.1); similar to unnamed protein product [Vitis vinifera] (GB:CAO71110.1); contains InterPro domain Protein of unknown function DUF231, plant (InterPro:IPR004253)
258495_at	AT3G02690	integral membrane family protein
258497_at	AT3G02380	COL2 (CONSTANS-LIKE 2); transcription factor/ zinc ion binding
258621_at	AT3G02830	ZFN1 (ZINC FINGER PROTEIN 1); nucleic acid binding
258723_at	AT3G09600	myb family transcription factor
258724_at	AT3G09600	myb family transcription factor
258738_at	AT3G05750	similar to unknown protein [Arabidopsis thaliana] (TAIR:AT5G26910.1); similar to unnamed protein product [Vitis vinifera] (GB:CAO17458.1); contains InterPro domain Homeodomain-like (InterPro:IPR009057)
258755_at	AT3G11945	ATHST; prenyltransferase
258764_at	AT3G10720	pectinesterase, putative
258857_at	AT3G02110	SCPL25 (serine carboxypeptidase-like 25); serine carboxypeptidase
258919_at	AT3G10525	similar to SIM (SIAMESE) [Arabidopsis thaliana] (TAIR:AT5G04470.1)
259076_at	AT3G02140	TMAC2 (TWO OR MORE ABRES-CONTAINING GENE 2)
259092_at	AT3G04870	ZDS (ZETA-CAROTENE DESATURASE); carotene 7,8-desaturase
259103_at	AT3G11690	similar to unknown protein [Arabidopsis thaliana] (TAIR:AT5G06380.1); similar to unnamed protein product [Vitis vinifera] (GB:CAO67416.1)
259185_at	AT3G01550	triose phosphate/phosphate translocator, putative
259275_at	AT3G01060	similar to unnamed protein product [Vitis vinifera] (GB:CAO15045.1); similar to unknown [Brassica rapa] (GB:ABC41272.1)
259308_at	AT3G05180	GDSL-motif lipase/hydrolase family protein
259325_at	AT3G05320	similar to unnamed protein product [Vitis vinifera] (GB:CAO44440.1)
259344_at	AT3G03710	RIF10 (RESISTANT TO INHIBITION WITH FSM 10); 3'-5'-exoribonuclease/ RNA binding / nucleic acid binding
259348_at	AT3G03770	leucine-rich repeat transmembrane protein kinase, putative
259460_at	AT1G44000	similar to unknown protein [Arabidopsis thaliana] (TAIR:AT4G11911.1); similar to hypothetical protein [Vitis vinifera] (GB:CAN81476.1)
259476_at	AT1G19000	myb family transcription factor
259579_at	AT1G28010	PGP14 (P-GLYCOPROTEIN 14); ATPase, coupled to transmembrane movement of substances
259592_at	AT1G27950	lipid transfer protein-related
259664_at	AT1G55330	AGP21 (ARABINOGALACTAN PROTEIN 21)
259775_at	AT1G29530	similar to unknown protein [Arabidopsis thaliana] (TAIR:AT2G34310.1); similar to unknown protein [Arabidopsis thaliana] (TAIR:AT2G34310.2); similar to unknown protein [Arabidopsis thaliana] (TAIR:AT2G34310.3)
259783_at	AT1G29510	SAUR68 (SMALL AUXIN UPREGULATED 68)
259790_s_at	AT1G29430;AT5G27780	[AT1G29430, auxin-responsive family protein];[AT5G27780, auxin-responsive family protein]
259825_at	AT1G66260	RNA and export factor-binding protein, putative
259856_at	AT1G68440	similar to unknown protein [Arabidopsis thaliana] (TAIR:AT1G25400.1); similar to unnamed protein product [Vitis vinifera] (GB:CAO42150.1)
259860_at	AT1G80640	protein kinase family protein
259934_at	AT1G71340	glycerophosphoryl diester phosphodiesterase family protein
259958_at	AT1G53730	SRF6 (STRUBBELIG-RECEPTOR FAMILY 6); ATP binding / protein serine/threonine kinase
259970_at	AT1G76570	chlorophyll A-B binding family protein
259981_at	AT1G76450	oxygen-evolving complex-related
260070_at	AT1G73830	BEE3 (BR ENHANCED EXPRESSION 3); DNA binding / transcription factor
260072_at	AT1G73650	oxidoreductase, acting on the CH-CH group of donors
260207_at	AT1G70730	phosphoglucomutase, cytoplasmic, putative / glucose phosphomutase, putative
260380_at	AT1G73870	zinc finger (B-box type) family protein
260388_at	AT1G74070	peptidyl-prolyl cis-trans isomerase cyclophilin-type family protein
260395_at	AT1G69780	ATHB13; DNA binding / transcription factor
260427_at	AT1G72430	auxin-responsive protein-related
260481_at	AT1G10960	ATFD1 (FERREDOXIN 1); 2 iron, 2 sulfur cluster binding / electron carrier/ iron-sulfur cluster binding
260601_at	AT1G55910	ZIP11 (ZINC TRANSPORTER 11 PRECURSOR); cation transmembrane transporter/ metal ion transmembrane transporter
260603_at	AT1G55960	similar to unknown protein [Arabidopsis thaliana] (TAIR:AT3G13062.2); similar to unknown protein [Arabidopsis thaliana] (TAIR:AT3G13062.1); similar to unnamed protein product [Vitis vinifera] (GB:CAO41766.1); contains InterPro domain Lipid-binding START (InterPro:IPR002913)
260653_at	AT1G32440	PKP3 (PLASTIDIAL PYRUVATE KINASE 3); pyruvate kinase
260660_at	AT1G19485	AT hook motif-containing protein
260696_at	AT1G32520	similar to unnamed protein product [Vitis vinifera] (GB:CAO63428.1)
260769_at	AT1G49010	myb family transcription factor
260774_at	AT1G78290	serine/threonine protein kinase, putative
260856_at	AT1G21910	AP2 domain-containing transcription factor family protein
260867_at	AT1G43790	similar to hydroxyproline-rich glycoprotein family protein [Arabidopsis thaliana] (TAIR:AT5G48920.1); similar to hypothetical protein [Vitis vinifera] (GB:CAN71192.1)
260914_at	AT1G02640	BXL2 (BETA-XYLOSIDASE 2); hydrolase, hydrolyzing O-glycosyl compounds
260968_at	AT1G12250	thylakoid lumenal protein-related
261016_at	AT1G26560	glycosyl hydrolase family 1 protein
261031_at	AT1G17360	COP1-interacting protein-related
261081_at	AT1G07350	transformer serine/arginine-rich ribonucleoprotein, putative
261089_at	AT1G07570	APK1A (Arabidopsis protein kinase 1A); kinase
261108_at	AT1G62960	ACS10 (ACC SYNTHASE 10); 1-aminocyclopropane-1-carboxylate synthase
261133_at	AT1G19715	jacalin lectin family protein
261135_at	AT1G19610	LCR78/PDF1.4 (Low-molecular-weight cysteine-rich 78)
261177_at	AT1G04770	male sterility MS5 family protein
261191_at	AT1G32900	starch synthase, putative
261196_at	AT1G12860	basic helix-loop-helix (bHLH) family protein / F-box family protein
261376_at	AT1G18660	zinc finger (C3HC4-type RING finger) family protein
261422_at	AT1G18730	similar to unknown [Populus trichocarpa] (GB:ABK95263.1)
261488_at	AT1G14345	oxidoreductase
261507_at	AT1G71720	S1 RNA-binding domain-containing protein
261569_at	AT1G01060	LHY (LATE ELONGATED HYPOCOTYL); DNA binding / transcription factor
261667_at	AT1G18460	lipase family protein
261768_at	AT1G15550	GA4 (GA REQUIRING 4); gibberellin 3-beta-dioxygenase
261788_at	AT1G15980	similar to unnamed protein product [Vitis vinifera] (GB:CAO49411.1); contains domain G3DSA:3.40.50.2000 (G3DSA:3.40.50.2000); contains domain SSF53756 (SSF53756)
261801_at	AT1G30520	AAE14 (ACYL-ACTIVATING ENZYME 14); AMP binding
261832_at	AT1G10650	protein binding / zinc ion binding
261861_at	AT1G50450	binding / catalytic
261931_at	AT1G22430	alcohol dehydrogenase, putative
261942_at	AT1G22590	AGL87; transcription factor
261958_at	AT1G64500	glutaredoxin family protein
261981_at	AT1G33811	GDSL-motif lipase/hydrolase family protein
262017_at	AT1G35550	elongation factor Tu C-terminal domain-containing protein
262346_at	AT1G63980	D111/G-patch domain-containing protein
262376_at	AT1G72970	HTH (HOTHEAD); aldehyde-lyase
262377_at	AT1G73110	ribulose bisphosphate carboxylase/oxygenase activase, putative / RuBisCO activase, putative
262414_at	AT1G49430	LACS2 (LONG-CHAIN ACYL-COA SYNTHETASE 2)
262421_at	AT1G50290	unknown protein
262473_at	AT1G50250	FTSH1 (FtsH protease 1); ATP-dependent peptidase/ ATPase/ metallopeptidase
262488_at	AT1G21830	similar to unnamed protein product [Vitis vinifera] (GB:CAO61865.1)
262526_at	AT1G17050	SPS2 (SOLANESYL DIPHOSPHATE SYNTHASE 2); dimethylallyltranstransferase/ trans-octaprenyltranstransferase
262538_at	AT1G17140	tropomyosin-related
262569_at	AT1G15180	MATE efflux family protein
262626_at	AT1G06430	FTSH8 (FtsH protease 8); ATP-dependent peptidase/ ATPase/ metallopeptidase/ zinc ion binding
262645_at	AT1G62750	ATSCO1/ATSCO1/CPEF-G/SCO1 (SNOWY COTYLEDON1); translation elongation factor/ translation factor, nucleic acid binding
262733_s_at	AT1G28660;AT1G28670	[AT1G28660, lipase, putative];[AT1G28670, ARAB-1 (Arabidopsis lipase); carboxylesterase]
262786_at	AT1G10740	similar to unknown protein [Arabidopsis thaliana] (TAIR:AT1G23330.1); similar to Os05g0408300 [Oryza sativa (japonica cultivar-group)] (GB:NP_001055523.1); similar to hypothetical protein OsI_019255 [Oryza sativa (indica cultivar-group)] (GB:EAY98022.1); similar to unnamed protein product [Vitis vinifera] (GB:CAO42648.1); contains domain SSF53474 (SSF53474); contains domain G3DSA:3.40.50.1820 (G3…
262796_at	AT1G20850	XCP2 (XYLEM CYSTEINE PEPTIDASE 2); cysteine-type peptidase/ peptidase
262826_at	AT1G13080	CYP71B2 (CYTOCHROME P450 71B2); oxygen binding
262830_at	AT1G14700	ATPAP3/PAP3 (purple acid phosphatase 3); acid phosphatase/ protein serine/threonine phosphatase
262844_at	AT1G14890	pectinesterase inhibitor
262879_at	AT1G64860	SIGA (SIGMA FACTOR A); DNA binding / DNA-directed RNA polymerase/ transcription factor
262883_at	AT1G64780	ATAMT1;2 (AMMONIUM TRANSPORTER 1;2); ammonium transmembrane transporter
262947_at	AT1G75750	GASA1 (GAST1 PROTEIN HOMOLOG 1)
263048_s_at	AT4G13500;AT2G05310	[AT4G13500, similar to unknown protein [Arabidopsis thaliana] (TAIR:AT2G05310.1); similar to unnamed protein product [Vitis vinifera] (GB:CAO41162.1)];[AT2G05310, similar to unknown protein [Arabidopsis thaliana] (TAIR:AT4G13500.1); similar to unnamed protein product [Vitis vinifera] (GB:CAO41162.1)]
263064_at	AT2G18162;AT2G18160	[AT2G18162, CPuORF1 (Conserved peptide upstream open reading frame 1)];[AT2G18160, ATBZIP2/GBF5 (G-BOX BINDING FACTOR 5); DNA binding / protein heterodimerization/ transcription factor]
263122_at	AT1G78510	SPS1 (SOLANESYL DIPHOSPHATE SYNTHASE 1); dimethylallyltranstransferase/ trans-octaprenyltranstransferase
263212_at	AT1G10510	EMB2004 (EMBRYO DEFECTIVE 2004); protein binding
263252_at	AT2G31380	STH (salt tolerance homologue); transcription factor/ zinc ion binding
263410_at	AT2G04039	similar to unnamed protein product [Vitis vinifera] (GB:CAO41070.1)
263433_at	AT2G22240	inositol-3-phosphate synthase isozyme 2 / myo-inositol-1-phosphate synthase 2 / MI-1-P synthase 2 / IPS 2
263471_at	AT2G31890	similar to hypothetical protein [Vitis vinifera] (GB:CAN78554.1); similar to unnamed protein product [Vitis vinifera] (GB:CAO46382.1); contains InterPro domain RAP domain (InterPro:IPR013584)
263473_at	AT2G31750	UGT74D1 (UDP-GLUCOSYL TRANSFERASE 74D1); UDP-glycosyltransferase/ abscisic acid glucosyltransferase/ transferase, transferring glycosyl groups / transferase, transferring hexosyl groups
263668_at	AT1G04350	2-oxoglutarate-dependent dioxygenase, putative
263676_at	AT1G09340	CRB; binding / catalytic/ coenzyme binding
263763_at	AT2G21385	similar to Os09g0531100 [Oryza sativa (japonica cultivar-group)] (GB:NP_001063753.1); similar to unknown [Picea sitchensis] (GB:ABK27019.1)
263809_at	AT2G04570	GDSL-motif lipase/hydrolase family protein
263842_at	AT2G36835	similar to hypothetical protein [Vitis vinifera] (GB:CAN81061.1)
263846_at	AT2G36990	SIGF (RNA POLYMERASE SIGMA-70 FACTOR); DNA binding / DNA-directed RNA polymerase/ transcription factor
263875_at	AT2G21970	SEP2 (STRESS ENHANCED PROTEIN 2)
264014_at	AT2G21210	auxin-responsive protein, putative
264017_s_at	AT2G21190;AT4G38790	[AT2G21190, ER lumen protein retaining receptor family protein];[AT4G38790, ER lumen protein retaining receptor family protein]
264201_at	AT1G22630	heat shock protein binding / unfolded protein binding
264210_at	AT1G22640	MYB3 (myb domain protein 3); DNA binding / transcription factor
264238_at	AT1G54740	similar to structural constituent of ribosome [Arabidopsis thaliana] (TAIR:AT1G22110.1); similar to unknown [Populus trichocarpa x Populus deltoides] (GB:ABK96485.1)
264319_at	AT1G04110	SDD1 (STOMATAL DENSITY AND DISTRIBUTION); subtilase
264352_at	AT1G03270	similar to unknown protein [Arabidopsis thaliana] (TAIR:AT4G14240.1); similar to unnamed protein product [Vitis vinifera] (GB:CAO22502.1); contains InterPro domain Cystathionine beta-synthase, core (InterPro:IPR000644); contains InterPro domain Protein of unknown function DUF21 (InterPro:IPR002550)
264397_at	no_match	no_match
264436_at	AT1G10370	ATGSTU17/ERD9/GST30/GST30B (EARLY-RESPONSIVE TO DEHYDRATION 9); glutathione transferase
264489_at	AT1G27370	squamosa promoter-binding protein-like 10 (SPL10)
264546_at	AT1G55805	BolA-like family protein
264563_s_at	AT1G55750;AT3G61420	[AT1G55750, transcription factor-related];[AT3G61420, transcription factor-related]
264605_at	AT1G04550	IAA12 (AUXIN-INDUCED PROTEIN 12); transcription factor
264636_at	AT1G65490	similar to unknown protein [Arabidopsis thaliana] (TAIR:AT1G65486.1)
264692_at	AT1G70000	DNA-binding family protein
264694_at	AT1G70250	receptor serine/threonine kinase, putative
264833_at	AT1G03590	protein phosphatase 2C family protein / PP2C family protein
264839_at	AT1G03630	POR C (PROTOCHLOROPHYLLIDE OXIDOREDUCTASE); NADPH dehydrogenase/ oxidoreductase/ protochlorophyllide reductase
264840_at	AT1G03440	leucine-rich repeat family protein
264885_s_at	AT1G61190;AT1G61180;AT1G61300;AT1G61310	[AT1G61190, disease resistance protein (CC-NBS-LRR class), putative];[AT1G61180, disease resistance protein (CC-NBS-LRR class), putative];[AT1G61300, disease resistance protein (NBS-LRR class), putative];[AT1G61310, disease resistance protein (CC-NBS-LRR class), putative]
264920_at	AT1G60550	naphthoate synthase, putative / dihydroxynaphthoic acid synthetase, putative / DHNA synthetase, putative
265028_at	AT1G24530	transducin family protein / WD-40 repeat family protein
265073_at	AT1G55480	binding / protein binding
265079_at	AT1G55460	Kin17 DNA-binding protein-related
265111_at	AT1G62510	protease inhibitor/seed storage/lipid transfer protein (LTP) family protein
265175_at	AT1G23480	ATCSLA03 (Cellulose synthase-like A3); transferase, transferring glycosyl groups
265182_at	AT1G23740	oxidoreductase, zinc-binding dehydrogenase family protein
265208_at	AT2G36690	oxidoreductase, 2OG-Fe(II) oxygenase family protein
265339_at	AT2G18230	ATPPA2 (ARABIDOPSIS THALIANA PYROPHOSPHORYLASE 2); inorganic diphosphatase/ pyrophosphatase
265387_at	AT2G20670	similar to unknown protein [Arabidopsis thaliana] (TAIR:AT4G32480.1); similar to unnamed protein product [Vitis vinifera] (GB:CAO69754.1); contains InterPro domain Protein of unknown function DUF506, plant (InterPro:IPR006502)
265547_at	AT2G28305	similar to unknown protein [Arabidopsis thaliana] (TAIR:AT2G37210.1); similar to unnamed protein product [Vitis vinifera] (GB:CAO21862.1); contains InterPro domain Conserved hypothetical protein CHP00730 (InterPro:IPR005269)
265722_at	AT2G40100	LHCB4.3 (LIGHT HARVESTING COMPLEX PSII); chlorophyll binding
265938_at	AT2G19620	Ndr family protein
265939_at	AT2G19650	DC1 domain-containing protein
265959_at	AT2G37240	antioxidant/ oxidoreductase
265990_at	AT2G24280	serine carboxypeptidase S28 family protein
265998_at	AT2G24270	ALDH11A3 (Aldehyde dehydrogenase 11A3); 3-chloroallyl aldehyde dehydrogenase/ glyceraldehyde-3-phosphate dehydrogenase (NADP+)
266012_s_at	ATMG00410;AT2G07741;ATMG01170;AT2G07699	[ATMG00410, ATPase subunit 6];[AT2G07741, ATPase subunit 6, putative];[ATMG01170, ATPase subunit 6];[AT2G07699, pseudogene, similar to ATPase subunit 6, blastp match of 80% identity and 7.4e-154 P-value to GP|515963|gb|AAA72061.1||M24672 ATPase subunit 6 {Raphanus sativus}]
266015_at	AT2G24190	short-chain dehydrogenase/reductase (SDR) family protein
266075_s_at	AT4G38290;AT2G40710;AT4G37680	[AT4G38290, similar to HHP4 (heptahelical protein 4), receptor [Arabidopsis thaliana] (TAIR:AT4G37680.1); similar to hemolysin III-related family protein [Lilium longiflorum] (GB:ABM68566.1); contains InterPro domain Hly-III related proteins; (InterPro:IPR004254)];[AT2G40710, similar to HHP4 (heptahelical protein 4), receptor [Arabidopsis thaliana] (TAIR:AT4G37680.1); similar to unnamed protein p…
266247_at	AT2G27660	DC1 domain-containing protein
266278_at	AT2G29300	tropinone reductase, putative / tropine dehydrogenase, putative
266279_at	AT2G29290	tropinone reductase, putative / tropine dehydrogenase, putative
266313_at	AT2G26980	CIPK3 (CBL-INTERACTING PROTEIN KINASE 3); kinase/ protein kinase
266361_at	AT2G32450	calcium-binding EF hand family protein
266363_at	AT2G41250	haloacid dehalogenase-like hydrolase family protein
266364_at	AT2G41230	unknown protein
266391_at	AT2G41290	strictosidine synthase family protein
266624_s_at	AT1G32380;AT2G35390	[AT1G32380, ribose-phosphate pyrophosphokinase 2 / phosphoribosyl diphosphate synthetase 2 (PRS2)];[AT2G35390, ribose-phosphate pyrophosphokinase 1 / phosphoribosyl diphosphate synthetase 1 (PRSI)]
266717_at	AT2G46735	unknown protein
266719_at	AT2G46830	CCA1 (CIRCADIAN CLOCK ASSOCIATED 1); transcription factor
266864_at	AT2G26800	hydroxymethylglutaryl-CoA lyase, putative / 3-hydroxy-3-methylglutarate-CoA lyase, putative / HMG-CoA lyase, putative
266892_at	AT2G26080	ATGLDP2 (ARABIDOPSIS THALIANA GLYCINE DECARBOXYLASE P-PROTEIN 2); glycine dehydrogenase (decarboxylating)
266992_at	AT2G39200	MLO12 (MILDEW RESISTANCE LOCUS O 12); calmodulin binding
267005_at	AT2G34460	flavin reductase-related
267063_at	AT2G41120	similar to unnamed protein product [Vitis vinifera] (GB:CAO18305.1); contains InterPro domain Protein of unknown function DUF309 (InterPro:IPR005500)
267066_at	AT2G41040	methyltransferase-related
267115_s_at	AT2G32540;AT2G32530	[AT2G32540, ATCSLB04 (Cellulose synthase-like B4); transferase/ transferase, transferring glycosyl groups];[AT2G32530, ATCSLB03 (Cellulose synthase-like B3); transferase/ transferase, transferring glycosyl groups]
267130_at	AT2G23390	similar to hypothetical protein OsI_015489 [Oryza sativa (indica cultivar-group)] (GB:EAY94256.1); similar to Os04g0442200 [Oryza sativa (japonica cultivar-group)] (GB:NP_001052881.1); contains InterPro domain Acyl-CoA N-acyltransferase (InterPro:IPR016181); contains InterPro domain Protein of unknown function DUF482 (InterPro:IPR007434)
267132_at	AT2G23420	nicotinate phosphoribosyltransferase family protein / NAPRTase family protein
267135_at	AT2G23430	ICK1 (KIP-RELATED PROTEIN 1)
267138_s_at	AT2G38230;AT2G38210	[AT2G38230, ATPDX1.1 (PYRIDOXINE BIOSYNTHESIS 1.1); protein heterodimerization];[AT2G38210, PDX1L4 (PUTATIVE PDX1-LIKE PROTEIN 4)]
267233_s_at	AT2G43910;AT2G43920	[AT2G43910, thiol methyltransferase, putative];[AT2G43920, thiol methyltransferase, putative]
267294_at	AT2G23670	YCF37 (Arabidopsis homolog of Synechocystis YCF37)
267299_at	AT2G30150	UDP-glucoronosyl/UDP-glucosyl transferase family protein
267319_at	AT2G34660	ATMRP2 (MULTIDRUG RESISTANCE-ASSOCIATED PROTEIN 2); ATPase, coupled to transmembrane movement of substances
267357_at	AT2G40000	similar to unknown protein [Arabidopsis thaliana] (TAIR:AT3G55840.1); similar to unnamed protein product [Vitis vinifera] (GB:CAO41329.1); contains InterPro domain Hs1pro-1, C-terminal (InterPro:IPR009743); contains InterPro domain Hs1pro-1, N-terminal (InterPro:IPR009869)
267377_at	AT2G26250	FDH (FIDDLEHEAD); acyltransferase
267516_at	AT2G30520	RPT2 (ROOT PHOTOTROPISM 2); protein binding
267517_at	AT2G30520	RPT2 (ROOT PHOTOTROPISM 2); protein binding
267640_at	AT2G32950	COP1 (CONSTITUTIVE PHOTOMORPHOGENIC 1)

## Sheet: SD7(e) Bc+ACC Up
Supplementary Dataset 7. (E) List of probe IDs/array elements and locus identifiers corresponding to genes that are commonly up-regulated by B. cinerea and ACC.
Probe ID	Locus Identifier	Annotation
245052_at	AT2G26440	pectinesterase family protein
245064_at	AT2G39725	complex 1 family protein / LVR family protein
245094_at	AT2G40840	DPE2 (DISPROPORTIONATING ENZYME 2); 4-alpha-glucanotransferase/ heteroglycan binding
245151_at	AT2G47550	pectinesterase family protein
245230_at	AT4G25610	zinc finger (C2H2 type) family protein
245249_at	AT4G16760	ACX1 (ACYL-COA OXIDASE 1)
245319_at	AT4G16146	similar to unknown protein [Arabidopsis thaliana] (TAIR:AT1G69510.2); similar to unknown protein [Arabidopsis thaliana] (TAIR:AT1G69510.1); similar to unknown protein [Arabidopsis thaliana] (TAIR:AT1G69510.3); similar to unnamed protein product [Vitis vinifera] (GB:CAO44882.1); contains InterPro domain Lg106-like (InterPro:IPR012482)
245393_at	AT4G16260	glycosyl hydrolase family 17 protein
245428_at	AT4G17570	zinc finger (GATA type) family protein
245432_at	AT4G17100	serine protease protein -related, expressed pseudogene, blastp match of 64% identity and 1.9e-114 P-value to GP|29367523|gb|AAO72617.1||AY224498 putative serine protease-like protein {Oryza sativa (japonica cultivar-group)}
245433_at	AT4G17140	pleckstrin homology (PH) domain-containing protein
245434_at	AT4G17140	pleckstrin homology (PH) domain-containing protein
245641_at	AT1G25370	similar to unknown protein [Arabidopsis thaliana] (TAIR:AT1G68340.1); similar to unnamed protein product [Vitis vinifera] (GB:CAO68084.1); contains InterPro domain Protein of unknown function DUF1639 (InterPro:IPR012438)
245694_at	AT5G04170	calcium-binding EF hand family protein
245885_at	AT5G09440	phosphate-responsive protein, putative
245904_at	AT5G11110	ATSPS2F/SPS1 (SUCROSE PHOSPHATE SYNTHASE 1); sucrose-phosphate synthase
245991_at	AT5G20660	24 kDa vacuolar protein, putative
246042_at	AT5G19440	cinnamyl-alcohol dehydrogenase, putative (CAD)
246055_at	AT5G08380	ATAGAL1 (ARABIDOPSIS THALIANA ALPHA-GALACTOSIDASE 1); alpha-galactosidase
246075_at	AT5G20410	MGD2 (monogalactosyldiacylglycerol synthase 2); 1,2-diacylglycerol 3-beta-galactosyltransferase/ transferase, transferring glycosyl groups
246143_at	AT5G19980	integral membrane family protein
246189_at	AT5G20910	zinc finger (C3HC4-type RING finger) family protein
246197_at	AT4G37010	caltractin, putative / centrin, putative
246219_at	AT4G36760	ATAPP1 (aminopeptidase P1)
246288_at	AT1G31850	dehydration-responsive protein, putative
246309_at	AT3G51790	ATG1 (G1p-related protein)
246320_at	AT1G16560	Per1-like family protein
246343_at	AT3G56720	similar to unnamed protein product [Vitis vinifera] (GB:CAO63033.1)
246595_at	AT5G14780	FDH (FORMATE DEHYDROGENASE); NAD binding / binding / catalytic/ cofactor binding / oxidoreductase, acting on the CH-OH group of donors, NAD or NADP as acceptor
246682_at	AT5G33290	XGD1 (XYLOGALACTURONAN DEFICIENT 1); catalytic
246756_at	AT5G27930	protein phosphatase 2C, putative / PP2C, putative
246785_at	AT5G27380	GSH2/GSHB (GLUTATHIONE SYNTHETASE 2); glutathione synthase
246791_at	AT5G27280	zinc finger (DNL type) family protein
246829_at	AT5G26570	PWD (PHOSPHOGLUCAN WATER DIKINASE); catalytic
246972_s_at	AT5G24950;AT5G24960	[AT5G24950, CYP71A15 (cytochrome P450, family 71, subfamily A, polypeptide 15); oxygen binding];[AT5G24960, CYP71A14 (cytochrome P450, family 71, subfamily A, polypeptide 14); oxygen binding]
246978_at	AT5G24910	CYP714A1 (cytochrome P450, family 714, subfamily A, polypeptide 1); oxygen binding
247007_at	AT5G67500	porin, putative
247077_at	AT5G66420	similar to tm-1^GCR26 protein [Solanum lycopersicum] (GB:BAF75725.1); similar to unnamed protein product [Vitis vinifera] (GB:CAO48327.1); similar to hypothetical protein [Thellungiella halophila] (GB:ABB45848.1); contains InterPro domain Protein of unknown function UPF0261 (InterPro:IPR010647)
247136_at	AT5G66170	similar to unknown protein [Arabidopsis thaliana] (TAIR:AT2G17850.1); similar to unnamed protein product [Vitis vinifera] (GB:CAO48196.1); contains InterPro domain Rhodanese-like (InterPro:IPR001763)
247177_at	AT5G65300	unknown protein
247191_at	AT5G65310	ATHB5 (ARABIDOPSIS THALIANA HOMEOBOX PROTEIN 5); transcription factor
247216_at	AT5G64860	DPE1 (DISPROPORTIONATING ENZYME); 4-alpha-glucanotransferase
247338_at	AT5G63680	pyruvate kinase, putative
247348_at	AT5G63810	BGAL10 (beta-galactosidase 10); beta-galactosidase
247387_at	no_match	no_match
247396_at	AT5G62930	GDSL-motif lipase/hydrolase family protein
247407_at	AT5G62900	similar to unknown protein [Arabidopsis thaliana] (TAIR:AT5G50090.1); similar to Os09g0381600 [Oryza sativa (japonica cultivar-group)] (GB:NP_001063061.1); similar to unnamed protein product [Vitis vinifera] (GB:CAO40951.1)
247436_at	AT5G62530	ALDH12A1 (Aldehyde dehydrogenase 12A1); 1-pyrroline-5-carboxylate dehydrogenase/ 3-chloroallyl aldehyde dehydrogenase
247443_at	AT5G62720	integral membrane HPP family protein
247487_at	AT5G62150	peptidoglycan-binding LysM domain-containing protein
247495_at	AT5G61760	ATIPK2BETA (Arabidopsis thaliana inositol hexakisphosphate 2beta); inositol or phosphatidylinositol kinase
247525_at	AT5G61380	TOC1 (TIMING OF CAB EXPRESSION 1); transcription regulator
247573_at	AT5G61160	AACT1 (ANTHOCYANIN 5-AROMATIC ACYLTRANSFERASE 1); transferase
247632_at	AT5G60460	sec61beta family protein
247786_at	AT5G58600	PMR5 (POWDERY MILDEW RESISTANT 5)
247937_at	AT5G57110	ACA8 (AUTOINHIBITED CA2+ -ATPASE, ISOFORM 8); calcium-transporting ATPase/ calmodulin binding
247983_at	AT5G56630	phosphofructokinase family protein
247989_at	AT5G56350	pyruvate kinase, putative
248139_at	AT5G54970	similar to unknown protein [Arabidopsis thaliana] (TAIR:AT4G26960.1)
248268_at	AT5G53480	importin beta-2, putative
248270_at	AT5G53450	ORG1 (OBP3-RESPONSIVE GENE 1); kinase
248289_at	AT5G52880	F-box family protein
248330_at	AT5G52810	ornithine cyclodeaminase/mu-crystallin family protein
248421_at	AT5G51510	similar to Os10g0508600 [Oryza sativa (japonica cultivar-group)] (GB:NP_001065024.1); similar to unknown protein [Oryza sativa (japonica cultivar-group)] (GB:AAM94931.1); similar to expressed protein [Oryza sativa (japonica cultivar-group)] (GB:AAP54551.2)
248528_at	AT5G50760	auxin-responsive family protein
248744_at	AT5G48250	zinc finger (B-box type) family protein
248813_at	AT5G46860	VAM3 (syntaxin 22); SNAP receptor
248889_at	AT5G46230	similar to unknown protein [Arabidopsis thaliana] (TAIR:AT1G09310.1); similar to unnamed protein product [Vitis vinifera] (GB:CAO14438.1); contains InterPro domain Protein of unknown function DUF538 (InterPro:IPR007493)
248916_at	AT5G45840	leucine-rich repeat transmembrane protein kinase, putative
249021_at	AT5G44820	similar to unknown protein [Arabidopsis thaliana] (TAIR:AT4G19970.1); similar to unnamed protein product [Vitis vinifera] (GB:CAO46707.1); contains domain PTHR10483:SF6 (PTHR10483:SF6); contains domain PTHR10483 (PTHR10483)
249057_at	AT5G44480	DUR (DEFECTIVE UGE IN ROOT); catalytic
249107_at	AT5G43680	similar to unnamed protein product [Vitis vinifera] (GB:CAO71288.1)
249112_at	AT5G43780	APS4
249128_at	AT5G43440	2-oxoglutarate-dependent dioxygenase, putative
249130_at	AT5G43100	aspartyl protease family protein
249145_at	AT5G43280	ATDCI1 (DELTA(3,5),DELTA(2,4)-DIENOYL-COA ISOMERASE 1); delta3,5-delta2,4-dienoyl-CoA isomerase/ enoyl-CoA hydratase
249178_at	AT5G42890	sterol carrier protein 2 (SCP-2) family protein
249204_at	AT5G42570	similar to unknown protein [Arabidopsis thaliana] (TAIR:AT1G11905.1); similar to unnamed protein product [Vitis vinifera] (GB:CAO24012.1); contains InterPro domain B-cell receptor-associated 31-like; (InterPro:IPR008417)
249220_at	AT5G42420	transporter-related
249221_at	AT5G42440	protein kinase family protein
249252_at	AT5G42010	WD-40 repeat family protein
249266_at	AT5G41670	6-phosphogluconate dehydrogenase family protein
249372_at	AT5G40760	G6PD6 (GLUCOSE-6-PHOSPHATE DEHYDROGENASE 6); glucose-6-phosphate dehydrogenase
249377_at	AT5G40690	similar to unknown protein [Arabidopsis thaliana] (TAIR:AT2G41730.1); similar to unnamed protein product [Vitis vinifera] (GB:CAO14635.1)
249422_at	AT5G39760	ATHB23 (ARABIDOPSIS THALIANA HOMEOBOX PROTEIN 23); DNA binding / transcription factor
249467_at	AT5G39610	ANAC092/ATNAC2/ATNAC6 (Arabidopsis NAC domain containing protein 92); protein heterodimerization/ protein homodimerization/ transcription factor
249581_at	AT5G37600	ATGSR1 (Arabidopsis thaliana glutamine synthase clone R1); glutamate-ammonia ligase
249582_at	AT5G37780	CAM1 (CALMODULIN 1); calcium ion binding
249719_at	AT5G35735	auxin-responsive family protein
249740_at	AT5G24500	similar to unnamed protein product [Vitis vinifera] (GB:CAO48577.1)
249800_at	AT5G23660	MTN3 (ARABIDOPSIS HOMOLOG OF MEDICAGO TRUNCATULA MTN3)
249890_at	AT5G22570	WRKY38 (WRKY DNA-binding protein 38); transcription factor
249910_at	AT5G22630	ADT5 (AROGENATE DEHYDRATASE 5); arogenate dehydratase/ prephenate dehydratase
249983_at	AT5G18470	curculin-like (mannose-binding) lectin family protein
250062_at	AT5G17760	AAA-type ATPase family protein
250096_at	AT5G17190	similar to unknown protein [Arabidopsis thaliana] (TAIR:AT3G03160.1); similar to unnamed protein product [Vitis vinifera] (GB:CAO42347.1)
250339_at	AT5G11670	ATNADP-ME2 (NADP-MALIC ENZYME 2); malate dehydrogenase (oxaloacetate-decarboxylating) (NADP+)/ malic enzyme/ oxidoreductase, acting on NADH or NADPH, NAD or NADP as acceptor
250368_at	AT5G11280	similar to unknown protein [Arabidopsis thaliana] (TAIR:AT1G80200.1); similar to unknown [Populus trichocarpa] (GB:ABK96125.1)
250380_at	AT5G11600	similar to unknown protein [Arabidopsis thaliana] (TAIR:AT1G19990.1); similar to unnamed protein product [Vitis vinifera] (GB:CAO44023.1)
250401_at	AT5G10780	similar to unknown [Populus trichocarpa] (GB:ABK95804.1); contains InterPro domain Uncharacterised conserved protein UCP017207, transmembrane-p85 (InterPro:IPR016687); contains InterPro domain Protein of unknown function DUF1077 (InterPro:IPR009445)
250404_at	AT5G10960	CCR4-NOT transcription complex protein, putative
250412_at	AT5G11150	ATVAMP713 (Arabidopsis thaliana vesicle-associated membrane protein 713)
250553_at	AT5G07960	Identical to UPF0139 protein At5g07960 [Arabidopsis Thaliana] (GB:Q9SD88); similar to unknown [Populus trichocarpa] (GB:ABK93624.1); contains InterPro domain Protein of unknown function UPF0139 (InterPro:IPR005351)
250603_at	AT5G07820	similar to chromosome scaffold protein-related [Arabidopsis thaliana] (TAIR:AT5G61260.1); similar to unnamed protein product [Vitis vinifera] (GB:CAO15046.1); contains InterPro domain Calmodulin-binding, plant (InterPro:IPR012417)
250649_at	AT5G06690	(THIOREDOXIN-LIKE 5); thiol-disulfide exchange intermediate
250722_at	AT5G06190	unknown protein
250764_at	AT5G05960	protease inhibitor/seed storage/lipid transfer protein (LTP) family protein
250828_at	AT5G05250	similar to unknown protein [Arabidopsis thaliana] (TAIR:AT3G56360.1); similar to unnamed protein product [Vitis vinifera] (GB:CAO41488.1)
250916_at	AT5G03630	ATMDAR2; monodehydroascorbate reductase (NADH)
250921_at	AT5G03460	similar to unknown [Populus trichocarpa] (GB:ABK93498.1)
250956_at	AT5G03210	unknown protein
251019_at	AT5G02420	similar to unknown protein [Arabidopsis thaliana] (TAIR:AT1G08180.1); similar to hypothetical protein [Vitis vinifera] (GB:CAN68753.1)
251037_at	AT5G02100	UNE18 (unfertilized embryo sac 18); oxysterol binding
251074_at	AT5G01800	saposin B domain-containing protein
251106_at	AT5G01500	mitochondrial substrate carrier family protein
251144_at	AT5G01210	transferase family protein
251176_at	AT3G63380	calcium-transporting ATPase, plasma membrane-type, putative / Ca(2+)-ATPase, putative (ACA12)
251200_at	AT3G63010	ATGID1B/GID1B (GA INSENSITIVE DWARF1B); hydrolase
251221_at	AT3G62550	universal stress protein (USP) family protein
251307_at	AT3G61200	thioesterase family protein
251346_at	AT3G60980	pentatricopeptide (PPR) repeat-containing protein
251422_at	AT3G60540	sec61beta family protein
251438_s_at	AT3G59930;AT5G33355	[AT3G59930, Encodes a defensin-like (DEFL) family protein.];[AT5G33355, Encodes a defensin-like (DEFL) family protein.]
251529_at	AT3G58570	DEAD box RNA helicase, putative
251673_at	AT3G57240	BG3 (BETA-1,3-GLUCANASE 3); hydrolase, hydrolyzing O-glycosyl compounds
251840_at	AT3G54960	ATPDIL1-3 (PDI-LIKE 1-3); thiol-disulfide exchange intermediate
251894_at	AT3G54380	SAC3/GANP family protein
251919_at	AT3G53800	armadillo/beta-catenin repeat family protein
251927_at	AT3G53990	universal stress protein (USP) family protein
251952_at	AT3G53650	histone H2B, putative
252076_at	AT3G51660	macrophage migration inhibitory factor family protein / MIF family protein
252102_at	AT3G50970	LTI30 (LOW TEMPERATURE-INDUCED 30)
252117_at	AT3G51430	YLS2 (yellow-leaf-specific gene 2); strictosidine synthase
252133_at	AT3G50900	similar to unknown protein [Arabidopsis thaliana] (TAIR:AT5G66490.1); similar to hypothetical protein [Thellungiella halophila] (GB:ABB45855.1)
252166_at	AT3G50500	SPK-2-2 (SNF1-RELATED PROTEIN KINASE 2.2); kinase/ protein kinase
252183_at	AT3G50740	UGT72E1 (UDP-glucosyl transferase 72E1); UDP-glycosyltransferase/ coniferyl-alcohol glucosyltransferase/ transferase, transferring glycosyl groups
252213_at	AT3G50210	2-oxoacid-dependent oxidase, putative
252265_at	AT3G49620	DIN11 (DARK INDUCIBLE 11); oxidoreductase
252291_s_at	AT3G49120;AT3G49110	[AT3G49120, ATPCB/ATPERX34/PERX34/PRXCB (PEROXIDASE 34); peroxidase];[AT3G49110, ATPCA/ATPRX33/PRX33/PRXCA (PEROXIDASE 33); peroxidase]
252303_at	AT3G49210	similar to unknown protein [Arabidopsis thaliana] (TAIR:AT3G49200.1); similar to condensation domain-containing protein [Arabidopsis thaliana] (TAIR:AT3G49190.1); similar to unnamed protein product [Vitis vinifera] (GB:CAO48523.1); contains InterPro domain Protein of unknown function UPF0089 (InterPro:IPR004255); contains InterPro domain Protein of unknown function DUF1298 (InterPro:IPR009721)
252364_at	AT3G48450	nitrate-responsive NOI protein, putative
252374_at	AT3G48100	ARR5 (ARABIDOPSIS RESPONSE REGULATOR 5); transcription regulator/ two-component response regulator
252385_at	AT3G47810	MAG1 (MAIGO 1); protein serine/threonine phosphatase
252391_at	AT3G47860	apolipoprotein D-related
252403_at	AT3G48080	lipase class 3 family protein / disease resistance protein-related
252464_at	AT3G47160	protein binding / zinc ion binding
252468_at	AT3G46970	ATPHS2/PHS2 (ALPHA-GLUCAN PHOSPHORYLASE 2); phosphorylase/ transferase, transferring glycosyl groups
252514_at	AT3G46060	ARA3; GTP binding
252517_at	AT3G46340	leucine-rich repeat protein kinase, putative
252527_at	AT3G46440	UXS5 (UDP-Xyl synthase 5); catalytic
252591_at	AT3G45600	TET3 (TETRASPANIN3)
252612_at	AT3G45160	contains domain PROKAR_LIPOPROTEIN (PS51257)
252618_at	AT3G45140	LOX2 (LIPOXYGENASE 2)
252698_at	AT3G43670	copper amine oxidase, putative
252715_x_at	AT3G43900	similar to unknown protein [Arabidopsis thaliana] (TAIR:AT3G43910.1)
252765_at	AT3G42800	similar to unknown protein [Arabidopsis thaliana] (TAIR:AT1G54200.1); similar to expressed protein [Olimarabidopsis pumila] (GB:ABA18092.1)
252921_at	AT4G39030	EDS5 (ENHANCED DISEASE SUSCEPTIBILITY 5); antiporter/ transporter
252927_at	AT4G39090	RD19 (RESPONSIVE TO DEHYDRATION 19); cysteine-type peptidase
252939_at	AT4G39230	isoflavone reductase, putative
252940_at	AT4G39270	leucine-rich repeat transmembrane protein kinase, putative
252956_at	AT4G38580	ATFP6 (FARNESYLATED PROTEIN 6); metal ion binding
252993_at	AT4G38540	monooxygenase, putative (MO2)
253063_at	AT4G37640	ACA2 (CALCIUM ATPASE 2); calmodulin binding
253120_at	AT4G35790	ATPLDDELTA (Arabidopsis thaliana phospholipase D delta); phospholipase D
253137_at	AT4G35500	protein kinase family protein
253162_at	AT4G35630	PSAT (phosphoserine aminotransferase); phosphoserine transaminase
253167_at	AT4G35310	CPK5 (CALMODULIN-DOMAIN PROTEIN KINASE 5); calmodulin-dependent protein kinase/ kinase
253196_at	AT4G35260	IDH1 (ISOCITRATE DEHYDROGENASE 1); isocitrate dehydrogenase (NAD+)
253215_at	AT4G34950	nodulin family protein
253274_at	AT4G34200	EDA9 (embryo sac development arrest 9); NAD binding / amino acid binding / binding / catalytic/ cofactor binding / oxidoreductase, acting on the CH-OH group of donors, NAD or NADP as acceptor / phosphoglycerate dehydrogenase
253303_at	AT4G33780	similar to unknown protein [Arabidopsis thaliana] (TAIR:AT1G69935.1); similar to unnamed protein product [Vitis vinifera] (GB:CAO49867.1)
253421_at	AT4G32340	binding
253581_at	AT4G30660	hydrophobic protein, putative / low temperature and salt responsive protein, putative
253590_at	no_match	no_match
253663_at	AT4G30160	VLN4 (ARABIDOPSIS THALIANA VILLIN 4); actin binding
253672_at	AT4G29820	ATCFIM-25/CFIM-25 (ARABIDOPSIS HOMOLOG OF CFIM-25)
253697_at	AT4G29700	type I phosphodiesterase/nucleotide pyrophosphatase family protein
253708_at	AT4G29210	GGT3/GGT4 (GAMMA-GLUTAMYL TRANSPEPTIDASE 3); gamma-glutamyltransferase/ glutathione gamma-glutamylcysteinyltransferase
253871_at	AT4G27440	PORB (PROTOCHLOROPHYLLIDE OXIDOREDUCTASE B); oxidoreductase/ protochlorophyllide reductase
253898_s_at	AT5G54810;AT4G27070	[AT5G54810, TSB1 (TRYPTOPHAN SYNTHASE BETA-SUBUNIT)];[AT4G27070, TSB2 (TRYPTOPHAN SYNTHASE BETA-SUBUNIT); tryptophan synthase]
253900_at	AT4G27130	eukaryotic translation initiation factor SUI1, putative
253950_at	AT4G26910	2-oxoacid dehydrogenase family protein
253981_at	AT4G26670	mitochondrial import inner membrane translocase subunit Tim17/Tim22/Tim23 family protein
253989_at	AT4G26130	similar to unknown protein [Arabidopsis thaliana] (TAIR:AT5G56980.1); similar to hypothetical protein [Vitis vinifera] (GB:CAN72576.1)
253992_at	AT4G26060	similar to unknown protein [Arabidopsis thaliana] (TAIR:AT5G57060.1); similar to unnamed protein product [Vitis vinifera] (GB:CAO65021.1); contains domain PTHR10052 (PTHR10052); contains domain PTHR10052:SF2 (PTHR10052:SF2)
253994_at	AT4G26080	ABI1 (ABA INSENSITIVE 1); calcium ion binding / protein serine/threonine phosphatase
254014_at	AT4G26120	ankyrin repeat family protein / BTB/POZ domain-containing protein
254040_at	AT4G25900	aldose 1-epimerase family protein
254073_at	AT4G25500	ATRSP35 (Arabidopsis thaliana arginine/serine-rich splicing factor 35); RNA binding
254190_at	AT4G23885	similar to unknown protein [Arabidopsis thaliana] (TAIR:AT5G24165.1); similar to unnamed protein product [Vitis vinifera] (GB:CAO69543.1)
254216_at	AT4G23710	VAG2/VATG2/VHA-G2 (VACUOLAR ATP SYNTHASE SUBUNIT G2)
254232_at	AT4G23600	CORI3 (CORONATINE INDUCED 1, JASMONIC ACID RESPONSIVE 2); transaminase
254234_at	AT4G23680	major latex protein-related / MLP-related
254262_at	AT4G23470	hydroxyproline-rich glycoprotein family protein
254271_at	AT4G23150	protein kinase family protein
254354_at	no_match	no_match
254385_s_at	AT4G21830;AT4G21840	[AT4G21830, methionine sulfoxide reductase domain-containing protein / SeIR domain-containing protein];[AT4G21840, methionine sulfoxide reductase domain-containing protein / SelR domain-containing protein]
254387_at	AT4G21850	methionine sulfoxide reductase domain-containing protein / SeIR domain-containing protein
254396_at	AT4G21680	proton-dependent oligopeptide transport (POT) family protein
254429_at	AT4G21105	cytochrome-c oxidase/ electron carrier
254487_at	AT4G20780	calcium-binding protein, putative
254543_at	AT4G19810	glycosyl hydrolase family 18 protein
254558_at	AT4G19185	integral membrane family protein
254563_at	AT4G19120	ERD3 (EARLY-RESPONSIVE TO DEHYDRATION 3)
254580_at	AT4G19390	similar to unknown protein [Arabidopsis thaliana] (TAIR:AT5G13720.1); similar to unnamed protein product [Vitis vinifera] (GB:CAO63752.1); contains InterPro domain Uncharacterised conserved protein UCP022348 (InterPro:IPR016804); contains InterPro domain Protein of unknown function UPF0114 (InterPro:IPR005134)
254594_at	AT4G18930	cyclic phosphodiesterase
254641_at	AT4G18800	AtRABA1d/AtRab11B/AthSGBP (Arabidopsis Rab GTPase homolog A1d); GTP binding
254660_at	AT4G18250	receptor serine/threonine kinase, putative
254673_at	AT4G18430	AtRABA1e (Arabidopsis Rab GTPase homolog A1e); GTP binding
254684_at	AT4G13850	ATGRP2 (GLYCINE-RICH RNA-BINDING PROTEIN 2); RNA binding / double-stranded DNA binding / single-stranded DNA binding
254778_at	AT4G12750	sequence-specific DNA binding / transcription factor
254830_at	AT4G12590	similar to hypothetical protein [Vitis vinifera] (GB:CAN72892.1); contains InterPro domain Protein of unknown function DUF850, transmembrane eukaryotic (InterPro:IPR008568)
254847_at	AT4G11850	PLDGAMMA1 (maternal effect embryo arrest 54); phospholipase D
254853_at	AT4G12080	DNA-binding family protein
254858_at	AT4G12070	protein binding
254889_at	AT4G11650	ATOSM34 (OSMOTIN 34)
254890_at	AT4G11600	ATGPX6 (GLUTATHIONE PEROXIDASE 6); glutathione peroxidase
255070_at	AT4G09020	ATISA3/ISA3 (ISOAMYLASE 3); alpha-amylase
255110_at	AT4G08770	peroxidase, putative
255221_at	AT4G05150	octicosapeptide/Phox/Bem1p (PB1) domain-containing protein
255259_at	AT4G05020	NDB2 (NAD(P)H DEHYDROGENASE B2); disulfide oxidoreductase
255331_at	AT4G04330	similar to unnamed protein product [Vitis vinifera] (GB:CAO69665.1)
255360_at	AT4G03960	tyrosine specific protein phosphatase family protein
255475_at	no_match	no_match
255477_at	AT4G02370	similar to unknown protein [Arabidopsis thaliana] (TAIR:AT1G02816.1); similar to unnamed protein product [Vitis vinifera] (GB:CAO40037.1); similar to hypothetical protein [Vitis vinifera] (GB:CAN69598.1); contains InterPro domain Protein of unknown function DUF538 (InterPro:IPR007493)
255479_at	AT4G02380	SAG21 (SENESCENCE-ASSOCIATED GENE 21)
255587_at	AT4G01480	ATPPA5 (ARABIDOPSIS THALIANA PYROPHOSPHORYLASE 5); inorganic diphosphatase/ pyrophosphatase
255590_at	AT4G01610	cathepsin B-like cysteine protease, putative
255630_at	AT4G00700	C2 domain-containing protein
255777_at	AT1G18630	GR-RBP6 (glycine-rich RNA-binding protein 6); RNA binding
255923_at	AT1G22180	SEC14 cytosolic factor family protein / phosphoglyceride transfer family protein
256017_at	AT1G19180	JAZ1/TIFY10A (JASMONATE-ZIM-DOMAIN PROTEIN 1); protein binding
256024_at	AT1G58340	ZF14; transporter
256046_at	no_match	no_match
256091_at	AT1G20693	HMGB2 (HIGH MOBILITY GROUP B 2); transcription factor
256100_at	AT1G13750	calcineurin-like phosphoesterase family protein
256121_at	AT1G18160	protein kinase family protein
256150_at	AT1G55120	ATFRUCT5 (BETA-FRUCTOFURANOSIDASE 5); hydrolase, hydrolyzing O-glycosyl compounds / levanase
256221_at	AT1G56300	DNAJ heat shock N-terminal domain-containing protein
256235_at	AT3G12490	cysteine protease inhibitor, putative / cystatin, putative
256243_at	AT3G12500	ATHCHIB (BASIC CHITINASE); chitinase
256256_at	AT3G11230	yippee family protein
256294_at	AT1G69450	similar to HYP1 (HYPOTHETICAL PROTEIN 1) [Arabidopsis thaliana] (TAIR:AT3G01100.1); similar to unnamed protein product [Vitis vinifera] (GB:CAO64743.1); similar to unnamed protein product [Vitis vinifera] (GB:CAO15025.1); similar to Protein of unknown function DUF221 [Medicago truncatula] (GB:ABN08272.1); contains InterPro domain Protein of unknown function DUF221; (InterPro:IPR003864)
256321_at	AT1G55020	LOX1 (Lipoxygenase 1); lipoxygenase
256412_at	no_match	no_match
256419_at	no_match	no_match
256466_at	AT1G32580	plastid developmental protein DAG, putative
256508_at	AT1G75140	Identical to Uncharacterized membrane protein At1g75140 [Arabidopsis Thaliana] (GB:Q9FRK5;GB:Q8GY41;GB:Q9C9Q7); similar to unknown protein [Arabidopsis thaliana] (TAIR:AT1G19370.1); similar to unnamed protein product [Vitis vinifera] (GB:CAO61180.1); contains InterPro domain WD40 repeat-like (InterPro:IPR011046)
256529_at	AT1G33260	protein kinase family protein
256583_at	AT3G28850	glutaredoxin family protein
256626_at	AT3G20015	pepsin A
256633_at	AT3G28340	GATL10 (Galacturonosyltransferase-like 10); polygalacturonate 4-alpha-galacturonosyltransferase/ transferase, transferring hexosyl groups
256637_at	AT3G12030	similar to unknown protein [Arabidopsis thaliana] (TAIR:AT5G06660.1); similar to fiber protein Fb27 [Gossypium barbadense] (GB:AAQ84318.1); contains InterPro domain Protein of unknown function DUF841, eukaryotic (InterPro:IPR008559)
256676_at	AT3G52180	ATPTPKIS1/DSP4/SEX4 (STARCH-EXCESS 4); polysaccharide binding / protein tyrosine/serine/threonine phosphatase
256746_at	AT3G29320	glucan phosphorylase, putative
256770_at	AT3G13700;AT3G13710	[AT3G13700, RNA-binding protein, putative];[AT3G13710, prenylated rab acceptor (PRA1) family protein]
256789_at	AT3G13672	seven in absentia (SINA) family protein
256829_at	AT3G22850	similar to unknown protein [Arabidopsis thaliana] (TAIR:AT5G43830.1); similar to hypothetical protein [Vitis vinifera] (GB:CAN71784.1); contains domain PTHR11772 (PTHR11772); contains domain G3DSA:3.60.20.10 (G3DSA:3.60.20.10); contains domain SSF56235 (SSF56235)
256883_at	AT3G26440	similar to unknown protein [Arabidopsis thaliana] (TAIR:AT1G13000.2); similar to unknown protein [Arabidopsis thaliana] (TAIR:AT1G13000.1); similar to unnamed protein product [Vitis vinifera] (GB:CAO42517.1); contains InterPro domain Protein of unknown function DUF707 (InterPro:IPR007877)
256933_at	AT3G22600	protease inhibitor/seed storage/lipid transfer protein (LTP) family protein
256937_at	AT3G22620	protease inhibitor/seed storage/lipid transfer protein (LTP) family protein
256981_at	AT3G13380	BRL3 (BRI1-LIKE 3); protein binding / protein kinase
257038_at	AT3G19260	LAG1 HOMOLOG 2 (LONGEVITY ASSURANCE GENE1 HOMOLOG 2)
257088_at	AT3G20510	similar to unknown protein [Arabidopsis thaliana] (TAIR:AT1G50740.1); similar to unnamed protein product [Vitis vinifera] (GB:CAO38976.1); contains InterPro domain Protein of unknown function UPF0136, Transmembrane; (InterPro:IPR005349)
257099_s_at	AT3G24982;AT3G25020	[AT3G24982, protein binding];[AT3G25020, disease resistance family protein]
257100_at	AT3G25010	disease resistance family protein
257144_at	AT3G27300	G6PD5 (GLUCOSE-6-PHOSPHATE DEHYDROGENASE 5); glucose-6-phosphate dehydrogenase
257154_at	AT3G27210	Identical to Uncharacterized protein At3g27210 (Y-2) [Arabidopsis Thaliana] (GB:Q9LK32); similar to unknown protein [Arabidopsis thaliana] (TAIR:AT5G40860.1); similar to unnamed protein product [Vitis vinifera] (GB:CAO14583.1)
257191_at	AT3G13175	similar to unnamed protein product [Vitis vinifera] (GB:CAO45116.1)
257218_at	AT3G15000	Identical to Uncharacterized mitochondrial protein At3g15000 [Arabidopsis Thaliana] (GB:Q9LKA5); similar to plastid developmental protein DAG, putative [Arabidopsis thaliana] (TAIR:AT3G06790.2); similar to unnamed protein product [Vitis vinifera] (GB:CAO39382.1)
257224_at	AT3G27870	haloacid dehalogenase-like hydrolase family protein
257226_at	AT3G27880	similar to unknown protein [Arabidopsis thaliana] (TAIR:AT1G23710.1); similar to hypothetical protein [Vitis vinifera] (GB:CAN61665.1); similar to unnamed protein product [Vitis vinifera] (GB:CAO14763.1); contains InterPro domain Protein of unknown function DUF1645 (InterPro:IPR012442)
257279_at	AT3G14430	similar to unnamed protein product [Vitis vinifera] (GB:CAO60894.1)
257345_s_at	AT1G41700;AT1G36540;AT3G33066	[AT1G41700, transposable element gene];[AT1G36540, transposable element gene];[AT3G33066, transposable element gene]
257444_at	AT2G12550	ubiquitin-associated (UBA)/TS-N domain-containing protein
257536_at	AT3G02800	phosphoprotein phosphatase
257892_at	AT3G17020	universal stress protein (USP) family protein
257926_at	AT3G23280	zinc finger (C3HC4-type RING finger) family protein / ankyrin repeat family protein
257985_at	AT3G20810	transcription factor jumonji (jmjC) domain-containing protein
258001_at	AT3G28950	avirulence-responsive protein-related / avirulence induced gene (AIG) protein-related
258002_at	AT3G28930	AIG2 (AVRRPT2-INDUCED GENE 2)
258020_at	AT3G19490	ATNHD1 (Arabidopsis thaliana Na/H antiporter 1); sodium:hydrogen antiporter
258151_at	AT3G18080	glycosyl hydrolase family 1 protein
258158_at	AT3G17790	ATACP5 (acid phosphatase 5); acid phosphatase/ protein serine/threonine phosphatase
258162_at	AT3G17810	dihydroorotate dehydrogenase family protein / dihydroorotate oxidase family protein
258332_at	AT3G16180	proton-dependent oligopeptide transport (POT) family protein
258362_at	AT3G14280	similar to hypothetical protein [Vitis vinifera] (GB:CAN62135.1)
258369_at	AT3G14310	ATPME3 (Arabidopsis thaliana pectin methylesterase 3)
258435_at	AT3G16740	F-box family protein
258439_at	AT3G17240	LPD2 (LIPOAMIDE DEHYDROGENASE 2); FAD binding / dihydrolipoyl dehydrogenase/ oxidoreductase
258445_at	AT3G22400	LOX5; lipoxygenase
258523_at	AT3G06830	pectinesterase family protein
258567_at	AT3G04080	ATAPY1 (APYRASE 1); calmodulin binding
258633_at	AT3G07990	SCPL27 (serine carboxypeptidase-like 27); serine carboxypeptidase
258664_at	AT3G08700	UBC12 (ubiquitin-conjugating enzyme 12); ubiquitin-protein ligase
258665_at	AT3G08710	ATH9 (thioredoxin H-type 9); thiol-disulfide exchange intermediate
258682_at	AT3G08720	ATPK19 (ARABIDOPSIS THALIANA PROTEIN KINASE 19); kinase
258694_at	AT3G08660	phototropic-responsive protein, putative
258719_at	AT3G09540	pectate lyase family protein
258735_at	AT3G05880	RCI2A (RARE-COLD-INDUCIBLE 2A)
258742_at	AT3G05800	transcription factor
258791_at	AT3G04720	PR4 (PATHOGENESIS-RELATED 4)
258852_at	AT3G06300	AT-P4H-2 (A. THALIANA P4H ISOFORM 2); oxidoreductase, acting on paired donors, with incorporation or reduction of molecular oxygen, 2-oxoglutarate as one donor, and incorporation of one atom each of oxygen into both donors / procollagen-proline 4-dioxygen
258880_at	AT3G06420	ATG8H (AUTOPHAGY 8H); microtubule binding
258941_at	AT3G09940	ATMDAR3/MDHAR (MONODEHYDROASCORBATE REDUCTASE); monodehydroascorbate reductase (NADH)
258955_s_at	AT3G18530;AT3G01450	[AT3G18530, binding];[AT3G01450, binding]
258957_at	AT3G01420	ALPHA-DOX1 (ALPHA-DIOXYGENASE 1)
258970_at	AT3G10410	SCPL49 (serine carboxypeptidase-like 49); serine carboxypeptidase
258996_at	AT3G01800	ribosome recycling factor family protein / ribosome releasing factor family protein
259005_at	AT3G01930	nodulin family protein
259100_at	AT3G04880	DRT102 (DNA-DAMAGE-REPAIR/TOLERATION 2)
259137_at	AT3G10300	calcium-binding EF hand family protein
259403_at	AT1G17745	PGDH (3-PHOSPHOGLYCERATE DEHYDROGENASE); phosphoglycerate dehydrogenase
259424_at	AT1G13830	beta-1,3-glucanase-related
259445_at	AT1G02400	ATGA2OX6/DTA1 (GIBBERELLIN 2-OXIDASE 6); gibberellin 2-beta-dioxygenase
259516_at	AT1G20450	ERD10/LTI45 (EARLY RESPONSIVE TO DEHYDRATION 10)
259570_at	AT1G20440	COR47 (cold regulated 47)
259661_at	AT1G55265	similar to unknown protein [Arabidopsis thaliana] (TAIR:AT5G19860.1); similar to hypothetical protein [Vitis vinifera] (GB:CAN64354.1); contains InterPro domain Protein of unknown function DUF538 (InterPro:IPR007493)
259757_at	AT1G77510	ATPDIL1-2 (PDI-LIKE 1-2); protein disulfide isomerase
259768_at	AT1G29390	COR314-TM2 (cold regulated 314 thylakoid membrane 2)
259878_at	AT1G76790	O-methyltransferase family 2 protein
260101_at	AT1G73260	trypsin and protease inhibitor family protein / Kunitz family protein
260116_at	AT1G33960	AIG1 (AVRRPT2-INDUCED GENE 1); GTP binding
260141_at	AT1G66350	RGL1 (RGA-LIKE 1); transcription factor
260391_at	AT1G74020	SS2 (STRICTOSIDINE SYNTHASE 2); strictosidine synthase
260408_at	AT1G69880	ATH8 (thioredoxin H-type 8); thiol-disulfide exchange intermediate
260410_at	AT1G69870	proton-dependent oligopeptide transport (POT) family protein
260450_at	AT1G72390	similar to unnamed protein product [Vitis vinifera] (GB:CAO45587.1)
260549_at	AT2G43535	trypsin inhibitor, putative
260562_at	AT2G43850	ankyrin protein kinase, putative (APK1)
260590_at	AT1G53310	ATPPC1 (PHOSPHOENOLPYRUVATE CARBOXYLASE 1); phosphoenolpyruvate carboxylase
260665_at	AT1G19360	similar to RRA2 (REDUCED RESIDUAL ARABINOSE 2) [Arabidopsis thaliana] (TAIR:AT1G75110.1); similar to unnamed protein product [Vitis vinifera] (GB:CAO61198.1); contains InterPro domain Reticulon; (InterPro:IPR003388)
260731_at	AT1G17500	ATPase, coupled to transmembrane movement of ions, phosphorylative mechanism
260739_at	AT1G15000	SCPL50 (serine carboxypeptidase-like 50); serine carboxypeptidase
260783_at	AT1G06160	ethylene-responsive factor, putative
260884_at	AT1G29240	similar to unknown protein [Arabidopsis thaliana] (TAIR:AT2G34170.1); similar to unnamed protein product [Vitis vinifera] (GB:CAO48048.1); contains InterPro domain Protein of unknown function DUF688 (InterPro:IPR007789)
260943_at	AT1G45145	ATTRX5 (thioredoxin H-type 5); thiol-disulfide exchange intermediate
261023_at	AT1G12200	flavin-containing monooxygenase family protein / FMO family protein
261083_at	AT1G07310	C2 domain-containing protein
261125_at	AT1G04990	zinc finger (CCCH-type) family protein
261201_at	AT1G12850	phosphoglycerate/bisphosphoglycerate mutase family protein
261203_at	AT1G12845	similar to hypothetical protein MtrDRAFT_AC149131g9v2 [Medicago truncatula] (GB:ABD32556.1)
261223_at	AT1G19950	HVA22H (HVA22-LIKE PROTEIN H (ATHVA22H))
261230_at	AT1G20010	TUB5 (tubulin beta-5 chain)
261285_at	AT1G35720	ANNAT1 (ANNEXIN ARABIDOPSIS 1); calcium ion binding / calcium-dependent phospholipid binding
261318_at	AT1G53035	similar to unknown protein [Arabidopsis thaliana] (TAIR:AT3G15358.1); similar to unnamed protein product [Vitis vinifera] (GB:CAO69750.1)
261470_at	AT1G28370	ATERF11/ERF11 (ERF domain protein 11); DNA binding / transcription factor/ transcription repressor
261508_at	AT1G71730	similar to unknown [Brassica rapa] (GB:ABL97948.1)
261525_at	AT1G14330	kelch repeat-containing F-box family protein
261530_at	AT1G63460	glutathione peroxidase, putative
261718_at	AT1G18390	protein kinase family protein
261864_s_at	AT1G50480;AT2G12280;AT2G12200	[AT1G50480, THFS (10-FORMYLTETRAHYDROFOLATE SYNTHETASE); ATP binding / formate-tetrahydrofolate ligase];[AT2G12280, ligase, putative];[AT2G12200, ligase, putative]
261975_at	AT1G64640	plastocyanin-like domain-containing protein
262050_at	AT1G80130	binding
262137_at	AT1G77920	bZIP family transcription factor
262159_at	AT1G52720	similar to unknown protein [Arabidopsis thaliana] (TAIR:AT3G15630.1); similar to unnamed protein product [Vitis vinifera] (GB:CAO46032.1)
262188_at	AT1G77810	galactosyltransferase family protein
262236_at	AT1G48330	similar to unknown protein [Arabidopsis thaliana] (TAIR:AT3G17580.1); similar to unknown [Populus trichocarpa] (GB:ABK96144.1)
262296_at	AT1G27630	CYCT1;3; cyclin-dependent protein kinase
262440_at	AT1G47710	(ATSERPIN1); cysteine protease inhibitor/ serine-type endopeptidase inhibitor
262504_at	AT1G21750	ATPDIL1-1 (PDI-LIKE 1-1); protein disulfide isomerase
262616_at	AT1G06620	2-oxoglutarate-dependent dioxygenase, putative
262641_at	AT1G62730	similar to hypothetical protein [Vitis vinifera] (GB:CAN63693.1); contains InterPro domain Terpenoid synthase (InterPro:IPR008949)
262694_at	AT1G62790	protease inhibitor/seed storage/lipid transfer protein (LTP) family protein
262772_at	AT1G13210	ACA.L (AUTOINHIBITED CA2+/ATPASE II); ATPase, coupled to transmembrane movement of ions, phosphorylative mechanism / calmodulin binding
262797_at	AT1G20840	TMT1 (TONOPLAST MONOSACCHARIDE TRANSPORTER1); carbohydrate transmembrane transporter/ nucleoside transmembrane transporter/ sugar:hydrogen ion symporter
262832_s_at	AT1G14870;AT1G14880	[AT1G14870, Identical to Uncharacterized protein At1g14870 [Arabidopsis Thaliana] (GB:Q9LQU4); similar to unknown protein [Arabidopsis thaliana] (TAIR:AT5G35525.1); similar to unnamed protein product [Vitis vinifera] (GB:CAO42338.1); contains InterPro domain Aspartic acid and asparagine hydroxylation site (InterPro:IPR000152); contains InterPro domain Protein of unknown function Cys-rich (InterPr…
262892_at	AT1G79440	ALDH5F1 (SUCCINIC SEMIALDEHYDE DEHYDROGENASE); 3-chloroallyl aldehyde dehydrogenase/ succinate-semialdehyde dehydrogenase
262899_at	AT1G59870	PDR8/PEN3 (PLEIOTROPIC DRUG RESISTANCE8); ATPase, coupled to transmembrane movement of substances / cadmium ion transmembrane transporter
262910_at	AT1G59710	similar to unknown protein [Arabidopsis thaliana] (TAIR:AT1G27100.1); similar to unknown [Populus trichocarpa] (GB:ABK94560.1); contains InterPro domain Protein of unknown function DUF569 (InterPro:IPR007679); contains InterPro domain Actin-crosslinking proteins (InterPro:IPR008999)
262920_at	AT1G79500	AtkdsA1 (Arabidopsis thaliana KDO-8-phosphate synthase A1); 3-deoxy-8-phosphooctulonate synthase
262978_at	AT1G75780	TUB1 (tubulin beta-1 chain); structural molecule
263083_at	AT2G27190	PAP1 (PURPLE ACID PHOSPHATASE 1); acid phosphatase/ protein serine/threonine phosphatase
263124_at	AT1G78480	prenyltransferase/squalene oxidase repeat-containing protein
263180_at	AT1G05620	inosine-uridine preferring nucleoside hydrolase family protein
263183_at	AT1G05570	CALS1 (CALLOSE SYNTHASE 1); transferase, transferring glycosyl groups
263249_at	AT2G31360	ADS2 (16:0DELTA9 ARABIDOPSIS DESATURASE 2); oxidoreductase
263250_at	AT2G31390	pfkB-type carbohydrate kinase family protein
263498_at	AT2G42610	similar to unknown protein [Arabidopsis thaliana] (TAIR:AT1G07090.1); similar to hypothetical protein [Vitis vinifera] (GB:CAN66524.1); contains InterPro domain Protein of unknown function DUF640 (InterPro:IPR006936)
263513_at	AT2G12400	similar to unknown protein [Arabidopsis thaliana] (TAIR:AT2G25270.1); similar to hypothetical protein OsJ_008445 [Oryza sativa (japonica cultivar-group)] (GB:EAZ24962.1)
263517_at	AT2G21620	RD2 (RESPONSIVE TO DESSICATION 2)
263548_at	AT2G21660	ATGRP7 (COLD, CIRCADIAN RHYTHM, AND RNA BINDING 2); RNA binding / double-stranded DNA binding / single-stranded DNA binding
264000_at	AT2G22500	mitochondrial substrate carrier family protein
264019_at	AT2G21130	peptidyl-prolyl cis-trans isomerase / cyclophilin (CYP2) / rotamase
264048_at	AT2G22400	NOL1/NOP2/sun family protein
264280_at	AT1G61820	BGLU46; hydrolase, hydrolyzing O-glycosyl compounds
264288_at	AT1G62045	similar to ankyrin repeat family protein [Arabidopsis thaliana] (TAIR:AT1G11740.1); similar to unknown [Brassica rapa] (GB:ABL97958.1); contains domain PTHR12447 (PTHR12447)
264462_at	AT1G10200	WLIM1; transcription factor
264506_at	AT1G09560	GLP5 (GERMIN-LIKE PROTEIN 5); manganese ion binding / metal ion binding / nutrient reservoir
264590_at	AT2G17710	similar to unnamed protein product [Vitis vinifera] (GB:CAO42932.1)
264592_at	AT2G17720	oxidoreductase, 2OG-Fe(II) oxygenase family protein
264645_at	AT1G08940	phosphoglycerate/bisphosphoglycerate mutase family protein
264657_at	AT1G09100	RPT5B (26S PROTEASOME AAA-ATPASE SUBUNIT RPT5B); ATPase/ calmodulin binding
264708_at	AT1G09740	ethylene-responsive protein, putative
264787_at	AT2G17840	ERD7 (EARLY-RESPONSIVE TO DEHYDRATION 7)
264900_at	AT1G23080	PIN7 (PIN-FORMED 7); auxin:hydrogen symporter/ transporter
264902_at	AT1G23060	similar to unknown protein [Arabidopsis thaliana] (TAIR:AT1G70950.1); similar to unnamed protein product [Vitis vinifera] (GB:CAO42267.1)
264987_at	AT1G27030	similar to unknown protein [Arabidopsis thaliana] (TAIR:AT1G27020.1); similar to unknown protein [Oryza sativa (japonica cultivar-group)] (GB:AAN05517.1); similar to Os10g0463800 [Oryza sativa (japonica cultivar-group)] (GB:NP_001064789.1)
265008_at	AT1G61560	MLO6 (MILDEW RESISTANCE LOCUS O 6); calmodulin binding
265214_at	AT1G05000	tyrosine specific protein phosphatase family protein
265271_at	AT2G28360	SIT4 phosphatase-associated family protein
265283_at	AT2G20370	KAM1/MUR3 (MURUS 3); catalytic/ transferase, transferring glycosyl groups
265333_at	AT2G18350	ATHB24 (ARABIDOPSIS THALIANA HOMEOBOX PROTEIN 24); DNA binding / transcription factor
265344_at	AT2G22660	similar to glycine-rich protein [Arabidopsis thaliana] (TAIR:AT4G37900.1); similar to unnamed protein product [Vitis vinifera] (GB:CAO44607.1); similar to unnamed protein product [Vitis vinifera] (GB:CAO17179.1); similar to unnamed protein product [Vitis vinifera] (GB:CAO38708.1); contains InterPro domain Protein of unknown function DUF1399 (InterPro:IPR009836)
265358_at	AT2G16710	hesB-like domain-containing protein
265359_at	AT2G16720	MYB7 (myb domain protein 7); DNA binding / transcription factor
265424_at	AT2G20780	mannitol transporter, putative
265471_at	AT2G37130	peroxidase 21 (PER21) (P21) (PRXR5)
265480_at	AT2G15970	COR413-PM1 (cold regulated 413 plasma membrane 1)
265510_at	AT2G05630	ATG8D (autophagy gene 8-related); microtubule binding
265539_at	AT2G15830	similar to unknown protein [Arabidopsis thaliana] (TAIR:AT4G33960.1)
265620_at	AT2G27310	F-box family protein
265900_at	AT2G25730	binding / heme binding
265953_at	AT2G37480;AT2G37478	[AT2G37480, similar to unknown protein [Arabidopsis thaliana] (TAIR:AT3G53670.1); similar to hypothetical protein [Vitis vinifera] (GB:CAN77855.1)];[AT2G37478, CPuORF52 (Conserved peptide upstream open reading frame 52)]
266017_at	AT2G18690	similar to unknown protein [Arabidopsis thaliana] (TAIR:AT2G18680.1); similar to hypothetical protein OsI_029427 [Oryza sativa (indica cultivar-group)] (GB:EAZ08195.1)
266078_at	AT2G40670	ARR16 (response regulator 16); transcription regulator/ two-component response regulator
266081_at	AT2G37840	protein kinase family protein
266142_at	AT2G39030	GCN5-related N-acetyltransferase (GNAT) family protein
266214_at	AT2G06890	transposable element gene
266225_at	AT2G28900	OEP16 (OUTER ENVELOPE PROTEIN 16); P-P-bond-hydrolysis-driven protein transmembrane transporter
266229_at	AT2G28840	ankyrin repeat family protein
266271_at	AT2G29440	ATGSTU6 (GLUTATHIONE S-TRANSFERASE 24); glutathione transferase
266342_at	AT2G01540	C2 domain-containing protein
266368_at	AT2G41380	embryo-abundant protein-related
266385_at	AT2G14610	PR1 (PATHOGENESIS-RELATED GENE 1)
266399_at	AT2G38670	PECT1 (PHOSPHORYLETHANOLAMINE CYTIDYLYLTRANSFERASE 1); ethanolamine-phosphate cytidylyltransferase
266439_s_at	AT2G43200	dehydration-responsive family protein
266500_at	AT2G06925	ATSPLA2-ALPHA/PLA2-ALPHA (PHOSPHOLIPASE A2-ALPHA); phospholipase A2
266581_at	AT2G46140	late embryogenesis abundant protein, putative / LEA protein, putative
266673_at	AT2G29630	thiamine biosynthesis family protein / thiC family protein
266752_at	AT2G47000	MDR4/PGP4 (P-GLYCOPROTEIN4); ATPase, coupled to transmembrane movement of substances / xenobiotic-transporting ATPase
266797_at	AT2G22840	AtGRF1 (GROWTH-REGULATING FACTOR 1)
266799_at	AT2G22860	ATPSK2 (PHYTOSULFOKINE 2 PRECURSOR); growth factor
266839_at	AT2G25930	ELF3 (EARLY FLOWERING 3)
266848_at	AT2G25950	similar to unknown protein [Arabidopsis thaliana] (TAIR:AT3G04780.1); similar to unknown [Populus trichocarpa] (GB:ABK95895.1); contains InterPro domain Protein of unknown function DUF1000 (InterPro:IPR010400)
266872_at	AT2G44730	transcription factor
266873_at	AT2G44740	CYCP4;1 (cyclin p4;1); cyclin-dependent protein kinase
267055_at	AT2G38360	prenylated rab acceptor (PRA1) family protein
267178_at	AT2G37750	unknown protein
267280_at	AT2G19450	TAG1 (TRIACYLGLYCEROL BIOSYNTHESIS DEFECT 1); diacylglycerol O-acyltransferase
267355_at	AT2G39900	LIM domain-containing protein
267374_at	AT2G26230	uricase / urate oxidase / nodulin 35, putative
267545_at	AT2G32690	pseudogene, glycine-rich protein

## Sheet: SD7(f) Bc+ACC Down
Supplementary Dataset 7. (F) List of probe IDs/array elements and locus identifiers corresponding to genes that are commonly down-regulated by B. cinerea and ACC.
Probe ID	Locus Identifier	Annotation
244920_s_at	AT2G07751;ATMG00990	[AT2G07751, NADH-ubiquinone oxidoreductase chain 3, putative];[ATMG00990, NADH dehydrogenase subunit 3]
244921_s_at	ATMG01000	hypothetical protein
244922_s_at	AT2G07674;ATMG01010	[AT2G07674, similar to hypothetical protein BrnapMp048 [Brassica napus] (GB:YP_717145.1); contains domain PD020792 (PD020792)];[ATMG01010, hypothetical protein]
244939_at	ATCG00065	chloroplast gene encoding ribosomal protein s12. The gene is located in three distinct loci on the chloroplast genome and is transpliced to make one transcript.
244940_at	ATCG01230;ATCG00905	[ATCG01230, chloroplast gene encoding ribosomal protein s12. The gene is located in three distinct loci on the chloroplast genome and is transpliced to make one transcript.];[ATCG00905, chloroplast gene encoding ribosomal protein s12. The gene is located in three distinct loci on the chloroplast genome and is transpliced to make one transcript.]
244944_s_at	ATMG00080;ATMG00090	[ATMG00080, encodes a mitochondrial ribosomal protein L16, which is a constituent of the large ribosomal subunit];[ATMG00090, ribosomal protein S3]
244966_at	ATCG00600	Cytochrome b6-f complex, subunit V. Disruption of homologous gene in Chlamydomonas results in disruption of cytochrome b6-f complex.
244971_at	ATCG00670	Encodes the only ClpP (caseinolytic protease) encoded within the plastid genome. Contains a highly conserved catalytic triad of Ser-type proteases (Ser-His-Asp). Part of the 350 kDa chloroplast Clp complex. The name reflects nomenclature described in Adam et. al (2001).
244974_at	ATCG00700	PSII low MW protein
244989_s_at	ATCG00860;ATCG01280	[ATCG00860, Encodes an unknown protein. This gene is regulated by AtSIG6 transcriptionally.];[ATCG01280, hypothetical protein]
244992_s_at	ATCG00900;ATCG01240	[ATCG00900, encodes a chloroplast ribosomal protein S7, a constituent of the small subunit of the ribosomal complex];[ATCG01240, 30S chloroplast ribosomal protein S7]
244999_at	ATCG00190	Chloroplast DNA-dependent RNA polymerase B subunit. The transcription of this gene is regulated by a nuclear encoded RNA polymerase. This gene has been transferred to mitochondrial genome during crucifer evolution.
245004_at	ATCG00300	encodes PsbZ, which is a subunit of photosystem II. In Chlamydomonas, this protein has been shown to be essential in the interaction between PS II and the light harvesting complex II.
245005_at	ATCG00330	30S chloroplast ribosomal protein S14
245118_at	AT2G41680	thioredoxin reductase, putative / NADPH-dependent thioredoxin reductase, putative
245130_at	AT2G45340	leucine-rich repeat transmembrane protein kinase, putative
245242_at	AT1G44446	CH1 (CHLOROPHYLL B BIOSYNTHESIS); chlorophyllide a oxygenase
245285_s_at	AT4G14030;AT4G14040	[AT4G14030, selenium-binding protein, putative];[AT4G14040, EDA38 (embryo sac development arrest 38); selenium binding]
245362_at	AT4G17460	HAT1 (homeobox-leucine zipper protein 1); DNA binding / transcription factor
245451_at	AT4G16890	SNC1 (SUPPRESSOR OF NPR1-1, CONSTITUTIVE 1)
245558_at	AT4G15430	similar to early-responsive to dehydration protein-related / ERD protein-related [Arabidopsis thaliana] (TAIR:AT4G04340.1); similar to early-responsive to dehydration protein-related / ERD protein-related [Arabidopsis thaliana] (TAIR:AT4G04340.3); similar to early-responsive to dehydration protein-related / ERD protein-related [Arabidopsis thaliana] (TAIR:AT3G21620.1); similar to unnamed protein …
245924_at	AT5G28750	thylakoid assembly protein, putative
245936_at	AT5G19850	hydrolase, alpha/beta fold family protein
245984_at	AT5G13090	similar to unknown protein [Arabidopsis thaliana] (TAIR:AT1G24270.1); similar to unnamed protein product [Vitis vinifera] (GB:CAO68319.1); similar to hypothetical protein [Vitis vinifera] (GB:CAN73358.1)
246021_at	AT5G21100	L-ascorbate oxidase, putative
246069_at	AT5G20220	zinc knuckle (CCHC-type) family protein
246097_at	AT5G20270	HHP1 (HEPTAHELICAL TRANSMEMBRANE PROTEIN1)
246122_at	AT5G20380	transporter-related
246211_at	AT4G36730	GBF1 (G-box binding factor 1); transcription factor
246231_at	AT4G37080	similar to unknown protein [Arabidopsis thaliana] (TAIR:AT5G42690.2); similar to hypothetical protein [Populus tremula] (GB:CAM84232.1); contains InterPro domain Protein of unknown function DUF547 (InterPro:IPR006869)
246313_at	AT1G31920	pentatricopeptide (PPR) repeat-containing protein
246411_at	AT1G57770	amine oxidase family
246439_at	AT5G17600	zinc finger (C3HC4-type RING finger) family protein
246490_at	AT5G15950;AT5G15948	[AT5G15950, adenosylmethionine decarboxylase family protein];[AT5G15948, CPuORF10 (Conserved peptide upstream open reading frame 10)]
246492_at	AT5G16140	peptidyl-tRNA hydrolase family protein
246523_at	AT5G15850	COL1 (CONSTANS-LIKE 1); transcription factor/ zinc ion binding
246554_at	AT5G15450	APG6/CLPB-P/CLPB3 (ALBINO AND PALE GREEN 6); ATP binding / ATPase
246630_at	AT1G50730	similar to unnamed protein product [Vitis vinifera] (GB:CAO38919.1); contains domain PTHR13673 (PTHR13673)
246847_at	AT5G26820	ferroportin-related
246901_at	AT5G25630	pentatricopeptide (PPR) repeat-containing protein
246998_at	AT5G67370	similar to unknown protein [Arabidopsis thaliana] (TAIR:AT5G11840.1); similar to hypothetical protein [Vitis vinifera] (GB:CAN75014.1); contains InterPro domain Protein of unknown function DUF1230 (InterPro:IPR009631)
246999_at	AT5G67440	phototropic-responsive NPH3 family protein
247098_at	AT5G66470	GTP binding / RNA binding
247162_at	AT5G65730	xyloglucan:xyloglucosyl transferase, putative / xyloglucan endotransglycosylase, putative / endo-xyloglucan transferase, putative
247193_at	AT5G65380	ripening-responsive protein, putative
247214_at	AT5G64850	similar to unknown protein [Arabidopsis thaliana] (TAIR:AT5G09960.1); similar to 80C09_15 [Brassica rapa subsp. pekinensis] (GB:AAZ41826.1)
247232_at	AT5G64940	ATATH13 (ABC2 homolog 13)
247323_at	AT5G64170	dentin sialophosphoprotein-related
247331_at	AT5G63530	ATFP3 (Arabidopsis thaliana farnesylated protein 3); metal ion binding
247361_at	AT5G63480	similar to unknown [Populus trichocarpa] (GB:ABK95190.1)
247439_at	AT5G62670	AHA11 (ARABIDOPSIS H(+)-ATPASE 11); ATPase
247486_at	AT5G62140	similar to unknown [Populus trichocarpa] (GB:ABK94834.1)
247524_at	AT5G61440	thioredoxin family protein
247694_at	AT5G59750	riboflavin biosynthesis protein, putative
247780_at	AT5G58770	dehydrodolichyl diphosphate synthase, putative / DEDOL-PP synthase, putative
247848_at	AT5G58120	disease resistance protein (TIR-NBS-LRR class), putative
247884_at	AT5G57800	CER3/FLP1/WAX2/YRE (ECERIFERUM 3); catalytic
247925_at	AT5G57560	TCH4 (TOUCH 4); hydrolase, acting on glycosyl bonds / xyloglucan:xyloglucosyl transferase
247964_at	AT5G56600	PFN3/PRF3 (PROFILIN 3); actin binding
247977_at	AT5G56850	similar to unknown [Populus trichocarpa x Populus deltoides] (GB:ABK96358.1)
248099_at	AT5G55300	TOP1BETA (DNA TOPOISOMERASE 1 BETA); DNA topoisomerase type I
248191_at	AT5G54130	calcium-binding EF hand family protein
248238_at	AT5G53900	similar to unknown protein [Arabidopsis thaliana] (TAIR:AT3G15240.2); similar to unnamed protein product [Vitis vinifera] (GB:CAO39314.1); contains domain PTHR13902:SF3 (PTHR13902:SF3); contains domain PTHR13902 (PTHR13902)
248282_at	AT5G52900	similar to unnamed protein product [Vitis vinifera] (GB:CAO49548.1)
248311_at	AT5G52570	BETA-OHASE 2 (BETA-CAROTENE HYDROXYLASE 2); beta-carotene hydroxylase
248332_at	AT5G52640	HSP81-1 (HEAT SHOCK PROTEIN 81-1); ATP binding / unfolded protein binding
248336_at	AT5G52420	similar to unknown protein [Arabidopsis thaliana] (TAIR:AT5G23920.1); similar to unnamed protein product [Vitis vinifera] (GB:CAO49441.1)
248377_at	AT5G51720	similar to Os07g0467200 [Oryza sativa (japonica cultivar-group)] (GB:NP_001059590.1); similar to hypothetical protein OsI_025030 [Oryza sativa (indica cultivar-group)] (GB:EAZ03798.1); contains domain PTHR13680 (PTHR13680); contains domain PTHR13680:SF1 (PTHR13680:SF1)
248382_at	AT5G51890	peroxidase
248404_at	AT5G51460	ATTPPA (Arabidopsis thaliana trehalose-6-phosphate phosphatase); trehalose-phosphatase
248460_at	AT5G50915	basic helix-loop-helix (bHLH) family protein
248560_at	AT5G49970	ATPPOX (A. THALIANA PYRIDOXIN (PYRODOXAMINE) 5'-PHOSPHATE OXIDASE); pyridoxamine-phosphate oxidase
248582_at	AT5G49910	cpHSC70-2 (HEAT SHOCK PROTEIN 70-7); ATP binding / unfolded protein binding
248606_at	AT5G49450;AT5G49448	[AT5G49450, ATBZIP1 (ARABIDOPSIS THALIANA BASIC LEUCINE-ZIPPER 1); DNA binding / protein heterodimerization/ transcription factor];[AT5G49448, CPuORF4 (Conserved peptide upstream open reading frame 4)]
248607_at	AT5G49480	ATCP1 (CA2+-BINDING PROTEIN 1); calcium ion binding
248657_at	AT5G48570	peptidyl-prolyl cis-trans isomerase, putative / FK506-binding protein, putative
248683_at	AT5G48490	protease inhibitor/seed storage/lipid transfer protein (LTP) family protein
248684_at	AT5G48485	DIR1 (DEFECTIVE IN INDUCED RESISTANCE 1); lipid binding
248759_at	AT5G47610	zinc finger (C3HC4-type RING finger) family protein
248818_at	AT5G47040	Lon protease homolog 1, mitochondrial (LON)
248838_at	AT5G46800	BOU (A BOUT DE SOUFFLE); binding
248899_at	AT5G46390	peptidase S41 family protein
249011_at	AT5G44670	similar to unknown protein [Arabidopsis thaliana] (TAIR:AT4G20170.1); similar to Os06g0328800 [Oryza sativa (japonica cultivar-group)] (GB:NP_001057533.1); similar to Os02g0712500 [Oryza sativa (japonica cultivar-group)] (GB:NP_001047907.1); similar to unknown protein [Oryza sativa (japonica cultivar-group)] (GB:BAD72474.1); contains InterPro domain Protein of unknown function DUF23 (InterPro:IPR…
249191_at	AT5G42760	similar to unknown [Populus trichocarpa] (GB:ABK95091.1); contains InterPro domain O-methyltransferase, N-terminal (InterPro:IPR003455); contains InterPro domain Conserved hypothetical protein CHP00027, methylltransferase (InterPro:IPR011610)
249244_at	AT5G42270	VAR1 (VARIEGATED 1); ATP-dependent peptidase/ ATPase/ metallopeptidase
249271_at	AT5G41790	CIP1 (COP1-INTERACTIVE PROTEIN 1)
249337_at	AT5G41080	glycerophosphoryl diester phosphodiesterase family protein
249459_at	AT5G39580	peroxidase, putative
249583_at	AT5G37770	TCH2 (TOUCH 2); calcium ion binding
249769_at	AT5G24120	SIGE (RNA polymerase sigma subunit E); DNA binding / DNA-directed RNA polymerase/ sigma factor/ transcription factor
249810_at	AT5G23920	similar to unknown protein [Arabidopsis thaliana] (TAIR:AT5G52420.1); similar to unnamed protein product [Vitis vinifera] (GB:CAO49441.1)
249811_at	AT5G23760	heavy-metal-associated domain-containing protein
249876_at	AT5G23060	similar to unknown protein [Arabidopsis thaliana] (TAIR:AT3G59780.1); similar to extracellular Ca2+ sensing receptor [Glycine max] (GB:ABY57763.1); contains InterPro domain Rhodanese-like (InterPro:IPR001763)
249888_s_at	AT5G37340;AT5G22480	[AT5G37340, zinc finger (ZPR1-type) family protein];[AT5G22480, zinc finger (ZPR1-type) family protein]
249923_at	AT5G19120	aspartic-type endopeptidase/ pepsin A
249993_at	AT5G18570	GTP1/OBG family protein
250007_at	AT5G18670	BMY3 (BETA-AMYLASE 9); beta-amylase
250073_at	AT5G17170	ENH1 (ENHANCER OF SOS3-1); metal ion binding
250074_at	AT5G17310	UTP--glucose-1-phosphate uridylyltransferase, putative / UDP-glucose pyrophosphorylase, putative / UGPase, putative
250075_at	AT5G17670	hydrolase, acting on ester bonds
250079_at	AT5G16650	DNAJ heat shock N-terminal domain-containing protein
250095_at	AT5G17230	PSY (PHYTOENE SYNTHASE); geranylgeranyl-diphosphate geranylgeranyltransferase
250099_at	AT5G17300	myb family transcription factor
250110_at	AT5G15350	plastocyanin-like domain-containing protein
250256_at	AT5G13650	elongation factor family protein
250257_at	AT5G13770	pentatricopeptide (PPR) repeat-containing protein
250261_at	AT5G13400	proton-dependent oligopeptide transport (POT) family protein
250333_at	AT5G11690	ATTIM17-3 (Arabidopsis thaliana translocase inner membrane subunit 17-3); P-P-bond-hydrolysis-driven protein transmembrane transporter
250613_at	AT5G07240	IQD24 (IQ-domain 24); calmodulin binding
250665_at	AT5G06980	similar to unknown protein [Arabidopsis thaliana] (TAIR:AT3G12320.1)
250704_at	AT5G06265	hyaluronan mediated motility receptor-related
250985_at	AT5G02830	pentatricopeptide (PPR) repeat-containing protein
251031_at	AT5G02120	OHP (ONE HELIX PROTEIN)
251355_at	AT3G61100	similar to unknown protein [Arabidopsis thaliana] (TAIR:AT3G61090.1); similar to unnamed protein product [Vitis vinifera] (GB:CAO40196.1); contains InterPro domain Protein of unknown function DUF537 (InterPro:IPR007491)
251461_at	no_match	no_match
251563_at	AT3G57880	C2 domain-containing protein
251658_at	AT3G57020	strictosidine synthase family protein
251669_at	AT3G57180	GTP binding
251714_at	AT3G56370	leucine-rich repeat transmembrane protein kinase, putative
251727_at	AT3G56290	similar to hypothetical protein [Vitis vinifera] (GB:CAN75527.1)
251759_at	AT3G55630	ATDFD (A. THALIANA DHFS-FPGS HOMOLOG D); tetrahydrofolylpolyglutamate synthase
251869_at	AT3G54500	similar to dentin sialophosphoprotein-related [Arabidopsis thaliana] (TAIR:AT5G64170.1); similar to dentin sialophosphoprotein-related [Arabidopsis thaliana] (TAIR:AT5G64170.2); similar to conserved hypothetical protein [Medicago truncatula] (GB:ABD28297.1)
251870_at	AT3G54510	early-responsive to dehydration protein-related / ERD protein-related
251984_at	AT3G53260	PAL2 (phenylalanine ammonia-lyase 2); phenylalanine ammonia-lyase
252011_at	AT3G52720	carbonic anhydrase family protein
252037_at	AT3G51920	CAM9 (CALMODULIN 9); calcium ion binding
252193_at	AT3G50060	MYB77; DNA binding / transcription factor
252290_at	AT3G49140	binding
252353_at	AT3G48200	similar to hypothetical protein OsI_020499 [Oryza sativa (indica cultivar-group)] (GB:EAY99266.1); similar to hypothetical protein OsJ_018975 [Oryza sativa (japonica cultivar-group)] (GB:EAZ35492.1); similar to unnamed protein product [Vitis vinifera] (GB:CAO64300.1)
252363_at	AT3G48460	GDSL-motif lipase/hydrolase family protein
252367_at	AT3G48360	BT2 (BTB AND TAZ DOMAIN PROTEIN 2); protein binding / transcription factor/ transcription regulator
252411_at	AT3G47430	PEX11B
252624_at	AT3G44735	PSK1 (PHYTOSULFOKINE 3 PRECURSOR); growth factor
252648_at	AT3G44630	disease resistance protein RPP1-WsB-like (TIR-NBS-LRR class), putative
252863_at	AT4G39800	MI-1-P SYNTHASE (Myo-inositol-1-phosphate synthase); inositol-3-phosphate synthase
252975_s_at	AT4G38430	ATROPGEF1/ROPGEF1 (KINASE PARTNER PROTEIN-LIKE); Rho guanyl-nucleotide exchange factor/ protein binding
253004_at	AT4G38280;AT4G38330;AT2G45250	[AT4G38280, similar to unknown protein [Arabidopsis thaliana] (TAIR:AT2G45250.1); similar to unknown [Populus trichocarpa] (GB:ABK93717.1)];[AT4G38330, similar to unknown protein [Arabidopsis thaliana] (TAIR:AT4G38290.1); contains InterPro domain Hly-III related proteins; (InterPro:IPR004254)];[AT2G45250, similar to unknown protein [Arabidopsis thaliana] (TAIR:AT4G38280.1); similar to unknown [Po…
253039_at	AT4G37760	SQE3 (SQUALENE EPOXIDASE 3); oxidoreductase
253042_at	AT4G37550	formamidase, putative / formamide amidohydrolase, putative
253048_at	AT4G37560	formamidase, putative / formamide amidohydrolase, putative
253062_at	AT4G37590	phototropic-responsive NPH3 family protein
253096_at	AT4G37330	CYP81D4 (cytochrome P450, family 81, subfamily D, polypeptide 4); oxygen binding
253174_at	AT4G35090	CAT2 (CATALASE 2); catalase
253197_at	AT4G35250	vestitone reductase-related
253237_at	AT4G34240	ALDH3I1 (Aldehyde dehydrogenase 3I1); 3-chloroallyl aldehyde dehydrogenase/ aldehyde dehydrogenase (NAD)
253251_at	AT4G34730	ribosome-binding factor A family protein
253283_at	AT4G34090	similar to unknown protein [Arabidopsis thaliana] (TAIR:AT2G23370.1); similar to unnamed protein product [Vitis vinifera] (GB:CAO47838.1)
253302_at	AT4G33660	unknown protein
253355_at	no_match	no_match
253397_at	AT4G32710	kinase
253425_at	AT4G32190	centromeric protein-related
253496_at	AT4G31870	ATGPX7 (GLUTATHIONE PEROXIDASE 7); glutathione peroxidase
253574_at	AT4G31030	contains domain PROKAR_LIPOPROTEIN (PS51257)
253579_at	AT4G30610	BRS1 (BRI1 SUPPRESSOR 1)
253589_at	AT4G30825	pentatricopeptide (PPR) repeat-containing protein
253758_at	AT4G29060	EMB2726 (EMBRYO DEFECTIVE 2726); translation elongation factor
253805_at	AT4G28260	similar to unnamed protein product [Vitis vinifera] (GB:CAO69726.1)
253806_at	AT4G28270	zinc finger (C3HC4-type RING finger) family protein
253814_at	AT4G28290	unknown protein
253849_at	AT4G28080	binding
253858_at	AT4G27600	pfkB-type carbohydrate kinase family protein
253922_at	AT4G26850	VTC2 (VITAMIN C DEFECTIVE 2)
253943_at	AT4G27030	small conjugating protein ligase
253951_at	AT4G26860	alanine racemase family protein
253973_at	AT4G26555	immunophilin / FKBP-type peptidyl-prolyl cis-trans isomerase family protein
254020_at	AT4G25700	BETA-OHASE 1 (BETA-HYDROXYLASE 1); beta-carotene hydroxylase
254305_at	AT4G22200	AKT2 (Arabidopsis K+ transporter 2); cyclic nucleotide binding / inward rectifier potassium channel
254327_at	AT4G22490	protease inhibitor/seed storage/lipid transfer protein (LTP) family protein
254328_at	AT4G22570	APT3 (ADENINE PHOSPHORIBOSYL TRANSFERASE 3); adenine phosphoribosyltransferase
254377_at	AT4G21650	subtilase family protein
254508_at	AT4G20170	similar to unknown protein [Arabidopsis thaliana] (TAIR:AT5G44670.1); similar to Os06g0328800 [Oryza sativa (japonica cultivar-group)] (GB:NP_001057533.1); similar to Os02g0712500 [Oryza sativa (japonica cultivar-group)] (GB:NP_001047907.1); similar to unknown protein [Oryza sativa (japonica cultivar-group)] (GB:BAD72474.1); contains InterPro domain Protein of unknown function DUF23 (InterPro:IPR…
254545_at	AT4G19830	immunophilin / FKBP-type peptidyl-prolyl cis-trans isomerase family protein
254586_at	AT4G19510	disease resistance protein (TIR-NBS-LRR class), putative
254609_at	AT4G18970	GDSL-motif lipase/hydrolase family protein
254638_at	AT4G18740	transcription termination factor
254669_at	AT4G18370	DEG5/DEGP5/HHOA (DEGP PROTEASE 5); serine-type peptidase/ trypsin
254693_at	AT4G17880	basic helix-loop-helix (bHLH) family protein
254783_at	AT4G12830	hydrolase, alpha/beta fold family protein
254794_at	AT4G12970	similar to unnamed protein product [Vitis vinifera] (GB:CAO17947.1)
254910_at	AT4G11175	translation initiation factor IF-1, chloroplast, putative
255016_at	AT4G10120	ATSPS4F; sucrose-phosphate synthase/ transferase, transferring glycosyl groups
255021_at	AT4G10330	glycine-rich protein
255064_at	AT4G08950	phosphate-responsive protein, putative (EXO)
255088_at	AT4G09350	DNAJ heat shock N-terminal domain-containing protein
255304_at	AT4G04850	KEA3 (K+ efflux antiporter 3); potassium:hydrogen antiporter
255328_at	AT4G04350	EMB2369 (EMBRYO DEFECTIVE 2369); ATP binding / aminoacyl-tRNA ligase
255411_at	AT4G03110	RNA-binding protein, putative
255568_at	AT4G01250	WRKY22 (WRKY DNA-binding protein 22); transcription factor
255604_at	AT4G01080	similar to unknown protein [Arabidopsis thaliana] (TAIR:AT1G01430.1); similar to unknown protein Cr17 [Brassica napus] (GB:AAX51387.1); contains InterPro domain Protein of unknown function DUF231, plant (InterPro:IPR004253)
255674_at	AT4G00430	TMP-C (PLASMA MEMBRANE INTRINSIC PROTEIN 1;4); water channel
255694_at	AT4G00050	UNE10 (unfertilized embryo sac 10); DNA binding / transcription factor
255732_at	AT1G25450	very-long-chain fatty acid condensing enzyme, putative
255793_at	AT2G33250	similar to unnamed protein product [Vitis vinifera] (GB:CAO71510.1)
255926_at	AT1G22190	AP2 domain-containing transcription factor, putative
256025_at	AT1G58370	RXF12; hydrolase, hydrolyzing O-glycosyl compounds
256049_at	AT1G07010	calcineurin-like phosphoesterase family protein
256057_at	AT1G07180	ATNDI1/NDA1 (ALTERNATIVE NAD(P)H DEHYDROGENASE 1); NADH dehydrogenase
256076_at	AT1G18060	similar to unnamed protein product [Vitis vinifera] (GB:CAO68142.1)
256181_at	AT1G51820	leucine-rich repeat protein kinase, putative
256245_at	AT3G12580	HSP70 (heat shock protein 70); ATP binding
256262_at	AT3G12150	similar to hypothetical protein [Vitis vinifera] (GB:CAN81264.1); contains domain PTHR13617 (PTHR13617); contains domain SSF53474 (SSF53474); contains domain G3DSA:3.40.50.1820 (G3DSA:3.40.50.1820); contains domain PTHR13617:SF1 (PTHR13617:SF1)
256266_at	AT3G12320	similar to unknown protein [Arabidopsis thaliana] (TAIR:AT5G06980.1); similar to hypothetical protein [Vitis vinifera] (GB:CAN75675.1)
256275_at	AT3G12110	ACT11 (ACTIN-11); structural constituent of cytoskeleton
256337_at	AT1G72060	serine-type endopeptidase inhibitor
256379_at	AT1G66840	Identical to Protein PLASTID MOVEMENT IMPAIRED 2 (PMI2) [Arabidopsis Thaliana] (GB:Q9C9N6); similar to PMI15 (plastid movement impaired 15) [Arabidopsis thaliana] (TAIR:AT5G38150.1); similar to hypothetical protein [Vitis vinifera] (GB:CAN79831.1); contains InterPro domain Protein of unknown function DUF827, plant (InterPro:IPR008545)
256441_at	AT3G10940	protein phosphatase-related
256514_at	AT1G66130	oxidoreductase N-terminal domain-containing protein
256542_at	AT1G42550	PMI1 (PLASTID MOVEMENT IMPAIRED1)
256548_at	AT3G14770	nodulin MtN3 family protein
256585_at	AT3G28760	similar to unnamed protein product [Vitis vinifera] (GB:CAO14940.1); contains InterPro domain 3-dehydroquinate synthase, prokaryotic-type (InterPro:IPR002812)
256613_at	AT3G29290	EMB2076 (EMBRYO DEFECTIVE 2076)
256792_at	AT3G22150	pentatricopeptide (PPR) repeat-containing protein
256819_at	AT3G21390	mitochondrial substrate carrier family protein
256880_at	AT3G26450	major latex protein-related / MLP-related
256891_at	AT3G19030	similar to unknown protein [Arabidopsis thaliana] (TAIR:AT1G49500.1)
256894_at	AT3G21870	CYCP2;1 (cyclin p2;1); cyclin-dependent protein kinase
256940_at	AT3G30720	unknown protein
256964_at	AT3G13520	AGP12 (ARABINOGALACTAN PROTEIN 12)
257057_at	AT3G15310	transposable element gene
257172_at	AT3G23700	S1 RNA-binding domain-containing protein
257239_at	no_match	no_match
257311_at	AT3G26570	PHT2;1 (phosphate transporter 2;1)
257474_at	AT1G80850	methyladenine glycosylase family protein
257506_at	AT1G29440	auxin-responsive family protein
257533_at	AT3G10840	hydrolase, alpha/beta fold family protein
257547_at	AT3G13000	transcription factor
257625_at	AT3G26230	CYP71B24 (cytochrome P450, family 71, subfamily B, polypeptide 24); oxygen binding
257666_at	AT3G20270	lipid-binding serum glycoprotein family protein
257710_at	AT3G27350	similar to unknown protein [Arabidopsis thaliana] (TAIR:AT5G40700.1); similar to unnamed protein product [Vitis vinifera] (GB:CAO14633.1)
257745_at	AT3G29240	similar to unknown protein [Arabidopsis thaliana] (TAIR:AT1G33780.1); similar to hypothetical protein OsI_032014 [Oryza sativa (indica cultivar-group)] (GB:EAY78055.1); similar to Os10g0330400 [Oryza sativa (japonica cultivar-group)] (GB:NP_001064365.1); contains InterPro domain Protein of unknown function DUF179 (InterPro:IPR003774)
257794_at	AT3G27050	similar to unnamed protein product [Vitis vinifera] (GB:CAO49017.1)
257801_at	AT3G18750	WNK6 (Arabidopsis WNK kinase 6); kinase
257880_at	AT3G16910	AAE7/ACN1 (ACYL-ACTIVATING ENZYME 7); AMP binding / acetate-CoA ligase
257949_at	AT3G21750	UDP-glucoronosyl/UDP-glucosyl transferase family protein
258025_at	AT3G19480	D-3-phosphoglycerate dehydrogenase, putative / 3-PGDH, putative
258033_at	AT3G21250	ATMRP6 (Arabidopsis thaliana multidrug resistance-associated protein 6)
258101_at	AT3G23590	RFR1 (REF4-RELATED 1)
258125_s_at	AT3G23530;AT3G23510	[AT3G23530, cyclopropane fatty acid synthase, putative / CPA-FA synthase, putative];[AT3G23510, cyclopropane fatty acid synthase, putative / CPA-FA synthase, putative]
258181_at	AT3G21670	nitrate transporter (NTP3)
258250_at	AT3G15850	FAD5 (FATTY ACID DESATURASE 5); oxidoreductase
258310_at	AT3G26744	ICE1 (INDUCER OF CBF EXPRESSION 1); DNA binding / transcription factor
258333_at	AT3G16000	MFP1 (MAR BINDING FILAMENT-LIKE PROTEIN 1)
258349_at	AT3G17609	HYH (HY5-HOMOLOG); DNA binding / transcription factor
258350_at	AT3G17510	CIPK1 (CBL-INTERACTING PROTEIN KINASE 1); kinase
258353_s_at	AT3G17650;AT5G45450	[AT3G17650, YSL5 (YELLOW STRIPE LIKE 5); oligopeptide transporter];[AT5G45450, iron transporter-related]
258375_at	AT3G17470	RelA/SpoT domain-containing protein / calcium-binding EF-hand family protein
258456_at	AT3G22420	WNK2 (WITH NO K 2); kinase
258472_at	AT3G06080	similar to unknown protein [Arabidopsis thaliana] (TAIR:AT5G19160.1); similar to unnamed protein product [Vitis vinifera] (GB:CAO71110.1); contains InterPro domain Protein of unknown function DUF231, plant (InterPro:IPR004253)
258495_at	AT3G02690	integral membrane family protein
258497_at	AT3G02380	COL2 (CONSTANS-LIKE 2); transcription factor/ zinc ion binding
258621_at	AT3G02830	ZFN1 (ZINC FINGER PROTEIN 1); nucleic acid binding
258723_at	AT3G09600	myb family transcription factor
258724_at	AT3G09600	myb family transcription factor
258738_at	AT3G05750	similar to unknown protein [Arabidopsis thaliana] (TAIR:AT5G26910.1); similar to unnamed protein product [Vitis vinifera] (GB:CAO17458.1); contains InterPro domain Homeodomain-like (InterPro:IPR009057)
258782_at	AT3G11750	dihydroneopterin aldolase, putative
258919_at	AT3G10525	similar to SIM (SIAMESE) [Arabidopsis thaliana] (TAIR:AT5G04470.1)
259076_at	AT3G02140	TMAC2 (TWO OR MORE ABRES-CONTAINING GENE 2)
259092_at	AT3G04870	ZDS (ZETA-CAROTENE DESATURASE); carotene 7,8-desaturase
259148_at	AT3G10350	anion-transporting ATPase family protein
259185_at	AT3G01550	triose phosphate/phosphate translocator, putative
259275_at	AT3G01060	similar to unnamed protein product [Vitis vinifera] (GB:CAO15045.1); similar to unknown [Brassica rapa] (GB:ABC41272.1)
259308_at	AT3G05180	GDSL-motif lipase/hydrolase family protein
259348_at	AT3G03770	leucine-rich repeat transmembrane protein kinase, putative
259460_at	AT1G44000	similar to unknown protein [Arabidopsis thaliana] (TAIR:AT4G11911.1); similar to hypothetical protein [Vitis vinifera] (GB:CAN81476.1)
259476_at	AT1G19000	myb family transcription factor
259528_at	AT1G12330	similar to unknown protein [Arabidopsis thaliana] (TAIR:AT5G12900.1); similar to unnamed protein product [Vitis vinifera] (GB:CAO16971.1)
259592_at	AT1G27950	lipid transfer protein-related
259664_at	AT1G55330	AGP21 (ARABINOGALACTAN PROTEIN 21)
259773_at	AT1G29500	auxin-responsive protein, putative
259775_at	AT1G29530	similar to unknown protein [Arabidopsis thaliana] (TAIR:AT2G34310.1); similar to unknown protein [Arabidopsis thaliana] (TAIR:AT2G34310.2); similar to unknown protein [Arabidopsis thaliana] (TAIR:AT2G34310.3)
259783_at	AT1G29510	SAUR68 (SMALL AUXIN UPREGULATED 68)
259790_s_at	AT1G29430;AT5G27780	[AT1G29430, auxin-responsive family protein];[AT5G27780, auxin-responsive family protein]
259825_at	AT1G66260	RNA and export factor-binding protein, putative
259856_at	AT1G68440	similar to unknown protein [Arabidopsis thaliana] (TAIR:AT1G25400.1); similar to unnamed protein product [Vitis vinifera] (GB:CAO42150.1)
259934_at	AT1G71340	glycerophosphoryl diester phosphodiesterase family protein
259970_at	AT1G76570	chlorophyll A-B binding family protein
259981_at	AT1G76450	oxygen-evolving complex-related
260072_at	AT1G73650	oxidoreductase, acting on the CH-CH group of donors
260380_at	AT1G73870	zinc finger (B-box type) family protein
260388_at	AT1G74070	peptidyl-prolyl cis-trans isomerase cyclophilin-type family protein
260395_at	AT1G69780	ATHB13; DNA binding / transcription factor
260427_at	AT1G72430	auxin-responsive protein-related
260481_at	AT1G10960	ATFD1 (FERREDOXIN 1); 2 iron, 2 sulfur cluster binding / electron carrier/ iron-sulfur cluster binding
260601_at	AT1G55910	ZIP11 (ZINC TRANSPORTER 11 PRECURSOR); cation transmembrane transporter/ metal ion transmembrane transporter
260603_at	AT1G55960	similar to unknown protein [Arabidopsis thaliana] (TAIR:AT3G13062.2); similar to unknown protein [Arabidopsis thaliana] (TAIR:AT3G13062.1); similar to unnamed protein product [Vitis vinifera] (GB:CAO41766.1); contains InterPro domain Lipid-binding START (InterPro:IPR002913)
260653_at	AT1G32440	PKP3 (PLASTIDIAL PYRUVATE KINASE 3); pyruvate kinase
260660_at	AT1G19485	AT hook motif-containing protein
260696_at	AT1G32520	similar to unnamed protein product [Vitis vinifera] (GB:CAO63428.1)
260769_at	AT1G49010	myb family transcription factor
260774_at	AT1G78290	serine/threonine protein kinase, putative
260867_at	AT1G43790	similar to hydroxyproline-rich glycoprotein family protein [Arabidopsis thaliana] (TAIR:AT5G48920.1); similar to hypothetical protein [Vitis vinifera] (GB:CAN71192.1)
260968_at	AT1G12250	thylakoid lumenal protein-related
260969_at	AT1G12240	ATBETAFRUCT4/VAC-INV (VACUOLAR INVERTASE); beta-fructofuranosidase/ hydrolase, hydrolyzing O-glycosyl compounds
261016_at	AT1G26560	glycosyl hydrolase family 1 protein
261031_at	AT1G17360	COP1-interacting protein-related
261049_at	AT1G01430	similar to unknown protein [Arabidopsis thaliana] (TAIR:AT4G01080.1); similar to unknown protein Cr17 [Brassica napus] (GB:AAX51387.1); contains InterPro domain Protein of unknown function DUF231, plant (InterPro:IPR004253)
261108_at	AT1G62960	ACS10 (ACC SYNTHASE 10); 1-aminocyclopropane-1-carboxylate synthase
261133_at	AT1G19715	jacalin lectin family protein
261135_at	AT1G19610	LCR78/PDF1.4 (Low-molecular-weight cysteine-rich 78)
261139_at	AT1G19700	BEL10/BLH10A (BEL1-LIKE HOMEODOMAIN 10); DNA binding / transcription factor
261177_at	AT1G04770	male sterility MS5 family protein
261191_at	AT1G32900	starch synthase, putative
261376_at	AT1G18660	zinc finger (C3HC4-type RING finger) family protein
261422_at	AT1G18730	similar to unknown [Populus trichocarpa] (GB:ABK95263.1)
261488_at	AT1G14345	oxidoreductase
261507_at	AT1G71720	S1 RNA-binding domain-containing protein
261569_at	AT1G01060	LHY (LATE ELONGATED HYPOCOTYL); DNA binding / transcription factor
261570_at	AT1G01120	KCS1 (3-KETOACYL-COA SYNTHASE 1); acyltransferase
261667_at	AT1G18460	lipase family protein
261782_at	AT1G76110	high mobility group (HMG1/2) family protein / ARID/BRIGHT DNA-binding domain-containing protein
261788_at	AT1G15980	similar to unnamed protein product [Vitis vinifera] (GB:CAO49411.1); contains domain G3DSA:3.40.50.2000 (G3DSA:3.40.50.2000); contains domain SSF53756 (SSF53756)
261801_at	AT1G30520	AAE14 (ACYL-ACTIVATING ENZYME 14); AMP binding
261804_at	AT1G30530	UDP-glucoronosyl/UDP-glucosyl transferase family protein
261861_at	AT1G50450	binding / catalytic
261931_at	AT1G22430	alcohol dehydrogenase, putative
261942_at	AT1G22590	AGL87; transcription factor
261958_at	AT1G64500	glutaredoxin family protein
261981_at	AT1G33811	GDSL-motif lipase/hydrolase family protein
262290_at	AT1G70985	hydroxyproline-rich glycoprotein family protein
262346_at	AT1G63980	D111/G-patch domain-containing protein
262376_at	AT1G72970	HTH (HOTHEAD); aldehyde-lyase
262473_at	AT1G50250	FTSH1 (FtsH protease 1); ATP-dependent peptidase/ ATPase/ metallopeptidase
262526_at	AT1G17050	SPS2 (SOLANESYL DIPHOSPHATE SYNTHASE 2); dimethylallyltranstransferase/ trans-octaprenyltranstransferase
262538_at	AT1G17140	tropomyosin-related
262569_at	AT1G15180	MATE efflux family protein
262577_at	AT1G15290	binding
262626_at	AT1G06430	FTSH8 (FtsH protease 8); ATP-dependent peptidase/ ATPase/ metallopeptidase/ zinc ion binding
262645_at	AT1G62750	ATSCO1/ATSCO1/CPEF-G/SCO1 (SNOWY COTYLEDON1); translation elongation factor/ translation factor, nucleic acid binding
262738_at	AT1G28530	similar to unnamed protein product [Vitis vinifera] (GB:CAO66376.1)
262796_at	AT1G20850	XCP2 (XYLEM CYSTEINE PEPTIDASE 2); cysteine-type peptidase/ peptidase
262826_at	AT1G13080	CYP71B2 (CYTOCHROME P450 71B2); oxygen binding
262879_at	AT1G64860	SIGA (SIGMA FACTOR A); DNA binding / DNA-directed RNA polymerase/ transcription factor
262883_at	AT1G64780	ATAMT1;2 (AMMONIUM TRANSPORTER 1;2); ammonium transmembrane transporter
262916_at	AT1G59700	ATGSTU16 (Arabidopsis thaliana Glutathione S-transferase (class tau) 16); glutathione transferase
262947_at	AT1G75750	GASA1 (GAST1 PROTEIN HOMOLOG 1)
263048_s_at	AT4G13500;AT2G05310	[AT4G13500, similar to unknown protein [Arabidopsis thaliana] (TAIR:AT2G05310.1); similar to unnamed protein product [Vitis vinifera] (GB:CAO41162.1)];[AT2G05310, similar to unknown protein [Arabidopsis thaliana] (TAIR:AT4G13500.1); similar to unnamed protein product [Vitis vinifera] (GB:CAO41162.1)]
263122_at	AT1G78510	SPS1 (SOLANESYL DIPHOSPHATE SYNTHASE 1); dimethylallyltranstransferase/ trans-octaprenyltranstransferase
263150_at	AT1G54050	17.4 kDa class III heat shock protein (HSP17.4-CIII)
263252_at	AT2G31380	STH (salt tolerance homologue); transcription factor/ zinc ion binding
263410_at	AT2G04039	similar to unnamed protein product [Vitis vinifera] (GB:CAO41070.1)
263433_at	AT2G22240	inositol-3-phosphate synthase isozyme 2 / myo-inositol-1-phosphate synthase 2 / MI-1-P synthase 2 / IPS 2
263467_at	AT2G31730	ethylene-responsive protein, putative
263477_at	AT2G31790	UDP-glucoronosyl/UDP-glucosyl transferase family protein
263668_at	AT1G04350	2-oxoglutarate-dependent dioxygenase, putative
263674_at	AT2G04790	similar to unnamed protein product [Vitis vinifera] (GB:CAO23994.1)
263676_at	AT1G09340	CRB; binding / catalytic/ coenzyme binding
263739_at	AT2G21320	zinc finger (B-box type) family protein
263763_at	AT2G21385	similar to Os09g0531100 [Oryza sativa (japonica cultivar-group)] (GB:NP_001063753.1); similar to unknown [Picea sitchensis] (GB:ABK27019.1)
263809_at	AT2G04570	GDSL-motif lipase/hydrolase family protein
263842_at	AT2G36835	similar to hypothetical protein [Vitis vinifera] (GB:CAN81061.1)
263846_at	AT2G36990	SIGF (RNA POLYMERASE SIGMA-70 FACTOR); DNA binding / DNA-directed RNA polymerase/ transcription factor
263875_at	AT2G21970	SEP2 (STRESS ENHANCED PROTEIN 2)
264014_at	AT2G21210	auxin-responsive protein, putative
264017_s_at	AT2G21190;AT4G38790	[AT2G21190, ER lumen protein retaining receptor family protein];[AT4G38790, ER lumen protein retaining receptor family protein]
264201_at	AT1G22630	heat shock protein binding / unfolded protein binding
264210_at	AT1G22640	MYB3 (myb domain protein 3); DNA binding / transcription factor
264238_at	AT1G54740	similar to structural constituent of ribosome [Arabidopsis thaliana] (TAIR:AT1G22110.1); similar to unknown [Populus trichocarpa x Populus deltoides] (GB:ABK96485.1)
264315_at	AT1G70370	BURP domain-containing protein / polygalacturonase, putative
264331_at	AT1G04130	tetratricopeptide repeat (TPR)-containing protein
264352_at	AT1G03270	similar to unknown protein [Arabidopsis thaliana] (TAIR:AT4G14240.1); similar to unnamed protein product [Vitis vinifera] (GB:CAO22502.1); contains InterPro domain Cystathionine beta-synthase, core (InterPro:IPR000644); contains InterPro domain Protein of unknown function DUF21 (InterPro:IPR002550)
264397_at	no_match	no_match
264436_at	AT1G10370	ATGSTU17/ERD9/GST30/GST30B (EARLY-RESPONSIVE TO DEHYDRATION 9); glutathione transferase
264489_at	AT1G27370	squamosa promoter-binding protein-like 10 (SPL10)
264546_at	AT1G55805	BolA-like family protein
264563_s_at	AT1G55750;AT3G61420	[AT1G55750, transcription factor-related];[AT3G61420, transcription factor-related]
264583_at	AT1G05170	galactosyltransferase family protein
264605_at	AT1G04550	IAA12 (AUXIN-INDUCED PROTEIN 12); transcription factor
264636_at	AT1G65490	similar to unknown protein [Arabidopsis thaliana] (TAIR:AT1G65486.1)
264692_at	AT1G70000	DNA-binding family protein
264694_at	AT1G70250	receptor serine/threonine kinase, putative
264704_at	AT1G70090	GATL9/LGT8 (Galacturonosyltransferase-like 9); polygalacturonate 4-alpha-galacturonosyltransferase/ transferase, transferring glycosyl groups / transferase, transferring hexosyl groups
264788_at	AT2G17880	DNAJ heat shock protein, putative
264833_at	AT1G03590	protein phosphatase 2C family protein / PP2C family protein
264839_at	AT1G03630	POR C (PROTOCHLOROPHYLLIDE OXIDOREDUCTASE); NADPH dehydrogenase/ oxidoreductase/ protochlorophyllide reductase
264840_at	AT1G03440	leucine-rich repeat family protein
264885_s_at	AT1G61190;AT1G61180;AT1G61300;AT1G61310	[AT1G61190, disease resistance protein (CC-NBS-LRR class), putative];[AT1G61180, disease resistance protein (CC-NBS-LRR class), putative];[AT1G61300, disease resistance protein (NBS-LRR class), putative];[AT1G61310, disease resistance protein (CC-NBS-LRR class), putative]
264920_at	AT1G60550	naphthoate synthase, putative / dihydroxynaphthoic acid synthetase, putative / DHNA synthetase, putative
265073_at	AT1G55480	binding / protein binding
265079_at	AT1G55460	Kin17 DNA-binding protein-related
265111_at	AT1G62510	protease inhibitor/seed storage/lipid transfer protein (LTP) family protein
265175_at	AT1G23480	ATCSLA03 (Cellulose synthase-like A3); transferase, transferring glycosyl groups
265182_at	AT1G23740	oxidoreductase, zinc-binding dehydrogenase family protein
265203_at	AT2G36630	similar to unknown protein [Arabidopsis thaliana] (TAIR:AT2G25737.1); similar to unnamed protein product [Vitis vinifera] (GB:CAO16008.1); contains InterPro domain Protein of unknown function DUF81; (InterPro:IPR002781)
265387_at	AT2G20670	similar to unknown protein [Arabidopsis thaliana] (TAIR:AT4G32480.1); similar to unnamed protein product [Vitis vinifera] (GB:CAO69754.1); contains InterPro domain Protein of unknown function DUF506, plant (InterPro:IPR006502)
265547_at	AT2G28305	similar to unknown protein [Arabidopsis thaliana] (TAIR:AT2G37210.1); similar to unnamed protein product [Vitis vinifera] (GB:CAO21862.1); contains InterPro domain Conserved hypothetical protein CHP00730 (InterPro:IPR005269)
265665_at	AT2G27420	cysteine proteinase, putative
265722_at	AT2G40100	LHCB4.3 (LIGHT HARVESTING COMPLEX PSII); chlorophyll binding
265929_s_at	AT2G18560;AT2G18570	[AT2G18560, UDP-glucoronosyl/UDP-glucosyl transferase family protein];[AT2G18570, UDP-glucoronosyl/UDP-glucosyl transferase family protein]
265939_at	AT2G19650	DC1 domain-containing protein
265959_at	AT2G37240	antioxidant/ oxidoreductase
265990_at	AT2G24280	serine carboxypeptidase S28 family protein
265998_at	AT2G24270	ALDH11A3 (Aldehyde dehydrogenase 11A3); 3-chloroallyl aldehyde dehydrogenase/ glyceraldehyde-3-phosphate dehydrogenase (NADP+)
266012_s_at	ATMG00410;AT2G07741;ATMG01170;AT2G07699	[ATMG00410, ATPase subunit 6];[AT2G07741, ATPase subunit 6, putative];[ATMG01170, ATPase subunit 6];[AT2G07699, pseudogene, similar to ATPase subunit 6, blastp match of 80% identity and 7.4e-154 P-value to GP|515963|gb|AAA72061.1||M24672 ATPase subunit 6 {Raphanus sativus}]
266015_at	AT2G24190	short-chain dehydrogenase/reductase (SDR) family protein
266075_s_at	AT4G38290;AT2G40710;AT4G37680	[AT4G38290, similar to HHP4 (heptahelical protein 4), receptor [Arabidopsis thaliana] (TAIR:AT4G37680.1); similar to hemolysin III-related family protein [Lilium longiflorum] (GB:ABM68566.1); contains InterPro domain Hly-III related proteins; (InterPro:IPR004254)];[AT2G40710, similar to HHP4 (heptahelical protein 4), receptor [Arabidopsis thaliana] (TAIR:AT4G37680.1); similar to unnamed protein p…
266278_at	AT2G29300	tropinone reductase, putative / tropine dehydrogenase, putative
266279_at	AT2G29290	tropinone reductase, putative / tropine dehydrogenase, putative
266299_at	AT2G29450	ATGSTU5 (Arabidopsis thaliana Glutathione S-transferase (class tau) 5); glutathione transferase
266361_at	AT2G32450	calcium-binding EF hand family protein
266363_at	AT2G41250	haloacid dehalogenase-like hydrolase family protein
266391_at	AT2G41290	strictosidine synthase family protein
266533_s_at	AT2G16850;AT4G35100	[AT2G16850, PIP2;8/PIP3B (plasma membrane intrinsic protein 2;8); water channel];[AT4G35100, PIP3 (PLASMA MEMBRANE INTRINSIC PROTEIN 3); water channel]
266624_s_at	AT1G32380;AT2G35390	[AT1G32380, ribose-phosphate pyrophosphokinase 2 / phosphoribosyl diphosphate synthetase 2 (PRS2)];[AT2G35390, ribose-phosphate pyrophosphokinase 1 / phosphoribosyl diphosphate synthetase 1 (PRSI)]
266693_at	AT2G19800	MIOX2 (MYO-INOSITOL OXYGENASE 2)
266717_at	AT2G46735	unknown protein
266719_at	AT2G46830	CCA1 (CIRCADIAN CLOCK ASSOCIATED 1); transcription factor
266782_at	AT2G29120	ATGLR2.7 (Arabidopsis thaliana glutamate receptor 2.7)
266832_at	AT2G30040	MAPKKK14 (Mitogen-activated protein kinase kinase kinase 14); kinase
266864_at	AT2G26800	hydroxymethylglutaryl-CoA lyase, putative / 3-hydroxy-3-methylglutarate-CoA lyase, putative / HMG-CoA lyase, putative
266892_at	AT2G26080	ATGLDP2 (ARABIDOPSIS THALIANA GLYCINE DECARBOXYLASE P-PROTEIN 2); glycine dehydrogenase (decarboxylating)
266899_at	AT2G34620	mitochondrial transcription termination factor-related / mTERF-related
266992_at	AT2G39200	MLO12 (MILDEW RESISTANCE LOCUS O 12); calmodulin binding
267005_at	AT2G34460	flavin reductase-related
267063_at	AT2G41120	similar to unnamed protein product [Vitis vinifera] (GB:CAO18305.1); contains InterPro domain Protein of unknown function DUF309 (InterPro:IPR005500)
267066_at	AT2G41040	methyltransferase-related
267082_at	AT2G41140	CRK1 (CDPK-RELATED KINASE 1); calcium ion binding / calcium-dependent protein serine/threonine phosphatase/ kinase
267130_at	AT2G23390	similar to hypothetical protein OsI_015489 [Oryza sativa (indica cultivar-group)] (GB:EAY94256.1); similar to Os04g0442200 [Oryza sativa (japonica cultivar-group)] (GB:NP_001052881.1); contains InterPro domain Acyl-CoA N-acyltransferase (InterPro:IPR016181); contains InterPro domain Protein of unknown function DUF482 (InterPro:IPR007434)
267132_at	AT2G23420	nicotinate phosphoribosyltransferase family protein / NAPRTase family protein
267135_at	AT2G23430	ICK1 (KIP-RELATED PROTEIN 1)
267138_s_at	AT2G38230;AT2G38210	[AT2G38230, ATPDX1.1 (PYRIDOXINE BIOSYNTHESIS 1.1); protein heterodimerization];[AT2G38210, PDX1L4 (PUTATIVE PDX1-LIKE PROTEIN 4)]
267187_s_at	AT3G59970;AT2G44160	[AT3G59970, MTHFR1 (METHYLENETETRAHYDROFOLATE REDUCTASE 1); methylenetetrahydrofolate reductase (NADPH)];[AT2G44160, MTHFR2 (METHYLENETETRAHYDROFOLATE REDUCTASE 2); methylenetetrahydrofolate reductase (NADPH)]
267256_s_at	AT2G23000;AT2G23010	[AT2G23000, SCPL10 (serine carboxypeptidase-like 10); serine carboxypeptidase];[AT2G23010, SCPL9; serine carboxypeptidase]
267294_at	AT2G23670	YCF37 (Arabidopsis homolog of Synechocystis YCF37)
267299_at	AT2G30150	UDP-glucoronosyl/UDP-glucosyl transferase family protein
267319_at	AT2G34660	ATMRP2 (MULTIDRUG RESISTANCE-ASSOCIATED PROTEIN 2); ATPase, coupled to transmembrane movement of substances
267357_at	AT2G40000	similar to unknown protein [Arabidopsis thaliana] (TAIR:AT3G55840.1); similar to unnamed protein product [Vitis vinifera] (GB:CAO41329.1); contains InterPro domain Hs1pro-1, C-terminal (InterPro:IPR009743); contains InterPro domain Hs1pro-1, N-terminal (InterPro:IPR009869)
267377_at	AT2G26250	FDH (FIDDLEHEAD); acyltransferase
267517_at	AT2G30520	RPT2 (ROOT PHOTOTROPISM 2); protein binding
267640_at	AT2G32950	COP1 (CONSTITUTIVE PHOTOMORPHOGENIC 1)

## Sheet: SD7(g) Bc+ABA Up
Supplementary Dataset 7. (G) List of probe IDs/array elements and locus identifiers corresponding to genes that are commonly up-regulated by B. cinerea and ABA.
Probe ID	Locus Identifier	Annotation
245039_at	AT2G26600	glycosyl hydrolase family 17 protein
245064_at	AT2G39725	complex 1 family protein / LVR family protein
245076_at	AT2G23170	GH3.3; indole-3-acetic acid amido synthetase
245094_at	AT2G40840	DPE2 (DISPROPORTIONATING ENZYME 2); 4-alpha-glucanotransferase/ heteroglycan binding
245127_at	AT2G47600	ATMHX (MAGNESIUM/PROTON EXCHANGER); cation:cation antiporter
245136_at	AT2G45210	auxin-responsive protein-related
245249_at	AT4G16760	ACX1 (ACYL-COA OXIDASE 1)
245317_at	AT4G15610	integral membrane family protein
245319_at	AT4G16146	similar to unknown protein [Arabidopsis thaliana] (TAIR:AT1G69510.2); similar to unknown protein [Arabidopsis thaliana] (TAIR:AT1G69510.1); similar to unknown protein [Arabidopsis thaliana] (TAIR:AT1G69510.3); similar to unnamed protein product [Vitis vinifera] (GB:CAO44882.1); contains InterPro domain Lg106-like (InterPro:IPR012482)
245352_at	AT4G15490	UGT84A3; UDP-glycosyltransferase/ sinapate 1-glucosyltransferase/ transferase, transferring glycosyl groups
245393_at	AT4G16260	glycosyl hydrolase family 17 protein
245432_at	AT4G17100	serine protease protein -related, expressed pseudogene, blastp match of 64% identity and 1.9e-114 P-value to GP|29367523|gb|AAO72617.1||AY224498 putative serine protease-like protein {Oryza sativa (japonica cultivar-group)}
245433_at	AT4G17140	pleckstrin homology (PH) domain-containing protein
245434_at	AT4G17140	pleckstrin homology (PH) domain-containing protein
245484_at	AT4G16210	enoyl-CoA hydratase/isomerase family protein
245602_at	AT4G14270	Protein containing PAM2 motif which mediates interaction with the PABC domain of polyadenyl binding proteins.
245694_at	AT5G04170	calcium-binding EF hand family protein
245699_at	AT5G04250	OTU-like cysteine protease family protein
245711_at	AT5G04340	C2H2 (ZINC FINGER OF ARABIDOPSIS THALIANA 6); nucleic acid binding / transcription factor/ zinc ion binding
245734_at	AT1G73480	hydrolase, alpha/beta fold family protein
245885_at	AT5G09440	phosphate-responsive protein, putative
245897_at	AT5G09400	KUP7 (K+ uptake permease 7); potassium ion transmembrane transporter
245904_at	AT5G11110	ATSPS2F/SPS1 (SUCROSE PHOSPHATE SYNTHASE 1); sucrose-phosphate synthase
245982_at	AT5G13170	nodulin MtN3 family protein
245998_at	AT5G20830	SUS1 (SUCROSE SYNTHASE 1); UDP-glycosyltransferase/ sucrose synthase
246042_at	AT5G19440	cinnamyl-alcohol dehydrogenase, putative (CAD)
246055_at	AT5G08380	ATAGAL1 (ARABIDOPSIS THALIANA ALPHA-GALACTOSIDASE 1); alpha-galactosidase
246075_at	AT5G20410	MGD2 (monogalactosyldiacylglycerol synthase 2); 1,2-diacylglycerol 3-beta-galactosyltransferase/ transferase, transferring glycosyl groups
246189_at	AT5G20910	zinc finger (C3HC4-type RING finger) family protein
246197_at	AT4G37010	caltractin, putative / centrin, putative
246214_at	AT4G36988;AT4G36990	[AT4G36988, CPuORF49 (Conserved peptide upstream open reading frame 49)];[AT4G36990, HSF4 (HEAT SHOCK FACTOR 4); DNA binding / transcription factor]
246219_at	AT4G36760	ATAPP1 (aminopeptidase P1)
246272_at	AT4G37150	esterase, putative
246288_at	AT1G31850	dehydration-responsive protein, putative
246302_at	AT3G51860	CAX3 (cation exchanger 3); cation:cation antiporter
246320_at	AT1G16560	Per1-like family protein
246340_s_at	AT3G44860;AT3G44870	[AT3G44860, FAMT (FARNESOIC ACID CARBOXYL-O-METHYLTRANSFERASE); S-adenosylmethionine-dependent methyltransferase/ farnesoic acid O-methyltransferase];[AT3G44870, S-adenosyl-L-methionine:carboxyl methyltransferase family protein]
246343_at	AT3G56720	similar to unnamed protein product [Vitis vinifera] (GB:CAO63033.1)
246410_at	no_match	no_match
246481_s_at	AT5G15960;AT5G15970	[AT5G15960, KIN1];[AT5G15970, KIN2 (COLD-RESPONSIVE 6.6)]
246566_at	AT5G14940	proton-dependent oligopeptide transport (POT) family protein
246595_at	AT5G14780	FDH (FORMATE DEHYDROGENASE); NAD binding / binding / catalytic/ cofactor binding / oxidoreductase, acting on the CH-OH group of donors, NAD or NADP as acceptor
246682_at	AT5G33290	XGD1 (XYLOGALACTURONAN DEFICIENT 1); catalytic
246724_at	AT5G29000	myb family transcription factor
246744_at	AT5G27760	hypoxia-responsive family protein
246756_at	AT5G27930	protein phosphatase 2C, putative / PP2C, putative
246791_at	AT5G27280	zinc finger (DNL type) family protein
246829_at	AT5G26570	PWD (PHOSPHOGLUCAN WATER DIKINASE); catalytic
246831_at	AT5G26340	MSS1 (SUGAR TRANSPORT PROTEIN 13); carbohydrate transmembrane transporter/ hexose:hydrogen symporter/ high-affinity hydrogen:glucose symporter/ sugar:hydrogen ion symporter
246870_at	AT5G26030	FC1 (FERROCHELATASE 1); ferrochelatase
246972_s_at	AT5G24950;AT5G24960	[AT5G24950, CYP71A15 (cytochrome P450, family 71, subfamily A, polypeptide 15); oxygen binding];[AT5G24960, CYP71A14 (cytochrome P450, family 71, subfamily A, polypeptide 14); oxygen binding]
246978_at	AT5G24910	CYP714A1 (cytochrome P450, family 714, subfamily A, polypeptide 1); oxygen binding
247007_at	AT5G67500	porin, putative
247013_at	AT5G67480	BT4 (BTB AND TAZ DOMAIN PROTEIN 4); protein binding / transcription regulator
247047_at	AT5G66650	similar to unknown protein [Arabidopsis thaliana] (TAIR:AT2G23790.1); similar to unnamed protein product [Vitis vinifera] (GB:CAO22909.1); contains InterPro domain Protein of unknown function DUF607 (InterPro:IPR006769)
247060_at	AT5G66760	SDH1-1 (Succinate dehydrogenase 1-1)
247077_at	AT5G66420	similar to tm-1^GCR26 protein [Solanum lycopersicum] (GB:BAF75725.1); similar to unnamed protein product [Vitis vinifera] (GB:CAO48327.1); similar to hypothetical protein [Thellungiella halophila] (GB:ABB45848.1); contains InterPro domain Protein of unknown function UPF0261 (InterPro:IPR010647)
247136_at	AT5G66170	similar to unknown protein [Arabidopsis thaliana] (TAIR:AT2G17850.1); similar to unnamed protein product [Vitis vinifera] (GB:CAO48196.1); contains InterPro domain Rhodanese-like (InterPro:IPR001763)
247177_at	AT5G65300	unknown protein
247216_at	AT5G64860	DPE1 (DISPROPORTIONATING ENZYME); 4-alpha-glucanotransferase
247275_at	AT5G64370	BETA-UP (BETA-UREIDOPROPIONASE); beta-ureidopropionase
247348_at	AT5G63810	BGAL10 (beta-galactosidase 10); beta-galactosidase
247407_at	AT5G62900	similar to unknown protein [Arabidopsis thaliana] (TAIR:AT5G50090.1); similar to Os09g0381600 [Oryza sativa (japonica cultivar-group)] (GB:NP_001063061.1); similar to unnamed protein product [Vitis vinifera] (GB:CAO40951.1)
247436_at	AT5G62530	ALDH12A1 (Aldehyde dehydrogenase 12A1); 1-pyrroline-5-carboxylate dehydrogenase/ 3-chloroallyl aldehyde dehydrogenase
247443_at	AT5G62720	integral membrane HPP family protein
247487_at	AT5G62150	peptidoglycan-binding LysM domain-containing protein
247495_at	AT5G61760	ATIPK2BETA (Arabidopsis thaliana inositol hexakisphosphate 2beta); inositol or phosphatidylinositol kinase
247498_at	AT5G61810	mitochondrial substrate carrier family protein
247514_at	AT5G61640	PMSR1 (PEPTIDEMETHIONINE SULFOXIDE REDUCTASE 1); peptide-methionine-(S)-S-oxide reductase
247525_at	AT5G61380	TOC1 (TIMING OF CAB EXPRESSION 1); transcription regulator
247545_at	AT5G61530	small G protein family protein / RhoGAP family protein
247610_at	AT5G60630	unknown protein
247632_at	AT5G60460	sec61beta family protein
247653_at	AT5G59950	RNA and export factor-binding protein, putative
247708_at	AT5G59550	zinc finger (C3HC4-type RING finger) family protein
247723_at	AT5G59220	protein phosphatase 2C, putative / PP2C, putative
247786_at	AT5G58600	PMR5 (POWDERY MILDEW RESISTANT 5)
247794_at	AT5G58670	ATPLC1 (PHOSPHOLIPASE C 1); phospholipase C
247835_at	AT5G57910	similar to unknown protein [Arabidopsis thaliana] (TAIR:AT4G30630.1); similar to unnamed protein product [Vitis vinifera] (GB:CAO66657.1)
247863_at	AT5G57900	SKIP1 (SKP1 INTERACTING PARTNER 1)
247930_at	AT5G57060	similar to unknown protein [Arabidopsis thaliana] (TAIR:AT4G26060.1); similar to unknown [Picea sitchensis] (GB:ABK23978.1); contains InterPro domain Channel forming colicin, C-terminal cytotoxic; (InterPro:IPR000293)
247937_at	AT5G57110	ACA8 (AUTOINHIBITED CA2+ -ATPASE, ISOFORM 8); calcium-transporting ATPase/ calmodulin binding
247983_at	AT5G56630	phosphofructokinase family protein
247989_at	AT5G56350	pyruvate kinase, putative
247992_at	AT5G56520	similar to unknown protein [Arabidopsis thaliana] (TAIR:AT1G55365.1)
248032_at	AT5G55860	similar to unknown protein [Arabidopsis thaliana] (TAIR:AT1G12150.1); similar to unnamed protein product [Vitis vinifera] (GB:CAO45150.1); contains InterPro domain Protein of unknown function DUF827, plant (InterPro:IPR008545)
248088_at	AT5G55070	2-oxoacid dehydrogenase family protein
248132_at	AT5G54840	GTP-binding family protein
248139_at	AT5G54970	similar to unknown protein [Arabidopsis thaliana] (TAIR:AT4G26960.1)
248176_at	AT5G54650	Fh5 (FORMIN HOMOLOGY5); actin binding
248236_at	AT5G53870	plastocyanin-like domain-containing protein
248243_at	AT5G53590;AT5G53588	[AT5G53590, auxin-responsive family protein];[AT5G53588, CPuORF50 (Conserved peptide upstream open reading frame 50)]
248270_at	AT5G53450	ORG1 (OBP3-RESPONSIVE GENE 1); kinase
248289_at	AT5G52880	F-box family protein
248330_at	AT5G52810	ornithine cyclodeaminase/mu-crystallin family protein
248422_at	AT5G51640	YLS7 (yellow-leaf-specific gene 7)
248466_at	AT5G50720	ATHVA22E (Arabidopsis thaliana HVA22 homologue E)
248553_at	AT5G50170	C2 domain-containing protein / GRAM domain-containing protein
248581_at	AT5G49900	catalytic
248592_at	AT5G49280	hydroxyproline-rich glycoprotein family protein
248744_at	AT5G48250	zinc finger (B-box type) family protein
248833_at	AT5G47120	ATBI-1 (ARABIDOPSIS BAX INHIBITOR 1)
248889_at	AT5G46230	similar to unknown protein [Arabidopsis thaliana] (TAIR:AT1G09310.1); similar to unnamed protein product [Vitis vinifera] (GB:CAO14438.1); contains InterPro domain Protein of unknown function DUF538 (InterPro:IPR007493)
248916_at	AT5G45840	leucine-rich repeat transmembrane protein kinase, putative
249057_at	AT5G44480	DUR (DEFECTIVE UGE IN ROOT); catalytic
249112_at	AT5G43780	APS4
249130_at	AT5G43100	aspartyl protease family protein
249145_at	AT5G43280	ATDCI1 (DELTA(3,5),DELTA(2,4)-DIENOYL-COA ISOMERASE 1); delta3,5-delta2,4-dienoyl-CoA isomerase/ enoyl-CoA hydratase
249178_at	AT5G42890	sterol carrier protein 2 (SCP-2) family protein
249204_at	AT5G42570	similar to unknown protein [Arabidopsis thaliana] (TAIR:AT1G11905.1); similar to unnamed protein product [Vitis vinifera] (GB:CAO24012.1); contains InterPro domain B-cell receptor-associated 31-like; (InterPro:IPR008417)
249220_at	AT5G42420	transporter-related
249237_at	AT5G42050	similar to unknown protein [Arabidopsis thaliana] (TAIR:AT3G27090.1); similar to unknown [Populus trichocarpa] (GB:ABK95892.1); contains InterPro domain Kelch related (InterPro:IPR013089); contains InterPro domain Development and cell death (InterPro:IPR013989)
249266_at	AT5G41670	6-phosphogluconate dehydrogenase family protein
249372_at	AT5G40760	G6PD6 (GLUCOSE-6-PHOSPHATE DEHYDROGENASE 6); glucose-6-phosphate dehydrogenase
249377_at	AT5G40690	similar to unknown protein [Arabidopsis thaliana] (TAIR:AT2G41730.1); similar to unnamed protein product [Vitis vinifera] (GB:CAO14635.1)
249454_at	AT5G39520	similar to unknown protein [Arabidopsis thaliana] (TAIR:AT5G39530.1); similar to unnamed protein product [Vitis vinifera] (GB:CAO15021.1)
249467_at	AT5G39610	ANAC092/ATNAC2/ATNAC6 (Arabidopsis NAC domain containing protein 92); protein heterodimerization/ protein homodimerization/ transcription factor
249494_at	AT5G39050	transferase family protein
249525_at	AT5G38650	proteasome maturation factor UMP1 family protein
249581_at	AT5G37600	ATGSR1 (Arabidopsis thaliana glutamine synthase clone R1); glutamate-ammonia ligase
249582_at	AT5G37780	CAM1 (CALMODULIN 1); calcium ion binding
249746_at	AT5G24590	ANAC091/TIP (TCV-INTERACTING PROTEIN); transcription coactivator/ transcription factor
249800_at	AT5G23660	MTN3 (ARABIDOPSIS HOMOLOG OF MEDICAGO TRUNCATULA MTN3)
249806_at	AT5G23850	similar to unknown protein [Arabidopsis thaliana] (TAIR:AT3G48980.1); similar to unnamed protein product [Vitis vinifera] (GB:CAO17250.1); contains InterPro domain Protein of unknown function DUF821, CAP10-like (InterPro:IPR008539); contains InterPro domain Lipopolysaccharide-modifying protein (InterPro:IPR006598)
249910_at	AT5G22630	ADT5 (AROGENATE DEHYDRATASE 5); arogenate dehydratase/ prephenate dehydratase
249983_at	AT5G18470	curculin-like (mannose-binding) lectin family protein
250028_at	AT5G18130	similar to unknown protein [Arabidopsis thaliana] (TAIR:AT3G03870.2); similar to unknown [Medicago truncatula] (GB:ABK28852.1)
250062_at	AT5G17760	AAA-type ATPase family protein
250096_at	AT5G17190	similar to unknown protein [Arabidopsis thaliana] (TAIR:AT3G03160.1); similar to unnamed protein product [Vitis vinifera] (GB:CAO42347.1)
250129_at	AT5G16450	dimethylmenaquinone methyltransferase family protein
250149_at	AT5G14700	cinnamoyl-CoA reductase-related
250252_at	AT5G13750	ZIFL1 (ZINC INDUCED FACILITATOR-LIKE 1); tetracycline:hydrogen antiporter/ transporter
250259_at	AT5G13800	hydrolase, alpha/beta fold family protein
250268_s_at	AT5G12950;AT5G12960	[AT5G12950, catalytic];[AT5G12960, catalytic]
250287_at	AT5G13330	RAP2.6L (related to AP2 6L); DNA binding / transcription factor
250380_at	AT5G11600	similar to unknown protein [Arabidopsis thaliana] (TAIR:AT1G19990.1); similar to unnamed protein product [Vitis vinifera] (GB:CAO44023.1)
250385_at	AT5G11520	ASP3 (ASPARTATE AMINOTRANSFERASE 3)
250404_at	AT5G10960	CCR4-NOT transcription complex protein, putative
250409_at	AT5G10860	CBS domain-containing protein
250412_at	AT5G11150	ATVAMP713 (Arabidopsis thaliana vesicle-associated membrane protein 713)
250483_at	AT5G10300	hydrolase, alpha/beta fold family protein
250515_at	AT5G09570	similar to unknown protein [Arabidopsis thaliana] (TAIR:AT5G64400.1); similar to unknown [Populus trichocarpa] (GB:ABK94558.1); contains InterPro domain CHCH (InterPro:IPR010625)
250527_at	AT5G08590	ASK2 (ARABIDOPSIS SERINE/THREONINE KINASE 2); kinase
250553_at	AT5G07960	Identical to UPF0139 protein At5g07960 [Arabidopsis Thaliana] (GB:Q9SD88); similar to unknown [Populus trichocarpa] (GB:ABK93624.1); contains InterPro domain Protein of unknown function UPF0139 (InterPro:IPR005351)
250603_at	AT5G07820	similar to chromosome scaffold protein-related [Arabidopsis thaliana] (TAIR:AT5G61260.1); similar to unnamed protein product [Vitis vinifera] (GB:CAO15046.1); contains InterPro domain Calmodulin-binding, plant (InterPro:IPR012417)
250649_at	AT5G06690	(THIOREDOXIN-LIKE 5); thiol-disulfide exchange intermediate
250745_at	AT5G05850	leucine-rich repeat family protein
250764_at	AT5G05960	protease inhibitor/seed storage/lipid transfer protein (LTP) family protein
250781_at	AT5G05410	DREB2A (DRE-BINDING PROTEIN 2A); DNA binding / transcription activator/ transcription factor
250810_at	AT5G05090	myb family transcription factor
250956_at	AT5G03210	unknown protein
251019_at	AT5G02420	similar to unknown protein [Arabidopsis thaliana] (TAIR:AT1G08180.1); similar to hypothetical protein [Vitis vinifera] (GB:CAN68753.1)
251034_at	AT5G02040	prenylated rab acceptor (PRA1) family protein
251037_at	AT5G02100	UNE18 (unfertilized embryo sac 18); oxysterol binding
251074_at	AT5G01800	saposin B domain-containing protein
251078_at	AT5G01990	auxin efflux carrier family protein
251084_at	AT5G01520	zinc finger (C3HC4-type RING finger) family protein
251104_at	AT5G01720	F-box family protein (FBL3)
251169_at	AT3G63210	MARD1 (MEDIATOR OF ABA-REGULATED DORMANCY 1)
251187_at	AT3G62770	AtATG18a (Arabidopsis thaliana homolog of yeast autophagy 18 (ATG18) a)
251191_at	AT3G62590	lipase class 3 family protein
251200_at	AT3G63010	ATGID1B/GID1B (GA INSENSITIVE DWARF1B); hydrolase
251205_at	AT3G63080	ATGPX5 (GLUTATHIONE PEROXIDASE 5); glutathione peroxidase
251221_at	AT3G62550	universal stress protein (USP) family protein
251225_at	AT3G62660	GATL7 (Galacturonosyltransferase-like 7); polygalacturonate 4-alpha-galacturonosyltransferase/ transferase, transferring glycosyl groups / transferase, transferring hexosyl groups
251307_at	AT3G61200	thioesterase family protein
251342_at	AT3G60690	auxin-responsive family protein
251346_at	AT3G60980	pentatricopeptide (PPR) repeat-containing protein
251400_at	AT3G60420	similar to unknown protein [Arabidopsis thaliana] (TAIR:AT3G60450.1); similar to unnamed protein product [Vitis vinifera] (GB:CAO70569.1); contains InterPro domain Phosphoglycerate mutase (InterPro:IPR013078); contains InterPro domain PRIB5 (InterPro:IPR012398)
251422_at	AT3G60540	sec61beta family protein
251438_s_at	AT3G59930;AT5G33355	[AT3G59930, Encodes a defensin-like (DEFL) family protein.];[AT5G33355, Encodes a defensin-like (DEFL) family protein.]
251529_at	AT3G58570	DEAD box RNA helicase, putative
251594_at	AT3G57630	exostosin family protein
251644_at	AT3G57540	remorin family protein
251673_at	AT3G57240	BG3 (BETA-1,3-GLUCANASE 3); hydrolase, hydrolyzing O-glycosyl compounds
251840_at	AT3G54960	ATPDIL1-3 (PDI-LIKE 1-3); thiol-disulfide exchange intermediate
251927_at	AT3G53990	universal stress protein (USP) family protein
251952_at	AT3G53650	histone H2B, putative
251973_at	AT3G53180	glutamate-ammonia ligase
252068_at	AT3G51440	strictosidine synthase family protein
252076_at	AT3G51660	macrophage migration inhibitory factor family protein / MIF family protein
252084_at	AT3G51970	ATSAT1 (ARABIDOPSIS THALIANA STEROL O-ACYLTRANSFERASE 1); acyltransferase
252097_at	AT3G51090	similar to unknown protein [Arabidopsis thaliana] (TAIR:AT2G16460.1); similar to unnamed protein product [Vitis vinifera] (GB:CAO48264.1); contains InterPro domain Protein of unknown function DUF1640 (InterPro:IPR012439)
252102_at	AT3G50970	LTI30 (LOW TEMPERATURE-INDUCED 30)
252117_at	AT3G51430	YLS2 (yellow-leaf-specific gene 2); strictosidine synthase
252133_at	AT3G50900	similar to unknown protein [Arabidopsis thaliana] (TAIR:AT5G66490.1); similar to hypothetical protein [Thellungiella halophila] (GB:ABB45855.1)
252166_at	AT3G50500	SPK-2-2 (SNF1-RELATED PROTEIN KINASE 2.2); kinase/ protein kinase
252213_at	AT3G50210	2-oxoacid-dependent oxidase, putative
252291_s_at	AT3G49120;AT3G49110	[AT3G49120, ATPCB/ATPERX34/PERX34/PRXCB (PEROXIDASE 34); peroxidase];[AT3G49110, ATPCA/ATPRX33/PRX33/PRXCA (PEROXIDASE 33); peroxidase]
252303_at	AT3G49210	similar to unknown protein [Arabidopsis thaliana] (TAIR:AT3G49200.1); similar to condensation domain-containing protein [Arabidopsis thaliana] (TAIR:AT3G49190.1); similar to unnamed protein product [Vitis vinifera] (GB:CAO48523.1); contains InterPro domain Protein of unknown function UPF0089 (InterPro:IPR004255); contains InterPro domain Protein of unknown function DUF1298 (InterPro:IPR009721)
252364_at	AT3G48450	nitrate-responsive NOI protein, putative
252374_at	AT3G48100	ARR5 (ARABIDOPSIS RESPONSE REGULATOR 5); transcription regulator/ two-component response regulator
252391_at	AT3G47860	apolipoprotein D-related
252400_at	AT3G48020	similar to F-box family protein-related [Arabidopsis thaliana] (TAIR:AT5G62860.1); similar to unknown [Populus trichocarpa] (GB:ABK95323.1)
252422_at	AT3G47550	zinc finger (C3HC4-type RING finger) family protein
252464_at	AT3G47160	protein binding / zinc ion binding
252468_at	AT3G46970	ATPHS2/PHS2 (ALPHA-GLUCAN PHOSPHORYLASE 2); phosphorylase/ transferase, transferring glycosyl groups
252514_at	AT3G46060	ARA3; GTP binding
252527_at	AT3G46440	UXS5 (UDP-Xyl synthase 5); catalytic
252591_at	AT3G45600	TET3 (TETRASPANIN3)
252618_at	AT3G45140	LOX2 (LIPOXYGENASE 2)
252698_at	AT3G43670	copper amine oxidase, putative
252715_x_at	AT3G43900	similar to unknown protein [Arabidopsis thaliana] (TAIR:AT3G43910.1)
252822_at	AT4G39955	hydrolase, alpha/beta fold family protein
252888_at	AT4G39210	APL3 (large subunit of AGP 3)
252921_at	AT4G39030	EDS5 (ENHANCED DISEASE SUSCEPTIBILITY 5); antiporter/ transporter
252927_at	AT4G39090	RD19 (RESPONSIVE TO DEHYDRATION 19); cysteine-type peptidase
252940_at	AT4G39270	leucine-rich repeat transmembrane protein kinase, putative
252984_at	AT4G37990	ELI3-2 (ELICITOR-ACTIVATED GENE 3)
253053_at	AT4G37470	hydrolase, alpha/beta fold family protein
253114_at	AT4G35860	ATGB2/ATRAB2C/ATRABB1B (GTP-BINDING 2); GTP binding
253120_at	AT4G35790	ATPLDDELTA (Arabidopsis thaliana phospholipase D delta); phospholipase D
253137_at	AT4G35500	protein kinase family protein
253238_at	AT4G34480	glycosyl hydrolase family 17 protein
253277_at	AT4G34230	CAD5 (CINNAMYL ALCOHOL DEHYDROGENASE 5); cinnamyl-alcohol dehydrogenase
253303_at	AT4G33780	similar to unknown protein [Arabidopsis thaliana] (TAIR:AT1G69935.1); similar to unnamed protein product [Vitis vinifera] (GB:CAO49867.1)
253331_at	AT4G33490	aspartic-type endopeptidase/ pepsin A
253343_at	AT4G33540	metallo-beta-lactamase family protein
253373_at	AT4G33150	LKR (SACCHAROPINE DEHYDROGENASE)
253462_at	AT4G32150	VAMP7C (VESICLE-ASSOCIATED MEMBRANE PROTEIN 7C)
253473_at	AT4G32250	protein kinase family protein
253581_at	AT4G30660	hydrophobic protein, putative / low temperature and salt responsive protein, putative
253590_at	no_match	no_match
253672_at	AT4G29820	ATCFIM-25/CFIM-25 (ARABIDOPSIS HOMOLOG OF CFIM-25)
253708_at	AT4G29210	GGT3/GGT4 (GAMMA-GLUTAMYL TRANSPEPTIDASE 3); gamma-glutamyltransferase/ glutathione gamma-glutamylcysteinyltransferase
253722_at	AT4G29190	zinc finger (CCCH-type) family protein
253779_at	AT4G28490	HAESA (RECEPTOR-LIKE PROTEIN KINASE 5); ATP binding / kinase/ protein serine/threonine kinase
253827_at	AT4G28085	unknown protein
253871_at	AT4G27440	PORB (PROTOCHLOROPHYLLIDE OXIDOREDUCTASE B); oxidoreductase/ protochlorophyllide reductase
253872_at	AT4G27410	RD26 (RESPONSIVE TO DESSICATION 26); transcription factor
253879_s_at	AT4G27560;AT4G27570	[AT4G27560, glycosyltransferase family protein];[AT4G27570, glycosyltransferase family protein]
253898_s_at	AT5G54810;AT4G27070	[AT5G54810, TSB1 (TRYPTOPHAN SYNTHASE BETA-SUBUNIT)];[AT4G27070, TSB2 (TRYPTOPHAN SYNTHASE BETA-SUBUNIT); tryptophan synthase]
253900_at	AT4G27130	eukaryotic translation initiation factor SUI1, putative
253981_at	AT4G26670	mitochondrial import inner membrane translocase subunit Tim17/Tim22/Tim23 family protein
253989_at	AT4G26130	similar to unknown protein [Arabidopsis thaliana] (TAIR:AT5G56980.1); similar to hypothetical protein [Vitis vinifera] (GB:CAN72576.1)
253992_at	AT4G26060	similar to unknown protein [Arabidopsis thaliana] (TAIR:AT5G57060.1); similar to unnamed protein product [Vitis vinifera] (GB:CAO65021.1); contains domain PTHR10052 (PTHR10052); contains domain PTHR10052:SF2 (PTHR10052:SF2)
253994_at	AT4G26080	ABI1 (ABA INSENSITIVE 1); calcium ion binding / protein serine/threonine phosphatase
253997_at	AT4G26090	RPS2 (RESISTANT TO P. SYRINGAE 2)
254189_at	AT4G24000	ATCSLG2 (Cellulose synthase-like G2); transferase/ transferase, transferring glycosyl groups
254190_at	AT4G23885	similar to unknown protein [Arabidopsis thaliana] (TAIR:AT5G24165.1); similar to unnamed protein product [Vitis vinifera] (GB:CAO69543.1)
254215_at	AT4G23700	ATCHX17 (CATION/H+ EXCHANGER 17); monovalent cation:proton antiporter
254216_at	AT4G23710	VAG2/VATG2/VHA-G2 (VACUOLAR ATP SYNTHASE SUBUNIT G2)
254232_at	AT4G23600	CORI3 (CORONATINE INDUCED 1, JASMONIC ACID RESPONSIVE 2); transaminase
254234_at	AT4G23680	major latex protein-related / MLP-related
254286_at	AT4G22950	AGL19 (AGAMOUS-LIKE 19); transcription factor
254346_at	AT4G21980	APG8A (autophagy 8A)
254387_at	AT4G21850	methionine sulfoxide reductase domain-containing protein / SeIR domain-containing protein
254396_at	AT4G21680	proton-dependent oligopeptide transport (POT) family protein
254429_at	AT4G21105	cytochrome-c oxidase/ electron carrier
254445_at	AT4G20930	3-hydroxyisobutyrate dehydrogenase, putative
254543_at	AT4G19810	glycosyl hydrolase family 18 protein
254558_at	AT4G19185	integral membrane family protein
254563_at	AT4G19120	ERD3 (EARLY-RESPONSIVE TO DEHYDRATION 3)
254580_at	AT4G19390	similar to unknown protein [Arabidopsis thaliana] (TAIR:AT5G13720.1); similar to unnamed protein product [Vitis vinifera] (GB:CAO63752.1); contains InterPro domain Uncharacterised conserved protein UCP022348 (InterPro:IPR016804); contains InterPro domain Protein of unknown function UPF0114 (InterPro:IPR005134)
254673_at	AT4G18430	AtRABA1e (Arabidopsis Rab GTPase homolog A1e); GTP binding
254830_at	AT4G12590	similar to hypothetical protein [Vitis vinifera] (GB:CAN72892.1); contains InterPro domain Protein of unknown function DUF850, transmembrane eukaryotic (InterPro:IPR008568)
254890_at	AT4G11600	ATGPX6 (GLUTATHIONE PEROXIDASE 6); glutathione peroxidase
255070_at	AT4G09020	ATISA3/ISA3 (ISOAMYLASE 3); alpha-amylase
255221_at	AT4G05150	octicosapeptide/Phox/Bem1p (PB1) domain-containing protein
255259_at	AT4G05020	NDB2 (NAD(P)H DEHYDROGENASE B2); disulfide oxidoreductase
255301_at	AT4G04800	methionine sulfoxide reductase domain-containing protein / SeIR domain-containing protein
255331_at	AT4G04330	similar to unnamed protein product [Vitis vinifera] (GB:CAO69665.1)
255348_at	AT4G03820	similar to unknown protein [Arabidopsis thaliana] (TAIR:AT4G22270.1); similar to unnamed protein product [Vitis vinifera] (GB:CAO23242.1)
255360_at	AT4G03960	tyrosine specific protein phosphatase family protein
255430_at	AT4G03320	TIC20-IV (TRANSLOCON AT THE INNER ENVELOPE MEMBRANE OF CHLOROPLASTS 20-IV); P-P-bond-hydrolysis-driven protein transmembrane transporter
255475_at	no_match	no_match
255477_at	AT4G02370	similar to unknown protein [Arabidopsis thaliana] (TAIR:AT1G02816.1); similar to unnamed protein product [Vitis vinifera] (GB:CAO40037.1); similar to hypothetical protein [Vitis vinifera] (GB:CAN69598.1); contains InterPro domain Protein of unknown function DUF538 (InterPro:IPR007493)
255479_at	AT4G02380	SAG21 (SENESCENCE-ASSOCIATED GENE 21)
255585_at	AT4G01550	ANAC069 (Arabidopsis NAC domain containing protein 69); transcription factor
255587_at	AT4G01480	ATPPA5 (ARABIDOPSIS THALIANA PYROPHOSPHORYLASE 5); inorganic diphosphatase/ pyrophosphatase
255590_at	AT4G01610	cathepsin B-like cysteine protease, putative
255630_at	AT4G00700	C2 domain-containing protein
255664_at	AT4G00440	similar to unknown protein [Arabidopsis thaliana] (TAIR:AT2G45900.1); similar to unnamed protein product [Vitis vinifera] (GB:CAO39618.1); contains domain PTHR21726:SF4 (PTHR21726:SF4); contains domain PTHR21726 (PTHR21726)
255671_at	AT4G00355	similar to unknown protein [Arabidopsis thaliana] (TAIR:AT2G45980.1); similar to unknown [Populus trichocarpa] (GB:ABK94390.1)
255777_at	AT1G18630	GR-RBP6 (glycine-rich RNA-binding protein 6); RNA binding
255795_at	AT2G33380	RD20 (RESPONSIVE TO DESSICATION 20); calcium ion binding
255855_at	AT1G66950	ATPDR11/PDR11 (PLEIOTROPIC DRUG RESISTANCE 11); ATPase, coupled to transmembrane movement of substances
255872_at	AT2G30360	CIPK11 (SOS3-INTERACTING PROTEIN 4); kinase
255923_at	AT1G22180	SEC14 cytosolic factor family protein / phosphoglyceride transfer family protein
255942_at	AT1G22360	ATUGT85A2 (UDP-GLUCOSYL TRANSFERASE 85A2); UDP-glycosyltransferase/ glucuronosyltransferase/ transferase, transferring glycosyl groups
256017_at	AT1G19180	JAZ1/TIFY10A (JASMONATE-ZIM-DOMAIN PROTEIN 1); protein binding
256024_at	AT1G58340	ZF14; transporter
256046_at	no_match	no_match
256061_at	AT1G07040	similar to unknown protein [Arabidopsis thaliana] (TAIR:AT1G27030.1); similar to unnamed protein product [Vitis vinifera] (GB:CAO41035.1)
256080_at	AT1G20690	similar to F-box family protein [Arabidopsis thaliana] (TAIR:AT1G20940.1); contains domain UNCHARACTERIZED (PTHR13711:SF8); contains domain SWI/SNF-RELATED CHROMATIN BINDING PROTEIN (PTHR13711)
256091_at	AT1G20693	HMGB2 (HIGH MOBILITY GROUP B 2); transcription factor
256100_at	AT1G13750	calcineurin-like phosphoesterase family protein
256121_at	AT1G18160	protein kinase family protein
256221_at	AT1G56300	DNAJ heat shock N-terminal domain-containing protein
256235_at	AT3G12490	cysteine protease inhibitor, putative / cystatin, putative
256243_at	AT3G12500	ATHCHIB (BASIC CHITINASE); chitinase
256256_at	AT3G11230	yippee family protein
256294_at	AT1G69450	similar to HYP1 (HYPOTHETICAL PROTEIN 1) [Arabidopsis thaliana] (TAIR:AT3G01100.1); similar to unnamed protein product [Vitis vinifera] (GB:CAO64743.1); similar to unnamed protein product [Vitis vinifera] (GB:CAO15025.1); similar to Protein of unknown function DUF221 [Medicago truncatula] (GB:ABN08272.1); contains InterPro domain Protein of unknown function DUF221; (InterPro:IPR003864)
256300_at	AT1G69490	NAP (NAC-LIKE, ACTIVATED BY AP3/PI); transcription factor
256321_at	AT1G55020	LOX1 (Lipoxygenase 1); lipoxygenase
256633_at	AT3G28340	GATL10 (Galacturonosyltransferase-like 10); polygalacturonate 4-alpha-galacturonosyltransferase/ transferase, transferring hexosyl groups
256637_at	AT3G12030	similar to unknown protein [Arabidopsis thaliana] (TAIR:AT5G06660.1); similar to fiber protein Fb27 [Gossypium barbadense] (GB:AAQ84318.1); contains InterPro domain Protein of unknown function DUF841, eukaryotic (InterPro:IPR008559)
256676_at	AT3G52180	ATPTPKIS1/DSP4/SEX4 (STARCH-EXCESS 4); polysaccharide binding / protein tyrosine/serine/threonine phosphatase
256746_at	AT3G29320	glucan phosphorylase, putative
256765_at	AT3G22200	POP2 (POLLEN-PISTIL INCOMPATIBILITY 2); 4-aminobutyrate transaminase
256785_at	AT3G13720	prenylated rab acceptor (PRA1) family protein
256789_at	AT3G13672	seven in absentia (SINA) family protein
256829_at	AT3G22850	similar to unknown protein [Arabidopsis thaliana] (TAIR:AT5G43830.1); similar to hypothetical protein [Vitis vinifera] (GB:CAN71784.1); contains domain PTHR11772 (PTHR11772); contains domain G3DSA:3.60.20.10 (G3DSA:3.60.20.10); contains domain SSF56235 (SSF56235)
256883_at	AT3G26440	similar to unknown protein [Arabidopsis thaliana] (TAIR:AT1G13000.2); similar to unknown protein [Arabidopsis thaliana] (TAIR:AT1G13000.1); similar to unnamed protein product [Vitis vinifera] (GB:CAO42517.1); contains InterPro domain Protein of unknown function DUF707 (InterPro:IPR007877)
256933_at	AT3G22600	protease inhibitor/seed storage/lipid transfer protein (LTP) family protein
256937_at	AT3G22620	protease inhibitor/seed storage/lipid transfer protein (LTP) family protein
256981_at	AT3G13380	BRL3 (BRI1-LIKE 3); protein binding / protein kinase
256997_at	AT3G14067	subtilase family protein
257038_at	AT3G19260	LAG1 HOMOLOG 2 (LONGEVITY ASSURANCE GENE1 HOMOLOG 2)
257053_at	AT3G15210	ATERF-4/ATERF4/ERF4/RAP2.5 (ETHYLENE RESPONSIVE ELEMENT BINDING FACTOR 4); DNA binding / protein binding / transcription factor/ transcription repressor
257100_at	AT3G25010	disease resistance family protein
257144_at	AT3G27300	G6PD5 (GLUCOSE-6-PHOSPHATE DEHYDROGENASE 5); glucose-6-phosphate dehydrogenase
257154_at	AT3G27210	Identical to Uncharacterized protein At3g27210 (Y-2) [Arabidopsis Thaliana] (GB:Q9LK32); similar to unknown protein [Arabidopsis thaliana] (TAIR:AT5G40860.1); similar to unnamed protein product [Vitis vinifera] (GB:CAO14583.1)
257191_at	AT3G13175	similar to unnamed protein product [Vitis vinifera] (GB:CAO45116.1)
257214_at	AT3G15040	similar to unknown protein [Arabidopsis thaliana] (TAIR:AT4G21970.1); similar to hypothetical protein [Vitis vinifera] (GB:CAN76322.1); contains InterPro domain Protein of unknown function DUF584 (InterPro:IPR007608)
257224_at	AT3G27870	haloacid dehalogenase-like hydrolase family protein
257226_at	AT3G27880	similar to unknown protein [Arabidopsis thaliana] (TAIR:AT1G23710.1); similar to hypothetical protein [Vitis vinifera] (GB:CAN61665.1); similar to unnamed protein product [Vitis vinifera] (GB:CAO14763.1); contains InterPro domain Protein of unknown function DUF1645 (InterPro:IPR012442)
257279_at	AT3G14430	similar to unnamed protein product [Vitis vinifera] (GB:CAO60894.1)
257536_at	AT3G02800	phosphoprotein phosphatase
257628_at	AT3G26290	CYP71B26 (cytochrome P450, family 71, subfamily B, polypeptide 26); oxygen binding
257715_at	AT3G12750	ZIP1 (ZINC TRANSPORTER 1 PRECURSOR); zinc ion transmembrane transporter
257824_at	AT3G25290	auxin-responsive family protein
257832_at	AT3G26740	CCL (CCR-LIKE)
257892_at	AT3G17020	universal stress protein (USP) family protein
257926_at	AT3G23280	zinc finger (C3HC4-type RING finger) family protein / ankyrin repeat family protein
257985_at	AT3G20810	transcription factor jumonji (jmjC) domain-containing protein
258020_at	AT3G19490	ATNHD1 (Arabidopsis thaliana Na/H antiporter 1); sodium:hydrogen antiporter
258092_at	AT3G14595	similar to unknown protein [Arabidopsis thaliana] (TAIR:AT1G17080.1); similar to unknown [Populus trichocarpa] (GB:ABK95219.1); contains domain PTHR10052 (PTHR10052); contains domain PTHR10052:SF2 (PTHR10052:SF2)
258102_at	AT3G23600	dienelactone hydrolase family protein
258151_at	AT3G18080	glycosyl hydrolase family 1 protein
258158_at	AT3G17790	ATACP5 (acid phosphatase 5); acid phosphatase/ protein serine/threonine phosphatase
258162_at	AT3G17810	dihydroorotate dehydrogenase family protein / dihydroorotate oxidase family protein
258201_at	AT3G13910	similar to unknown protein [Arabidopsis thaliana] (TAIR:AT2G19460.1); similar to unknown [Populus trichocarpa] (GB:ABK95751.1)
258207_at	AT3G14050	RSH2 (RELA-SPOT HOMOLOG); catalytic
258362_at	AT3G14280	similar to hypothetical protein [Vitis vinifera] (GB:CAN62135.1)
258369_at	AT3G14310	ATPME3 (Arabidopsis thaliana pectin methylesterase 3)
258435_at	AT3G16740	F-box family protein
258445_at	AT3G22400	LOX5; lipoxygenase
258452_at	AT3G22370	AOX1A (alternative oxidase 1A); alternative oxidase
258501_at	AT3G06780	glycine-rich protein
258507_at	AT3G06500	beta-fructofuranosidase, putative / invertase, putative / saccharase, putative / beta-fructosidase, putative
258523_at	AT3G06830	pectinesterase family protein
258567_at	AT3G04080	ATAPY1 (APYRASE 1); calmodulin binding
258633_at	AT3G07990	SCPL27 (serine carboxypeptidase-like 27); serine carboxypeptidase
258682_at	AT3G08720	ATPK19 (ARABIDOPSIS THALIANA PROTEIN KINASE 19); kinase
258694_at	AT3G08660	phototropic-responsive protein, putative
258735_at	AT3G05880	RCI2A (RARE-COLD-INDUCIBLE 2A)
258742_at	AT3G05800	transcription factor
258791_at	AT3G04720	PR4 (PATHOGENESIS-RELATED 4)
258809_at	AT3G04070	ANAC047 (Arabidopsis NAC domain containing protein 47); transcription factor
258880_at	AT3G06420	ATG8H (AUTOPHAGY 8H); microtubule binding
258894_at	AT3G05650	disease resistance family protein
258901_at	AT3G05640	protein phosphatase 2C, putative / PP2C, putative
258921_at	AT3G10500	ANAC053 (Arabidopsis NAC domain containing protein 53); transcription factor
258941_at	AT3G09940	ATMDAR3/MDHAR (MONODEHYDROASCORBATE REDUCTASE); monodehydroascorbate reductase (NADH)
258957_at	AT3G01420	ALPHA-DOX1 (ALPHA-DIOXYGENASE 1)
258970_at	AT3G10410	SCPL49 (serine carboxypeptidase-like 49); serine carboxypeptidase
258983_at	AT3G08860	alanine--glyoxylate aminotransferase, putative / beta-alanine-pyruvate aminotransferase, putative / AGT, putative
258996_at	AT3G01800	ribosome recycling factor family protein / ribosome releasing factor family protein
259057_at	AT3G03310	lecithin:cholesterol acyltransferase family protein / LACT family protein
259058_at	AT3G03470	CYP89A9 (cytochrome P450, family 87, subfamily A, polypeptide 9); oxygen binding
259081_at	AT3G05030	NHX2 (sodium proton exchanger 2); sodium:hydrogen antiporter
259133_at	AT3G05400	sugar transporter, putative
259137_at	AT3G10300	calcium-binding EF hand family protein
259171_at	AT3G03590	SWIB complex BAF60b domain-containing protein
259403_at	AT1G17745	PGDH (3-PHOSPHOGLYCERATE DEHYDROGENASE); phosphoglycerate dehydrogenase
259424_at	AT1G13830	beta-1,3-glucanase-related
259426_at	AT1G01470	LEA14 (LATE EMBRYOGENESIS ABUNDANT 14)
259445_at	AT1G02400	ATGA2OX6/DTA1 (GIBBERELLIN 2-OXIDASE 6); gibberellin 2-beta-dioxygenase
259516_at	AT1G20450	ERD10/LTI45 (EARLY RESPONSIVE TO DEHYDRATION 10)
259517_at	AT1G20630	CAT1 (CATALASE 1); catalase
259570_at	AT1G20440	COR47 (cold regulated 47)
259626_at	AT1G42990	ATBZIP60 (BASIC REGION/LEUCINE ZIPPER MOTIF 60); DNA binding / transcription factor
259661_at	AT1G55265	similar to unknown protein [Arabidopsis thaliana] (TAIR:AT5G19860.1); similar to hypothetical protein [Vitis vinifera] (GB:CAN64354.1); contains InterPro domain Protein of unknown function DUF538 (InterPro:IPR007493)
259705_at	AT1G77450	ANAC032 (Arabidopsis NAC domain containing protein 32); transcription factor
259734_at	AT1G77500	similar to unknown protein [Arabidopsis thaliana] (TAIR:AT1G21740.1); similar to unnamed protein product [Vitis vinifera] (GB:CAO61884.1); contains InterPro domain Protein of unknown function DUF632 (InterPro:IPR006867); contains InterPro domain Protein of unknown function DUF630 (InterPro:IPR006868)
259768_at	AT1G29390	COR314-TM2 (cold regulated 314 thylakoid membrane 2)
259769_at	AT1G29400	AML5 (ARABIDOPSIS MEI2-LIKE PROTEIN 5); RNA binding
259802_at	AT1G72260	THI2.1 (THIONIN 2.1); toxin receptor binding
259878_at	AT1G76790	O-methyltransferase family 2 protein
259911_at	AT1G72680	cinnamyl-alcohol dehydrogenase, putative
259971_at	AT1G76580	transcription factor
259977_at	AT1G76590	zinc-binding family protein
260051_at	AT1G78210	hydrolase, alpha/beta fold family protein
260101_at	AT1G73260	trypsin and protease inhibitor family protein / Kunitz family protein
260141_at	AT1G66350	RGL1 (RGA-LIKE 1); transcription factor
260243_at	AT1G63720	similar to hydroxyproline-rich glycoprotein family protein [Arabidopsis thaliana] (TAIR:AT5G52430.1); similar to unknown [Thellungiella halophila] (GB:ABJ98061.1)
260302_at	AT1G80310	sulfate transmembrane transporter
260327_at	AT1G63840	zinc finger (C3HC4-type RING finger) family protein
260345_at	AT1G69270	RPK1 (RECEPTOR-LIKE PROTEIN KINASE 1); kinase
260391_at	AT1G74020	SS2 (STRICTOSIDINE SYNTHASE 2); strictosidine synthase
260408_at	AT1G69880	ATH8 (thioredoxin H-type 8); thiol-disulfide exchange intermediate
260410_at	AT1G69870	proton-dependent oligopeptide transport (POT) family protein
260412_at	AT1G69830	AMY3/ATAMY3 (ALPHA-AMYLASE-LIKE 3); alpha-amylase
260450_at	AT1G72390	similar to unnamed protein product [Vitis vinifera] (GB:CAO45587.1)
260549_at	AT2G43535	trypsin inhibitor, putative
260568_at	AT2G43570	chitinase, putative
260590_at	AT1G53310	ATPPC1 (PHOSPHOENOLPYRUVATE CARBOXYLASE 1); phosphoenolpyruvate carboxylase
260884_at	AT1G29240	similar to unknown protein [Arabidopsis thaliana] (TAIR:AT2G34170.1); similar to unnamed protein product [Vitis vinifera] (GB:CAO48048.1); contains InterPro domain Protein of unknown function DUF688 (InterPro:IPR007789)
260897_at	AT1G29330	ERD2 (ER lumen protein retaining receptor 2); receptor
260943_at	AT1G45145	ATTRX5 (thioredoxin H-type 5); thiol-disulfide exchange intermediate
260986_at	AT1G53580	ETHE1/GLX2-3/GLY3 (GLYOXALASE 2-3); hydroxyacylglutathione hydrolase
261023_at	AT1G12200	flavin-containing monooxygenase family protein / FMO family protein
261026_at	AT1G01240	similar to unknown protein [Arabidopsis thaliana] (TAIR:AT2G46550.1); similar to unnamed protein product [Vitis vinifera] (GB:CAO48635.1)
261076_at	AT1G07420	SMO2-2 (sterol 4-alpha-methyl-oxidase 2); C-4 methylsterol oxidase
261083_at	AT1G07310	C2 domain-containing protein
261107_at	AT1G63010	SPX (SYG1/Pho81/XPR1) domain-containing protein
261109_at	AT1G75450	CKX5 (CYTOKININ OXIDASE 5); cytokinin dehydrogenase
261125_at	AT1G04990	zinc finger (CCCH-type) family protein
261187_at	AT1G32860	glycosyl hydrolase family 17 protein
261192_at	AT1G32870	ANAC013 (Arabidopsis NAC domain containing protein 13); transcription factor
261201_at	AT1G12850	phosphoglycerate/bisphosphoglycerate mutase family protein
261203_at	AT1G12845	similar to hypothetical protein MtrDRAFT_AC149131g9v2 [Medicago truncatula] (GB:ABD32556.1)
261223_at	AT1G19950	HVA22H (HVA22-LIKE PROTEIN H (ATHVA22H))
261230_at	AT1G20010	TUB5 (tubulin beta-5 chain)
261269_at	AT1G26690	emp24/gp25L/p24 family protein
261285_at	AT1G35720	ANNAT1 (ANNEXIN ARABIDOPSIS 1); calcium ion binding / calcium-dependent phospholipid binding
261318_at	AT1G53035	similar to unknown protein [Arabidopsis thaliana] (TAIR:AT3G15358.1); similar to unnamed protein product [Vitis vinifera] (GB:CAO69750.1)
261365_at	AT1G53110	chorismate mutase
261428_at	AT1G18870	ICS2; isochorismate synthase
261508_at	AT1G71730	similar to unknown [Brassica rapa] (GB:ABL97948.1)
261525_at	AT1G14330	kelch repeat-containing F-box family protein
261530_at	AT1G63460	glutathione peroxidase, putative
261576_at	AT1G01070	nodulin MtN21 family protein
261749_at	AT1G76180	ERD14 (EARLY RESPONSE TO DEHYDRATION 14)
261864_s_at	AT1G50480;AT2G12280;AT2G12200	[AT1G50480, THFS (10-FORMYLTETRAHYDROFOLATE SYNTHETASE); ATP binding / formate-tetrahydrofolate ligase];[AT2G12280, ligase, putative];[AT2G12200, ligase, putative]
261925_at	AT1G22540	proton-dependent oligopeptide transport (POT) family protein
261957_at	AT1G64660	ATMGL; catalytic/ methionine gamma-lyase
262047_at	AT1G80160	lactoylglutathione lyase family protein / glyoxalase I family protein
262050_at	AT1G80130	binding
262159_at	AT1G52720	similar to unknown protein [Arabidopsis thaliana] (TAIR:AT3G15630.1); similar to unnamed protein product [Vitis vinifera] (GB:CAO46032.1)
262226_at	AT1G53885;AT1G53903	[AT1G53885, senescence-associated protein-related];[AT1G53903, similar to senescence-associated protein-related [Arabidopsis thaliana] (TAIR:AT1G53885.1); similar to Protein of unknown function DUF581 [Medicago truncatula] (GB:ABO84791.1); contains InterPro domain Protein of unknown function DUF581 (InterPro:IPR007650)]
262236_at	AT1G48330	similar to unknown protein [Arabidopsis thaliana] (TAIR:AT3G17580.1); similar to unknown [Populus trichocarpa] (GB:ABK96144.1)
262248_at	AT1G48370	YSL8 (YELLOW STRIPE LIKE 8); oligopeptide transporter
262296_at	AT1G27630	CYCT1;3; cyclin-dependent protein kinase
262313_at	AT1G70900	similar to unknown protein [Arabidopsis thaliana] (TAIR:AT1G23110.3); similar to unknown protein [Arabidopsis thaliana] (TAIR:AT1G23110.1); similar to unknown protein [Arabidopsis thaliana] (TAIR:AT1G23110.2); similar to hypothetical protein [Vitis vinifera] (GB:CAN77015.1)
262440_at	AT1G47710	(ATSERPIN1); cysteine protease inhibitor/ serine-type endopeptidase inhibitor
262482_at	AT1G17020	SRG1 (SENESCENCE-RELATED GENE 1); oxidoreductase, acting on paired donors, with incorporation or reduction of molecular oxygen, 2-oxoglutarate as one donor, and incorporation of one atom each of oxygen into both donors
262503_at	AT1G21670	similar to unknown protein [Arabidopsis thaliana] (TAIR:AT1G21680.1); similar to hypothetical protein [Vitis vinifera] (GB:CAN73514.1); similar to unnamed protein product [Vitis vinifera] (GB:CAO61906.1); contains InterPro domain WD40-like Beta Propeller (InterPro:IPR011659); contains InterPro domain Six-bladed beta-propeller, TolB-like (InterPro:IPR011042)
262504_at	AT1G21750	ATPDIL1-1 (PDI-LIKE 1-1); protein disulfide isomerase
262561_at	AT1G34340	esterase/lipase/thioesterase family protein
262607_at	AT1G13990	similar to unnamed protein product [Vitis vinifera] (GB:CAO68469.1)
262641_at	AT1G62730	similar to hypothetical protein [Vitis vinifera] (GB:CAN63693.1); contains InterPro domain Terpenoid synthase (InterPro:IPR008949)
262644_at	AT1G62710	BETA-VPE (vacuolar processing enzyme beta); cysteine-type endopeptidase
262707_at	AT1G16290	similar to predicted protein [Physcomitrella patens subsp. patens] (GB:EDQ78585.1); similar to Os02g0170900 [Oryza sativa (japonica cultivar-group)] (GB:NP_001046030.1); contains InterPro domain Lytic transglycosylase-like, catalytic (InterPro:IPR008258)
262784_at	AT1G10760	SEX1 (STARCH EXCESS 1)
262797_at	AT1G20840	TMT1 (TONOPLAST MONOSACCHARIDE TRANSPORTER1); carbohydrate transmembrane transporter/ nucleoside transmembrane transporter/ sugar:hydrogen ion symporter
262892_at	AT1G79440	ALDH5F1 (SUCCINIC SEMIALDEHYDE DEHYDROGENASE); 3-chloroallyl aldehyde dehydrogenase/ succinate-semialdehyde dehydrogenase
262920_at	AT1G79500	AtkdsA1 (Arabidopsis thaliana KDO-8-phosphate synthase A1); 3-deoxy-8-phosphooctulonate synthase
262930_at	AT1G65690	harpin-induced protein-related / HIN1-related / harpin-responsive protein-related
262978_at	AT1G75780	TUB1 (tubulin beta-1 chain); structural molecule
263065_at	AT2G18170	ATMPK7 (MAP KINASE 7); MAP kinase/ kinase
263073_at	AT2G17500	auxin efflux carrier family protein
263083_at	AT2G27190	PAP1 (PURPLE ACID PHOSPHATASE 1); acid phosphatase/ protein serine/threonine phosphatase
263128_at	AT1G78600	zinc finger (B-box type) family protein
263157_at	AT1G54100	ALDH7B4 (ALDEHYDE DEHYDROGENASE 7B4); 3-chloroallyl aldehyde dehydrogenase
263159_at	AT1G54130	RSH3 (RELA/SPOT HOMOLOG 3); catalytic
263180_at	AT1G05620	inosine-uridine preferring nucleoside hydrolase family protein
263210_at	AT1G10585	transcription factor
263221_at	AT1G30620	HSR8/MUR4/UXE1 (MURUS 4); UDP-arabinose 4-epimerase/ catalytic
263228_at	AT1G30700	FAD-binding domain-containing protein
263249_at	AT2G31360	ADS2 (16:0DELTA9 ARABIDOPSIS DESATURASE 2); oxidoreductase
263250_at	AT2G31390	pfkB-type carbohydrate kinase family protein
263404_s_at	AT2G04090;AT2G04100	[AT2G04090, MATE efflux family protein];[AT2G04100, MATE efflux family protein]
263406_at	AT2G04160	AIR3 (Auxin-Induced in Root cultures 3); subtilase
263472_at	AT2G31955	CNX2 (COFACTOR OF NITRATE REDUCTASE AND XANTHINE DEHYDROGENASE 2); catalytic
263495_at	AT2G42530	COR15B
263497_at	AT2G42540	COR15A (COLD-REGULATED 15A)
263513_at	AT2G12400	similar to unknown protein [Arabidopsis thaliana] (TAIR:AT2G25270.1); similar to hypothetical protein OsJ_008445 [Oryza sativa (japonica cultivar-group)] (GB:EAZ24962.1)
263517_at	AT2G21620	RD2 (RESPONSIVE TO DESSICATION 2)
263539_at	AT2G24850	TAT3 (TYROSINE AMINOTRANSFERASE 3); transaminase
263548_at	AT2G21660	ATGRP7 (COLD, CIRCADIAN RHYTHM, AND RNA BINDING 2); RNA binding / double-stranded DNA binding / single-stranded DNA binding
263749_at	AT2G21520	transporter
263829_at	AT2G40435	transcription regulator
263870_at	AT2G22010	zinc finger (C3HC4-type RING finger) family protein
263912_at	AT2G36390	SBE2.1 (STARCH BRANCHING ENZYME 2.1); 1,4-alpha-glucan branching enzyme
263931_at	AT2G36220	similar to unknown protein [Arabidopsis thaliana] (TAIR:AT3G52710.1); similar to unnamed protein product [Vitis vinifera] (GB:CAO15901.1)
263948_at	AT2G35980	YLS9 (YELLOW-LEAF-SPECIFIC GENE 9)
263986_at	AT2G42790	CSY3 (CITRATE SYNTHASE 3); citrate (SI)-synthase
264000_at	AT2G22500	mitochondrial substrate carrier family protein
264006_at	AT2G22430	ATHB6 (ARABIDOPSIS THALIANA HOMEOBOX PROTEIN 6); transcription factor
264019_at	AT2G21130	peptidyl-prolyl cis-trans isomerase / cyclophilin (CYP2) / rotamase
264071_at	AT2G27920	SCPL51; serine carboxypeptidase
264186_at	AT1G54570	esterase/lipase/thioesterase family protein
264250_at	AT1G78680	ATGGH2 (GAMMA-GLUTAMYL HYDROLASE 2); gamma-glutamyl hydrolase
264280_at	AT1G61820	BGLU46; hydrolase, hydrolyzing O-glycosyl compounds
264288_at	AT1G62045	similar to ankyrin repeat family protein [Arabidopsis thaliana] (TAIR:AT1G11740.1); similar to unknown [Brassica rapa] (GB:ABL97958.1); contains domain PTHR12447 (PTHR12447)
264314_at	AT1G70420	similar to unknown protein [Arabidopsis thaliana] (TAIR:AT1G23710.1); similar to unnamed protein product [Vitis vinifera] (GB:CAO66069.1); contains InterPro domain Protein of unknown function DUF1645 (InterPro:IPR012442)
264462_at	AT1G10200	WLIM1; transcription factor
264506_at	AT1G09560	GLP5 (GERMIN-LIKE PROTEIN 5); manganese ion binding / metal ion binding / nutrient reservoir
264515_at	AT1G10090	similar to RXW8 [Arabidopsis thaliana] (TAIR:AT1G58520.1); similar to hypothetical protein OsI_012954 [Oryza sativa (indica cultivar-group)] (GB:EAY91721.1); similar to hypothetical protein OsJ_011922 [Oryza sativa (japonica cultivar-group)] (GB:EAZ28439.1); similar to unnamed protein product [Vitis vinifera] (GB:CAO61522.1); contains InterPro domain Protein of unknown function DUF221; (InterPro:…
264516_at	AT1G10090	similar to RXW8 [Arabidopsis thaliana] (TAIR:AT1G58520.1); similar to hypothetical protein OsI_012954 [Oryza sativa (indica cultivar-group)] (GB:EAY91721.1); similar to hypothetical protein OsJ_011922 [Oryza sativa (japonica cultivar-group)] (GB:EAZ28439.1); similar to unnamed protein product [Vitis vinifera] (GB:CAO61522.1); contains InterPro domain Protein of unknown function DUF221; (InterPro:…
264580_at	AT1G05340	similar to unknown protein [Arabidopsis thaliana] (TAIR:AT2G32210.1)
264619_at	AT2G17760	aspartyl protease family protein
264645_at	AT1G08940	phosphoglycerate/bisphosphoglycerate mutase family protein
264652_at	AT1G08920	sugar transporter, putative
264654_s_at	AT1G08890;AT1G08900	[AT1G08890, sugar transporter family protein];[AT1G08900, carbohydrate transmembrane transporter]
264657_at	AT1G09100	RPT5B (26S PROTEASOME AAA-ATPASE SUBUNIT RPT5B); ATPase/ calmodulin binding
264708_at	AT1G09740	ethylene-responsive protein, putative
264783_at	AT1G08650	PPCK1 (PHOSPHOENOLPYRUVATE CARBOXYLASE KINASE); kinase
264787_at	AT2G17840	ERD7 (EARLY-RESPONSIVE TO DEHYDRATION 7)
264938_at	AT1G60610	protein binding / zinc ion binding
264957_at	AT1G77000	ATSKP2;2/SKP2B (ARABIDOPSIS HOMOLOG OF HOMOLOG OF HUMAN SKP2 2); ubiquitin-protein ligase
264968_at	AT1G67360	rubber elongation factor (REF) family protein
264987_at	AT1G27030	similar to unknown protein [Arabidopsis thaliana] (TAIR:AT1G27020.1); similar to unknown protein [Oryza sativa (japonica cultivar-group)] (GB:AAN05517.1); similar to Os10g0463800 [Oryza sativa (japonica cultivar-group)] (GB:NP_001064789.1)
265119_at	AT1G62570	flavin-containing monooxygenase family protein / FMO family protein
265199_s_at	AT2G36780;AT2G36770	[AT2G36780, UDP-glucoronosyl/UDP-glucosyl transferase family protein];[AT2G36770, UDP-glucoronosyl/UDP-glucosyl transferase family protein]
265214_at	AT1G05000	tyrosine specific protein phosphatase family protein
265266_at	AT2G42890	AML2; RNA binding
265271_at	AT2G28360	SIT4 phosphatase-associated family protein
265276_at	AT2G28400	similar to unknown protein [Arabidopsis thaliana] (TAIR:AT5G60680.1); similar to unnamed protein product [Vitis vinifera] (GB:CAO21845.1); contains InterPro domain Protein of unknown function DUF584 (InterPro:IPR007608)
265283_at	AT2G20370	KAM1/MUR3 (MURUS 3); catalytic/ transferase, transferring glycosyl groups
265333_at	AT2G18350	ATHB24 (ARABIDOPSIS THALIANA HOMEOBOX PROTEIN 24); DNA binding / transcription factor
265344_at	AT2G22660	similar to glycine-rich protein [Arabidopsis thaliana] (TAIR:AT4G37900.1); similar to unnamed protein product [Vitis vinifera] (GB:CAO44607.1); similar to unnamed protein product [Vitis vinifera] (GB:CAO17179.1); similar to unnamed protein product [Vitis vinifera] (GB:CAO38708.1); contains InterPro domain Protein of unknown function DUF1399 (InterPro:IPR009836)
265354_at	AT2G16700	ADF5 (ACTIN DEPOLYMERIZING FACTOR 5); actin binding
265358_at	AT2G16710	hesB-like domain-containing protein
265359_at	AT2G16720	MYB7 (myb domain protein 7); DNA binding / transcription factor
265471_at	AT2G37130	peroxidase 21 (PER21) (P21) (PRXR5)
265480_at	AT2G15970	COR413-PM1 (cold regulated 413 plasma membrane 1)
265510_at	AT2G05630	ATG8D (autophagy gene 8-related); microtubule binding
265539_at	AT2G15830	similar to unknown protein [Arabidopsis thaliana] (TAIR:AT4G33960.1)
265828_at	AT2G14520	CBS domain-containing protein
265900_at	AT2G25730	binding / heme binding
265913_at	AT2G25625	similar to unnamed protein product [Vitis vinifera] (GB:CAO44157.1)
265953_at	AT2G37480;AT2G37478	[AT2G37480, similar to unknown protein [Arabidopsis thaliana] (TAIR:AT3G53670.1); similar to hypothetical protein [Vitis vinifera] (GB:CAN77855.1)];[AT2G37478, CPuORF52 (Conserved peptide upstream open reading frame 52)]
266078_at	AT2G40670	ARR16 (response regulator 16); transcription regulator/ two-component response regulator
266081_at	AT2G37840	protein kinase family protein
266142_at	AT2G39030	GCN5-related N-acetyltransferase (GNAT) family protein
266170_at	AT2G39050	hydroxyproline-rich glycoprotein family protein
266214_at	AT2G06890	transposable element gene
266225_at	AT2G28900	OEP16 (OUTER ENVELOPE PROTEIN 16); P-P-bond-hydrolysis-driven protein transmembrane transporter
266229_at	AT2G28840	ankyrin repeat family protein
266271_at	AT2G29440	ATGSTU6 (GLUTATHIONE S-TRANSFERASE 24); glutathione transferase
266327_at	AT2G46680	ATHB-7 (ARABIDOPSIS THALIANA HOMEOBOX 7); transcription factor
266342_at	AT2G01540	C2 domain-containing protein
266368_at	AT2G41380	embryo-abundant protein-related
266399_at	AT2G38670	PECT1 (PHOSPHORYLETHANOLAMINE CYTIDYLYLTRANSFERASE 1); ethanolamine-phosphate cytidylyltransferase
266452_at	AT2G43320	similar to unknown protein [Arabidopsis thaliana] (TAIR:AT4G14000.1); similar to unnamed protein product [Vitis vinifera] (GB:CAO64780.1); contains domain SSF53335 (SSF53335); contains domain PTHR21095 (PTHR21095)
266500_at	AT2G06925	ATSPLA2-ALPHA/PLA2-ALPHA (PHOSPHOLIPASE A2-ALPHA); phospholipase A2
266581_at	AT2G46140	late embryogenesis abundant protein, putative / LEA protein, putative
266673_at	AT2G29630	thiamine biosynthesis family protein / thiC family protein
266752_at	AT2G47000	MDR4/PGP4 (P-GLYCOPROTEIN4); ATPase, coupled to transmembrane movement of substances / xenobiotic-transporting ATPase
266797_at	AT2G22840	AtGRF1 (GROWTH-REGULATING FACTOR 1)
266839_at	AT2G25930	ELF3 (EARLY FLOWERING 3)
266872_at	AT2G44730	transcription factor
266995_at	AT2G34500	CYP710A1 (cytochrome P450, family 710, subfamily A, polypeptide 1); C-22 sterol desaturase/ oxygen binding
267010_at	AT2G39250	SNZ (SCHNARCHZAPFEN); DNA binding / transcription factor
267055_at	AT2G38360	prenylated rab acceptor (PRA1) family protein
267080_at	AT2G41190	amino acid transporter family protein
267168_at	AT2G37770	aldo/keto reductase family protein
267178_at	AT2G37750	unknown protein
267264_at	AT2G22970	SCPL11; serine carboxypeptidase
267280_at	AT2G19450	TAG1 (TRIACYLGLYCEROL BIOSYNTHESIS DEFECT 1); diacylglycerol O-acyltransferase
267300_at	AT2G30140	UDP-glucoronosyl/UDP-glucosyl transferase family protein
267355_at	AT2G39900	LIM domain-containing protein
267374_at	AT2G26230	uricase / urate oxidase / nodulin 35, putative
267393_at	AT2G44500	similar to unknown protein [Arabidopsis thaliana] (TAIR:AT3G07900.1); similar to unnamed protein product [Vitis vinifera] (GB:CAO15104.1); contains InterPro domain Protein of unknown function DUF246, plant (InterPro:IPR004348)
267425_at	AT2G34810	FAD-binding domain-containing protein
267496_at	AT2G30550	lipase class 3 family protein
267538_at	AT2G41870	remorin family protein
267545_at	AT2G32690	pseudogene, glycine-rich protein
267546_at	AT2G32680	disease resistance family protein

## Sheet: SD7(h) Bc+ABA Down
Supplementary Dataset 7. (H) List of probe IDs/array elements and locus identifiers corresponding to genes that are commonly down-regulated by B. cinerea and ABA.
Probe ID	Locus Identifier	Annotation
244920_s_at	AT2G07751;ATMG00990	[AT2G07751, NADH-ubiquinone oxidoreductase chain 3, putative];[ATMG00990, NADH dehydrogenase subunit 3]
244921_s_at	ATMG01000	hypothetical protein
244939_at	ATCG00065	chloroplast gene encoding ribosomal protein s12. The gene is located in three distinct loci on the chloroplast genome and is transpliced to make one transcript.
244940_at	ATCG01230;ATCG00905	[ATCG01230, chloroplast gene encoding ribosomal protein s12. The gene is located in three distinct loci on the chloroplast genome and is transpliced to make one transcript.];[ATCG00905, chloroplast gene encoding ribosomal protein s12. The gene is located in three distinct loci on the chloroplast genome and is transpliced to make one transcript.]
244966_at	ATCG00600	Cytochrome b6-f complex, subunit V. Disruption of homologous gene in Chlamydomonas results in disruption of cytochrome b6-f complex.
244974_at	ATCG00700	PSII low MW protein
244980_at	ATCG00760	encodes a chloroplast ribosomal protein L36, a constituent of the large subunit of the ribosomal complex
244989_s_at	ATCG00860;ATCG01280	[ATCG00860, Encodes an unknown protein. This gene is regulated by AtSIG6 transcriptionally.];[ATCG01280, hypothetical protein]
244992_s_at	ATCG00900;ATCG01240	[ATCG00900, encodes a chloroplast ribosomal protein S7, a constituent of the small subunit of the ribosomal complex];[ATCG01240, 30S chloroplast ribosomal protein S7]
244999_at	ATCG00190	Chloroplast DNA-dependent RNA polymerase B subunit. The transcription of this gene is regulated by a nuclear encoded RNA polymerase. This gene has been transferred to mitochondrial genome during crucifer evolution.
245004_at	ATCG00300	encodes PsbZ, which is a subunit of photosystem II. In Chlamydomonas, this protein has been shown to be essential in the interaction between PS II and the light harvesting complex II.
245005_at	ATCG00330	30S chloroplast ribosomal protein S14
245021_at	ATCG00550	PSII component
245049_at	ATCG00050	Homologous to the bacterial ribosomal protein S16
245104_at	AT2G41600	similar to hypothetical protein [Vitis vinifera] (GB:CAN74374.1); contains InterPro domain Mitochondrial glycoprotein; (InterPro:IPR003428)
245118_at	AT2G41680	thioredoxin reductase, putative / NADPH-dependent thioredoxin reductase, putative
245130_at	AT2G45340	leucine-rich repeat transmembrane protein kinase, putative
245165_at	AT2G33180	similar to unnamed protein product [Vitis vinifera] (GB:CAO41107.1)
245228_at	AT3G29810	COBL2 (COBRA-LIKE PROTEIN 2 PRECURSOR)
245229_at	AT4G25620	hydroxyproline-rich glycoprotein family protein
245242_at	AT1G44446	CH1 (CHLOROPHYLL B BIOSYNTHESIS); chlorophyllide a oxygenase
245285_s_at	AT4G14030;AT4G14040	[AT4G14030, selenium-binding protein, putative];[AT4G14040, EDA38 (embryo sac development arrest 38); selenium binding]
245354_at	AT4G17600	LIL3:1; transcription factor
245392_at	AT4G15680	glutaredoxin family protein
245451_at	AT4G16890	SNC1 (SUPPRESSOR OF NPR1-1, CONSTITUTIVE 1)
245479_at	AT4G16140	proline-rich family protein
245558_at	AT4G15430	similar to early-responsive to dehydration protein-related / ERD protein-related [Arabidopsis thaliana] (TAIR:AT4G04340.1); similar to early-responsive to dehydration protein-related / ERD protein-related [Arabidopsis thaliana] (TAIR:AT4G04340.3); similar to early-responsive to dehydration protein-related / ERD protein-related [Arabidopsis thaliana] (TAIR:AT3G21620.1); similar to unnamed protein …
245924_at	AT5G28750	thylakoid assembly protein, putative
245936_at	AT5G19850	hydrolase, alpha/beta fold family protein
245984_at	AT5G13090	similar to unknown protein [Arabidopsis thaliana] (TAIR:AT1G24270.1); similar to unnamed protein product [Vitis vinifera] (GB:CAO68319.1); similar to hypothetical protein [Vitis vinifera] (GB:CAN73358.1)
246069_at	AT5G20220	zinc knuckle (CCHC-type) family protein
246122_at	AT5G20380	transporter-related
246142_at	AT5G19970	similar to unnamed protein product [Vitis vinifera] (GB:CAO65601.1)
246211_at	AT4G36730	GBF1 (G-box binding factor 1); transcription factor
246231_at	AT4G37080	similar to unknown protein [Arabidopsis thaliana] (TAIR:AT5G42690.2); similar to hypothetical protein [Populus tremula] (GB:CAM84232.1); contains InterPro domain Protein of unknown function DUF547 (InterPro:IPR006869)
246303_at	AT3G51870	mitochondrial substrate carrier family protein
246308_at	AT3G51820	ATG4/CHLG/G4 (CHLOROPHYLL SYNTHASE); chlorophyll synthetase
246313_at	AT1G31920	pentatricopeptide (PPR) repeat-containing protein
246379_s_at	AT1G57660;AT1G57860	[AT1G57660, 60S ribosomal protein L21 (RPL21E)];[AT1G57860, 60S ribosomal protein L21]
246411_at	AT1G57770	amine oxidase family
246492_at	AT5G16140	peptidyl-tRNA hydrolase family protein
246523_at	AT5G15850	COL1 (CONSTANS-LIKE 1); transcription factor/ zinc ion binding
246597_at	AT5G14760	AO (L-ASPARTATE OXIDASE); L-aspartate oxidase
246630_at	AT1G50730	similar to unnamed protein product [Vitis vinifera] (GB:CAO38919.1); contains domain PTHR13673 (PTHR13673)
246783_at	AT5G27360	SFP2; carbohydrate transmembrane transporter/ sugar:hydrogen ion symporter
246847_at	AT5G26820	ferroportin-related
246901_at	AT5G25630	pentatricopeptide (PPR) repeat-containing protein
246921_at	AT5G25080	similar to unnamed protein product [Vitis vinifera] (GB:CAO44352.1); contains InterPro domain Exosome-associated factor Rrp47/DNA strand repair C1D (InterPro:IPR011082)
246932_at	AT5G25190	ethylene-responsive element-binding protein, putative
246983_at	AT5G67200	leucine-rich repeat transmembrane protein kinase, putative
246999_at	AT5G67440	phototropic-responsive NPH3 family protein
247098_at	AT5G66470	GTP binding / RNA binding
247162_at	AT5G65730	xyloglucan:xyloglucosyl transferase, putative / xyloglucan endotransglycosylase, putative / endo-xyloglucan transferase, putative
247193_at	AT5G65380	ripening-responsive protein, putative
247214_at	AT5G64850	similar to unknown protein [Arabidopsis thaliana] (TAIR:AT5G09960.1); similar to 80C09_15 [Brassica rapa subsp. pekinensis] (GB:AAZ41826.1)
247218_at	AT5G65010	ASN2 (ASPARAGINE SYNTHETASE 2); asparagine synthase (glutamine-hydrolyzing)
247232_at	AT5G64940	ATATH13 (ABC2 homolog 13)
247309_at	AT5G63940	protein kinase family protein
247474_at	AT5G62280	similar to unknown protein [Arabidopsis thaliana] (TAIR:AT2G45360.1); similar to unnamed protein product [Vitis vinifera] (GB:CAO49726.1); contains InterPro domain Protein of unknown function DUF1442 (InterPro:IPR009902)
247486_at	AT5G62140	similar to unknown [Populus trichocarpa] (GB:ABK94834.1)
247589_at	AT5G60690	REV (REVOLUTA); DNA binding / lipid binding / transcription factor
247694_at	AT5G59750	riboflavin biosynthesis protein, putative
247771_at	AT5G58590	RANBP1 (RAN BINDING PROTEIN 1)
247780_at	AT5G58770	dehydrodolichyl diphosphate synthase, putative / DEDOL-PP synthase, putative
247803_at	no_match	no_match
247848_at	AT5G58120	disease resistance protein (TIR-NBS-LRR class), putative
247880_at	AT5G57780	transcription regulator
247925_at	AT5G57560	TCH4 (TOUCH 4); hydrolase, acting on glycosyl bonds / xyloglucan:xyloglucosyl transferase
247942_at	AT5G57120	similar to unnamed protein product [Vitis vinifera] (GB:CAO69558.1); contains InterPro domain SRP40, C-terminal (InterPro:IPR007718); contains InterPro domain LisH dimerisation motif (InterPro:IPR006594)
247946_at	AT5G57180	CIA2 (CHLOROPLAST IMPORT APPARATUS 2)
247964_at	AT5G56600	PFN3/PRF3 (PROFILIN 3); actin binding
247977_at	AT5G56850	similar to unknown [Populus trichocarpa x Populus deltoides] (GB:ABK96358.1)
247978_at	AT5G56710	60S ribosomal protein L31 (RPL31C)
248045_at	AT5G56030	HSP81-2 (EARLY-RESPONSIVE TO DEHYDRATION 8); ATP binding
248046_at	AT5G56040	leucine-rich repeat protein kinase, putative
248099_at	AT5G55300	TOP1BETA (DNA TOPOISOMERASE 1 BETA); DNA topoisomerase type I
248191_at	AT5G54130	calcium-binding EF hand family protein
248238_at	AT5G53900	similar to unknown protein [Arabidopsis thaliana] (TAIR:AT3G15240.2); similar to unnamed protein product [Vitis vinifera] (GB:CAO39314.1); contains domain PTHR13902:SF3 (PTHR13902:SF3); contains domain PTHR13902 (PTHR13902)
248282_at	AT5G52900	similar to unnamed protein product [Vitis vinifera] (GB:CAO49548.1)
248303_at	AT5G53170	FTSH11 (FtsH protease 11); ATP-dependent peptidase/ ATPase/ metallopeptidase
248311_at	AT5G52570	BETA-OHASE 2 (BETA-CAROTENE HYDROXYLASE 2); beta-carotene hydroxylase
248332_at	AT5G52640	HSP81-1 (HEAT SHOCK PROTEIN 81-1); ATP binding / unfolded protein binding
248334_s_at	AT5G58990;AT5G52370	[AT5G58990, similar to unknown protein [Arabidopsis thaliana] (TAIR:AT5G52370.1); similar to unnamed protein product [Vitis vinifera] (GB:CAO21535.1)];[AT5G52370, similar to unknown protein [Arabidopsis thaliana] (TAIR:AT5G58990.1); similar to unnamed protein product [Vitis vinifera] (GB:CAO21535.1)]
248377_at	AT5G51720	similar to Os07g0467200 [Oryza sativa (japonica cultivar-group)] (GB:NP_001059590.1); similar to hypothetical protein OsI_025030 [Oryza sativa (indica cultivar-group)] (GB:EAZ03798.1); contains domain PTHR13680 (PTHR13680); contains domain PTHR13680:SF1 (PTHR13680:SF1)
248382_at	AT5G51890	peroxidase
248404_at	AT5G51460	ATTPPA (Arabidopsis thaliana trehalose-6-phosphate phosphatase); trehalose-phosphatase
248460_at	AT5G50915	basic helix-loop-helix (bHLH) family protein
248560_at	AT5G49970	ATPPOX (A. THALIANA PYRIDOXIN (PYRODOXAMINE) 5'-PHOSPHATE OXIDASE); pyridoxamine-phosphate oxidase
248582_at	AT5G49910	cpHSC70-2 (HEAT SHOCK PROTEIN 70-7); ATP binding / unfolded protein binding
248606_at	AT5G49450;AT5G49448	[AT5G49450, ATBZIP1 (ARABIDOPSIS THALIANA BASIC LEUCINE-ZIPPER 1); DNA binding / protein heterodimerization/ transcription factor];[AT5G49448, CPuORF4 (Conserved peptide upstream open reading frame 4)]
248607_at	AT5G49480	ATCP1 (CA2+-BINDING PROTEIN 1); calcium ion binding
248657_at	AT5G48570	peptidyl-prolyl cis-trans isomerase, putative / FK506-binding protein, putative
248683_at	AT5G48490	protease inhibitor/seed storage/lipid transfer protein (LTP) family protein
248684_at	AT5G48485	DIR1 (DEFECTIVE IN INDUCED RESISTANCE 1); lipid binding
248688_at	AT5G48220	indole-3-glycerol phosphate synthase, putative
248703_at	AT5G48430	aspartic-type endopeptidase/ pepsin A
248838_at	AT5G46800	BOU (A BOUT DE SOUFFLE); binding
248899_at	AT5G46390	peptidase S41 family protein
248975_at	AT5G45040	cytochrome c6 (ATC6)
249007_at	AT5G44650	similar to unnamed protein product [Vitis vinifera] (GB:CAO44475.1)
249037_at	AT5G44130	FLA13 (FASCICLIN-LIKE ARABINOGALACTAN PROTEIN 13 PRECURSOR)
249191_at	AT5G42760	similar to unknown [Populus trichocarpa] (GB:ABK95091.1); contains InterPro domain O-methyltransferase, N-terminal (InterPro:IPR003455); contains InterPro domain Conserved hypothetical protein CHP00027, methylltransferase (InterPro:IPR011610)
249271_at	AT5G41790	CIP1 (COP1-INTERACTIVE PROTEIN 1)
249415_at	AT5G39660	CDF2 (CYCLING DOF FACTOR 2); DNA binding / protein binding / transcription factor
249466_at	AT5G39740	60S ribosomal protein L5 (RPL5B)
249583_at	AT5G37770	TCH2 (TOUCH 2); calcium ion binding
249774_at	AT5G24150	SQP1 (Squalene monooxygenase 1)
249775_at	AT5G24160	squalene monooxygenase 1,2 / squalene epoxidase 1,2 (SQP1,2)
249811_at	AT5G23760	heavy-metal-associated domain-containing protein
249874_at	AT5G23070	thymidine kinase, putative
249876_at	AT5G23060	similar to unknown protein [Arabidopsis thaliana] (TAIR:AT3G59780.1); similar to extracellular Ca2+ sensing receptor [Glycine max] (GB:ABY57763.1); contains InterPro domain Rhodanese-like (InterPro:IPR001763)
249900_at	AT5G22640	EMB1211 (EMBRYO DEFECTIVE 1211)
249923_at	AT5G19120	aspartic-type endopeptidase/ pepsin A
250050_at	AT5G17790	VAR3 (VARIEGATED 3); binding
250073_at	AT5G17170	ENH1 (ENHANCER OF SOS3-1); metal ion binding
250074_at	AT5G17310	UTP--glucose-1-phosphate uridylyltransferase, putative / UDP-glucose pyrophosphorylase, putative / UGPase, putative
250075_at	AT5G17670	hydrolase, acting on ester bonds
250079_at	AT5G16650	DNAJ heat shock N-terminal domain-containing protein
250095_at	AT5G17230	PSY (PHYTOENE SYNTHASE); geranylgeranyl-diphosphate geranylgeranyltransferase
250099_at	AT5G17300	myb family transcription factor
250222_at	AT5G14050	transducin family protein / WD-40 repeat family protein
250256_at	AT5G13650	elongation factor family protein
250257_at	AT5G13770	pentatricopeptide (PPR) repeat-containing protein
250327_at	AT5G12050	similar to unnamed protein product [Vitis vinifera] (GB:CAO45643.1)
250333_at	AT5G11690	ATTIM17-3 (Arabidopsis thaliana translocase inner membrane subunit 17-3); P-P-bond-hydrolysis-driven protein transmembrane transporter
250413_at	AT5G11160	APT5 (ADENINE PHOSPHORIBOSYLTRANSFERASE 5); adenine phosphoribosyltransferase
250421_at	AT5G11270	OCP3 (OVEREXPRESSOR OF CATIONIC PEROXIDASE 3)
250503_at	AT5G09820	plastid-lipid associated protein PAP / fibrillin family protein
250665_at	AT5G06980	similar to unknown protein [Arabidopsis thaliana] (TAIR:AT3G12320.1)
250667_at	AT5G07090	40S ribosomal protein S4 (RPS4B)
250704_at	AT5G06265	hyaluronan mediated motility receptor-related
250777_at	AT5G05440	similar to unknown protein [Arabidopsis thaliana] (TAIR:AT2G38310.1); similar to unnamed protein product [Vitis vinifera] (GB:CAO48777.1); contains InterPro domain Bet v I allergen; (InterPro:IPR000916); contains InterPro domain Streptomyces cyclase/dehydrase (InterPro:IPR005031)
250832_at	AT5G04950	nicotianamine synthase, putative
250985_at	AT5G02830	pentatricopeptide (PPR) repeat-containing protein
251017_at	AT5G02760	protein phosphatase 2C family protein / PP2C family protein
251031_at	AT5G02120	OHP (ONE HELIX PROTEIN)
251193_at	AT3G62910	APG3 (ALBINO AND PALE GREEN); translation release factor
251355_at	AT3G61100	similar to unknown protein [Arabidopsis thaliana] (TAIR:AT3G61090.1); similar to unnamed protein product [Vitis vinifera] (GB:CAO40196.1); contains InterPro domain Protein of unknown function DUF537 (InterPro:IPR007491)
251409_at	AT3G60245	60S ribosomal protein L37a (RPL37aC)
251461_at	no_match	no_match
251486_at	AT3G59540	60S ribosomal protein L38 (RPL38B)
251496_at	AT3G59040	pentatricopeptide (PPR) repeat-containing protein
251558_at	AT3G57810	OTU-like cysteine protease family protein
251563_at	AT3G57880	C2 domain-containing protein
251669_at	AT3G57180	GTP binding
251676_at	AT3G57320	similar to hypothetical protein [Vitis vinifera] (GB:CAN80638.1)
251690_at	AT3G56510	TBP-binding protein, putative
251727_at	AT3G56290	similar to hypothetical protein [Vitis vinifera] (GB:CAN75527.1)
251759_at	AT3G55630	ATDFD (A. THALIANA DHFS-FPGS HOMOLOG D); tetrahydrofolylpolyglutamate synthase
251869_at	AT3G54500	similar to dentin sialophosphoprotein-related [Arabidopsis thaliana] (TAIR:AT5G64170.1); similar to dentin sialophosphoprotein-related [Arabidopsis thaliana] (TAIR:AT5G64170.2); similar to conserved hypothetical protein [Medicago truncatula] (GB:ABD28297.1)
251926_at	AT3G53740	60S ribosomal protein L36 (RPL36B)
251984_at	AT3G53260	PAL2 (phenylalanine ammonia-lyase 2); phenylalanine ammonia-lyase
252011_at	AT3G52720	carbonic anhydrase family protein
252037_at	AT3G51920	CAM9 (CALMODULIN 9); calcium ion binding
252193_at	AT3G50060	MYB77; DNA binding / transcription factor
252204_at	AT3G50340	similar to unknown protein [Arabidopsis thaliana] (TAIR:AT5G67020.1); similar to unknown protein [Oryza sativa (japonica cultivar-group)] (GB:BAD09363.1)
252277_at	AT3G49470	NACA2 (NASCENT POLYPEPTIDE-ASSOCIATED COMPLEX SUBUNIT ALPHA-LIKE PROTEIN 2)
252290_at	AT3G49140	binding
252319_at	AT3G48710	GTP binding / RNA binding
252343_at	AT3G48610	phosphoesterase family protein
252353_at	AT3G48200	similar to hypothetical protein OsI_020499 [Oryza sativa (indica cultivar-group)] (GB:EAY99266.1); similar to hypothetical protein OsJ_018975 [Oryza sativa (japonica cultivar-group)] (GB:EAZ35492.1); similar to unnamed protein product [Vitis vinifera] (GB:CAO64300.1)
252367_at	AT3G48360	BT2 (BTB AND TAZ DOMAIN PROTEIN 2); protein binding / transcription factor/ transcription regulator
252393_at	no_match	no_match
252411_at	AT3G47430	PEX11B
252459_s_at	AT3G47290;AT3G47220	[AT3G47290, phosphoinositide-specific phospholipase C family protein];[AT3G47220, phosphoinositide-specific phospholipase C family protein]
252511_at	AT3G46280	protein kinase-related
252516_at	AT3G46100	ATHRS1 (HISTIDYL-TRNA SYNTHETASE 1); histidine-tRNA ligase
252648_at	AT3G44630	disease resistance protein RPP1-WsB-like (TIR-NBS-LRR class), putative
252922_at	AT4G39040	similar to unknown protein [Arabidopsis thaliana] (TAIR:AT2G21350.1); similar to unnamed protein product [Vitis vinifera] (GB:CAO47229.1); contains InterPro domain CRS1/YhbY (InterPro:IPR001890)
252952_at	AT4G38710	glycine-rich protein
252975_s_at	AT4G38430	ATROPGEF1/ROPGEF1 (KINASE PARTNER PROTEIN-LIKE); Rho guanyl-nucleotide exchange factor/ protein binding
253004_at	AT4G38280;AT4G38330;AT2G45250	[AT4G38280, similar to unknown protein [Arabidopsis thaliana] (TAIR:AT2G45250.1); similar to unknown [Populus trichocarpa] (GB:ABK93717.1)];[AT4G38330, similar to unknown protein [Arabidopsis thaliana] (TAIR:AT4G38290.1); contains InterPro domain Hly-III related proteins; (InterPro:IPR004254)];[AT2G45250, similar to unknown protein [Arabidopsis thaliana] (TAIR:AT4G38280.1); similar to unknown [Po…
253042_at	AT4G37550	formamidase, putative / formamide amidohydrolase, putative
253043_at	AT4G37540	LBD39 (LOB DOMAIN-CONTAINING PROTEIN 39)
253048_at	AT4G37560	formamidase, putative / formamide amidohydrolase, putative
253096_at	AT4G37330	CYP81D4 (cytochrome P450, family 81, subfamily D, polypeptide 4); oxygen binding
253174_at	AT4G35090	CAT2 (CATALASE 2); catalase
253197_at	AT4G35250	vestitone reductase-related
253251_at	AT4G34730	ribosome-binding factor A family protein
253283_at	AT4G34090	similar to unknown protein [Arabidopsis thaliana] (TAIR:AT2G23370.1); similar to unnamed protein product [Vitis vinifera] (GB:CAO47838.1)
253362_s_at	AT4G33110;AT4G33120	[AT4G33110, coclaurine N-methyltransferase, putative];[AT4G33120, coclaurine N-methyltransferase, putative]
253425_at	AT4G32190	centromeric protein-related
253482_at	AT4G31985	60S ribosomal protein L39 (RPL39C)
253496_at	AT4G31870	ATGPX7 (GLUTATHIONE PEROXIDASE 7); glutathione peroxidase
253566_at	AT4G31210	DNA topoisomerase family protein
253579_at	AT4G30610	BRS1 (BRI1 SUPPRESSOR 1)
253589_at	AT4G30825	pentatricopeptide (PPR) repeat-containing protein
253739_at	AT4G28760	similar to unknown protein [Arabidopsis thaliana] (TAIR:AT2G20240.1); similar to hypothetical protein [Vitis vinifera] (GB:CAN81514.1); contains domain PTHR21726:SF7 (PTHR21726:SF7); contains domain PTHR21726 (PTHR21726)
253758_at	AT4G29060	EMB2726 (EMBRYO DEFECTIVE 2726); translation elongation factor
253805_at	AT4G28260	similar to unnamed protein product [Vitis vinifera] (GB:CAO69726.1)
253806_at	AT4G28270	zinc finger (C3HC4-type RING finger) family protein
253814_at	AT4G28290	unknown protein
253849_at	AT4G28080	binding
253858_at	AT4G27600	pfkB-type carbohydrate kinase family protein
253922_at	AT4G26850	VTC2 (VITAMIN C DEFECTIVE 2)
253943_at	AT4G27030	small conjugating protein ligase
253951_at	AT4G26860	alanine racemase family protein
253973_at	AT4G26555	immunophilin / FKBP-type peptidyl-prolyl cis-trans isomerase family protein
254012_at	AT4G26230	60S ribosomal protein L31 (RPL31B)
254102_at	AT4G25050	ACP4 (ACYL CARRIER PROTEIN 4)
254110_at	AT4G25260	invertase/pectin methylesterase inhibitor family protein
254125_at	AT4G24670	alliinase family protein
254327_at	AT4G22490	protease inhibitor/seed storage/lipid transfer protein (LTP) family protein
254384_at	AT4G21870	26.5 kDa class P-related heat shock protein (HSP26.5-P)
254438_at	AT4G20980	eukaryotic translation initiation factor 3 subunit 7, putative / eIF-3 zeta, putative / eIF3d, putative
254508_at	AT4G20170	similar to unknown protein [Arabidopsis thaliana] (TAIR:AT5G44670.1); similar to Os06g0328800 [Oryza sativa (japonica cultivar-group)] (GB:NP_001057533.1); similar to Os02g0712500 [Oryza sativa (japonica cultivar-group)] (GB:NP_001047907.1); similar to unknown protein [Oryza sativa (japonica cultivar-group)] (GB:BAD72474.1); contains InterPro domain Protein of unknown function DUF23 (InterPro:IPR…
254545_at	AT4G19830	immunophilin / FKBP-type peptidyl-prolyl cis-trans isomerase family protein
254609_at	AT4G18970	GDSL-motif lipase/hydrolase family protein
254612_at	AT4G19100	similar to unknown protein [Arabidopsis thaliana] (TAIR:AT5G52780.1); similar to hypothetical protein [Vitis vinifera] (GB:CAN79943.1)
254638_at	AT4G18740	transcription termination factor
254665_at	AT4G18340	glycosyl hydrolase family 17 protein
254669_at	AT4G18370	DEG5/DEGP5/HHOA (DEGP PROTEASE 5); serine-type peptidase/ trypsin
254693_at	AT4G17880	basic helix-loop-helix (bHLH) family protein
254727_at	AT4G13670	PTAC5 (PLASTID TRANSCRIPTIONALLY ACTIVE5); heat shock protein binding / unfolded protein binding
254758_at	AT4G13260	YUC2 (YUCCA2); FAD binding / NADP binding / flavin-containing monooxygenase/ oxidoreductase
254773_at	AT4G13410	ATCSLA15 (Cellulose synthase-like A15); transferase, transferring glycosyl groups
254794_at	AT4G12970	similar to unnamed protein product [Vitis vinifera] (GB:CAO17947.1)
254810_at	AT4G12390	PME1; pectinesterase inhibitor
254839_at	AT4G12400	stress-inducible protein, putative
254893_at	AT4G11830	PLDGAMMA2; phospholipase D
254910_at	AT4G11175	translation initiation factor IF-1, chloroplast, putative
254931_at	AT4G11460	protein kinase family protein
255016_at	AT4G10120	ATSPS4F; sucrose-phosphate synthase/ transferase, transferring glycosyl groups
255020_at	no_match	no_match
255021_at	AT4G10330	glycine-rich protein
255064_at	AT4G08950	phosphate-responsive protein, putative (EXO)
255088_at	AT4G09350	DNAJ heat shock N-terminal domain-containing protein
255304_at	AT4G04850	KEA3 (K+ efflux antiporter 3); potassium:hydrogen antiporter
255328_at	AT4G04350	EMB2369 (EMBRYO DEFECTIVE 2369); ATP binding / aminoacyl-tRNA ligase
255568_at	AT4G01250	WRKY22 (WRKY DNA-binding protein 22); transcription factor
255596_at	AT4G01720	WRKY47 (WRKY DNA-binding protein 47); transcription factor
255604_at	AT4G01080	similar to unknown protein [Arabidopsis thaliana] (TAIR:AT1G01430.1); similar to unknown protein Cr17 [Brassica napus] (GB:AAX51387.1); contains InterPro domain Protein of unknown function DUF231, plant (InterPro:IPR004253)
255675_at	AT4G00480	ATMYC1 (Arabidopsis thaliana myc-related transcription factor 1); DNA binding / transcription factor
255694_at	AT4G00050	UNE10 (unfertilized embryo sac 10); DNA binding / transcription factor
255719_at	AT1G32080	membrane protein, putative
255793_at	AT2G33250	similar to unnamed protein product [Vitis vinifera] (GB:CAO71510.1)
255926_at	AT1G22190	AP2 domain-containing transcription factor, putative
256000_at	AT1G29880	glycyl-tRNA synthetase / glycine--tRNA ligase
256025_at	AT1G58370	RXF12; hydrolase, hydrolyzing O-glycosyl compounds
256049_at	AT1G07010	calcineurin-like phosphoesterase family protein
256057_at	AT1G07180	ATNDI1/NDA1 (ALTERNATIVE NAD(P)H DEHYDROGENASE 1); NADH dehydrogenase
256076_at	AT1G18060	similar to unnamed protein product [Vitis vinifera] (GB:CAO68142.1)
256169_at	AT1G51800	leucine-rich repeat protein kinase, putative
256181_at	AT1G51820	leucine-rich repeat protein kinase, putative
256262_at	AT3G12150	similar to hypothetical protein [Vitis vinifera] (GB:CAN81264.1); contains domain PTHR13617 (PTHR13617); contains domain SSF53474 (SSF53474); contains domain G3DSA:3.40.50.1820 (G3DSA:3.40.50.1820); contains domain PTHR13617:SF1 (PTHR13617:SF1)
256266_at	AT3G12320	similar to unknown protein [Arabidopsis thaliana] (TAIR:AT5G06980.1); similar to hypothetical protein [Vitis vinifera] (GB:CAN75675.1)
256275_at	AT3G12110	ACT11 (ACTIN-11); structural constituent of cytoskeleton
256331_at	AT1G76880	trihelix DNA-binding protein, putative
256332_at	AT1G76890	GT2; transcription factor
256337_at	AT1G72060	serine-type endopeptidase inhibitor
256438_s_at	AT2G40205;AT3G08520;AT3G11120;AT3G56020	[AT2G40205, 60S ribosomal protein L41 (RPL41C)];[AT3G08520, 60S ribosomal protein L41 (RPL41D)];[AT3G11120, 60S ribosomal protein L41 (RPL41E)];[AT3G56020, 60S ribosomal protein L41 (RPL41G)]
256441_at	AT3G10940	protein phosphatase-related
256514_at	AT1G66130	oxidoreductase N-terminal domain-containing protein
256525_at	AT1G66180	aspartyl protease family protein
256542_at	AT1G42550	PMI1 (PLASTID MOVEMENT IMPAIRED1)
256548_at	AT3G14770	nodulin MtN3 family protein
256578_at	AT3G28200	peroxidase, putative
256585_at	AT3G28760	similar to unnamed protein product [Vitis vinifera] (GB:CAO14940.1); contains InterPro domain 3-dehydroquinate synthase, prokaryotic-type (InterPro:IPR002812)
256589_at	AT3G28740	cytochrome P450 family protein
256613_at	AT3G29290	EMB2076 (EMBRYO DEFECTIVE 2076)
256671_at	AT3G52290	IQD3 (IQ-domain 3); calmodulin binding
256678_at	AT3G52380	CP33 (PIGMENT DEFECTIVE 322); RNA binding
256792_at	AT3G22150	pentatricopeptide (PPR) repeat-containing protein
256819_at	AT3G21390	mitochondrial substrate carrier family protein
256880_at	AT3G26450	major latex protein-related / MLP-related
256891_at	AT3G19030	similar to unknown protein [Arabidopsis thaliana] (TAIR:AT1G49500.1)
256983_at	AT3G13470	chaperonin, putative
257057_at	AT3G15310	transposable element gene
257172_at	AT3G23700	S1 RNA-binding domain-containing protein
257178_at	AT3G13070	CBS domain-containing protein / transporter associated domain-containing protein
257239_at	no_match	no_match
257297_at	AT3G28040	leucine-rich repeat transmembrane protein kinase, putative
257311_at	AT3G26570	PHT2;1 (phosphate transporter 2;1)
257474_at	AT1G80850	methyladenine glycosylase family protein
257506_at	AT1G29440	auxin-responsive family protein
257533_at	AT3G10840	hydrolase, alpha/beta fold family protein
257625_at	AT3G26230	CYP71B24 (cytochrome P450, family 71, subfamily B, polypeptide 24); oxygen binding
257710_at	AT3G27350	similar to unknown protein [Arabidopsis thaliana] (TAIR:AT5G40700.1); similar to unnamed protein product [Vitis vinifera] (GB:CAO14633.1)
257717_at	AT3G18390	EMB1865 (EMBRYO DEFECTIVE 1865)
257745_at	AT3G29240	similar to unknown protein [Arabidopsis thaliana] (TAIR:AT1G33780.1); similar to hypothetical protein OsI_032014 [Oryza sativa (indica cultivar-group)] (GB:EAY78055.1); similar to Os10g0330400 [Oryza sativa (japonica cultivar-group)] (GB:NP_001064365.1); contains InterPro domain Protein of unknown function DUF179 (InterPro:IPR003774)
257759_at	AT3G23070	similar to unknown protein [Arabidopsis thaliana] (TAIR:AT4G14510.1); similar to hypothetical protein [Vitis vinifera] (GB:CAN79523.1); similar to unnamed protein product [Vitis vinifera] (GB:CAO71295.1); similar to CRM family member 3 [Zea mays] (GB:NP_001106061.1); contains InterPro domain CRS1/YhbY (InterPro:IPR001890)
257794_at	AT3G27050	similar to unnamed protein product [Vitis vinifera] (GB:CAO49017.1)
257801_at	AT3G18750	WNK6 (Arabidopsis WNK kinase 6); kinase
257831_at	AT3G26710	similar to unnamed protein product [Vitis vinifera] (GB:CAO49107.1)
257891_at	AT3G17170	RFC3 (REGULATOR OF FATTY-ACID COMPOSITION 3); structural constituent of ribosome
258025_at	AT3G19480	D-3-phosphoglycerate dehydrogenase, putative / 3-PGDH, putative
258033_at	AT3G21250	ATMRP6 (Arabidopsis thaliana multidrug resistance-associated protein 6)
258038_at	AT3G21260	GLTP3 (GLYCOLIPID TRANSFER PROTEIN 3); glycolipid binding / glycolipid transporter
258101_at	AT3G23590	RFR1 (REF4-RELATED 1)
258125_s_at	AT3G23530;AT3G23510	[AT3G23530, cyclopropane fatty acid synthase, putative / CPA-FA synthase, putative];[AT3G23510, cyclopropane fatty acid synthase, putative / CPA-FA synthase, putative]
258133_at	AT3G24500	ATMBF1C/MBF1C (MULTIPROTEIN BRIDGING FACTOR 1C); DNA binding / transcription coactivator/ transcription factor
258181_at	AT3G21670	nitrate transporter (NTP3)
258250_at	AT3G15850	FAD5 (FATTY ACID DESATURASE 5); oxidoreductase
258333_at	AT3G16000	MFP1 (MAR BINDING FILAMENT-LIKE PROTEIN 1)
258338_at	AT3G16150	L-asparaginase, putative / L-asparagine amidohydrolase, putative
258349_at	AT3G17609	HYH (HY5-HOMOLOG); DNA binding / transcription factor
258353_s_at	AT3G17650;AT5G45450	[AT3G17650, YSL5 (YELLOW STRIPE LIKE 5); oligopeptide transporter];[AT5G45450, iron transporter-related]
258375_at	AT3G17470	RelA/SpoT domain-containing protein / calcium-binding EF-hand family protein
258421_at	AT3G16690	nodulin MtN3 family protein
258456_at	AT3G22420	WNK2 (WITH NO K 2); kinase
258472_at	AT3G06080	similar to unknown protein [Arabidopsis thaliana] (TAIR:AT5G19160.1); similar to unnamed protein product [Vitis vinifera] (GB:CAO71110.1); contains InterPro domain Protein of unknown function DUF231, plant (InterPro:IPR004253)
258495_at	AT3G02690	integral membrane family protein
258497_at	AT3G02380	COL2 (CONSTANS-LIKE 2); transcription factor/ zinc ion binding
258573_at	AT3G04260	PTAC3 (PLASTID TRANSCRIPTIONALLY ACTIVE3); DNA binding
258723_at	AT3G09600	myb family transcription factor
258724_at	AT3G09600	myb family transcription factor
258738_at	AT3G05750	similar to unknown protein [Arabidopsis thaliana] (TAIR:AT5G26910.1); similar to unnamed protein product [Vitis vinifera] (GB:CAO17458.1); contains InterPro domain Homeodomain-like (InterPro:IPR009057)
258764_at	AT3G10720	pectinesterase, putative
258782_at	AT3G11750	dihydroneopterin aldolase, putative
258919_at	AT3G10525	similar to SIM (SIAMESE) [Arabidopsis thaliana] (TAIR:AT5G04470.1)
259083_at	AT3G04810	ATNEK2; kinase
259148_at	AT3G10350	anion-transporting ATPase family protein
259185_at	AT3G01550	triose phosphate/phosphate translocator, putative
259275_at	AT3G01060	similar to unnamed protein product [Vitis vinifera] (GB:CAO15045.1); similar to unknown [Brassica rapa] (GB:ABC41272.1)
259344_at	AT3G03710	RIF10 (RESISTANT TO INHIBITION WITH FSM 10); 3'-5'-exoribonuclease/ RNA binding / nucleic acid binding
259348_at	AT3G03770	leucine-rich repeat transmembrane protein kinase, putative
259373_at	AT1G69160	unknown protein
259460_at	AT1G44000	similar to unknown protein [Arabidopsis thaliana] (TAIR:AT4G11911.1); similar to hypothetical protein [Vitis vinifera] (GB:CAN81476.1)
259476_at	AT1G19000	myb family transcription factor
259486_at	AT1G15710	prephenate dehydrogenase family protein
259513_at	AT1G12430	PAK (PHOSPHATIDIC ACID KINASE); microtubule motor
259528_at	AT1G12330	similar to unknown protein [Arabidopsis thaliana] (TAIR:AT5G12900.1); similar to unnamed protein product [Vitis vinifera] (GB:CAO16971.1)
259681_at	AT1G77760	NIA1 (NITRATE REDUCTASE 1)
259773_at	AT1G29500	auxin-responsive protein, putative
259775_at	AT1G29530	similar to unknown protein [Arabidopsis thaliana] (TAIR:AT2G34310.1); similar to unknown protein [Arabidopsis thaliana] (TAIR:AT2G34310.2); similar to unknown protein [Arabidopsis thaliana] (TAIR:AT2G34310.3)
259783_at	AT1G29510	SAUR68 (SMALL AUXIN UPREGULATED 68)
259790_s_at	AT1G29430;AT5G27780	[AT1G29430, auxin-responsive family protein];[AT5G27780, auxin-responsive family protein]
259822_at	AT1G66230	MYB20 (myb domain protein 20); DNA binding / transcription factor
259825_at	AT1G66260	RNA and export factor-binding protein, putative
259856_at	AT1G68440	similar to unknown protein [Arabidopsis thaliana] (TAIR:AT1G25400.1); similar to unnamed protein product [Vitis vinifera] (GB:CAO42150.1)
259860_at	AT1G80640	protein kinase family protein
259934_at	AT1G71340	glycerophosphoryl diester phosphodiesterase family protein
259970_at	AT1G76570	chlorophyll A-B binding family protein
259981_at	AT1G76450	oxygen-evolving complex-related
259994_at	AT1G68130	ATIDD14 (ARABIDOPSIS THALIANA INDETERMINATE(ID)-DOMAIN 14); nucleic acid binding / transcription factor/ zinc ion binding
260070_at	AT1G73830	BEE3 (BR ENHANCED EXPRESSION 3); DNA binding / transcription factor
260072_at	AT1G73650	oxidoreductase, acting on the CH-CH group of donors
260157_at	AT1G52930	brix domain-containing protein
260380_at	AT1G73870	zinc finger (B-box type) family protein
260388_at	AT1G74070	peptidyl-prolyl cis-trans isomerase cyclophilin-type family protein
260395_at	AT1G69780	ATHB13; DNA binding / transcription factor
260427_at	AT1G72430	auxin-responsive protein-related
260481_at	AT1G10960	ATFD1 (FERREDOXIN 1); 2 iron, 2 sulfur cluster binding / electron carrier/ iron-sulfur cluster binding
260586_at	AT2G43630	similar to glycine-rich protein [Arabidopsis thaliana] (TAIR:AT3G59640.2); similar to glycine-rich protein [Arabidopsis thaliana] (TAIR:AT3G59640.1); similar to unnamed protein product [Vitis vinifera] (GB:CAO46269.1)
260601_at	AT1G55910	ZIP11 (ZINC TRANSPORTER 11 PRECURSOR); cation transmembrane transporter/ metal ion transmembrane transporter
260603_at	AT1G55960	similar to unknown protein [Arabidopsis thaliana] (TAIR:AT3G13062.2); similar to unknown protein [Arabidopsis thaliana] (TAIR:AT3G13062.1); similar to unnamed protein product [Vitis vinifera] (GB:CAO41766.1); contains InterPro domain Lipid-binding START (InterPro:IPR002913)
260638_at	AT1G62390	octicosapeptide/Phox/Bem1p (PB1) domain-containing protein / tetratricopeptide repeat (TPR)-containing protein
260660_at	AT1G19485	AT hook motif-containing protein
260696_at	AT1G32520	similar to unnamed protein product [Vitis vinifera] (GB:CAO63428.1)
260769_at	AT1G49010	myb family transcription factor
260770_at	AT1G49200	zinc finger (C3HC4-type RING finger) family protein
260774_at	AT1G78290	serine/threonine protein kinase, putative
260856_at	AT1G21910	AP2 domain-containing transcription factor family protein
260867_at	AT1G43790	similar to hydroxyproline-rich glycoprotein family protein [Arabidopsis thaliana] (TAIR:AT5G48920.1); similar to hypothetical protein [Vitis vinifera] (GB:CAN71192.1)
260914_at	AT1G02640	BXL2 (BETA-XYLOSIDASE 2); hydrolase, hydrolyzing O-glycosyl compounds
260968_at	AT1G12250	thylakoid lumenal protein-related
260969_at	AT1G12240	ATBETAFRUCT4/VAC-INV (VACUOLAR INVERTASE); beta-fructofuranosidase/ hydrolase, hydrolyzing O-glycosyl compounds
261016_at	AT1G26560	glycosyl hydrolase family 1 protein
261031_at	AT1G17360	COP1-interacting protein-related
261049_at	AT1G01430	similar to unknown protein [Arabidopsis thaliana] (TAIR:AT4G01080.1); similar to unknown protein Cr17 [Brassica napus] (GB:AAX51387.1); contains InterPro domain Protein of unknown function DUF231, plant (InterPro:IPR004253)
261081_at	AT1G07350	transformer serine/arginine-rich ribonucleoprotein, putative
261089_at	AT1G07570	APK1A (Arabidopsis protein kinase 1A); kinase
261108_at	AT1G62960	ACS10 (ACC SYNTHASE 10); 1-aminocyclopropane-1-carboxylate synthase
261133_at	AT1G19715	jacalin lectin family protein
261135_at	AT1G19610	LCR78/PDF1.4 (Low-molecular-weight cysteine-rich 78)
261139_at	AT1G19700	BEL10/BLH10A (BEL1-LIKE HOMEODOMAIN 10); DNA binding / transcription factor
261177_at	AT1G04770	male sterility MS5 family protein
261189_at	AT1G33040	NACA5 (NASCENT POLYPEPTIDE-ASSOCIATED COMPLEX SUBUNIT ALPHA-LIKE PROTEIN 5)
261191_at	AT1G32900	starch synthase, putative
261195_at	AT1G12820	AFB3 (AUXIN SIGNALING F-BOX 3); auxin binding / ubiquitin-protein ligase
261207_at	AT1G12830	unknown protein
261376_at	AT1G18660	zinc finger (C3HC4-type RING finger) family protein
261422_at	AT1G18730	similar to unknown [Populus trichocarpa] (GB:ABK95263.1)
261483_at	AT1G14270	CAAX amino terminal protease family protein
261488_at	AT1G14345	oxidoreductase
261507_at	AT1G71720	S1 RNA-binding domain-containing protein
261569_at	AT1G01060	LHY (LATE ELONGATED HYPOCOTYL); DNA binding / transcription factor
261611_at	AT1G49730	protein kinase family protein
261633_at	AT1G49930	similar to EMB1030 (EMBRYO DEFECTIVE 1030), ATP binding / alanine-tRNA ligase/ ligase, forming aminoacyl-tRNA and related compounds / nucleic acid binding [Arabidopsis thaliana] (TAIR:AT5G22800.1)
261656_at	AT1G01950	armadillo/beta-catenin repeat family protein / kinesin motor family protein
261782_at	AT1G76110	high mobility group (HMG1/2) family protein / ARID/BRIGHT DNA-binding domain-containing protein
261788_at	AT1G15980	similar to unnamed protein product [Vitis vinifera] (GB:CAO49411.1); contains domain G3DSA:3.40.50.2000 (G3DSA:3.40.50.2000); contains domain SSF53756 (SSF53756)
261801_at	AT1G30520	AAE14 (ACYL-ACTIVATING ENZYME 14); AMP binding
261804_at	AT1G30530	UDP-glucoronosyl/UDP-glucosyl transferase family protein
261861_at	AT1G50450	binding / catalytic
261931_at	AT1G22430	alcohol dehydrogenase, putative
261942_at	AT1G22590	AGL87; transcription factor
261958_at	AT1G64500	glutaredoxin family protein
262086_at	AT1G56050	GTP-binding protein-related
262113_at	AT1G02820	late embryogenesis abundant 3 family protein / LEA3 family protein
262346_at	AT1G63980	D111/G-patch domain-containing protein
262377_at	AT1G73110	ribulose bisphosphate carboxylase/oxygenase activase, putative / RuBisCO activase, putative
262421_at	AT1G50290	unknown protein
262433_s_at	AT1G47500;AT1G47490	[AT1G47500, ATRBP47C' (RNA-BINDING PROTEIN 47C'); RNA binding];[AT1G47490, ATRBP47C; RNA binding]
262451_at	AT1G11130	SUB (STRUBBELIG); protein binding
262473_at	AT1G50250	FTSH1 (FtsH protease 1); ATP-dependent peptidase/ ATPase/ metallopeptidase
262488_at	AT1G21830	similar to unnamed protein product [Vitis vinifera] (GB:CAO61865.1)
262526_at	AT1G17050	SPS2 (SOLANESYL DIPHOSPHATE SYNTHASE 2); dimethylallyltranstransferase/ trans-octaprenyltranstransferase
262538_at	AT1G17140	tropomyosin-related
262569_at	AT1G15180	MATE efflux family protein
262570_at	AT1G15200	protein-protein interaction regulator family protein
262573_at	AT1G15390	PDF1A (PEPTIDE DEFORMYLASE 1A); peptide deformylase
262577_at	AT1G15290	binding
262645_at	AT1G62750	ATSCO1/ATSCO1/CPEF-G/SCO1 (SNOWY COTYLEDON1); translation elongation factor/ translation factor, nucleic acid binding
262693_at	AT1G62780	similar to hypothetical protein [Vitis vinifera] (GB:CAN83165.1)
262796_at	AT1G20850	XCP2 (XYLEM CYSTEINE PEPTIDASE 2); cysteine-type peptidase/ peptidase
262844_at	AT1G14890	pectinesterase inhibitor
262879_at	AT1G64860	SIGA (SIGMA FACTOR A); DNA binding / DNA-directed RNA polymerase/ transcription factor
262883_at	AT1G64780	ATAMT1;2 (AMMONIUM TRANSPORTER 1;2); ammonium transmembrane transporter
262947_at	AT1G75750	GASA1 (GAST1 PROTEIN HOMOLOG 1)
263048_s_at	AT4G13500;AT2G05310	[AT4G13500, similar to unknown protein [Arabidopsis thaliana] (TAIR:AT2G05310.1); similar to unnamed protein product [Vitis vinifera] (GB:CAO41162.1)];[AT2G05310, similar to unknown protein [Arabidopsis thaliana] (TAIR:AT4G13500.1); similar to unnamed protein product [Vitis vinifera] (GB:CAO41162.1)]
263064_at	AT2G18162;AT2G18160	[AT2G18162, CPuORF1 (Conserved peptide upstream open reading frame 1)];[AT2G18160, ATBZIP2/GBF5 (G-BOX BINDING FACTOR 5); DNA binding / protein heterodimerization/ transcription factor]
263122_at	AT1G78510	SPS1 (SOLANESYL DIPHOSPHATE SYNTHASE 1); dimethylallyltranstransferase/ trans-octaprenyltranstransferase
263150_at	AT1G54050	17.4 kDa class III heat shock protein (HSP17.4-CIII)
263212_at	AT1G10510	EMB2004 (EMBRYO DEFECTIVE 2004); protein binding
263252_at	AT2G31380	STH (salt tolerance homologue); transcription factor/ zinc ion binding
263410_at	AT2G04039	similar to unnamed protein product [Vitis vinifera] (GB:CAO41070.1)
263467_at	AT2G31730	ethylene-responsive protein, putative
263471_at	AT2G31890	similar to hypothetical protein [Vitis vinifera] (GB:CAN78554.1); similar to unnamed protein product [Vitis vinifera] (GB:CAO46382.1); contains InterPro domain RAP domain (InterPro:IPR013584)
263477_at	AT2G31790	UDP-glucoronosyl/UDP-glucosyl transferase family protein
263483_at	AT2G04030	CR88 (EMBRYO DEFECTIVE 1956); ATP binding
263585_at	AT2G25210	60S ribosomal protein L39 (RPL39A)
263668_at	AT1G04350	2-oxoglutarate-dependent dioxygenase, putative
263676_at	AT1G09340	CRB; binding / catalytic/ coenzyme binding
263739_at	AT2G21320	zinc finger (B-box type) family protein
263763_at	AT2G21385	similar to Os09g0531100 [Oryza sativa (japonica cultivar-group)] (GB:NP_001063753.1); similar to unknown [Picea sitchensis] (GB:ABK27019.1)
263805_at	AT2G40400	similar to unknown protein [Arabidopsis thaliana] (TAIR:AT3G56140.1); similar to hypothetical protein [Vitis vinifera] (GB:CAN64033.1); similar to unnamed protein product [Vitis vinifera] (GB:CAO41449.1); similar to hypothetical protein OsI_004191 [Oryza sativa (indica cultivar-group)] (GB:EAY76344.1); contains InterPro domain Protein of unknown function DUF399 (InterPro:IPR007314)
263842_at	AT2G36835	similar to hypothetical protein [Vitis vinifera] (GB:CAN81061.1)
263846_at	AT2G36990	SIGF (RNA POLYMERASE SIGMA-70 FACTOR); DNA binding / DNA-directed RNA polymerase/ transcription factor
263864_at	AT2G04530	CPZ
263873_at	AT2G21860	violaxanthin de-epoxidase-related
264014_at	AT2G21210	auxin-responsive protein, putative
264015_at	no_match	no_match
264017_s_at	AT2G21190;AT4G38790	[AT2G21190, ER lumen protein retaining receptor family protein];[AT4G38790, ER lumen protein retaining receptor family protein]
264069_at	AT2G28000	CPN60A (chloroplast / 60 kDa chaperonin alpha subunit); ATP binding / protein binding / unfolded protein binding
264201_at	AT1G22630	heat shock protein binding / unfolded protein binding
264229_at	AT1G67480	kelch repeat-containing F-box family protein
264286_at	AT1G61870	PPR336 (PENTATRICOPEPTIDE REPEAT 336)
264331_at	AT1G04130	tetratricopeptide repeat (TPR)-containing protein
264397_at	no_match	no_match
264546_at	AT1G55805	BolA-like family protein
264561_at	AT1G55810	uracil phosphoribosyltransferase, putative / UMP pyrophosphorylase, putative / UPRTase, putative
264605_at	AT1G04550	IAA12 (AUXIN-INDUCED PROTEIN 12); transcription factor
264636_at	AT1G65490	similar to unknown protein [Arabidopsis thaliana] (TAIR:AT1G65486.1)
264692_at	AT1G70000	DNA-binding family protein
264694_at	AT1G70250	receptor serine/threonine kinase, putative
264839_at	AT1G03630	POR C (PROTOCHLOROPHYLLIDE OXIDOREDUCTASE); NADPH dehydrogenase/ oxidoreductase/ protochlorophyllide reductase
264840_at	AT1G03440	leucine-rich repeat family protein
264885_s_at	AT1G61190;AT1G61180;AT1G61300;AT1G61310	[AT1G61190, disease resistance protein (CC-NBS-LRR class), putative];[AT1G61180, disease resistance protein (CC-NBS-LRR class), putative];[AT1G61300, disease resistance protein (NBS-LRR class), putative];[AT1G61310, disease resistance protein (CC-NBS-LRR class), putative]
264920_at	AT1G60550	naphthoate synthase, putative / dihydroxynaphthoic acid synthetase, putative / DHNA synthetase, putative
265028_at	AT1G24530	transducin family protein / WD-40 repeat family protein
265066_at	AT1G03870	FLA9
265073_at	AT1G55480	binding / protein binding
265076_at	AT1G55490	CPN60B (CHAPERONIN 60 BETA); ATP binding / protein binding / unfolded protein binding
265079_at	AT1G55460	Kin17 DNA-binding protein-related
265111_at	AT1G62510	protease inhibitor/seed storage/lipid transfer protein (LTP) family protein
265174_s_at	AT1G23470;AT1G23460	[AT1G23470, pseudogene, polygalacturonase (pectinase), putative, similar to polygalacturonase (Cucumis sativus) GI:6624205; contains Pfam profiles PF00461: Signal peptidase I, PF00295: Polygalacturonase (pectinase); blastp match of 69% identity and 4.8e-49 P-value to GP|6624205|dbj|BAA88472.1||AB035890 polygalacturonase {Cucumis sativus}];[AT1G23460, polygalacturonase]
265175_at	AT1G23480	ATCSLA03 (Cellulose synthase-like A3); transferase, transferring glycosyl groups
265182_at	AT1G23740	oxidoreductase, zinc-binding dehydrogenase family protein
265203_at	AT2G36630	similar to unknown protein [Arabidopsis thaliana] (TAIR:AT2G25737.1); similar to unnamed protein product [Vitis vinifera] (GB:CAO16008.1); contains InterPro domain Protein of unknown function DUF81; (InterPro:IPR002781)
265208_at	AT2G36690	oxidoreductase, 2OG-Fe(II) oxygenase family protein
265387_at	AT2G20670	similar to unknown protein [Arabidopsis thaliana] (TAIR:AT4G32480.1); similar to unnamed protein product [Vitis vinifera] (GB:CAO69754.1); contains InterPro domain Protein of unknown function DUF506, plant (InterPro:IPR006502)
265467_at	AT2G37050	kinase
265511_at	AT2G05540	glycine-rich protein
265547_at	AT2G28305	similar to unknown protein [Arabidopsis thaliana] (TAIR:AT2G37210.1); similar to unnamed protein product [Vitis vinifera] (GB:CAO21862.1); contains InterPro domain Conserved hypothetical protein CHP00730 (InterPro:IPR005269)
265596_at	AT2G20020	Identical to CRS2-associated factor 1, chloroplast precursor [Arabidopsis Thaliana] (GB:Q9SL79;GB:Q94AQ2); similar to ATCAF2/CAF2 (ARABIDOPSIS THALIANA HOMOLOG OF MAIZE CAF2) [Arabidopsis thaliana] (TAIR:AT1G23400.1); similar to unnamed protein product [Vitis vinifera] (GB:CAO65472.1); contains InterPro domain CRS1/YhbY (InterPro:IPR001890)
265665_at	AT2G27420	cysteine proteinase, putative
265722_at	AT2G40100	LHCB4.3 (LIGHT HARVESTING COMPLEX PSII); chlorophyll binding
265929_s_at	AT2G18560;AT2G18570	[AT2G18560, UDP-glucoronosyl/UDP-glucosyl transferase family protein];[AT2G18570, UDP-glucoronosyl/UDP-glucosyl transferase family protein]
265939_at	AT2G19650	DC1 domain-containing protein
265946_s_at	AT2G19520;AT4G29730	[AT2G19520, FVE];[AT4G29730, NFC5 (NUCLEOSOME/CHROMATIN ASSEMBLY FACTOR GROUP C 5)]
265990_at	AT2G24280	serine carboxypeptidase S28 family protein
265998_at	AT2G24270	ALDH11A3 (Aldehyde dehydrogenase 11A3); 3-chloroallyl aldehyde dehydrogenase/ glyceraldehyde-3-phosphate dehydrogenase (NADP+)
266012_s_at	ATMG00410;AT2G07741;ATMG01170;AT2G07699	[ATMG00410, ATPase subunit 6];[AT2G07741, ATPase subunit 6, putative];[ATMG01170, ATPase subunit 6];[AT2G07699, pseudogene, similar to ATPase subunit 6, blastp match of 80% identity and 7.4e-154 P-value to GP|515963|gb|AAA72061.1||M24672 ATPase subunit 6 {Raphanus sativus}]
266112_x_at	AT2G02210;AT3G47260	[AT2G02210, transposable element gene];[AT3G47260, transposable element gene]
266208_at	AT2G27760	ATIPT2 (TRNA ISOPENTENYLTRANSFERASE)
266247_at	AT2G27660	DC1 domain-containing protein
266279_at	AT2G29290	tropinone reductase, putative / tropine dehydrogenase, putative
266313_at	AT2G26980	CIPK3 (CBL-INTERACTING PROTEIN KINASE 3); kinase/ protein kinase
266316_at	AT2G27080	harpin-induced protein-related / HIN1-related / harpin-responsive protein-related
266361_at	AT2G32450	calcium-binding EF hand family protein
266363_at	AT2G41250	haloacid dehalogenase-like hydrolase family protein
266372_at	AT2G41310	ATRR3 (RESPONSE REGULATOR 3); transcription regulator
266391_at	AT2G41290	strictosidine synthase family protein
266624_s_at	AT1G32380;AT2G35390	[AT1G32380, ribose-phosphate pyrophosphokinase 2 / phosphoribosyl diphosphate synthetase 2 (PRS2)];[AT2G35390, ribose-phosphate pyrophosphokinase 1 / phosphoribosyl diphosphate synthetase 1 (PRSI)]
266693_at	AT2G19800	MIOX2 (MYO-INOSITOL OXYGENASE 2)
266717_at	AT2G46735	unknown protein
266719_at	AT2G46830	CCA1 (CIRCADIAN CLOCK ASSOCIATED 1); transcription factor
266782_at	AT2G29120	ATGLR2.7 (Arabidopsis thaliana glutamate receptor 2.7)
266832_at	AT2G30040	MAPKKK14 (Mitogen-activated protein kinase kinase kinase 14); kinase
266892_at	AT2G26080	ATGLDP2 (ARABIDOPSIS THALIANA GLYCINE DECARBOXYLASE P-PROTEIN 2); glycine dehydrogenase (decarboxylating)
266916_at	AT2G45860	unknown protein
266957_at	AT2G34640	PTAC12 (PLASTID TRANSCRIPTIONALLY ACTIVE12)
266992_at	AT2G39200	MLO12 (MILDEW RESISTANCE LOCUS O 12); calmodulin binding
267005_at	AT2G34460	flavin reductase-related
267063_at	AT2G41120	similar to unnamed protein product [Vitis vinifera] (GB:CAO18305.1); contains InterPro domain Protein of unknown function DUF309 (InterPro:IPR005500)
267066_at	AT2G41040	methyltransferase-related
267115_s_at	AT2G32540;AT2G32530	[AT2G32540, ATCSLB04 (Cellulose synthase-like B4); transferase/ transferase, transferring glycosyl groups];[AT2G32530, ATCSLB03 (Cellulose synthase-like B3); transferase/ transferase, transferring glycosyl groups]
267130_at	AT2G23390	similar to hypothetical protein OsI_015489 [Oryza sativa (indica cultivar-group)] (GB:EAY94256.1); similar to Os04g0442200 [Oryza sativa (japonica cultivar-group)] (GB:NP_001052881.1); contains InterPro domain Acyl-CoA N-acyltransferase (InterPro:IPR016181); contains InterPro domain Protein of unknown function DUF482 (InterPro:IPR007434)
267132_at	AT2G23420	nicotinate phosphoribosyltransferase family protein / NAPRTase family protein
267135_at	AT2G23430	ICK1 (KIP-RELATED PROTEIN 1)
267138_s_at	AT2G38230;AT2G38210	[AT2G38230, ATPDX1.1 (PYRIDOXINE BIOSYNTHESIS 1.1); protein heterodimerization];[AT2G38210, PDX1L4 (PUTATIVE PDX1-LIKE PROTEIN 4)]
267174_at	AT2G37600	60S ribosomal protein L36 (RPL36A)
267187_s_at	AT3G59970;AT2G44160	[AT3G59970, MTHFR1 (METHYLENETETRAHYDROFOLATE REDUCTASE 1); methylenetetrahydrofolate reductase (NADPH)];[AT2G44160, MTHFR2 (METHYLENETETRAHYDROFOLATE REDUCTASE 2); methylenetetrahydrofolate reductase (NADPH)]
267294_at	AT2G23670	YCF37 (Arabidopsis homolog of Synechocystis YCF37)
267299_at	AT2G30150	UDP-glucoronosyl/UDP-glucosyl transferase family protein
267319_at	AT2G34660	ATMRP2 (MULTIDRUG RESISTANCE-ASSOCIATED PROTEIN 2); ATPase, coupled to transmembrane movement of substances
267357_at	AT2G40000	similar to unknown protein [Arabidopsis thaliana] (TAIR:AT3G55840.1); similar to unnamed protein product [Vitis vinifera] (GB:CAO41329.1); contains InterPro domain Hs1pro-1, C-terminal (InterPro:IPR009743); contains InterPro domain Hs1pro-1, N-terminal (InterPro:IPR009869)
267517_at	AT2G30520	RPT2 (ROOT PHOTOTROPISM 2); protein binding
267553_s_at	AT2G32180;AT2G32650	[AT2G32180, PTAC18 (PLASTID TRANSCRIPTIONALLY ACTIVE18)];[AT2G32650, similar to PTAC18 (PLASTID TRANSCRIPTIONALLY ACTIVE18) [Arabidopsis thaliana] (TAIR:AT2G32180.1); similar to unknown [Brassica rapa] (GB:ABL97961.1); contains InterPro domain RmlC-like jelly roll fold (InterPro:IPR014710); contains InterPro domain Protein of unknown function DUF861, cupin-3 (InterPro:IPR008579); contains InterPr…
267640_at	AT2G32950	COP1 (CONSTITUTIVE PHOTOMORPHOGENIC 1)
