# Supplementary material for: Metatranscriptomic Analysis of Multiple Environmental Stresses Identifies RAP2.4 Gene Associated with Arabidopsis Immunity to Botrytis cinerea
Source: Sci Rep. 2019 Nov 18;9:17010. doi: 10.1038/s41598-019-53694-1 (PMC6861241; doi:10.1038/s41598-019-53694-1)
Supplement: Supplementary file 12 — Supplementary information12 [file 41598_2019_53694_MOESM12_ESM.xlsx]

## Sheet: SD8(a) Bc+Biotic Up
Supplementary Dataset 8. (A) List of probe IDs/array elements and locus identifiers corresponding to genes that are commonly up-regulated by B. cinerea and other tested biotic stresses.
Probe ID	Locus Identifier	Annotation
245041_at	AT2G26530	AR781
245127_at	AT2G47600	ATMHX (MAGNESIUM/PROTON EXCHANGER); cation:cation antiporter
245188_at	AT1G67660	DNA binding / magnesium ion binding / nuclease
245244_at	AT1G44350	ILL6 (IAA-leucine resistant (ILR)-like gene 6); metallopeptidase
245307_at	AT4G16770	oxidoreductase, 2OG-Fe(II) oxygenase family protein
245319_at	AT4G16146	similar to unknown protein [Arabidopsis thaliana] (TAIR:AT1G69510.2); similar to unknown protein [Arabidopsis thaliana] (TAIR:AT1G69510.1); similar to unknown protein [Arabidopsis thaliana] (TAIR:AT1G69510.3); similar to unnamed protein product [Vitis vinifera] (GB:CAO44882.1); contains InterPro domain Lg106-like (InterPro:IPR012482)
245352_at	AT4G15490	UGT84A3; UDP-glycosyltransferase/ sinapate 1-glucosyltransferase/ transferase, transferring glycosyl groups
245432_at	AT4G17100	serine protease protein -related, expressed pseudogene, blastp match of 64% identity and 1.9e-114 P-value to GP|29367523|gb|AAO72617.1||AY224498 putative serine protease-like protein {Oryza sativa (japonica cultivar-group)}
245433_at	AT4G17140	pleckstrin homology (PH) domain-containing protein
245483_at	AT4G16190	cysteine proteinase, putative
245600_at	AT4G14230	CBS domain-containing protein-related
245602_at	AT4G14270	Protein containing PAM2 motif which mediates interaction with the PABC domain of polyadenyl binding proteins.
245671_at	AT1G28230	PUP1 (PURINE PERMEASE 1); purine transmembrane transporter
245694_at	AT5G04170	calcium-binding EF hand family protein
245776_at	AT1G30260	AGL79 (AGAMOUS-LIKE 79)
245885_at	AT5G09440	phosphate-responsive protein, putative
245928_s_at	AT5G24770;AT5G24780	[AT5G24770, VSP2 (VEGETATIVE STORAGE PROTEIN 2); acid phosphatase];[AT5G24780, VSP1 (VEGETATIVE STORAGE PROTEIN 1); acid phosphatase]
246018_at	AT5G10695	similar to unknown protein [Arabidopsis thaliana] (TAIR:AT5G57123.1); similar to unknown [Picea sitchensis] (GB:ABK22689.1)
246189_at	AT5G20910	zinc finger (C3HC4-type RING finger) family protein
246219_at	AT4G36760	ATAPP1 (aminopeptidase P1)
246340_s_at	AT3G44860;AT3G44870	[AT3G44860, FAMT (FARNESOIC ACID CARBOXYL-O-METHYLTRANSFERASE); S-adenosylmethionine-dependent methyltransferase/ farnesoic acid O-methyltransferase];[AT3G44870, S-adenosyl-L-methionine:carboxyl methyltransferase family protein]
246343_at	AT3G56720	similar to unnamed protein product [Vitis vinifera] (GB:CAO63033.1)
246384_at	AT1G77370	glutaredoxin, putative
246410_at	no_match	no_match
246481_s_at	AT5G15960;AT5G15970	[AT5G15960, KIN1];[AT5G15970, KIN2 (COLD-RESPONSIVE 6.6)]
246682_at	AT5G33290	XGD1 (XYLOGALACTURONAN DEFICIENT 1); catalytic
246756_at	AT5G27930	protein phosphatase 2C, putative / PP2C, putative
246785_at	AT5G27380	GSH2/GSHB (GLUTATHIONE SYNTHETASE 2); glutathione synthase
246791_at	AT5G27280	zinc finger (DNL type) family protein
246831_at	AT5G26340	MSS1 (SUGAR TRANSPORT PROTEIN 13); carbohydrate transmembrane transporter/ hexose:hydrogen symporter/ high-affinity hydrogen:glucose symporter/ sugar:hydrogen ion symporter
246881_at	AT5G26040	HDA2 (histone deacetylase 2); histone deacetylase
247013_at	AT5G67480	BT4 (BTB AND TAZ DOMAIN PROTEIN 4); protein binding / transcription regulator
247302_at	AT5G63880	VPS20.1
247356_at	AT5G63800	BGAL6/MUM2 (MUCILAGE-MODIFIED 2); beta-galactosidase
247498_at	AT5G61810	mitochondrial substrate carrier family protein
247525_at	AT5G61380	TOC1 (TIMING OF CAB EXPRESSION 1); transcription regulator
247545_at	AT5G61530	small G protein family protein / RhoGAP family protein
247626_at	AT5G60300	lectin protein kinase family protein
247632_at	AT5G60460	sec61beta family protein
247708_at	AT5G59550	zinc finger (C3HC4-type RING finger) family protein
247794_at	AT5G58670	ATPLC1 (PHOSPHOLIPASE C 1); phospholipase C
247937_at	AT5G57110	ACA8 (AUTOINHIBITED CA2+ -ATPASE, ISOFORM 8); calcium-transporting ATPase/ calmodulin binding
248461_s_at	AT2G47510;AT5G50950	[AT2G47510, FUM1 (FUMARASE 1); fumarate hydratase];[AT5G50950, fumarate hydratase, putative / fumarase, putative]
248502_at	AT5G50450	zinc finger (MYND type) family protein
248592_at	AT5G49280	hydroxyproline-rich glycoprotein family protein
248697_at	AT5G48370	thioesterase family protein
248744_at	AT5G48250	zinc finger (B-box type) family protein
248745_at	no_match	no_match
248793_at	AT5G47240	ATNUDT8 (Arabidopsis thaliana Nudix hydrolase homolog 8); hydrolase
248813_at	AT5G46860	VAM3 (syntaxin 22); SNAP receptor
248916_at	AT5G45840	leucine-rich repeat transmembrane protein kinase, putative
249128_at	AT5G43440	2-oxoglutarate-dependent dioxygenase, putative
249208_at	AT5G42650	AOS (ALLENE OXIDE SYNTHASE); hydro-lyase/ oxygen binding
249220_at	AT5G42420	transporter-related
249393_at	AT5G40170	disease resistance family protein
249527_at	AT5G38710	proline oxidase, putative / osmotic stress-responsive proline dehydrogenase, putative
249581_at	AT5G37600	ATGSR1 (Arabidopsis thaliana glutamine synthase clone R1); glutamate-ammonia ligase
249719_at	AT5G35735	auxin-responsive family protein
249800_at	AT5G23660	MTN3 (ARABIDOPSIS HOMOLOG OF MEDICAGO TRUNCATULA MTN3)
249922_at	AT5G19140	auxin/aluminum-responsive protein, putative
249928_at	AT5G22250	CCR4-NOT transcription complex protein, putative
249941_at	AT5G22270	similar to unknown protein [Arabidopsis thaliana] (TAIR:AT5G06270.1); similar to unnamed protein product [Vitis vinifera] (GB:CAO15841.1); similar to hypothetical protein [Vitis vinifera] (GB:CAN79170.1)
249999_at	AT5G18640	lipase class 3 family protein
250028_at	AT5G18130	similar to unknown protein [Arabidopsis thaliana] (TAIR:AT3G03870.2); similar to unknown [Medicago truncatula] (GB:ABK28852.1)
250127_at	AT5G16380	similar to unknown protein [Arabidopsis thaliana] (TAIR:AT3G07470.1); similar to unnamed protein product [Vitis vinifera] (GB:CAO22944.1); contains InterPro domain Protein of unknown function DUF538 (InterPro:IPR007493)
250191_at	AT5G14270	ATBET9 (ARABIDOPSIS THALIANA BROMODOMAIN AND EXTRATERMINAL DOMAIN PROTEIN 9); DNA binding
250339_at	AT5G11670	ATNADP-ME2 (NADP-MALIC ENZYME 2); malate dehydrogenase (oxaloacetate-decarboxylating) (NADP+)/ malic enzyme/ oxidoreductase, acting on NADH or NADPH, NAD or NADP as acceptor
250404_at	AT5G10960	CCR4-NOT transcription complex protein, putative
250412_at	AT5G11150	ATVAMP713 (Arabidopsis thaliana vesicle-associated membrane protein 713)
250649_at	AT5G06690	(THIOREDOXIN-LIKE 5); thiol-disulfide exchange intermediate
250666_at	AT5G07100	WRKY26 (WRKY DNA-binding protein 26); transcription factor
250669_at	AT5G06870	PGIP2 (POLYGALACTURONASE INHIBITING PROTEIN 2); protein binding
250738_at	AT5G05730	ASA1 (ANTHRANILATE SYNTHASE ALPHA SUBUNIT 1); anthranilate synthase
250793_at	AT5G05600	oxidoreductase, 2OG-Fe(II) oxygenase family protein
250810_at	AT5G05090	myb family transcription factor
250811_at	AT5G05110	cysteine protease inhibitor, putative / cystatin, putative
250921_at	AT5G03460	similar to unknown [Populus trichocarpa] (GB:ABK93498.1)
251074_at	AT5G01800	saposin B domain-containing protein
251078_at	AT5G01990	auxin efflux carrier family protein
251084_at	AT5G01520	zinc finger (C3HC4-type RING finger) family protein
251169_at	AT3G63210	MARD1 (MEDIATOR OF ABA-REGULATED DORMANCY 1)
251221_at	AT3G62550	universal stress protein (USP) family protein
251307_at	AT3G61200	thioesterase family protein
251494_at	AT3G59350	serine/threonine protein kinase, putative
251529_at	AT3G58570	DEAD box RNA helicase, putative
251722_at	AT3G56200	amino acid transporter family protein
251769_at	AT3G55950	protein kinase family protein
251919_at	AT3G53800	armadillo/beta-catenin repeat family protein
251927_at	AT3G53990	universal stress protein (USP) family protein
252076_at	AT3G51660	macrophage migration inhibitory factor family protein / MIF family protein
252114_at	AT3G51450	strictosidine synthase family protein
252117_at	AT3G51430	YLS2 (yellow-leaf-specific gene 2); strictosidine synthase
252166_at	AT3G50500	SPK-2-2 (SNF1-RELATED PROTEIN KINASE 2.2); kinase/ protein kinase
252175_at	AT3G50700	ATIDD2 (ARABIDOPSIS THALIANA INDETERMINATE(ID)-DOMAIN 2); nucleic acid binding / transcription factor/ zinc ion binding
252291_s_at	AT3G49120;AT3G49110	[AT3G49120, ATPCB/ATPERX34/PERX34/PRXCB (PEROXIDASE 34); peroxidase];[AT3G49110, ATPCA/ATPRX33/PRX33/PRXCA (PEROXIDASE 33); peroxidase]
252338_at	AT3G48890	ATMP2 (MEMBRANE STEROID BINDING PROTEIN 2); heme binding / transition metal ion binding
252387_at	AT3G47800	aldose 1-epimerase family protein
252422_at	AT3G47550	zinc finger (C3HC4-type RING finger) family protein
252464_at	AT3G47160	protein binding / zinc ion binding
252468_at	AT3G46970	ATPHS2/PHS2 (ALPHA-GLUCAN PHOSPHORYLASE 2); phosphorylase/ transferase, transferring glycosyl groups
252527_at	AT3G46440	UXS5 (UDP-Xyl synthase 5); catalytic
252618_at	AT3G45140	LOX2 (LIPOXYGENASE 2)
252698_at	AT3G43670	copper amine oxidase, putative
252827_at	AT4G39950	CYP79B2 (cytochrome P450, family 79, subfamily B, polypeptide 2); oxygen binding
252927_at	AT4G39090	RD19 (RESPONSIVE TO DEHYDRATION 19); cysteine-type peptidase
253120_at	AT4G35790	ATPLDDELTA (Arabidopsis thaliana phospholipase D delta); phospholipase D
253162_at	AT4G35630	PSAT (phosphoserine aminotransferase); phosphoserine transaminase
253215_at	AT4G34950	nodulin family protein
253273_at	AT4G34180	cyclase family protein
253331_at	AT4G33490	aspartic-type endopeptidase/ pepsin A
253421_at	AT4G32340	binding
253442_at	AT4G32530	vacuolar ATP synthase, putative / V-ATPase, putative
253534_at	AT4G31500	CYP83B1 (CYTOCHROME P450 MONOOXYGENASE 83B1); oxygen binding
253581_at	AT4G30660	hydrophobic protein, putative / low temperature and salt responsive protein, putative
253672_at	AT4G29820	ATCFIM-25/CFIM-25 (ARABIDOPSIS HOMOLOG OF CFIM-25)
253708_at	AT4G29210	GGT3/GGT4 (GAMMA-GLUTAMYL TRANSPEPTIDASE 3); gamma-glutamyltransferase/ glutathione gamma-glutamylcysteinyltransferase
253865_at	AT4G27470	zinc finger (C3HC4-type RING finger) family protein
253898_s_at	AT5G54810;AT4G27070	[AT5G54810, TSB1 (TRYPTOPHAN SYNTHASE BETA-SUBUNIT)];[AT4G27070, TSB2 (TRYPTOPHAN SYNTHASE BETA-SUBUNIT); tryptophan synthase]
253981_at	AT4G26670	mitochondrial import inner membrane translocase subunit Tim17/Tim22/Tim23 family protein
253989_at	AT4G26130	similar to unknown protein [Arabidopsis thaliana] (TAIR:AT5G56980.1); similar to hypothetical protein [Vitis vinifera] (GB:CAN72576.1)
254040_at	AT4G25900	aldose 1-epimerase family protein
254106_at	AT4G24990	ATGP4 (Arabidopsis thaliana geranylgeranylated protein)
254144_at	AT4G24690	ubiquitin-associated (UBA)/TS-N domain-containing protein / octicosapeptide/Phox/Bemp1 (PB1) domain-containing protein
254150_at	AT4G24350	phosphorylase family protein
254163_s_at	AT4G24340;AT4G24350	[AT4G24340, phosphorylase family protein];[AT4G24350, phosphorylase family protein]
254189_at	AT4G24000	ATCSLG2 (Cellulose synthase-like G2); transferase/ transferase, transferring glycosyl groups
254232_at	AT4G23600	CORI3 (CORONATINE INDUCED 1, JASMONIC ACID RESPONSIVE 2); transaminase
254291_at	AT4G23010	ATUTR2/UTR2 (UDP-GALACTOSE TRANSPORTER 2)
254416_at	AT4G21380	ARK3 (Arabidopsis Receptor Kinase 3); kinase
254563_at	AT4G19120	ERD3 (EARLY-RESPONSIVE TO DEHYDRATION 3)
254580_at	AT4G19390	similar to unknown protein [Arabidopsis thaliana] (TAIR:AT5G13720.1); similar to unnamed protein product [Vitis vinifera] (GB:CAO63752.1); contains InterPro domain Uncharacterised conserved protein UCP022348 (InterPro:IPR016804); contains InterPro domain Protein of unknown function UPF0114 (InterPro:IPR005134)
254594_at	AT4G18930	cyclic phosphodiesterase
254624_at	AT4G18580	unknown protein
254683_at	AT4G13800	permease-related
254830_at	AT4G12590	similar to hypothetical protein [Vitis vinifera] (GB:CAN72892.1); contains InterPro domain Protein of unknown function DUF850, transmembrane eukaryotic (InterPro:IPR008568)
254833_s_at	AT4G12290;AT4G12280	[AT4G12290, copper amine oxidase, putative];[AT4G12280, copper amine oxidase family protein]
254847_at	AT4G11850	PLDGAMMA1 (maternal effect embryo arrest 54); phospholipase D
254858_at	AT4G12070	protein binding
254890_at	AT4G11600	ATGPX6 (GLUTATHIONE PEROXIDASE 6); glutathione peroxidase
254919_at	AT4G11360	RHA1B (RING-H2 finger A1B); protein binding / zinc ion binding
254922_at	AT4G11370	RHA1A (RING-H2 finger A1A); protein binding / zinc ion binding
254998_at	AT4G09760	choline kinase, putative
255070_at	AT4G09020	ATISA3/ISA3 (ISOAMYLASE 3); alpha-amylase
255221_at	AT4G05150	octicosapeptide/Phox/Bem1p (PB1) domain-containing protein
255232_at	AT4G05330	AGD13 (ARF-GAP DOMAIN 13); ARF GTPase activator/ zinc ion binding
255331_at	AT4G04330	similar to unnamed protein product [Vitis vinifera] (GB:CAO69665.1)
255403_at	AT4G03400	DFL2 (DWARF IN LIGHT 2)
255477_at	AT4G02370	similar to unknown protein [Arabidopsis thaliana] (TAIR:AT1G02816.1); similar to unnamed protein product [Vitis vinifera] (GB:CAO40037.1); similar to hypothetical protein [Vitis vinifera] (GB:CAN69598.1); contains InterPro domain Protein of unknown function DUF538 (InterPro:IPR007493)
255525_at	AT4G02340	epoxide hydrolase, putative
255590_at	AT4G01610	cathepsin B-like cysteine protease, putative
255671_at	AT4G00355	similar to unknown protein [Arabidopsis thaliana] (TAIR:AT2G45980.1); similar to unknown [Populus trichocarpa] (GB:ABK94390.1)
255716_at	AT4G00330	CRCK2 (calmodulin-binding receptor-like cytoplasmic kinase 2); kinase
255728_at	AT1G25500	choline transporter-related
255786_at	AT1G19670	ATCLH1 (CORONATINE-INDUCED PROTEIN 1)
255923_at	AT1G22180	SEC14 cytosolic factor family protein / phosphoglyceride transfer family protein
255931_at	AT1G12710	ATPP2-A12 (PHLOEM PROTEIN 2-A12); carbohydrate binding
255980_at	AT1G33970	avirulence-responsive protein, putative / avirulence induced gene protein, putative / AIG protein, putative
256017_at	AT1G19180	JAZ1/TIFY10A (JASMONATE-ZIM-DOMAIN PROTEIN 1); protein binding
256041_at	AT1G07230	phosphoesterase family protein
256178_s_at	AT1G51760;AT1G51780	[AT1G51760, IAR3 (IAA-ALANINE RESISTANT 3); metallopeptidase];[AT1G51780, ILL5 (IAA-leucine resistant (ILR)-like gene 5); metallopeptidase]
256221_at	AT1G56300	DNAJ heat shock N-terminal domain-containing protein
256235_at	AT3G12490	cysteine protease inhibitor, putative / cystatin, putative
256489_at	AT1G31550	GDSL-motif lipase, putative
256508_at	AT1G75140	Identical to Uncharacterized membrane protein At1g75140 [Arabidopsis Thaliana] (GB:Q9FRK5;GB:Q8GY41;GB:Q9C9Q7); similar to unknown protein [Arabidopsis thaliana] (TAIR:AT1G19370.1); similar to unnamed protein product [Vitis vinifera] (GB:CAO61180.1); contains InterPro domain WD40 repeat-like (InterPro:IPR011046)
256567_at	AT3G19553	amino acid permease family protein
257038_at	AT3G19260	LAG1 HOMOLOG 2 (LONGEVITY ASSURANCE GENE1 HOMOLOG 2)
257053_at	AT3G15210	ATERF-4/ATERF4/ERF4/RAP2.5 (ETHYLENE RESPONSIVE ELEMENT BINDING FACTOR 4); DNA binding / protein binding / transcription factor/ transcription repressor
257154_at	AT3G27210	Identical to Uncharacterized protein At3g27210 (Y-2) [Arabidopsis Thaliana] (GB:Q9LK32); similar to unknown protein [Arabidopsis thaliana] (TAIR:AT5G40860.1); similar to unnamed protein product [Vitis vinifera] (GB:CAO14583.1)
257214_at	AT3G15040	similar to unknown protein [Arabidopsis thaliana] (TAIR:AT4G21970.1); similar to hypothetical protein [Vitis vinifera] (GB:CAN76322.1); contains InterPro domain Protein of unknown function DUF584 (InterPro:IPR007608)
257611_at	AT3G26580	binding
257634_s_at	AT3G26170;AT3G26180	[AT3G26170, CYP71B19 (cytochrome P450, family 71, subfamily B, polypeptide 19); oxygen binding];[AT3G26180, CYP71B20 (cytochrome P450, family 71, subfamily B, polypeptide 20); oxygen binding]
257641_s_at	AT3G25760;AT3G25770	[AT3G25760, AOC1 (ALLENE OXIDE CYCLASE 1)];[AT3G25770, AOC2 (ALLENE OXIDE CYCLASE 2)]
257832_at	AT3G26740	CCL (CCR-LIKE)
257892_at	AT3G17020	universal stress protein (USP) family protein
257925_at	AT3G23170	similar to unknown protein [Arabidopsis thaliana] (TAIR:AT4G14450.1)
257926_at	AT3G23280	zinc finger (C3HC4-type RING finger) family protein / ankyrin repeat family protein
258000_at	AT3G28940	avirulence-responsive protein, putative / avirulence induced gene (AIG) protein, putative
258020_at	AT3G19490	ATNHD1 (Arabidopsis thaliana Na/H antiporter 1); sodium:hydrogen antiporter
258092_at	AT3G14595	similar to unknown protein [Arabidopsis thaliana] (TAIR:AT1G17080.1); similar to unknown [Populus trichocarpa] (GB:ABK95219.1); contains domain PTHR10052 (PTHR10052); contains domain PTHR10052:SF2 (PTHR10052:SF2)
258189_at	AT3G17860	JAI3/JAZ3/TIFY6B (JASMONATE-ZIM-DOMAIN PROTEIN 3)
258207_at	AT3G14050	RSH2 (RELA-SPOT HOMOLOG); catalytic
258435_at	AT3G16740	F-box family protein
258501_at	AT3G06780	glycine-rich protein
258507_at	AT3G06500	beta-fructofuranosidase, putative / invertase, putative / saccharase, putative / beta-fructosidase, putative
258683_at	AT3G08760	ATSIK; kinase
258735_at	AT3G05880	RCI2A (RARE-COLD-INDUCIBLE 2A)
258792_at	AT3G04640	glycine-rich protein
258901_at	AT3G05640	protein phosphatase 2C, putative / PP2C, putative
258970_at	AT3G10410	SCPL49 (serine carboxypeptidase-like 49); serine carboxypeptidase
259005_at	AT3G01930	nodulin family protein
259018_at	AT3G07390	AIR12 (Auxin-Induced in Root cultures 12); extracellular matrix structural constituent
259058_at	AT3G03470	CYP89A9 (cytochrome P450, family 87, subfamily A, polypeptide 9); oxygen binding
259081_at	AT3G05030	NHX2 (sodium proton exchanger 2); sodium:hydrogen antiporter
259118_at	AT3G01310	acid phosphatase/ oxidoreductase/ transition metal ion binding
259137_at	AT3G10300	calcium-binding EF hand family protein
259306_at	AT3G05290	mitochondrial substrate carrier family protein
259354_at	AT3G05220	heavy-metal-associated domain-containing protein
259403_at	AT1G17745	PGDH (3-PHOSPHOGLYCERATE DEHYDROGENASE); phosphoglycerate dehydrogenase
259426_at	AT1G01470	LEA14 (LATE EMBRYOGENESIS ABUNDANT 14)
259441_at	AT1G02300	cathepsin B-like cysteine protease, putative
259489_at	AT1G15790	similar to protein binding / transcription cofactor [Arabidopsis thaliana] (TAIR:AT1G15780.1); similar to Os08g0564800 [Oryza sativa (japonica cultivar-group)] (GB:NP_001062533.1); similar to hypothetical protein OsJ_027171 [Oryza sativa (japonica cultivar-group)] (GB:EAZ43688.1); similar to CTV.22 [Poncirus trifoliata] (GB:AAN62354.1)
259516_at	AT1G20450	ERD10/LTI45 (EARLY RESPONSIVE TO DEHYDRATION 10)
259517_at	AT1G20630	CAT1 (CATALASE 1); catalase
259518_at	AT1G20510	OPCL1 (OPC-8:0 COA LIGASE1); 4-coumarate-CoA ligase
259570_at	AT1G20440	COR47 (cold regulated 47)
259583_at	AT1G28070	protein binding
259594_at	AT1G28140	similar to unnamed protein product [Vitis vinifera] (GB:CAO68697.1)
259609_at	AT1G52410	TSA1 (TSK-ASSOCIATING PROTEIN 1); calcium ion binding / protein binding
259640_at	AT1G52400	BGL1 (BETA-GLUCOSIDASE HOMOLOG 1); hydrolase, hydrolyzing O-glycosyl compounds
259743_at	AT1G71140	MATE efflux family protein
259768_at	AT1G29390	COR314-TM2 (cold regulated 314 thylakoid membrane 2)
259769_at	AT1G29400	AML5 (ARABIDOPSIS MEI2-LIKE PROTEIN 5); RNA binding
259878_at	AT1G76790	O-methyltransferase family 2 protein
259977_at	AT1G76590	zinc-binding family protein
259992_at	AT1G67970	AT-HSFA8 (Arabidopsis thaliana heat shock transcription factor A8); DNA binding / transcription factor
260048_at	AT1G73750	similar to unknown protein [Arabidopsis thaliana] (TAIR:AT1G15060.1); similar to unnamed protein product [Vitis vinifera] (GB:CAO42199.1); contains InterPro domain Uncharacterised conserved protein UCP031088, alpha/beta hydrolase, At1g15070 (InterPro:IPR016969)
260314_at	AT1G63830	proline-rich family protein
260410_at	AT1G69870	proton-dependent oligopeptide transport (POT) family protein
260411_at	AT1G69890	similar to unknown protein [Arabidopsis thaliana] (TAIR:AT1G27100.1); similar to unknown [Populus trichocarpa] (GB:ABK94560.1); contains InterPro domain Protein of unknown function DUF569 (InterPro:IPR007679); contains InterPro domain Actin-crosslinking proteins (InterPro:IPR008999)
260541_at	AT2G43530	trypsin inhibitor, putative
260547_at	AT2G43550	trypsin inhibitor, putative
260549_at	AT2G43535	trypsin inhibitor, putative
260636_at	AT1G62430	ATCDS1 (CDP-diacylglycerol synthase 1); phosphatidate cytidylyltransferase
260666_at	AT1G19300	GATL1/GLZ1/PARVUS (GALACTURONOSYLTRANSFERASE-LIKE 1); polygalacturonate 4-alpha-galacturonosyltransferase/ transferase, transferring glycosyl groups / transferase, transferring hexosyl groups
260728_at	AT1G48210	serine/threonine protein kinase, putative
260881_at	AT1G21550	calcium-binding protein, putative
260943_at	AT1G45145	ATTRX5 (thioredoxin H-type 5); thiol-disulfide exchange intermediate
260986_at	AT1G53580	ETHE1/GLX2-3/GLY3 (GLYOXALASE 2-3); hydroxyacylglutathione hydrolase
261026_at	AT1G01240	similar to unknown protein [Arabidopsis thaliana] (TAIR:AT2G46550.1); similar to unnamed protein product [Vitis vinifera] (GB:CAO48635.1)
261076_at	AT1G07420	SMO2-2 (sterol 4-alpha-methyl-oxidase 2); C-4 methylsterol oxidase
261083_at	AT1G07310	C2 domain-containing protein
261125_at	AT1G04990	zinc finger (CCCH-type) family protein
261254_at	AT1G05805	basic helix-loop-helix (bHLH) family protein
261318_at	AT1G53035	similar to unknown protein [Arabidopsis thaliana] (TAIR:AT3G15358.1); similar to unnamed protein product [Vitis vinifera] (GB:CAO69750.1)
261534_at	AT1G01820	PEX11C
261713_at	AT1G32640	ATMYC2 (JASMONATE INSENSITIVE 1); DNA binding / transcription factor
261718_at	AT1G18390	protein kinase family protein
261749_at	AT1G76180	ERD14 (EARLY RESPONSE TO DEHYDRATION 14)
261937_at	AT1G22570	proton-dependent oligopeptide transport (POT) family protein
262159_at	AT1G52720	similar to unknown protein [Arabidopsis thaliana] (TAIR:AT3G15630.1); similar to unnamed protein product [Vitis vinifera] (GB:CAO46032.1)
262171_at	AT1G74950	JAZ2/TIFY10B (JASMONATE-ZIM-DOMAIN PROTEIN 2)
262226_at	AT1G53885;AT1G53903	[AT1G53885, senescence-associated protein-related];[AT1G53903, similar to senescence-associated protein-related [Arabidopsis thaliana] (TAIR:AT1G53885.1); similar to Protein of unknown function DUF581 [Medicago truncatula] (GB:ABO84791.1); contains InterPro domain Protein of unknown function DUF581 (InterPro:IPR007650)]
262232_at	AT1G68600	similar to unknown protein [Arabidopsis thaliana] (TAIR:AT1G25480.1); similar to unknown protein [Arabidopsis thaliana] (TAIR:AT2G17470.1); similar to unnamed protein product [Vitis vinifera] (GB:CAO42118.1); contains InterPro domain Protein of unknown function UPF0005 (InterPro:IPR006214)
262296_at	AT1G27630	CYCT1;3; cyclin-dependent protein kinase
262309_at	AT1G70820	phosphoglucomutase, putative / glucose phosphomutase, putative
262314_at	AT1G70810	C2 domain-containing protein
262381_at	AT1G72900	disease resistance protein (TIR-NBS class), putative
262440_at	AT1G47710	(ATSERPIN1); cysteine protease inhibitor/ serine-type endopeptidase inhibitor
262561_at	AT1G34340	esterase/lipase/thioesterase family protein
262607_at	AT1G13990	similar to unnamed protein product [Vitis vinifera] (GB:CAO68469.1)
262609_at	AT1G13930	similar to nodulin-related [Arabidopsis thaliana] (TAIR:AT2G03440.1); similar to hypothetical protein [Vitis vinifera] (GB:CAN63832.1)
262629_at	AT1G06460	ACD32.1 (ALPHA-CRYSTALLIN DOMAIN 31.2)
262641_at	AT1G62730	similar to hypothetical protein [Vitis vinifera] (GB:CAN63693.1); contains InterPro domain Terpenoid synthase (InterPro:IPR008949)
262661_s_at	AT1G14230;AT1G14250	[AT1G14230, nucleoside phosphatase family protein / GDA1/CD39 family protein];[AT1G14250, nucleoside phosphatase family protein / GDA1/CD39 family protein]
262722_at	AT1G43620	UDP-glucose:sterol glucosyltransferase, putative
262772_at	AT1G13210	ACA.L (AUTOINHIBITED CA2+/ATPASE II); ATPase, coupled to transmembrane movement of ions, phosphorylative mechanism / calmodulin binding
262892_at	AT1G79440	ALDH5F1 (SUCCINIC SEMIALDEHYDE DEHYDROGENASE); 3-chloroallyl aldehyde dehydrogenase/ succinate-semialdehyde dehydrogenase
263032_at	AT1G23850	similar to unknown protein [Arabidopsis thaliana] (TAIR:AT1G23840.1); similar to hypothetical protein [Vitis vinifera] (GB:CAN74577.1)
263065_at	AT2G18170	ATMPK7 (MAP KINASE 7); MAP kinase/ kinase
263120_at	AT1G78490	CYP708A3 (cytochrome P450, family 708, subfamily A, polypeptide 3); oxygen binding
263135_at	AT1G78550	oxidoreductase, 2OG-Fe(II) oxygenase family protein
263159_at	AT1G54130	RSH3 (RELA/SPOT HOMOLOG 3); catalytic
263182_at	AT1G05575	unknown protein
263405_s_at	AT2G04080;AT2G04066	[AT2G04080, MATE efflux family protein];[AT2G04066, MATE efflux protein-related]
263495_at	AT2G42530	COR15B
263497_at	AT2G42540	COR15A (COLD-REGULATED 15A)
263517_at	AT2G21620	RD2 (RESPONSIVE TO DESSICATION 2)
263548_at	AT2G21660	ATGRP7 (COLD, CIRCADIAN RHYTHM, AND RNA BINDING 2); RNA binding / double-stranded DNA binding / single-stranded DNA binding
263931_at	AT2G36220	similar to unknown protein [Arabidopsis thaliana] (TAIR:AT3G52710.1); similar to unnamed protein product [Vitis vinifera] (GB:CAO15901.1)
264006_at	AT2G22430	ATHB6 (ARABIDOPSIS THALIANA HOMEOBOX PROTEIN 6); transcription factor
264019_at	AT2G21130	peptidyl-prolyl cis-trans isomerase / cyclophilin (CYP2) / rotamase
264052_at	AT2G22330	CYP79B3 (cytochrome P450, family 79, subfamily B, polypeptide 3); oxygen binding
264123_at	AT1G02270	endonuclease/exonuclease/phosphatase family protein / calcium-binding EF hand family protein
264211_at	AT1G22770	GI (GIGANTEA); binding
264250_at	AT1G78680	ATGGH2 (GAMMA-GLUTAMYL HYDROLASE 2); gamma-glutamyl hydrolase
264515_at	AT1G10090	similar to RXW8 [Arabidopsis thaliana] (TAIR:AT1G58520.1); similar to hypothetical protein OsI_012954 [Oryza sativa (indica cultivar-group)] (GB:EAY91721.1); similar to hypothetical protein OsJ_011922 [Oryza sativa (japonica cultivar-group)] (GB:EAZ28439.1); similar to unnamed protein product [Vitis vinifera] (GB:CAO61522.1); contains InterPro domain Protein of unknown function DUF221; (InterPro:…
264652_at	AT1G08920	sugar transporter, putative
264654_s_at	AT1G08890;AT1G08900	[AT1G08890, sugar transporter family protein];[AT1G08900, carbohydrate transmembrane transporter]
264657_at	AT1G09100	RPT5B (26S PROTEASOME AAA-ATPASE SUBUNIT RPT5B); ATPase/ calmodulin binding
264787_at	AT2G17840	ERD7 (EARLY-RESPONSIVE TO DEHYDRATION 7)
264809_at	AT1G08830	CSD1 (COPPER/ZINC SUPEROXIDE DISMUTASE 1); copper, zinc superoxide dismutase
264841_at	AT1G03740	protein kinase family protein
264957_at	AT1G77000	ATSKP2;2/SKP2B (ARABIDOPSIS HOMOLOG OF HOMOLOG OF HUMAN SKP2 2); ubiquitin-protein ligase
264958_at	AT1G76960	unknown protein
265058_s_at	AT1G52030;AT1G52040	[AT1G52030, MBP2 (MYROSINASE-BINDING PROTEIN 2)];[AT1G52040, MBP1 (MYROSINASE-BINDING PROTEIN 1)]
265192_at	AT1G05060	similar to hypothetical protein [Vitis vinifera] (GB:CAN75913.1)
265244_at	AT2G43018;AT2G43020	[AT2G43018, CPuORF17 (Conserved peptide upstream open reading frame 17)];[AT2G43020, ATPAO2 (POLYAMINE OXIDASE 2); amine oxidase]
265271_at	AT2G28360	SIT4 phosphatase-associated family protein
265333_at	AT2G18350	ATHB24 (ARABIDOPSIS THALIANA HOMEOBOX PROTEIN 24); DNA binding / transcription factor
265414_at	AT2G16660	nodulin family protein
265424_at	AT2G20780	mannitol transporter, putative
265440_at	AT2G20960	pEARLI4
265450_at	AT2G46620	AAA-type ATPase family protein
265471_at	AT2G37130	peroxidase 21 (PER21) (P21) (PRXR5)
265478_at	AT2G15890	MEE14 (maternal effect embryo arrest 14)
265480_at	AT2G15970	COR413-PM1 (cold regulated 413 plasma membrane 1)
265481_at	AT2G15960	unknown protein
265510_at	AT2G05630	ATG8D (autophagy gene 8-related); microtubule binding
265530_at	AT2G06050	OPR3 (OPDA-REDUCTASE 3); 12-oxophytodienoate reductase
265620_at	AT2G27310	F-box family protein
265759_at	AT2G13100	glycerol-3-phosphate transporter, putative / glycerol 3-phosphate permease, putative
265828_at	AT2G14520	CBS domain-containing protein
265900_at	AT2G25730	binding / heme binding
265996_at	AT2G24200	cytosol aminopeptidase
266016_at	AT2G18670	zinc finger (C3HC4-type RING finger) family protein
266142_at	AT2G39030	GCN5-related N-acetyltransferase (GNAT) family protein
266229_at	AT2G28840	ankyrin repeat family protein
266396_at	AT2G38790	unknown protein
266590_at	AT2G46240	BAG6 (ARABIDOPSIS THALIANA BCL-2-ASSOCIATED ATHANOGENE 6); calmodulin binding / protein binding
266673_at	AT2G29630	thiamine biosynthesis family protein / thiC family protein
266797_at	AT2G22840	AtGRF1 (GROWTH-REGULATING FACTOR 1)
266799_at	AT2G22860	ATPSK2 (PHYTOSULFOKINE 2 PRECURSOR); growth factor
266848_at	AT2G25950	similar to unknown protein [Arabidopsis thaliana] (TAIR:AT3G04780.1); similar to unknown [Populus trichocarpa] (GB:ABK95895.1); contains InterPro domain Protein of unknown function DUF1000 (InterPro:IPR010400)
267055_at	AT2G38360	prenylated rab acceptor (PRA1) family protein
267280_at	AT2G19450	TAG1 (TRIACYLGLYCEROL BIOSYNTHESIS DEFECT 1); diacylglycerol O-acyltransferase
267374_at	AT2G26230	uricase / urate oxidase / nodulin 35, putative
267425_at	AT2G34810	FAD-binding domain-containing protein
267461_at	AT2G33830	dormancy/auxin associated family protein

## Sheet: SD8(b) Bc+Biotic Down
Supplementary Dataset 8. (B) List of probe IDs/array elements and locus identifiers corresponding to genes that are commonly down-regulated by B. cinerea and other tested biotic stresses.
Probe Set ID	Locus Identifier	Annotation
244920_s_at	AT2G07751;ATMG00990	[AT2G07751, NADH-ubiquinone oxidoreductase chain 3, putative];[ATMG00990, NADH dehydrogenase subunit 3]
244937_at	ATCG01110	Encodes the 49KDa plastid NAD(P)H dehydrogenase subunit H protein. Its transcription is regulated by an ndhF-specific plastid sigma factor, SIG4.
244938_at	ATCG01120	encodes a chloroplast ribosomal protein S15, a constituent of the small subunit of the ribosomal complex
244939_at	ATCG00065	chloroplast gene encoding ribosomal protein s12. The gene is located in three distinct loci on the chloroplast genome and is transpliced to make one transcript.
244940_at	ATCG01230;ATCG00905	[ATCG01230, chloroplast gene encoding ribosomal protein s12. The gene is located in three distinct loci on the chloroplast genome and is transpliced to make one transcript.];[ATCG00905, chloroplast gene encoding ribosomal protein s12. The gene is located in three distinct loci on the chloroplast genome and is transpliced to make one transcript.]
244978_at	ATCG00740	RNA polymerase alpha subunit
244979_at	ATCG00750	30S chloroplast ribosomal protein S11
244980_at	ATCG00760	encodes a chloroplast ribosomal protein L36, a constituent of the large subunit of the ribosomal complex
244981_at	ATCG00770	chloroplast 30S ribosomal protein S8
244982_at	ATCG00780	encodes a chloroplast ribosomal protein L14, a constituent of the large subunit of the ribosomal complex
244983_at	ATCG00790	chloroplast gene encoding a ribosomal protein L16, which is a constituent of 50S large ribosomal subunit
244984_at	ATCG00800	encodes a chloroplast ribosomal protein S3, a constituent of the small subunit of the ribosomal complex
244985_at	ATCG00810	encodes a chloroplast ribosomal protein L22, a constituent of the large subunit of the ribosomal complex
244993_s_at	ATCG01000;ATCG01130	[ATCG01000, hypothetical protein];[ATCG01130, hypothetical protein]
244995_at	ATCG00150	Encodes a subunit of ATPase complex CF0, which is a proton channel that supplies the proton motive force to drive ATP synthesis by CF1 portion of the complex.
244997_at	ATCG00170	RNA polymerase beta' subunit-2
244999_at	ATCG00190	Chloroplast DNA-dependent RNA polymerase B subunit. The transcription of this gene is regulated by a nuclear encoded RNA polymerase. This gene has been transferred to mitochondrial genome during crucifer evolution.
245007_at	ATCG00350	Encodes psaA protein comprising the reaction center for photosystem I along with psaB protein; hydrophobic protein encoded by the chloroplast genome.
245008_at	ATCG00360	Encodes a protein required for photosystem I assembly and stability. In Chlamydomonas reinhardtii, this protein seems to act as a PSI specific chaperone facilitating the assembly of the complex by interacting with PsaA and PsaD. A loss of function mutation in tobacco leads to a loss of photosystem I.
245018_at	ATCG00520	Encodes a protein required for photosystem I assembly and stability. In cyanobacteria, loss of function mutation in this gene increases PSII/PSI ratio without any influence on photoautotrophic growth.
245106_at	AT2G41650	unknown protein
245118_at	AT2G41680	thioredoxin reductase, putative / NADPH-dependent thioredoxin reductase, putative
245311_at	AT4G14320	60S ribosomal protein L36a/L44 (RPL36aB)
245354_at	AT4G17600	LIL3:1; transcription factor
245372_at	AT4G15000	60S ribosomal protein L27 (RPL27C)
245558_at	AT4G15430	similar to early-responsive to dehydration protein-related / ERD protein-related [Arabidopsis thaliana] (TAIR:AT4G04340.1); similar to early-responsive to dehydration protein-related / ERD protein-related [Arabidopsis thaliana] (TAIR:AT4G04340.3); similar to early-responsive to dehydration protein-related / ERD protein-related [Arabidopsis thaliana] (TAIR:AT3G21620.1); similar to unnamed protein …
245924_at	AT5G28750	thylakoid assembly protein, putative
245936_at	AT5G19850	hydrolase, alpha/beta fold family protein
246069_at	AT5G20220	zinc knuckle (CCHC-type) family protein
246265_at	AT1G31860	AT-IE (Arabidopsis thaliana bifunctional HisI-HisE protein)
246308_at	AT3G51820	ATG4/CHLG/G4 (CHLOROPHYLL SYNTHASE); chlorophyll synthetase
246379_s_at	AT1G57660;AT1G57860	[AT1G57660, 60S ribosomal protein L21 (RPL21E)];[AT1G57860, 60S ribosomal protein L21]
246523_at	AT5G15850	COL1 (CONSTANS-LIKE 1); transcription factor/ zinc ion binding
246554_at	AT5G15450	APG6/CLPB-P/CLPB3 (ALBINO AND PALE GREEN 6); ATP binding / ATPase
246932_at	AT5G25190	ethylene-responsive element-binding protein, putative
246949_at	AT5G25140	CYP71B13 (cytochrome P450, family 71, subfamily B, polypeptide 13); oxygen binding
247218_at	AT5G65010	ASN2 (ASPARAGINE SYNTHETASE 2); asparagine synthase (glutamine-hydrolyzing)
247232_at	AT5G64940	ATATH13 (ABC2 homolog 13)
247309_at	AT5G63940	protein kinase family protein
247376_at	AT5G63310	NDPK2 (NUCLEOSIDE DIPHOSPHATE KINASE 2); ATP binding / nucleoside diphosphate kinase
247439_at	AT5G62670	AHA11 (ARABIDOPSIS H(+)-ATPASE 11); ATPase
247815_at	AT5G58420	40S ribosomal protein S4 (RPS4D)
247900_at	AT5G57290	60S acidic ribosomal protein P3 (RPP3B)
247977_at	AT5G56850	similar to unknown [Populus trichocarpa x Populus deltoides] (GB:ABK96358.1)
247978_at	AT5G56710	60S ribosomal protein L31 (RPL31C)
248080_at	AT5G55380	membrane bound O-acyl transferase (MBOAT) family protein / wax synthase-related
248261_at	AT5G53280	PDV1 (PLASTID DIVISION1)
248283_at	AT5G52920	PKP-BETA1/PKP1/PKP2 (PLASTIDIC PYRUVATE KINASE 1); pyruvate kinase
248303_at	AT5G53170	FTSH11 (FtsH protease 11); ATP-dependent peptidase/ ATPase/ metallopeptidase
248334_s_at	AT5G58990;AT5G52370	[AT5G58990, similar to unknown protein [Arabidopsis thaliana] (TAIR:AT5G52370.1); similar to unnamed protein product [Vitis vinifera] (GB:CAO21535.1)];[AT5G52370, similar to unknown protein [Arabidopsis thaliana] (TAIR:AT5G58990.1); similar to unnamed protein product [Vitis vinifera] (GB:CAO21535.1)]
248393_at	AT5G52060	ATBAG1 (ARABIDOPSIS THALIANA BCL-2-ASSOCIATED ATHANOGENE 1); protein binding
248460_at	AT5G50915	basic helix-loop-helix (bHLH) family protein
248582_at	AT5G49910	cpHSC70-2 (HEAT SHOCK PROTEIN 70-7); ATP binding / unfolded protein binding
248683_at	AT5G48490	protease inhibitor/seed storage/lipid transfer protein (LTP) family protein
248684_at	AT5G48485	DIR1 (DEFECTIVE IN INDUCED RESISTANCE 1); lipid binding
248688_at	AT5G48220	indole-3-glycerol phosphate synthase, putative
248818_at	AT5G47040	Lon protease homolog 1, mitochondrial (LON)
248838_at	AT5G46800	BOU (A BOUT DE SOUFFLE); binding
249011_at	AT5G44670	similar to unknown protein [Arabidopsis thaliana] (TAIR:AT4G20170.1); similar to Os06g0328800 [Oryza sativa (japonica cultivar-group)] (GB:NP_001057533.1); similar to Os02g0712500 [Oryza sativa (japonica cultivar-group)] (GB:NP_001047907.1); similar to unknown protein [Oryza sativa (japonica cultivar-group)] (GB:BAD72474.1); contains InterPro domain Protein of unknown function DUF23 (InterPro:IPR…
249271_at	AT5G41790	CIP1 (COP1-INTERACTIVE PROTEIN 1)
249466_at	AT5G39740	60S ribosomal protein L5 (RPL5B)
249811_at	AT5G23760	heavy-metal-associated domain-containing protein
249886_at	AT5G22320	leucine-rich repeat family protein
249929_at	AT5G22340	similar to unnamed protein product [Vitis vinifera] (GB:CAO48701.1)
250075_at	AT5G17670	hydrolase, acting on ester bonds
250110_at	AT5G15350	plastocyanin-like domain-containing protein
250413_at	AT5G11160	APT5 (ADENINE PHOSPHORIBOSYLTRANSFERASE 5); adenine phosphoribosyltransferase
250490_at	AT5G09760	pectinesterase family protein
250665_at	AT5G06980	similar to unknown protein [Arabidopsis thaliana] (TAIR:AT3G12320.1)
250667_at	AT5G07090	40S ribosomal protein S4 (RPS4B)
250832_at	AT5G04950	nicotianamine synthase, putative
250884_at	AT5G03940	FFC (FIFTY-FOUR CHLOROPLAST HOMOLOGUE); 7S RNA binding / GTP binding / mRNA binding
250973_at	AT5G02870	60S ribosomal protein L4/L1 (RPL4D)
250985_at	AT5G02830	pentatricopeptide (PPR) repeat-containing protein
251018_at	AT5G02450	60S ribosomal protein L36 (RPL36C)
251461_at	no_match	no_match
251486_at	AT3G59540	60S ribosomal protein L38 (RPL38B)
251496_at	AT3G59040	pentatricopeptide (PPR) repeat-containing protein
251740_at	AT3G56070	ROC2 (rotamase CyP 2); peptidyl-prolyl cis-trans isomerase
251807_at	AT3G55400	OVA1 (OVULE ABORTION 1); ATP binding / aminoacyl-tRNA ligase
251834_at	AT3G55170	60S ribosomal protein L35 (RPL35C)
251869_at	AT3G54500	similar to dentin sialophosphoprotein-related [Arabidopsis thaliana] (TAIR:AT5G64170.1); similar to dentin sialophosphoprotein-related [Arabidopsis thaliana] (TAIR:AT5G64170.2); similar to conserved hypothetical protein [Medicago truncatula] (GB:ABD28297.1)
251926_at	AT3G53740	60S ribosomal protein L36 (RPL36B)
252123_at	AT3G51240	F3H (TRANSPARENT TESTA 6); naringenin 3-dioxygenase
252167_at	AT3G50560	short-chain dehydrogenase/reductase (SDR) family protein
252363_at	AT3G48460	GDSL-motif lipase/hydrolase family protein
252459_s_at	AT3G47290;AT3G47220	[AT3G47290, phosphoinositide-specific phospholipase C family protein];[AT3G47220, phosphoinositide-specific phospholipase C family protein]
252516_at	AT3G46100	ATHRS1 (HISTIDYL-TRNA SYNTHETASE 1); histidine-tRNA ligase
252562_s_at	AT3G46320;AT3G45930	[AT3G46320, histone H4];[AT3G45930, histone H4]
252566_at	AT3G46040	RPS15AD (ribosomal protein S15A D); structural constituent of ribosome
253004_at	AT4G38280;AT4G38330;AT2G45250	[AT4G38280, similar to unknown protein [Arabidopsis thaliana] (TAIR:AT2G45250.1); similar to unknown [Populus trichocarpa] (GB:ABK93717.1)];[AT4G38330, similar to unknown protein [Arabidopsis thaliana] (TAIR:AT4G38290.1); contains InterPro domain Hly-III related proteins; (InterPro:IPR004254)];[AT2G45250, similar to unknown protein [Arabidopsis thaliana] (TAIR:AT4G38280.1); similar to unknown [Po…
253061_at	AT4G37610	BT5 (BTB and TAZ domain protein 5); protein binding / transcription regulator
253197_at	AT4G35250	vestitone reductase-related
253332_at	AT4G33420	peroxidase, putative
253355_at	no_match	no_match
253362_s_at	AT4G33110;AT4G33120	[AT4G33110, coclaurine N-methyltransferase, putative];[AT4G33120, coclaurine N-methyltransferase, putative]
253482_at	AT4G31985	60S ribosomal protein L39 (RPL39C)
253758_at	AT4G29060	EMB2726 (EMBRYO DEFECTIVE 2726); translation elongation factor
253806_at	AT4G28270	zinc finger (C3HC4-type RING finger) family protein
253943_at	AT4G27030	small conjugating protein ligase
253951_at	AT4G26860	alanine racemase family protein
254345_at	AT4G22000	similar to hypothetical protein [Vitis vinifera] (GB:CAN76661.1)
254438_at	AT4G20980	eukaryotic translation initiation factor 3 subunit 7, putative / eIF-3 zeta, putative / eIF3d, putative
254693_at	AT4G17880	basic helix-loop-helix (bHLH) family protein
254810_at	AT4G12390	PME1; pectinesterase inhibitor
254893_at	AT4G11830	PLDGAMMA2; phospholipase D
255328_at	AT4G04350	EMB2369 (EMBRYO DEFECTIVE 2369); ATP binding / aminoacyl-tRNA ligase
255411_at	AT4G03110	RNA-binding protein, putative
255694_at	AT4G00050	UNE10 (unfertilized embryo sac 10); DNA binding / transcription factor
255785_at	AT1G19920	APS2 (ATP SULFURYLASE PRECURSOR)
255926_at	AT1G22190	AP2 domain-containing transcription factor, putative
256000_at	AT1G29880	glycyl-tRNA synthetase / glycine--tRNA ligase
256025_at	AT1G58370	RXF12; hydrolase, hydrolyzing O-glycosyl compounds
256049_at	AT1G07010	calcineurin-like phosphoesterase family protein
256057_at	AT1G07180	ATNDI1/NDA1 (ALTERNATIVE NAD(P)H DEHYDROGENASE 1); NADH dehydrogenase
256144_at	AT1G48630	guanine nucleotide-binding family protein / activated protein kinase C receptor, putative / RACK, putative
256145_at	AT1G48750	protease inhibitor/seed storage/lipid transfer protein (LTP) family protein
256337_at	AT1G72060	serine-type endopeptidase inhibitor
256438_s_at	AT2G40205;AT3G08520;AT3G11120;AT3G56020	[AT2G40205, 60S ribosomal protein L41 (RPL41C)];[AT3G08520, 60S ribosomal protein L41 (RPL41D)];[AT3G11120, 60S ribosomal protein L41 (RPL41E)];[AT3G56020, 60S ribosomal protein L41 (RPL41G)]
256514_at	AT1G66130	oxidoreductase N-terminal domain-containing protein
256681_at	AT3G52340	SPP2; sucrose-phosphatase
256794_at	AT3G22230	60S ribosomal protein L27 (RPL27B)
256819_at	AT3G21390	mitochondrial substrate carrier family protein
256880_at	AT3G26450	major latex protein-related / MLP-related
256940_at	AT3G30720	unknown protein
256978_at	AT3G21110	PUR7 (PURIN 7); phosphoribosylaminoimidazolesuccinocarboxamide synthase
256983_at	AT3G13470	chaperonin, putative
257178_at	AT3G13070	CBS domain-containing protein / transporter associated domain-containing protein
257533_at	AT3G10840	hydrolase, alpha/beta fold family protein
257794_at	AT3G27050	similar to unnamed protein product [Vitis vinifera] (GB:CAO49017.1)
257801_at	AT3G18750	WNK6 (Arabidopsis WNK kinase 6); kinase
257891_at	AT3G17170	RFC3 (REGULATOR OF FATTY-ACID COMPOSITION 3); structural constituent of ribosome
258023_at	AT3G19450	CAD4 (CINNAMYL ALCOHOL DEHYDROGENASE 4); cinnamyl-alcohol dehydrogenase
258125_s_at	AT3G23530;AT3G23510	[AT3G23530, cyclopropane fatty acid synthase, putative / CPA-FA synthase, putative];[AT3G23510, cyclopropane fatty acid synthase, putative / CPA-FA synthase, putative]
258284_at	AT3G16080	60S ribosomal protein L37 (RPL37C)
258296_at	AT3G23390	60S ribosomal protein L36a/L44 (RPL36aA)
258321_at	AT3G22840	ELIP1 (EARLY LIGHT-INDUCABLE PROTEIN); chlorophyll binding
258410_at	AT3G16780	60S ribosomal protein L19 (RPL19B)
258418_at	no_match	no_match
258456_at	AT3G22420	WNK2 (WITH NO K 2); kinase
258497_at	AT3G02380	COL2 (CONSTANS-LIKE 2); transcription factor/ zinc ion binding
258521_at	AT3G06680	60S ribosomal protein L29 (RPL29B)
258601_at	AT3G02760	histidyl-tRNA synthetase, putative / histidine--tRNA ligase, putative
258897_at	AT3G05730	Encodes a defensin-like (DEFL) family protein.
258922_at	AT3G10610	40S ribosomal protein S17 (RPS17C)
259009_at	AT3G09260	PYK10 (phosphate starvation-response 3.1); hydrolase, hydrolyzing O-glycosyl compounds
259038_at	AT3G09210	PTAC13 (PLASTID TRANSCRIPTIONALLY ACTIVE13); transcription elongation regulator
259275_at	AT3G01060	similar to unnamed protein product [Vitis vinifera] (GB:CAO15045.1); similar to unknown [Brassica rapa] (GB:ABC41272.1)
259382_s_at	AT3G16430;AT3G16420	[AT3G16430, jacalin lectin family protein];[AT3G16420, PBP1 (PYK10-BINDING PROTEIN 1)]
259393_at	AT1G06410	ATTPS7 (Arabidopsis thaliana trehalose-phosphatase/synthase 7); transferase, transferring glycosyl groups / trehalose-phosphatase
259460_at	AT1G44000	similar to unknown protein [Arabidopsis thaliana] (TAIR:AT4G11911.1); similar to hypothetical protein [Vitis vinifera] (GB:CAN81476.1)
259934_at	AT1G71340	glycerophosphoryl diester phosphodiesterase family protein
260070_at	AT1G73830	BEE3 (BR ENHANCED EXPRESSION 3); DNA binding / transcription factor
260368_at	AT1G69700	ATHVA22C (Arabidopsis thaliana HVA22 homologue C)
260380_at	AT1G73870	zinc finger (B-box type) family protein
260603_at	AT1G55960	similar to unknown protein [Arabidopsis thaliana] (TAIR:AT3G13062.2); similar to unknown protein [Arabidopsis thaliana] (TAIR:AT3G13062.1); similar to unnamed protein product [Vitis vinifera] (GB:CAO41766.1); contains InterPro domain Lipid-binding START (InterPro:IPR002913)
260653_at	AT1G32440	PKP3 (PLASTIDIAL PYRUVATE KINASE 3); pyruvate kinase
260769_at	AT1G49010	myb family transcription factor
260774_at	AT1G78290	serine/threonine protein kinase, putative
260856_at	AT1G21910	AP2 domain-containing transcription factor family protein
260867_at	AT1G43790	similar to hydroxyproline-rich glycoprotein family protein [Arabidopsis thaliana] (TAIR:AT5G48920.1); similar to hypothetical protein [Vitis vinifera] (GB:CAN71192.1)
261016_at	AT1G26560	glycosyl hydrolase family 1 protein
261191_at	AT1G32900	starch synthase, putative
261832_at	AT1G10650	protein binding / zinc ion binding
261958_at	AT1G64500	glutaredoxin family protein
262026_at	AT1G35670	ATCDPK2 (CALCIUM-DEPENDENT PROTEIN KINASE 2); calmodulin-dependent protein kinase/ kinase
262086_at	AT1G56050	GTP-binding protein-related
262433_s_at	AT1G47500;AT1G47490	[AT1G47500, ATRBP47C' (RNA-BINDING PROTEIN 47C'); RNA binding];[AT1G47490, ATRBP47C; RNA binding]
262488_at	AT1G21830	similar to unnamed protein product [Vitis vinifera] (GB:CAO61865.1)
262526_at	AT1G17050	SPS2 (SOLANESYL DIPHOSPHATE SYNTHASE 2); dimethylallyltranstransferase/ trans-octaprenyltranstransferase
262570_at	AT1G15200	protein-protein interaction regulator family protein
262573_at	AT1G15390	PDF1A (PEPTIDE DEFORMYLASE 1A); peptide deformylase
262619_at	AT1G06550	enoyl-CoA hydratase/isomerase family protein
262645_at	AT1G62750	ATSCO1/ATSCO1/CPEF-G/SCO1 (SNOWY COTYLEDON1); translation elongation factor/ translation factor, nucleic acid binding
262669_at	AT1G62850	translation release factor
262693_at	AT1G62780	similar to hypothetical protein [Vitis vinifera] (GB:CAN83165.1)
262826_at	AT1G13080	CYP71B2 (CYTOCHROME P450 71B2); oxygen binding
263122_at	AT1G78510	SPS1 (SOLANESYL DIPHOSPHATE SYNTHASE 1); dimethylallyltranstransferase/ trans-octaprenyltranstransferase
263212_at	AT1G10510	EMB2004 (EMBRYO DEFECTIVE 2004); protein binding
263252_at	AT2G31380	STH (salt tolerance homologue); transcription factor/ zinc ion binding
263410_at	AT2G04039	similar to unnamed protein product [Vitis vinifera] (GB:CAO41070.1)
263473_at	AT2G31750	UGT74D1 (UDP-GLUCOSYL TRANSFERASE 74D1); UDP-glycosyltransferase/ abscisic acid glucosyltransferase/ transferase, transferring glycosyl groups / transferase, transferring hexosyl groups
263477_at	AT2G31790	UDP-glucoronosyl/UDP-glucosyl transferase family protein
263632_at	AT2G04795	similar to unknown protein [Arabidopsis thaliana] (TAIR:AT5G35732.1); similar to unnamed protein product [Vitis vinifera] (GB:CAO24128.1)
263664_at	AT1G04250	AXR3 (AUXIN RESISTANT 3); transcription factor
263805_at	AT2G40400	similar to unknown protein [Arabidopsis thaliana] (TAIR:AT3G56140.1); similar to hypothetical protein [Vitis vinifera] (GB:CAN64033.1); similar to unnamed protein product [Vitis vinifera] (GB:CAO41449.1); similar to hypothetical protein OsI_004191 [Oryza sativa (indica cultivar-group)] (GB:EAY76344.1); contains InterPro domain Protein of unknown function DUF399 (InterPro:IPR007314)
264203_at	AT1G22780	PFL (POINTED FIRST LEAVES); structural constituent of ribosome
264229_at	AT1G67480	kelch repeat-containing F-box family protein
264286_at	AT1G61870	PPR336 (PENTATRICOPEPTIDE REPEAT 336)
264605_at	AT1G04550	IAA12 (AUXIN-INDUCED PROTEIN 12); transcription factor
264636_at	AT1G65490	similar to unknown protein [Arabidopsis thaliana] (TAIR:AT1G65486.1)
264694_at	AT1G70250	receptor serine/threonine kinase, putative
264849_at	AT2G17360	40S ribosomal protein S4 (RPS4A)
264850_at	AT2G17340	pantothenate kinase-related
264885_s_at	AT1G61190;AT1G61180;AT1G61300;AT1G61310	[AT1G61190, disease resistance protein (CC-NBS-LRR class), putative];[AT1G61180, disease resistance protein (CC-NBS-LRR class), putative];[AT1G61300, disease resistance protein (NBS-LRR class), putative];[AT1G61310, disease resistance protein (CC-NBS-LRR class), putative]
265076_at	AT1G55490	CPN60B (CHAPERONIN 60 BETA); ATP binding / protein binding / unfolded protein binding
265079_at	AT1G55460	Kin17 DNA-binding protein-related
265182_at	AT1G23740	oxidoreductase, zinc-binding dehydrogenase family protein
265210_at	AT2G36620	RPL24A (RIBOSOMAL PROTEIN L24); structural constituent of ribosome
265387_at	AT2G20670	similar to unknown protein [Arabidopsis thaliana] (TAIR:AT4G32480.1); similar to unnamed protein product [Vitis vinifera] (GB:CAO69754.1); contains InterPro domain Protein of unknown function DUF506, plant (InterPro:IPR006502)
265722_at	AT2G40100	LHCB4.3 (LIGHT HARVESTING COMPLEX PSII); chlorophyll binding
265911_at	AT2G25670	similar to unknown protein [Arabidopsis thaliana] (TAIR:AT4G32610.1); similar to unnamed protein product [Vitis vinifera] (GB:CAO65578.1)
265939_at	AT2G19650	DC1 domain-containing protein
265946_s_at	AT2G19520;AT4G29730	[AT2G19520, FVE];[AT4G29730, NFC5 (NUCLEOSOME/CHROMATIN ASSEMBLY FACTOR GROUP C 5)]
265990_at	AT2G24280	serine carboxypeptidase S28 family protein
266226_at	AT2G28740	HIS4 (Histone H4)
266278_at	AT2G29300	tropinone reductase, putative / tropine dehydrogenase, putative
266363_at	AT2G41250	haloacid dehalogenase-like hydrolase family protein
266391_at	AT2G41290	strictosidine synthase family protein
266705_at	AT2G19750	40S ribosomal protein S30 (RPS30A)
266768_s_at	AT3G62250;AT2G47110	[AT3G62250, UBQ5 (UBIQUITIN 5); protein binding];[AT2G47110, UBQ6 (ubiquitin 6); protein binding]
266980_at	AT2G39390	60S ribosomal protein L35 (RPL35B)
266988_at	AT2G39310	jacalin lectin family protein
267005_at	AT2G34460	flavin reductase-related
267115_s_at	AT2G32540;AT2G32530	[AT2G32540, ATCSLB04 (Cellulose synthase-like B4); transferase/ transferase, transferring glycosyl groups];[AT2G32530, ATCSLB03 (Cellulose synthase-like B3); transferase/ transferase, transferring glycosyl groups]
267132_at	AT2G23420	nicotinate phosphoribosyltransferase family protein / NAPRTase family protein
267357_at	AT2G40000	similar to unknown protein [Arabidopsis thaliana] (TAIR:AT3G55840.1); similar to unnamed protein product [Vitis vinifera] (GB:CAO41329.1); contains InterPro domain Hs1pro-1, C-terminal (InterPro:IPR009743); contains InterPro domain Hs1pro-1, N-terminal (InterPro:IPR009869)
267516_at	AT2G30520	RPT2 (ROOT PHOTOTROPISM 2); protein binding

## Sheet: SD8(c) Bc+Abiotic Up
Supplementary Dataset 8. (C) List of probe IDs/array elements and locus identifiers corresponding to genes that are commonly up-regulated by B. cinerea and other tested abiotic stresses.
Probe ID	Locus Identifier	Annotation
245928_s_at	AT5G24770;AT5G24780	[AT5G24770, VSP2 (VEGETATIVE STORAGE PROTEIN 2); acid phosphatase];[AT5G24780, VSP1 (VEGETATIVE STORAGE PROTEIN 1); acid phosphatase]
246340_s_at	AT3G44860;AT3G44870	[AT3G44860, FAMT (FARNESOIC ACID CARBOXYL-O-METHYLTRANSFERASE); S-adenosylmethionine-dependent methyltransferase/ farnesoic acid O-methyltransferase];[AT3G44870, S-adenosyl-L-methionine:carboxyl methyltransferase family protein]
246481_s_at	AT5G15960;AT5G15970	[AT5G15960, KIN1];[AT5G15970, KIN2 (COLD-RESPONSIVE 6.6)]
246716_s_at	AT5G28960;AT5G28910	[AT5G28960, similar to unknown protein [Arabidopsis thaliana] (TAIR:AT5G28910.2); similar to unknown protein [Arabidopsis thaliana] (TAIR:AT5G28910.1); similar to unnamed protein product [Vitis vinifera] (GB:CAO44656.1)];[AT5G28910, similar to unknown protein [Arabidopsis thaliana] (TAIR:AT5G28960.1); similar to unnamed protein product [Vitis vinifera] (GB:CAO44656.1)]
250793_at	AT5G05600	oxidoreductase, 2OG-Fe(II) oxygenase family protein
250948_at	AT5G03490	UDP-glucoronosyl/UDP-glucosyl transferase family protein
252984_at	AT4G37990	ELI3-2 (ELICITOR-ACTIVATED GENE 3)
254232_at	AT4G23600	CORI3 (CORONATINE INDUCED 1, JASMONIC ACID RESPONSIVE 2); transaminase
254289_at	AT4G22980	similar to catalytic/ pyridoxal phosphate binding [Arabidopsis thaliana] (TAIR:AT5G51920.1); similar to unnamed protein product [Vitis vinifera] (GB:CAO63651.1); contains domain PTHR14237 (PTHR14237)
255786_at	AT1G19670	ATCLH1 (CORONATINE-INDUCED PROTEIN 1)
255795_at	AT2G33380	RD20 (RESPONSIVE TO DESSICATION 20); calcium ion binding
259640_at	AT1G52400	BGL1 (BETA-GLUCOSIDASE HOMOLOG 1); hydrolase, hydrolyzing O-glycosyl compounds
259766_at	AT1G64360	unknown protein
260405_at	AT1G69930	ATGSTU11 (Arabidopsis thaliana Glutathione S-transferase (class tau) 11); glutathione transferase
261221_at	AT1G19960	similar to transmembrane receptor [Arabidopsis thaliana] (TAIR:AT2G32140.1)
262482_at	AT1G17020	SRG1 (SENESCENCE-RELATED GENE 1); oxidoreductase, acting on paired donors, with incorporation or reduction of molecular oxygen, 2-oxoglutarate as one donor, and incorporation of one atom each of oxygen into both donors
262661_s_at	AT1G14230;AT1G14250	[AT1G14230, nucleoside phosphatase family protein / GDA1/CD39 family protein];[AT1G14250, nucleoside phosphatase family protein / GDA1/CD39 family protein]
263829_at	AT2G40435	transcription regulator
265058_s_at	AT1G52030;AT1G52040	[AT1G52030, MBP2 (MYROSINASE-BINDING PROTEIN 2)];[AT1G52040, MBP1 (MYROSINASE-BINDING PROTEIN 1)]
266142_at	AT2G39030	GCN5-related N-acetyltransferase (GNAT) family protein
267425_at	AT2G34810	FAD-binding domain-containing protein

## Sheet: SD8(d) B+Abiotic Down
Supplementary Dataset 8. (D) List of probe IDs/array elements and locus identifiers corresponding to genes that are commonly down-regulated by B. cinerea and other tested abiotic stresses.
Probe ID	Locus Identifier	Annotation
247524_at	AT5G61440	thioredoxin family protein
247925_at	AT5G57560	TCH4 (TOUCH 4); hydrolase, acting on glycosyl bonds / xyloglucan:xyloglucosyl transferase
248606_at	AT5G49450;AT5G49448	[AT5G49450, ATBZIP1 (ARABIDOPSIS THALIANA BASIC LEUCINE-ZIPPER 1); DNA binding / protein heterodimerization/ transcription factor];[AT5G49448, CPuORF4 (Conserved peptide upstream open reading frame 4)]
248703_at	AT5G48430	aspartic-type endopeptidase/ pepsin A
249337_at	AT5G41080	glycerophosphoryl diester phosphodiesterase family protein
249459_at	AT5G39580	peroxidase, putative
249923_at	AT5G19120	aspartic-type endopeptidase/ pepsin A
250777_at	AT5G05440	similar to unknown protein [Arabidopsis thaliana] (TAIR:AT2G38310.1); similar to unnamed protein product [Vitis vinifera] (GB:CAO48777.1); contains InterPro domain Bet v I allergen; (InterPro:IPR000916); contains InterPro domain Streptomyces cyclase/dehydrase (InterPro:IPR005031)
252081_at	AT3G51910	AT-HSFA7A (Arabidopsis thaliana heat shock transcription factor A7A); DNA binding / transcription factor
252193_at	AT3G50060	MYB77; DNA binding / transcription factor
252367_at	AT3G48360	BT2 (BTB AND TAZ DOMAIN PROTEIN 2); protein binding / transcription factor/ transcription regulator
252511_at	AT3G46280	protein kinase-related
254931_at	AT4G11460	protein kinase family protein
255568_at	AT4G01250	WRKY22 (WRKY DNA-binding protein 22); transcription factor
255926_at	AT1G22190	AP2 domain-containing transcription factor, putative
256169_at	AT1G51800	leucine-rich repeat protein kinase, putative
256170_at	AT1G51790	kinase
256337_at	AT1G72060	serine-type endopeptidase inhibitor
260070_at	AT1G73830	BEE3 (BR ENHANCED EXPRESSION 3); DNA binding / transcription factor
260556_at	AT2G43620	chitinase, putative
260856_at	AT1G21910	AP2 domain-containing transcription factor family protein
264238_at	AT1G54740	similar to structural constituent of ribosome [Arabidopsis thaliana] (TAIR:AT1G22110.1); similar to unknown [Populus trichocarpa x Populus deltoides] (GB:ABK96485.1)
264788_at	AT2G17880	DNAJ heat shock protein, putative
265028_at	AT1G24530	transducin family protein / WD-40 repeat family protein
265208_at	AT2G36690	oxidoreductase, 2OG-Fe(II) oxygenase family protein
265387_at	AT2G20670	similar to unknown protein [Arabidopsis thaliana] (TAIR:AT4G32480.1); similar to unnamed protein product [Vitis vinifera] (GB:CAO69754.1); contains InterPro domain Protein of unknown function DUF506, plant (InterPro:IPR006502)
266112_x_at	AT2G02210;AT3G47260	[AT2G02210, transposable element gene];[AT3G47260, transposable element gene]
266247_at	AT2G27660	DC1 domain-containing protein
266364_at	AT2G41230	unknown protein
266992_at	AT2G39200	MLO12 (MILDEW RESISTANCE LOCUS O 12); calmodulin binding

## Sheet: SD8(e) Bc+Hor Up
Supplementary Dataset 8. (E) List of probe IDs/array elements and locus identifiers corresponding to genes that are commonly up-regulated by B. cinerea and other tested horminal stresses.
Probe ID	Locus Identifier	Botrytis FC	ABA FC	ACC FC	MeJA FC	SA FC	Annotation
245064_at	AT2G39725	5.30931	3.67103	2.15426	2.27914	2.27752	complex 1 family protein / LVR family protein
245319_at	AT4G16146	13.3733	5.75564	7.39711	5.68073	5.19512	similar to unknown protein [Arabidopsis thaliana] (TAIR:AT1G69510.2); similar to unknown protein [Arabidopsis thaliana] (TAIR:AT1G69510.1); similar to unknown protein [Arabidopsis thaliana] (TAIR:AT1G69510.3); similar to unnamed protein product [Vitis vinifera] (GB:CAO44882.1); contains InterPro domain Lg106-like (InterPro:IPR012482)
245393_at	AT4G16260	28.9777	7.60179	20.2109	8.8562	3.3509	glycosyl hydrolase family 17 protein
245432_at	AT4G17100	5.65249	3.18584	3.98191	3.42485	3.0341	serine protease protein -related, expressed pseudogene, blastp match of 64% identity and 1.9e-114 P-value to GP|29367523|gb|AAO72617.1||AY224498 putative serine protease-like protein {Oryza sativa (japonica cultivar-group)}
245433_at	AT4G17140	3.35965	2.61432	2.72614	2.11233	2.88303	pleckstrin homology (PH) domain-containing protein
245434_at	AT4G17140	2.68888	3.63444	2.97224	2.65842	2.3505	pleckstrin homology (PH) domain-containing protein
245694_at	AT5G04170	3.46578	2.42304	3.54965	2.37935	2.72346	calcium-binding EF hand family protein
245904_at	AT5G11110	2.41861	45.8159	2.16136	2.27889	2.28059	ATSPS2F/SPS1 (SUCROSE PHOSPHATE SYNTHASE 1); sucrose-phosphate synthase
246042_at	AT5G19440	3.19147	2.84823	2.35325	2.57807	4.79268	cinnamyl-alcohol dehydrogenase, putative (CAD)
246055_at	AT5G08380	2.12269	2.14679	2.12247	2.06286	3.83945	ATAGAL1 (ARABIDOPSIS THALIANA ALPHA-GALACTOSIDASE 1); alpha-galactosidase
246197_at	AT4G37010	4.15657	3.75856	2.47036	6.67126	3.30738	caltractin, putative / centrin, putative
246219_at	AT4G36760	3.21768	4.36715	3.01378	2.82282	2.72793	ATAPP1 (aminopeptidase P1)
246288_at	AT1G31850	2.1474	2.48721	3.0957	2.38213	2.78345	dehydration-responsive protein, putative
246320_at	AT1G16560	2.23539	3.23949	3.10627	2.92556	4.1209	Per1-like family protein
246343_at	AT3G56720	3.36177	2.28138	2.16453	2.42574	2.02012	similar to unnamed protein product [Vitis vinifera] (GB:CAO63033.1)
246791_at	AT5G27280	11.1228	4.2749	3.38754	2.94023	2.78717	zinc finger (DNL type) family protein
246829_at	AT5G26570	3.51933	2.60809	2.61533	2.38989	2.78831	PWD (PHOSPHOGLUCAN WATER DIKINASE); catalytic
246978_at	AT5G24910	2.51717	2.22763	2.38202	2.84003	2.53339	CYP714A1 (cytochrome P450, family 714, subfamily A, polypeptide 1); oxygen binding
247007_at	AT5G67500	2.00108	2.15542	2.18118	2.89715	2.33791	porin, putative
247136_at	AT5G66170	2.74557	11.918	4.37606	6.00255	4.54123	similar to unknown protein [Arabidopsis thaliana] (TAIR:AT2G17850.1); similar to unnamed protein product [Vitis vinifera] (GB:CAO48196.1); contains InterPro domain Rhodanese-like (InterPro:IPR001763)
247216_at	AT5G64860	4.68179	2.94242	3.73327	3.08648	3.61692	DPE1 (DISPROPORTIONATING ENZYME); 4-alpha-glucanotransferase
247348_at	AT5G63810	6.69072	2.82819	2.63356	2.31927	3.34427	BGAL10 (beta-galactosidase 10); beta-galactosidase
247407_at	AT5G62900	3.00959	2.4381	2.75996	3.16668	3.28449	similar to unknown protein [Arabidopsis thaliana] (TAIR:AT5G50090.1); similar to Os09g0381600 [Oryza sativa (japonica cultivar-group)] (GB:NP_001063061.1); similar to unnamed protein product [Vitis vinifera] (GB:CAO40951.1)
247436_at	AT5G62530	2.0308	4.20592	2.39007	2.35493	2.31665	ALDH12A1 (Aldehyde dehydrogenase 12A1); 1-pyrroline-5-carboxylate dehydrogenase/ 3-chloroallyl aldehyde dehydrogenase
247443_at	AT5G62720	2.36902	4.93939	5.92298	4.41374	6.00812	integral membrane HPP family protein
247495_at	AT5G61760	2.53894	2.2421	2.94391	3.27027	2.30815	ATIPK2BETA (Arabidopsis thaliana inositol hexakisphosphate 2beta); inositol or phosphatidylinositol kinase
247525_at	AT5G61380	8.18163	3.96869	3.42047	3.04631	5.9436	TOC1 (TIMING OF CAB EXPRESSION 1); transcription regulator
247632_at	AT5G60460	3.85805	4.55366	5.2988	4.27827	3.66974	sec61beta family protein
247786_at	AT5G58600	2.78822	2.47116	2.36603	2.73692	3.388	PMR5 (POWDERY MILDEW RESISTANT 5)
247937_at	AT5G57110	5.6811	10.9786	4.46605	5.93632	4.6826	ACA8 (AUTOINHIBITED CA2+ -ATPASE, ISOFORM 8); calcium-transporting ATPase/ calmodulin binding
247983_at	AT5G56630	2.07981	2.56474	2.39698	2.82394	3.16905	phosphofructokinase family protein
247989_at	AT5G56350	3.37357	2.48509	2.15281	2.19533	3.05766	pyruvate kinase, putative
248139_at	AT5G54970	2.11304	2.07809	2.99367	4.01835	3.29491	similar to unknown protein [Arabidopsis thaliana] (TAIR:AT4G26960.1)
248744_at	AT5G48250	7.07718	2.57374	2.64391	2.40203	2.47569	zinc finger (B-box type) family protein
248889_at	AT5G46230	3.09423	2.00777	5.2189	6.12779	5.09128	similar to unknown protein [Arabidopsis thaliana] (TAIR:AT1G09310.1); similar to unnamed protein product [Vitis vinifera] (GB:CAO14438.1); contains InterPro domain Protein of unknown function DUF538 (InterPro:IPR007493)
248916_at	AT5G45840	2.7068	4.81566	3.10205	2.37704	2.0233	leucine-rich repeat transmembrane protein kinase, putative
249057_at	AT5G44480	10.169	2.2129	5.32628	3.20055	3.53849	DUR (DEFECTIVE UGE IN ROOT); catalytic
249112_at	AT5G43780	2.80583	3.15091	2.1624	2.67888	3.15927	APS4
249130_at	AT5G43100	2.38813	2.39541	2.96465	2.77035	2.62901	aspartyl protease family protein
249178_at	AT5G42890	2.63195	2.6074	2.97111	2.78005	2.8787	sterol carrier protein 2 (SCP-2) family protein
249204_at	AT5G42570	2.42303	8.91316	3.11796	2.5009	2.93048	similar to unknown protein [Arabidopsis thaliana] (TAIR:AT1G11905.1); similar to unnamed protein product [Vitis vinifera] (GB:CAO24012.1); contains InterPro domain B-cell receptor-associated 31-like; (InterPro:IPR008417)
249220_at	AT5G42420	3.10765	2.34233	3.30173	3.09896	3.00462	transporter-related
249266_at	AT5G41670	2.14093	2.3862	6.08645	4.26976	7.20321	6-phosphogluconate dehydrogenase family protein
249372_at	AT5G40760	3.12896	2.96299	2.46345	2.82803	2.3282	G6PD6 (GLUCOSE-6-PHOSPHATE DEHYDROGENASE 6); glucose-6-phosphate dehydrogenase
249377_at	AT5G40690	11.907	16.3076	4.4354	2.41478	12.7501	similar to unknown protein [Arabidopsis thaliana] (TAIR:AT2G41730.1); similar to unnamed protein product [Vitis vinifera] (GB:CAO14635.1)
249582_at	AT5G37780	2.54767	2.32407	2.79929	2.69287	2.18066	CAM1 (CALMODULIN 1); calcium ion binding
249910_at	AT5G22630	2.07619	9.5703	5.01541	5.84771	6.14744	ADT5 (AROGENATE DEHYDRATASE 5); arogenate dehydratase/ prephenate dehydratase
250062_at	AT5G17760	2.42826	10.035	3.41278	2.25792	7.95427	AAA-type ATPase family protein
250404_at	AT5G10960	2.61061	3.05097	3.14635	2.21538	2.46718	CCR4-NOT transcription complex protein, putative
250412_at	AT5G11150	4.97757	2.67946	3.08956	2.37991	2.56205	ATVAMP713 (Arabidopsis thaliana vesicle-associated membrane protein 713)
250553_at	AT5G07960	2.49865	3.24966	3.28492	3.15208	3.53408	Identical to UPF0139 protein At5g07960 [Arabidopsis Thaliana] (GB:Q9SD88); similar to unknown [Populus trichocarpa] (GB:ABK93624.1); contains InterPro domain Protein of unknown function UPF0139 (InterPro:IPR005351)
250603_at	AT5G07820	2.67397	4.18268	4.1808	2.32742	3.56345	similar to chromosome scaffold protein-related [Arabidopsis thaliana] (TAIR:AT5G61260.1); similar to unnamed protein product [Vitis vinifera] (GB:CAO15046.1); contains InterPro domain Calmodulin-binding, plant (InterPro:IPR012417)
250764_at	AT5G05960	2.48069	4.17653	5.16756	4.35471	4.57689	protease inhibitor/seed storage/lipid transfer protein (LTP) family protein
251037_at	AT5G02100	2.29581	3.75142	3.72724	2.9876	3.43821	UNE18 (unfertilized embryo sac 18); oxysterol binding
251074_at	AT5G01800	2.65457	3.25045	2.17133	2.00206	3.31387	saposin B domain-containing protein
251200_at	AT3G63010	2.72504	3.34957	2.67479	3.52029	2.29628	ATGID1B/GID1B (GA INSENSITIVE DWARF1B); hydrolase
251307_at	AT3G61200	3.47147	2.48534	2.3238	2.46585	2.43064	thioesterase family protein
251422_at	AT3G60540	3.64196	2.48044	3.35244	3.84937	3.06926	sec61beta family protein
251438_s_at	AT3G59930;AT5G33355	8.34725	3.48452	3.47986	3.01598	6.17465	[AT3G59930, Encodes a defensin-like (DEFL) family protein.];[AT5G33355, Encodes a defensin-like (DEFL) family protein.]
251529_at	AT3G58570	2.77491	2.4633	3.09185	2.67231	2.45406	DEAD box RNA helicase, putative
251673_at	AT3G57240	14.0967	2.8372	9.62287	3.73218	10.4898	BG3 (BETA-1,3-GLUCANASE 3); hydrolase, hydrolyzing O-glycosyl compounds
251840_at	AT3G54960	2.78773	4.84725	4.25549	4.32338	4.3905	ATPDIL1-3 (PDI-LIKE 1-3); thiol-disulfide exchange intermediate
251927_at	AT3G53990	2.95376	6.67244	3.74524	3.03073	3.23238	universal stress protein (USP) family protein
252076_at	AT3G51660	17.7842	6.72559	2.21155	7.58217	2.30792	macrophage migration inhibitory factor family protein / MIF family protein
252102_at	AT3G50970	3.78334	59.16	7.03425	3.6736	10.7527	LTI30 (LOW TEMPERATURE-INDUCED 30)
252117_at	AT3G51430	5.84855	3.39894	2.36016	2.61049	4.68694	YLS2 (yellow-leaf-specific gene 2); strictosidine synthase
252166_at	AT3G50500	5.87686	2.04519	3.92153	3.00594	3.51817	SPK-2-2 (SNF1-RELATED PROTEIN KINASE 2.2); kinase/ protein kinase
252213_at	AT3G50210	3.05628	2.45183	3.43788	2.34978	4.41953	2-oxoacid-dependent oxidase, putative
252291_s_at	AT3G49120;AT3G49110	7.55682	3.36337	2.79426	2.94692	2.37489	[AT3G49120, ATPCB/ATPERX34/PERX34/PRXCB (PEROXIDASE 34); peroxidase];[AT3G49110, ATPCA/ATPRX33/PRX33/PRXCA (PEROXIDASE 33); peroxidase]
252391_at	AT3G47860	2.77549	4.17032	4.00267	3.13888	5.15304	apolipoprotein D-related
252468_at	AT3G46970	8.85079	2.42245	3.81487	2.85753	3.94832	ATPHS2/PHS2 (ALPHA-GLUCAN PHOSPHORYLASE 2); phosphorylase/ transferase, transferring glycosyl groups
252514_at	AT3G46060	2.15234	2.27392	2.2219	2.12883	2.07839	ARA3; GTP binding
252527_at	AT3G46440	3.26764	3.75984	3.63889	3.08377	3.88478	UXS5 (UDP-Xyl synthase 5); catalytic
252698_at	AT3G43670	3.61644	3.12651	4.07348	2.46168	3.32073	copper amine oxidase, putative
252921_at	AT4G39030	4.51993	3.79169	2.44443	14.1173	4.38675	EDS5 (ENHANCED DISEASE SUSCEPTIBILITY 5); antiporter/ transporter
252927_at	AT4G39090	5.88734	6.13986	3.51013	3.27462	3.50472	RD19 (RESPONSIVE TO DEHYDRATION 19); cysteine-type peptidase
252940_at	AT4G39270	5.37542	2.42877	2.3076	2.59132	3.39881	leucine-rich repeat transmembrane protein kinase, putative
253120_at	AT4G35790	2.97876	10.7871	3.30258	2.55696	4.27242	ATPLDDELTA (Arabidopsis thaliana phospholipase D delta); phospholipase D
253581_at	AT4G30660	12.9535	6.50932	4.05697	5.47564	4.67182	hydrophobic protein, putative / low temperature and salt responsive protein, putative
253590_at	no_match	2.34371	17.3673	3.31925	3.55413	3.17796	no_match
253871_at	AT4G27440	10.112	5.9164	7.55974	6.78452	9.19416	PORB (PROTOCHLOROPHYLLIDE OXIDOREDUCTASE B); oxidoreductase/ protochlorophyllide reductase
253898_s_at	AT5G54810;AT4G27070	11.1692	2.21506	3.0232	6.87985	4.2049	[AT5G54810, TSB1 (TRYPTOPHAN SYNTHASE BETA-SUBUNIT)];[AT4G27070, TSB2 (TRYPTOPHAN SYNTHASE BETA-SUBUNIT); tryptophan synthase]
253981_at	AT4G26670	4.1464	2.58851	5.45769	4.57265	5.75159	mitochondrial import inner membrane translocase subunit Tim17/Tim22/Tim23 family protein
253989_at	AT4G26130	3.5369	2.20118	2.42326	2.13445	2.33002	similar to unknown protein [Arabidopsis thaliana] (TAIR:AT5G56980.1); similar to hypothetical protein [Vitis vinifera] (GB:CAN72576.1)
253992_at	AT4G26060	6.16207	2.50712	2.81985	3.1366	3.79432	similar to unknown protein [Arabidopsis thaliana] (TAIR:AT5G57060.1); similar to unnamed protein product [Vitis vinifera] (GB:CAO65021.1); contains domain PTHR10052 (PTHR10052); contains domain PTHR10052:SF2 (PTHR10052:SF2)
254232_at	AT4G23600	24.811	19.8635	8.63148	44.9583	4.19842	CORI3 (CORONATINE INDUCED 1, JASMONIC ACID RESPONSIVE 2); transaminase
254234_at	AT4G23680	5.63771	5.41473	4.39143	5.56404	4.5316	major latex protein-related / MLP-related
254387_at	AT4G21850	2.22492	3.24259	6.13836	37.9871	9.45858	methionine sulfoxide reductase domain-containing protein / SeIR domain-containing protein
254396_at	AT4G21680	15.4701	4.24958	2.54661	28.9761	3.32855	proton-dependent oligopeptide transport (POT) family protein
254429_at	AT4G21105	2.384	2.46929	2.61389	2.51334	2.41513	cytochrome-c oxidase/ electron carrier
254558_at	AT4G19185	2.1328	2.2858	2.56735	2.06219	2.85768	integral membrane family protein
254563_at	AT4G19120	5.67111	2.53635	4.49461	4.19279	3.11672	ERD3 (EARLY-RESPONSIVE TO DEHYDRATION 3)
254580_at	AT4G19390	7.38448	8.15181	3.59203	4.98346	3.69806	similar to unknown protein [Arabidopsis thaliana] (TAIR:AT5G13720.1); similar to unnamed protein product [Vitis vinifera] (GB:CAO63752.1); contains InterPro domain Uncharacterised conserved protein UCP022348 (InterPro:IPR016804); contains InterPro domain Protein of unknown function UPF0114 (InterPro:IPR005134)
254673_at	AT4G18430	3.88261	2.21451	5.41445	2.87409	4.62059	AtRABA1e (Arabidopsis Rab GTPase homolog A1e); GTP binding
255070_at	AT4G09020	10.4026	8.86566	5.77648	5.48773	5.27053	ATISA3/ISA3 (ISOAMYLASE 3); alpha-amylase
255259_at	AT4G05020	7.39977	6.4377	2.18241	2.95677	5.65449	NDB2 (NAD(P)H DEHYDROGENASE B2); disulfide oxidoreductase
255331_at	AT4G04330	39.9137	5.19115	6.19573	4.8797	5.16316	similar to unnamed protein product [Vitis vinifera] (GB:CAO69665.1)
255360_at	AT4G03960	2.74487	3.14644	2.76259	2.17926	2.64376	tyrosine specific protein phosphatase family protein
255477_at	AT4G02370	5.2152	4.86855	3.16978	2.34472	5.17408	similar to unknown protein [Arabidopsis thaliana] (TAIR:AT1G02816.1); similar to unnamed protein product [Vitis vinifera] (GB:CAO40037.1); similar to hypothetical protein [Vitis vinifera] (GB:CAN69598.1); contains InterPro domain Protein of unknown function DUF538 (InterPro:IPR007493)
255587_at	AT4G01480	2.48143	4.74353	6.58938	7.08003	3.63062	ATPPA5 (ARABIDOPSIS THALIANA PYROPHOSPHORYLASE 5); inorganic diphosphatase/ pyrophosphatase
255590_at	AT4G01610	2.86223	3.87482	2.63738	2.11737	2.45304	cathepsin B-like cysteine protease, putative
255630_at	AT4G00700	4.81971	6.75924	3.55182	3.43262	3.87557	C2 domain-containing protein
255923_at	AT1G22180	9.52418	2.96708	2.44441	2.33326	2.10929	SEC14 cytosolic factor family protein / phosphoglyceride transfer family protein
256017_at	AT1G19180	15.918	8.22429	3.25418	25.8248	3.39067	JAZ1/TIFY10A (JASMONATE-ZIM-DOMAIN PROTEIN 1); protein binding
256024_at	AT1G58340	10.582	2.84006	2.65303	2.16834	2.27157	ZF14; transporter
256100_at	AT1G13750	7.05187	5.80307	6.52799	3.03615	15.3224	calcineurin-like phosphoesterase family protein
256221_at	AT1G56300	26.7352	7.60719	4.35885	4.23521	4.31863	DNAJ heat shock N-terminal domain-containing protein
256235_at	AT3G12490	3.39573	3.29268	2.85497	2.76544	2.63809	cysteine protease inhibitor, putative / cystatin, putative
256294_at	AT1G69450	2.40139	2.34327	2.53185	3.16909	2.13986	similar to HYP1 (HYPOTHETICAL PROTEIN 1) [Arabidopsis thaliana] (TAIR:AT3G01100.1); similar to unnamed protein product [Vitis vinifera] (GB:CAO64743.1); similar to unnamed protein product [Vitis vinifera] (GB:CAO15025.1); similar to Protein of unknown function DUF221 [Medicago truncatula] (GB:ABN08272.1); contains InterPro domain Protein of unknown function DUF221; (InterPro:IPR003864)
256321_at	AT1G55020	6.25766	2.58755	4.79491	7.21248	3.27927	LOX1 (Lipoxygenase 1); lipoxygenase
256637_at	AT3G12030	3.45433	2.82066	3.48963	3.67383	4.01605	similar to unknown protein [Arabidopsis thaliana] (TAIR:AT5G06660.1); similar to fiber protein Fb27 [Gossypium barbadense] (GB:AAQ84318.1); contains InterPro domain Protein of unknown function DUF841, eukaryotic (InterPro:IPR008559)
256829_at	AT3G22850	2.5068	4.12427	3.77301	4.69275	4.32921	similar to unknown protein [Arabidopsis thaliana] (TAIR:AT5G43830.1); similar to hypothetical protein [Vitis vinifera] (GB:CAN71784.1); contains domain PTHR11772 (PTHR11772); contains domain G3DSA:3.60.20.10 (G3DSA:3.60.20.10); contains domain SSF56235 (SSF56235)
256883_at	AT3G26440	3.57499	3.37062	2.25031	2.20605	2.93266	similar to unknown protein [Arabidopsis thaliana] (TAIR:AT1G13000.2); similar to unknown protein [Arabidopsis thaliana] (TAIR:AT1G13000.1); similar to unnamed protein product [Vitis vinifera] (GB:CAO42517.1); contains InterPro domain Protein of unknown function DUF707 (InterPro:IPR007877)
256933_at	AT3G22600	10.4896	17.0064	5.56591	3.91436	11.2966	protease inhibitor/seed storage/lipid transfer protein (LTP) family protein
256937_at	AT3G22620	2.15672	58.6776	8.53369	7.65485	33.0333	protease inhibitor/seed storage/lipid transfer protein (LTP) family protein
257038_at	AT3G19260	5.05488	3.00187	2.55532	2.33663	3.55847	LAG1 HOMOLOG 2 (LONGEVITY ASSURANCE GENE1 HOMOLOG 2)
257100_at	AT3G25010	5.26318	3.27202	3.51063	3.23648	2.03584	disease resistance family protein
257144_at	AT3G27300	2.77907	2.65988	2.67828	2.14432	2.01185	G6PD5 (GLUCOSE-6-PHOSPHATE DEHYDROGENASE 5); glucose-6-phosphate dehydrogenase
257154_at	AT3G27210	6.11739	15.2607	4.92608	5.56365	4.35079	Identical to Uncharacterized protein At3g27210 (Y-2) [Arabidopsis Thaliana] (GB:Q9LK32); similar to unknown protein [Arabidopsis thaliana] (TAIR:AT5G40860.1); similar to unnamed protein product [Vitis vinifera] (GB:CAO14583.1)
257191_at	AT3G13175	3.48599	4.59984	3.75245	4.00619	2.09918	similar to unnamed protein product [Vitis vinifera] (GB:CAO45116.1)
257224_at	AT3G27870	3.12018	7.50425	2.38789	2.32758	3.28067	haloacid dehalogenase-like hydrolase family protein
257226_at	AT3G27880	4.34029	2.68818	2.32037	2.52585	3.1232	similar to unknown protein [Arabidopsis thaliana] (TAIR:AT1G23710.1); similar to hypothetical protein [Vitis vinifera] (GB:CAN61665.1); similar to unnamed protein product [Vitis vinifera] (GB:CAO14763.1); contains InterPro domain Protein of unknown function DUF1645 (InterPro:IPR012442)
257279_at	AT3G14430	2.3197	2.62156	3.1734	2.42994	2.67905	similar to unnamed protein product [Vitis vinifera] (GB:CAO60894.1)
257892_at	AT3G17020	2.97573	2.04322	2.36836	2.35085	2.49371	universal stress protein (USP) family protein
257985_at	AT3G20810	4.65403	4.13939	4.57791	3.96865	4.87329	transcription factor jumonji (jmjC) domain-containing protein
258020_at	AT3G19490	2.38789	2.00596	2.1236	2.25655	2.41013	ATNHD1 (Arabidopsis thaliana Na/H antiporter 1); sodium:hydrogen antiporter
258151_at	AT3G18080	5.02129	3.70589	4.39693	4.06176	2.76384	glycosyl hydrolase family 1 protein
258158_at	AT3G17790	5.23368	23.3949	8.94095	3.11675	8.94938	ATACP5 (acid phosphatase 5); acid phosphatase/ protein serine/threonine phosphatase
258162_at	AT3G17810	3.49727	6.75707	2.72798	3.28726	2.03483	dihydroorotate dehydrogenase family protein / dihydroorotate oxidase family protein
258369_at	AT3G14310	8.69915	2.48706	5.89012	8.41651	4.98191	ATPME3 (Arabidopsis thaliana pectin methylesterase 3)
258435_at	AT3G16740	2.85994	4.51653	4.09035	3.9304	3.6476	F-box family protein
258567_at	AT3G04080	2.55064	2.31925	2.80385	2.90269	2.87031	ATAPY1 (APYRASE 1); calmodulin binding
258633_at	AT3G07990	2.6239	2.34814	3.05896	2.3555	2.11628	SCPL27 (serine carboxypeptidase-like 27); serine carboxypeptidase
258682_at	AT3G08720	3.16111	4.25948	2.14194	3.10188	2.3051	ATPK19 (ARABIDOPSIS THALIANA PROTEIN KINASE 19); kinase
258694_at	AT3G08660	3.07988	2.58647	3.6204	3.94901	2.16499	phototropic-responsive protein, putative
258735_at	AT3G05880	3.60699	4.96626	2.17312	2.82004	4.54966	RCI2A (RARE-COLD-INDUCIBLE 2A)
258742_at	AT3G05800	6.53931	4.77013	2.37077	2.21029	3.76873	transcription factor
258941_at	AT3G09940	4.06317	2.19764	5.9196	49.2065	4.79016	ATMDAR3/MDHAR (MONODEHYDROASCORBATE REDUCTASE); monodehydroascorbate reductase (NADH)
258957_at	AT3G01420	27.9011	20.4357	2.59124	3.15944	28.8924	ALPHA-DOX1 (ALPHA-DIOXYGENASE 1)
258970_at	AT3G10410	3.77469	5.2215	4.06539	2.93635	3.43893	SCPL49 (serine carboxypeptidase-like 49); serine carboxypeptidase
258996_at	AT3G01800	2.71266	2.05554	2.98639	3.41134	3.06276	ribosome recycling factor family protein / ribosome releasing factor family protein
259137_at	AT3G10300	5.94943	4.994	4.58497	3.71248	3.91597	calcium-binding EF hand family protein
259403_at	AT1G17745	7.18894	2.77272	2.2378	3.54162	2.1135	PGDH (3-PHOSPHOGLYCERATE DEHYDROGENASE); phosphoglycerate dehydrogenase
259424_at	AT1G13830	2.10028	2.53556	2.7533	2.59317	2.35237	beta-1,3-glucanase-related
259516_at	AT1G20450	6.27444	16.8085	2.73698	2.43655	2.82952	ERD10/LTI45 (EARLY RESPONSIVE TO DEHYDRATION 10)
259570_at	AT1G20440	4.30903	13.4047	3.72596	2.19605	4.53384	COR47 (cold regulated 47)
259768_at	AT1G29390	4.22181	4.60935	2.76462	2.90554	2.6361	COR314-TM2 (cold regulated 314 thylakoid membrane 2)
259878_at	AT1G76790	4.20956	2.547	4.71395	35.8714	3.8564	O-methyltransferase family 2 protein
260101_at	AT1G73260	49.9585	7.9407	2.71108	4.35556	5.92332	trypsin and protease inhibitor family protein / Kunitz family protein
260141_at	AT1G66350	3.43092	7.92814	3.66995	6.20784	2.9117	RGL1 (RGA-LIKE 1); transcription factor
260391_at	AT1G74020	4.43201	7.73847	2.20107	3.54607	3.57643	SS2 (STRICTOSIDINE SYNTHASE 2); strictosidine synthase
260410_at	AT1G69870	8.08375	6.42921	2.84471	5.10073	3.17374	proton-dependent oligopeptide transport (POT) family protein
260549_at	AT2G43535	2.61127	8.72493	14.9726	25.6553	11.8022	trypsin inhibitor, putative
260590_at	AT1G53310	2.48299	4.10043	4.39939	3.52519	4.02121	ATPPC1 (PHOSPHOENOLPYRUVATE CARBOXYLASE 1); phosphoenolpyruvate carboxylase
260943_at	AT1G45145	7.87252	5.03388	2.76919	3.89334	7.12168	ATTRX5 (thioredoxin H-type 5); thiol-disulfide exchange intermediate
261125_at	AT1G04990	2.97547	4.56379	2.96355	2.3744	2.85869	zinc finger (CCCH-type) family protein
261230_at	AT1G20010	3.6454	2.50978	5.95138	3.75959	4.49357	TUB5 (tubulin beta-5 chain)
261285_at	AT1G35720	2.07936	4.34647	3.61274	4.61102	4.39974	ANNAT1 (ANNEXIN ARABIDOPSIS 1); calcium ion binding / calcium-dependent phospholipid binding
261318_at	AT1G53035	7.24608	5.72883	13.5155	7.81816	7.95322	similar to unknown protein [Arabidopsis thaliana] (TAIR:AT3G15358.1); similar to unnamed protein product [Vitis vinifera] (GB:CAO69750.1)
261508_at	AT1G71730	2.47592	2.05463	3.19066	3.58862	3.45297	similar to unknown [Brassica rapa] (GB:ABL97948.1)
261530_at	AT1G63460	2.34802	2.64104	2.88984	2.91296	3.08048	glutathione peroxidase, putative
261864_s_at	AT1G50480;AT2G12280;AT2G12200	2.57934	2.13877	2.57052	2.46041	2.02297	[AT1G50480, THFS (10-FORMYLTETRAHYDROFOLATE SYNTHETASE); ATP binding / formate-tetrahydrofolate ligase];[AT2G12280, ligase, putative];[AT2G12200, ligase, putative]
262050_at	AT1G80130	2.81821	11.3421	15.7246	8.61534	6.03915	binding
262440_at	AT1G47710	2.99701	3.16541	2.96748	3.07508	3.02412	(ATSERPIN1); cysteine protease inhibitor/ serine-type endopeptidase inhibitor
262504_at	AT1G21750	2.84696	3.4586	4.10461	3.75114	3.82601	ATPDIL1-1 (PDI-LIKE 1-1); protein disulfide isomerase
262641_at	AT1G62730	2.0413	2.07683	2.28078	2.17816	3.88533	similar to hypothetical protein [Vitis vinifera] (GB:CAN63693.1); contains InterPro domain Terpenoid synthase (InterPro:IPR008949)
262797_at	AT1G20840	4.77195	2.04291	3.62362	4.209	5.70148	TMT1 (TONOPLAST MONOSACCHARIDE TRANSPORTER1); carbohydrate transmembrane transporter/ nucleoside transmembrane transporter/ sugar:hydrogen ion symporter
262892_at	AT1G79440	4.69636	4.62662	4.24016	3.37125	2.83512	ALDH5F1 (SUCCINIC SEMIALDEHYDE DEHYDROGENASE); 3-chloroallyl aldehyde dehydrogenase/ succinate-semialdehyde dehydrogenase
262920_at	AT1G79500	2.19502	3.0906	3.00836	2.23002	2.06931	AtkdsA1 (Arabidopsis thaliana KDO-8-phosphate synthase A1); 3-deoxy-8-phosphooctulonate synthase
262978_at	AT1G75780	2.46883	6.63883	7.27258	6.03201	5.469	TUB1 (tubulin beta-1 chain); structural molecule
263083_at	AT2G27190	2.57703	3.12559	3.2957	2.33982	3.37276	PAP1 (PURPLE ACID PHOSPHATASE 1); acid phosphatase/ protein serine/threonine phosphatase
263180_at	AT1G05620	2.39672	3.22938	2.38396	7.94133	2.16857	inosine-uridine preferring nucleoside hydrolase family protein
263249_at	AT2G31360	5.14964	2.12643	3.10667	3.62799	3.10558	ADS2 (16:0DELTA9 ARABIDOPSIS DESATURASE 2); oxidoreductase
263250_at	AT2G31390	2.02725	2.7236	3.92061	4.30207	3.99968	pfkB-type carbohydrate kinase family protein
263513_at	AT2G12400	2.05157	7.5373	3.57653	3.8747	3.37126	similar to unknown protein [Arabidopsis thaliana] (TAIR:AT2G25270.1); similar to hypothetical protein OsJ_008445 [Oryza sativa (japonica cultivar-group)] (GB:EAZ24962.1)
263517_at	AT2G21620	5.52592	3.61075	2.39514	2.16997	4.04805	RD2 (RESPONSIVE TO DESSICATION 2)
263548_at	AT2G21660	32.5888	9.10856	17.6549	18.4149	18.7083	ATGRP7 (COLD, CIRCADIAN RHYTHM, AND RNA BINDING 2); RNA binding / double-stranded DNA binding / single-stranded DNA binding
264000_at	AT2G22500	4.04157	8.13143	2.41392	2.18944	3.38156	mitochondrial substrate carrier family protein
264019_at	AT2G21130	6.24159	8.88126	4.17753	3.62507	3.87376	peptidyl-prolyl cis-trans isomerase / cyclophilin (CYP2) / rotamase
264280_at	AT1G61820	6.17649	2.13407	3.5878	4.68168	2.17523	BGLU46; hydrolase, hydrolyzing O-glycosyl compounds
264462_at	AT1G10200	3.88737	2.75341	3.54094	4.02082	4.20793	WLIM1; transcription factor
264645_at	AT1G08940	4.57303	3.91624	3.35185	2.71634	2.58338	phosphoglycerate/bisphosphoglycerate mutase family protein
264657_at	AT1G09100	4.9806	2.088	2.72461	3.12358	2.45415	RPT5B (26S PROTEASOME AAA-ATPASE SUBUNIT RPT5B); ATPase/ calmodulin binding
264708_at	AT1G09740	2.17972	3.94216	3.55143	2.73026	3.94109	ethylene-responsive protein, putative
264787_at	AT2G17840	7.17837	27.3868	4.37069	3.29999	4.15925	ERD7 (EARLY-RESPONSIVE TO DEHYDRATION 7)
264987_at	AT1G27030	2.09114	2.87369	2.65955	3.66445	2.35235	similar to unknown protein [Arabidopsis thaliana] (TAIR:AT1G27020.1); similar to unknown protein [Oryza sativa (japonica cultivar-group)] (GB:AAN05517.1); similar to Os10g0463800 [Oryza sativa (japonica cultivar-group)] (GB:NP_001064789.1)
265214_at	AT1G05000	3.20221	3.31386	4.60316	2.90477	3.79196	tyrosine specific protein phosphatase family protein
265271_at	AT2G28360	3.44208	2.42786	2.73978	2.80218	2.97691	SIT4 phosphatase-associated family protein
265283_at	AT2G20370	2.00814	2.47501	2.76655	2.3336	2.4852	KAM1/MUR3 (MURUS 3); catalytic/ transferase, transferring glycosyl groups
265333_at	AT2G18350	3.44821	2.33549	3.1377	2.06105	2.39523	ATHB24 (ARABIDOPSIS THALIANA HOMEOBOX PROTEIN 24); DNA binding / transcription factor
265344_at	AT2G22660	3.54457	4.88568	3.48408	2.39005	2.38698	similar to glycine-rich protein [Arabidopsis thaliana] (TAIR:AT4G37900.1); similar to unnamed protein product [Vitis vinifera] (GB:CAO44607.1); similar to unnamed protein product [Vitis vinifera] (GB:CAO17179.1); similar to unnamed protein product [Vitis vinifera] (GB:CAO38708.1); contains InterPro domain Protein of unknown function DUF1399 (InterPro:IPR009836)
265471_at	AT2G37130	3.43462	3.96602	7.45439	3.89178	12.2567	peroxidase 21 (PER21) (P21) (PRXR5)
265480_at	AT2G15970	7.78089	9.15682	4.23034	3.69282	4.85856	COR413-PM1 (cold regulated 413 plasma membrane 1)
265510_at	AT2G05630	3.65748	2.47029	2.17334	2.01444	2.26957	ATG8D (autophagy gene 8-related); microtubule binding
265900_at	AT2G25730	2.67692	2.31289	2.15664	2.3624	2.52176	binding / heme binding
266225_at	AT2G28900	6.72403	4.81614	4.7491	5.16574	3.83664	OEP16 (OUTER ENVELOPE PROTEIN 16); P-P-bond-hydrolysis-driven protein transmembrane transporter
266229_at	AT2G28840	8.62715	5.61304	4.65765	2.68738	6.39147	ankyrin repeat family protein
266271_at	AT2G29440	2.28425	3.41658	3.75511	12.6557	2.13198	ATGSTU6 (GLUTATHIONE S-TRANSFERASE 24); glutathione transferase
266368_at	AT2G41380	4.49537	2.52153	3.19115	3.07652	7.29013	embryo-abundant protein-related
266500_at	AT2G06925	2.84492	2.21072	2.98983	3.25182	4.13575	ATSPLA2-ALPHA/PLA2-ALPHA (PHOSPHOLIPASE A2-ALPHA); phospholipase A2
266581_at	AT2G46140	2.16613	3.53286	3.54442	4.50811	3.12005	late embryogenesis abundant protein, putative / LEA protein, putative
266673_at	AT2G29630	5.96892	3.88626	3.70535	3.15872	3.0649	thiamine biosynthesis family protein / thiC family protein
266752_at	AT2G47000	6.67736	2.07538	3.13893	3.32648	5.15159	MDR4/PGP4 (P-GLYCOPROTEIN4); ATPase, coupled to transmembrane movement of substances / xenobiotic-transporting ATPase
266797_at	AT2G22840	2.1851	4.36507	4.96939	4.91834	4.25593	AtGRF1 (GROWTH-REGULATING FACTOR 1)
266839_at	AT2G25930	4.22423	2.83869	3.85349	3.53464	4.23897	ELF3 (EARLY FLOWERING 3)
267055_at	AT2G38360	2.06578	4.2118	3.55849	3.05369	3.19179	prenylated rab acceptor (PRA1) family protein
267178_at	AT2G37750	5.32961	6.55469	2.67072	3.15599	4.48721	unknown protein
267280_at	AT2G19450	4.84371	2.03552	4.03107	4.4888	7.10673	TAG1 (TRIACYLGLYCEROL BIOSYNTHESIS DEFECT 1); diacylglycerol O-acyltransferase
267355_at	AT2G39900	4.09421	5.03586	6.439	5.66694	5.70241	LIM domain-containing protein
267374_at	AT2G26230	4.5561	4.64776	3.17175	3.75384	3.91231	uricase / urate oxidase / nodulin 35, putative
267545_at	AT2G32690	3.75676	12.8044	13.7365	13.5647	4.82361	pseudogene, glycine-rich protein

## Sheet: SD8(f) Bc+Hor Dow
Supplementary Dataset 8. (F) List of probe IDs/array elements and locus identifiers corresponding to genes that are commonly down-regulated by B. cinerea and other tested horminal stresses.
Probe ID	Locus Identifier	Botrytis FC	ABA FC	ACC FC	MeJA FC	SA FC	Annotation
244920_s_at	AT2G07751;ATMG00990	-4.34243	-6.66818	-6.93011	-6.42181	-10.1972	[AT2G07751, NADH-ubiquinone oxidoreductase chain 3, putative];[ATMG00990, NADH dehydrogenase subunit 3]
244921_s_at	ATMG01000	-4.24591	-5.27294	-4.92939	-4.94473	-9.45902	hypothetical protein
244940_at	ATCG01230;ATCG00905	-6.12308	-2.57253	-2.63652	-2.53197	-2.73504	[ATCG01230, chloroplast gene encoding ribosomal protein s12. The gene is located in three distinct loci on the chloroplast genome and is transpliced to make one transcript.];[ATCG00905, chloroplast gene encoding ribosomal protein s12. The gene is located in three distinct loci on the chloroplast genome and is transpliced to make one transcript.]
244966_at	ATCG00600	-2.30944	-4.6746	-3.94877	-4.57819	-3.8187	Cytochrome b6-f complex, subunit V. Disruption of homologous gene in Chlamydomonas results in disruption of cytochrome b6-f complex.
244989_s_at	ATCG00860;ATCG01280	-3.09284	-2.12313	-2.57877	-2.65156	-3.04995	[ATCG00860, Encodes an unknown protein. This gene is regulated by AtSIG6 transcriptionally.];[ATCG01280, hypothetical protein]
244999_at	ATCG00190	-6.22492	-2.03268	-2.07557	-2.66537	-5.17275	Chloroplast DNA-dependent RNA polymerase B subunit. The transcription of this gene is regulated by a nuclear encoded RNA polymerase. This gene has been transferred to mitochondrial genome during crucifer evolution.
245005_at	ATCG00330	-4.26032	-7.78832	-11.9124	-8.38375	-8.66019	30S chloroplast ribosomal protein S14
245130_at	AT2G45340	-2.15793	-2.40033	-2.33802	-2.21568	-3.3318	leucine-rich repeat transmembrane protein kinase, putative
245242_at	AT1G44446	-2.06041	-2.65495	-2.41956	-2.44497	-3.37575	CH1 (CHLOROPHYLL B BIOSYNTHESIS); chlorophyllide a oxygenase
245451_at	AT4G16890	-2.10904	-2.57365	-2.36949	-3.34126	-3.42288	SNC1 (SUPPRESSOR OF NPR1-1, CONSTITUTIVE 1)
245558_at	AT4G15430	-4.19823	-3.39609	-2.22429	-3.02124	-2.84726	similar to early-responsive to dehydration protein-related / ERD protein-related [Arabidopsis thaliana] (TAIR:AT4G04340.1); similar to early-responsive to dehydration protein-related / ERD protein-related [Arabidopsis thaliana] (TAIR:AT4G04340.3); similar to early-responsive to dehydration protein-related / ERD protein-related [Arabidopsis thaliana] (TAIR:AT3G21620.1); similar to unnamed protein …
245924_at	AT5G28750	-3.11221	-3.21476	-2.52566	-2.79984	-3.05262	thylakoid assembly protein, putative
245936_at	AT5G19850	-3.38363	-2.13049	-2.19048	-3.00379	-2.68771	hydrolase, alpha/beta fold family protein
245984_at	AT5G13090	-2.16322	-4.72049	-2.23212	-3.00676	-3.94682	similar to unknown protein [Arabidopsis thaliana] (TAIR:AT1G24270.1); similar to unnamed protein product [Vitis vinifera] (GB:CAO68319.1); similar to hypothetical protein [Vitis vinifera] (GB:CAN73358.1)
246069_at	AT5G20220	-4.9046	-2.68279	-3.77264	-6.10023	-6.94273	zinc knuckle (CCHC-type) family protein
246122_at	AT5G20380	-2.46605	-2.09196	-3.77236	-4.08488	-4.77718	transporter-related
246211_at	AT4G36730	-2.07497	-2.59377	-3.23641	-3.06126	-3.23622	GBF1 (G-box binding factor 1); transcription factor
246231_at	AT4G37080	-2.50357	-3.02418	-2.65601	-3.50371	-5.0605	similar to unknown protein [Arabidopsis thaliana] (TAIR:AT5G42690.2); similar to hypothetical protein [Populus tremula] (GB:CAM84232.1); contains InterPro domain Protein of unknown function DUF547 (InterPro:IPR006869)
246313_at	AT1G31920	-3.07884	-3.4931	-3.20757	-4.35888	-3.71148	pentatricopeptide (PPR) repeat-containing protein
246411_at	AT1G57770	-2.3665	-2.6319	-2.61134	-2.55693	-3.10531	amine oxidase family
246492_at	AT5G16140	-2.52115	-2.3067	-2.03599	-2.57764	-2.2483	peptidyl-tRNA hydrolase family protein
246523_at	AT5G15850	-6.1556	-4.09954	-6.02254	-7.12024	-3.10593	COL1 (CONSTANS-LIKE 1); transcription factor/ zinc ion binding
246630_at	AT1G50730	-2.87085	-2.31551	-2.93366	-4.19124	-3.28205	similar to unnamed protein product [Vitis vinifera] (GB:CAO38919.1); contains domain PTHR13673 (PTHR13673)
246847_at	AT5G26820	-2.21025	-3.3924	-2.68277	-3.46633	-2.77238	ferroportin-related
246901_at	AT5G25630	-2.00511	-3.05848	-3.16093	-5.17663	-5.05085	pentatricopeptide (PPR) repeat-containing protein
246999_at	AT5G67440	-2.41708	-4.43221	-2.58856	-3.35651	-2.38789	phototropic-responsive NPH3 family protein
247098_at	AT5G66470	-2.80248	-3.22653	-1.98332	-3.04657	-2.25382	GTP binding / RNA binding
247162_at	AT5G65730	-2.15639	-14.3966	-20.6213	-11.8512	-13.6602	xyloglucan:xyloglucosyl transferase, putative / xyloglucan endotransglycosylase, putative / endo-xyloglucan transferase, putative
247214_at	AT5G64850	-2.9974	-4.04405	-4.58313	-3.74403	-3.65705	similar to unknown protein [Arabidopsis thaliana] (TAIR:AT5G09960.1); similar to 80C09_15 [Brassica rapa subsp. pekinensis] (GB:AAZ41826.1)
247232_at	AT5G64940	-2.55705	-2.66088	-2.23533	-2.51398	-2.46893	ATATH13 (ABC2 homolog 13)
247486_at	AT5G62140	-4.96832	-2.86923	-6.21454	-5.76417	-7.91452	similar to unknown [Populus trichocarpa] (GB:ABK94834.1)
247694_at	AT5G59750	-2.46781	-4.04733	-2.6113	-3.87586	-2.97388	riboflavin biosynthesis protein, putative
247780_at	AT5G58770	-7.43787	-5.02014	-8.20225	-8.34539	-5.15144	dehydrodolichyl diphosphate synthase, putative / DEDOL-PP synthase, putative
247848_at	AT5G58120	-2.0445	-4.03799	-2.77519	-7.65924	-2.05565	disease resistance protein (TIR-NBS-LRR class), putative
247925_at	AT5G57560	-2.63277	-6.16249	-50.1813	-30.8598	-25.0125	TCH4 (TOUCH 4); hydrolase, acting on glycosyl bonds / xyloglucan:xyloglucosyl transferase
247964_at	AT5G56600	-2.02954	-2.41843	-2.45655	-2.72823	-2.71189	PFN3/PRF3 (PROFILIN 3); actin binding
247977_at	AT5G56850	-4.06238	-6.35091	-5.28257	-6.7496	-11.4036	similar to unknown [Populus trichocarpa x Populus deltoides] (GB:ABK96358.1)
248099_at	AT5G55300	-2.41069	-2.12199	-2.10421	-2.21135	-3.24847	TOP1BETA (DNA TOPOISOMERASE 1 BETA); DNA topoisomerase type I
248191_at	AT5G54130	-4.06682	-10.2773	-4.84054	-6.44717	-7.61052	calcium-binding EF hand family protein
248238_at	AT5G53900	-3.44919	-2.68818	-2.17615	-2.43594	-2.3961	similar to unknown protein [Arabidopsis thaliana] (TAIR:AT3G15240.2); similar to unnamed protein product [Vitis vinifera] (GB:CAO39314.1); contains domain PTHR13902:SF3 (PTHR13902:SF3); contains domain PTHR13902 (PTHR13902)
248282_at	AT5G52900	-2.66997	-3.42496	-2.11833	-2.48231	-2.09801	similar to unnamed protein product [Vitis vinifera] (GB:CAO49548.1)
248311_at	AT5G52570	-11.1003	-4.01438	-7.19271	-2.39983	-6.71205	BETA-OHASE 2 (BETA-CAROTENE HYDROXYLASE 2); beta-carotene hydroxylase
248332_at	AT5G52640	-2.16996	-8.39592	-7.12281	-10.2967	-2.68415	HSP81-1 (HEAT SHOCK PROTEIN 81-1); ATP binding / unfolded protein binding
248377_at	AT5G51720	-3.37391	-5.8889	-4.92016	-6.99323	-7.88348	similar to Os07g0467200 [Oryza sativa (japonica cultivar-group)] (GB:NP_001059590.1); similar to hypothetical protein OsI_025030 [Oryza sativa (indica cultivar-group)] (GB:EAZ03798.1); contains domain PTHR13680 (PTHR13680); contains domain PTHR13680:SF1 (PTHR13680:SF1)
248404_at	AT5G51460	-3.93382	-4.71848	-2.9132	-2.7829	-2.94739	ATTPPA (Arabidopsis thaliana trehalose-6-phosphate phosphatase); trehalose-phosphatase
248460_at	AT5G50915	-9.38194	-5.49452	-5.70871	-2.7506	-6.06621	basic helix-loop-helix (bHLH) family protein
248560_at	AT5G49970	-2.10021	-2.54367	-2.27316	-2.87323	-3.49009	ATPPOX (A. THALIANA PYRIDOXIN (PYRODOXAMINE) 5'-PHOSPHATE OXIDASE); pyridoxamine-phosphate oxidase
248606_at	AT5G49450;AT5G49448	-2.93609	-4.10284	-6.07569	-9.10901	-5.25206	[AT5G49450, ATBZIP1 (ARABIDOPSIS THALIANA BASIC LEUCINE-ZIPPER 1); DNA binding / protein heterodimerization/ transcription factor];[AT5G49448, CPuORF4 (Conserved peptide upstream open reading frame 4)]
248657_at	AT5G48570	-7.80878	-6.30544	-6.3141	-9.9938	-8.66303	peptidyl-prolyl cis-trans isomerase, putative / FK506-binding protein, putative
248683_at	AT5G48490	-13.7301	-3.90697	-4.92155	-6.08568	-6.60483	protease inhibitor/seed storage/lipid transfer protein (LTP) family protein
248684_at	AT5G48485	-6.04994	-5.15209	-3.32963	-8.73103	-3.56209	DIR1 (DEFECTIVE IN INDUCED RESISTANCE 1); lipid binding
248838_at	AT5G46800	-3.13565	-3.05754	-3.02789	-2.8967	-3.54436	BOU (A BOUT DE SOUFFLE); binding
248899_at	AT5G46390	-2.32265	-4.54437	-2.17191	-3.59806	-3.72816	peptidase S41 family protein
249191_at	AT5G42760	-9.70012	-12.5803	-6.92218	-11.9999	-5.55774	similar to unknown [Populus trichocarpa] (GB:ABK95091.1); contains InterPro domain O-methyltransferase, N-terminal (InterPro:IPR003455); contains InterPro domain Conserved hypothetical protein CHP00027, methylltransferase (InterPro:IPR011610)
249271_at	AT5G41790	-2.95552	-4.98848	-2.92921	-3.34088	-4.59568	CIP1 (COP1-INTERACTIVE PROTEIN 1)
249583_at	AT5G37770	-2.39873	-3.19652	-3.44623	-5.58401	-4.17936	TCH2 (TOUCH 2); calcium ion binding
249811_at	AT5G23760	-3.22866	-2.18376	-2.08724	-2.56997	-3.75414	heavy-metal-associated domain-containing protein
249923_at	AT5G19120	-2.07561	-24.9069	-4.24835	-4.27216	-2.96377	aspartic-type endopeptidase/ pepsin A
250073_at	AT5G17170	-3.19149	-3.86116	-2.97848	-3.88303	-2.5538	ENH1 (ENHANCER OF SOS3-1); metal ion binding
250074_at	AT5G17310	-3.31429	-3.19415	-2.79177	-3.21544	-2.42997	UTP--glucose-1-phosphate uridylyltransferase, putative / UDP-glucose pyrophosphorylase, putative / UGPase, putative
250075_at	AT5G17670	-3.48863	-2.8864	-2.85065	-3.20701	-3.69575	hydrolase, acting on ester bonds
250079_at	AT5G16650	-2.94689	-2.23156	-2.25259	-2.40723	-3.37011	DNAJ heat shock N-terminal domain-containing protein
250095_at	AT5G17230	-2.29407	-2.99313	-2.45684	-2.64767	-2.1196	PSY (PHYTOENE SYNTHASE); geranylgeranyl-diphosphate geranylgeranyltransferase
250099_at	AT5G17300	-5.69599	-2.07506	-3.69398	-3.49127	-4.31467	myb family transcription factor
250256_at	AT5G13650	-2.34247	-5.82839	-3.77201	-4.55564	-3.49682	elongation factor family protein
250257_at	AT5G13770	-2.8639	-3.88202	-4.44691	-5.52678	-3.98505	pentatricopeptide (PPR) repeat-containing protein
250333_at	AT5G11690	-2.88933	-2.97959	-2.20158	-2.22482	-2.09579	ATTIM17-3 (Arabidopsis thaliana translocase inner membrane subunit 17-3); P-P-bond-hydrolysis-driven protein transmembrane transporter
250665_at	AT5G06980	-3.48565	-6.77289	-6.45869	-6.18698	-14.8538	similar to unknown protein [Arabidopsis thaliana] (TAIR:AT3G12320.1)
250985_at	AT5G02830	-3.94249	-4.9279	-3.34039	-4.43983	-4.04062	pentatricopeptide (PPR) repeat-containing protein
251031_at	AT5G02120	-2.77096	-2.30583	-2.62928	-3.37395	-3.37302	OHP (ONE HELIX PROTEIN)
251461_at	no_match	-4.2966	-5.37614	-5.79612	-4.9841	-6.47979	no_match
251669_at	AT3G57180	-4.59416	-3.70752	-2.48852	-2.96691	-4.41127	GTP binding
251727_at	AT3G56290	-3.86477	-4.78147	-5.08921	-7.09513	-3.52017	similar to hypothetical protein [Vitis vinifera] (GB:CAN75527.1)
251759_at	AT3G55630	-3.40966	-11.3768	-5.03859	-9.40403	-7.43304	ATDFD (A. THALIANA DHFS-FPGS HOMOLOG D); tetrahydrofolylpolyglutamate synthase
251869_at	AT3G54500	-4.37851	-10.435	-8.04261	-7.37433	-13.9736	similar to dentin sialophosphoprotein-related [Arabidopsis thaliana] (TAIR:AT5G64170.1); similar to dentin sialophosphoprotein-related [Arabidopsis thaliana] (TAIR:AT5G64170.2); similar to conserved hypothetical protein [Medicago truncatula] (GB:ABD28297.1)
252011_at	AT3G52720	-6.44816	-6.14317	-3.2852	-7.74148	-2.68833	carbonic anhydrase family protein
252037_at	AT3G51920	-2.15336	-2.86194	-2.93798	-7.57471	-2.88211	CAM9 (CALMODULIN 9); calcium ion binding
252193_at	AT3G50060	-3.00675	-3.84281	-3.39109	-4.73862	-4.65247	MYB77; DNA binding / transcription factor
252290_at	AT3G49140	-3.23395	-4.33032	-2.52444	-2.15941	-2.9613	binding
252353_at	AT3G48200	-3.20529	-3.86862	-3.10405	-3.75404	-4.03397	similar to hypothetical protein OsI_020499 [Oryza sativa (indica cultivar-group)] (GB:EAY99266.1); similar to hypothetical protein OsJ_018975 [Oryza sativa (japonica cultivar-group)] (GB:EAZ35492.1); similar to unnamed protein product [Vitis vinifera] (GB:CAO64300.1)
252411_at	AT3G47430	-2.71849	-2.45071	-4.07615	-9.93738	-3.06734	PEX11B
252648_at	AT3G44630	-2.09032	-4.08616	-3.36283	-4.65684	-2.40912	disease resistance protein RPP1-WsB-like (TIR-NBS-LRR class), putative
252975_s_at	AT4G38430	-2.72169	-3.11614	-2.72009	-3.26547	-2.35047	ATROPGEF1/ROPGEF1 (KINASE PARTNER PROTEIN-LIKE); Rho guanyl-nucleotide exchange factor/ protein binding
253004_at	AT4G38280;AT4G38330;AT2G45250	-3.30485	-2.7365	-1.98296	-2.78007	-6.55661	[AT4G38280, similar to unknown protein [Arabidopsis thaliana] (TAIR:AT2G45250.1); similar to unknown [Populus trichocarpa] (GB:ABK93717.1)];[AT4G38330, similar to unknown protein [Arabidopsis thaliana] (TAIR:AT4G38290.1); contains InterPro domain Hly-III related proteins; (InterPro:IPR004254)];[AT2G45250, similar to unknown protein [Arabidopsis thaliana] (TAIR:AT4G38280.1); similar to unknown [Po…
253042_at	AT4G37550	-3.94196	-2.12724	-3.27255	-2.90473	-5.62674	formamidase, putative / formamide amidohydrolase, putative
253048_at	AT4G37560	-2.33043	-3.75357	-6.69111	-8.20496	-7.02512	formamidase, putative / formamide amidohydrolase, putative
253096_at	AT4G37330	-2.68051	-2.06279	-2.95222	-2.27864	-3.73518	CYP81D4 (cytochrome P450, family 81, subfamily D, polypeptide 4); oxygen binding
253174_at	AT4G35090	-2.36366	-2.30322	-2.67423	-2.91437	-2.29483	CAT2 (CATALASE 2); catalase
253197_at	AT4G35250	-2.8855	-2.79363	-2.91346	-3.38517	-3.04374	vestitone reductase-related
253251_at	AT4G34730	-3.02937	-3.19902	-2.5447	-2.84885	-2.46797	ribosome-binding factor A family protein
253283_at	AT4G34090	-3.21071	-3.12885	-2.60105	-3.35941	-3.4217	similar to unknown protein [Arabidopsis thaliana] (TAIR:AT2G23370.1); similar to unnamed protein product [Vitis vinifera] (GB:CAO47838.1)
253425_at	AT4G32190	-2.43286	-3.54295	-5.02844	-6.43589	-6.16778	centromeric protein-related
253496_at	AT4G31870	-6.12069	-11.8772	-12.0195	-8.64895	-11.3336	ATGPX7 (GLUTATHIONE PEROXIDASE 7); glutathione peroxidase
253579_at	AT4G30610	-6.32443	-4.26861	-3.66773	-2.99263	-4.1034	BRS1 (BRI1 SUPPRESSOR 1)
253589_at	AT4G30825	-2.58502	-3.45636	-1.98887	-2.32222	-2.57296	pentatricopeptide (PPR) repeat-containing protein
253805_at	AT4G28260	-2.30571	-2.80088	-2.88527	-2.48928	-2.31845	similar to unnamed protein product [Vitis vinifera] (GB:CAO69726.1)
253806_at	AT4G28270	-3.75467	-7.03985	-3.89346	-7.23639	-2.95983	zinc finger (C3HC4-type RING finger) family protein
253814_at	AT4G28290	-4.02636	-3.48882	-7.37757	-8.02923	-5.43987	unknown protein
253849_at	AT4G28080	-2.28297	-2.35227	-2.34843	-2.77076	-2.13037	binding
253922_at	AT4G26850	-3.51473	-5.57548	-4.37442	-3.07563	-3.54636	VTC2 (VITAMIN C DEFECTIVE 2)
253943_at	AT4G27030	-5.39557	-5.39592	-5.25622	-11.8871	-4.68273	small conjugating protein ligase
253951_at	AT4G26860	-2.87322	-3.83603	-3.62399	-4.08643	-5.33827	alanine racemase family protein
253973_at	AT4G26555	-2.12962	-2.8839	-2.01835	-2.79766	-2.44477	immunophilin / FKBP-type peptidyl-prolyl cis-trans isomerase family protein
254327_at	AT4G22490	-11.8373	-3.32447	-2.71989	-3.81858	-4.33071	protease inhibitor/seed storage/lipid transfer protein (LTP) family protein
254508_at	AT4G20170	-2.97055	-2.94483	-3.28707	-3.46821	-2.9127	similar to unknown protein [Arabidopsis thaliana] (TAIR:AT5G44670.1); similar to Os06g0328800 [Oryza sativa (japonica cultivar-group)] (GB:NP_001057533.1); similar to Os02g0712500 [Oryza sativa (japonica cultivar-group)] (GB:NP_001047907.1); similar to unknown protein [Oryza sativa (japonica cultivar-group)] (GB:BAD72474.1); contains InterPro domain Protein of unknown function DUF23 (InterPro:IPR…
254545_at	AT4G19830	-2.54766	-2.96397	-2.92755	-3.01467	-3.84961	immunophilin / FKBP-type peptidyl-prolyl cis-trans isomerase family protein
254609_at	AT4G18970	-3.57061	-2.61325	-2.37575	-4.4002	-4.04478	GDSL-motif lipase/hydrolase family protein
254638_at	AT4G18740	-2.50237	-4.30417	-3.294	-3.88466	-3.06456	transcription termination factor
254669_at	AT4G18370	-2.04571	-2.43206	-2.17312	-2.60683	-2.17106	DEG5/DEGP5/HHOA (DEGP PROTEASE 5); serine-type peptidase/ trypsin
254693_at	AT4G17880	-2.58515	-5.21329	-2.98327	-2.84575	-4.04587	basic helix-loop-helix (bHLH) family protein
254794_at	AT4G12970	-6.50813	-5.12269	-4.45071	-3.32711	-4.38841	similar to unnamed protein product [Vitis vinifera] (GB:CAO17947.1)
254910_at	AT4G11175	-2.80661	-2.42775	-2.19206	-2.58056	-3.78761	translation initiation factor IF-1, chloroplast, putative
255016_at	AT4G10120	-2.97607	-10.2637	-5.19749	-13.555	-10.6755	ATSPS4F; sucrose-phosphate synthase/ transferase, transferring glycosyl groups
255021_at	AT4G10330	-2.43241	-2.9266	-3.18308	-2.97996	-3.21005	glycine-rich protein
255064_at	AT4G08950	-8.77578	-8.08611	-4.21913	-10.0659	-4.46376	phosphate-responsive protein, putative (EXO)
255088_at	AT4G09350	-4.65763	-7.32555	-4.55638	-6.28452	-4.07839	DNAJ heat shock N-terminal domain-containing protein
255304_at	AT4G04850	-2.35984	-2.93801	-4.28077	-3.11437	-3.08282	KEA3 (K+ efflux antiporter 3); potassium:hydrogen antiporter
255328_at	AT4G04350	-3.91573	-2.80493	-2.33022	-2.59166	-2.47703	EMB2369 (EMBRYO DEFECTIVE 2369); ATP binding / aminoacyl-tRNA ligase
255568_at	AT4G01250	-2.15276	-4.58102	-2.38644	-4.06343	-3.65834	WRKY22 (WRKY DNA-binding protein 22); transcription factor
255694_at	AT4G00050	-6.12672	-4.95184	-3.68726	-8.11098	-2.71958	UNE10 (unfertilized embryo sac 10); DNA binding / transcription factor
255793_at	AT2G33250	-3.46962	-2.89704	-3.37616	-6.62668	-4.38204	similar to unnamed protein product [Vitis vinifera] (GB:CAO71510.1)
255926_at	AT1G22190	-3.8366	-3.33986	-4.08536	-8.7663	-9.11156	AP2 domain-containing transcription factor, putative
256025_at	AT1G58370	-3.50172	-3.41497	-1.98474	-2.13375	-3.3695	RXF12; hydrolase, hydrolyzing O-glycosyl compounds
256049_at	AT1G07010	-2.92774	-3.91599	-3.84913	-4.52813	-3.9875	calcineurin-like phosphoesterase family protein
256057_at	AT1G07180	-4.15728	-7.59521	-11.435	-11.1219	-10.3771	ATNDI1/NDA1 (ALTERNATIVE NAD(P)H DEHYDROGENASE 1); NADH dehydrogenase
256076_at	AT1G18060	-2.05312	-2.14736	-2.28197	-2.70645	-2.6347	similar to unnamed protein product [Vitis vinifera] (GB:CAO68142.1)
256181_at	AT1G51820	-3.67659	-3.02361	-2.18586	-2.19168	-2.17938	leucine-rich repeat protein kinase, putative
256262_at	AT3G12150	-2.09769	-3.3385	-2.09856	-2.7371	-2.52244	similar to hypothetical protein [Vitis vinifera] (GB:CAN81264.1); contains domain PTHR13617 (PTHR13617); contains domain SSF53474 (SSF53474); contains domain G3DSA:3.40.50.1820 (G3DSA:3.40.50.1820); contains domain PTHR13617:SF1 (PTHR13617:SF1)
256266_at	AT3G12320	-4.29133	-7.41731	-7.16962	-6.2641	-17.318	similar to unknown protein [Arabidopsis thaliana] (TAIR:AT5G06980.1); similar to hypothetical protein [Vitis vinifera] (GB:CAN75675.1)
256275_at	AT3G12110	-4.2001	-2.95415	-2.78178	-2.55614	-2.92255	ACT11 (ACTIN-11); structural constituent of cytoskeleton
256337_at	AT1G72060	-4.22041	-5.50819	-4.15473	-6.75443	-3.23071	serine-type endopeptidase inhibitor
256441_at	AT3G10940	-2.3551	-2.2842	-2.7416	-3.14134	-3.96217	protein phosphatase-related
256514_at	AT1G66130	-2.83199	-2.58162	-4.18097	-4.35436	-5.05669	oxidoreductase N-terminal domain-containing protein
256542_at	AT1G42550	-4.00974	-4.67031	-3.71167	-5.03614	-3.68598	PMI1 (PLASTID MOVEMENT IMPAIRED1)
256548_at	AT3G14770	-3.54247	-2.16804	-3.47762	-7.65219	-2.3688	nodulin MtN3 family protein
256613_at	AT3G29290	-3.27865	-3.64328	-4.19996	-4.16052	-3.99347	EMB2076 (EMBRYO DEFECTIVE 2076)
256792_at	AT3G22150	-2.0117	-2.93975	-2.35972	-2.68207	-2.68265	pentatricopeptide (PPR) repeat-containing protein
256819_at	AT3G21390	-2.95639	-2.46494	-2.577	-3.06331	-2.50461	mitochondrial substrate carrier family protein
256880_at	AT3G26450	-6.10855	-5.01648	-6.3779	-3.03328	-10.5178	major latex protein-related / MLP-related
257057_at	AT3G15310	-5.54634	-7.11569	-7.17509	-8.08742	-5.58744	transposable element gene
257172_at	AT3G23700	-2.07704	-2.49828	-1.98554	-2.83141	-2.09184	S1 RNA-binding domain-containing protein
257239_at	no_match	-2.20079	-2.7835	-2.01288	-2.60633	-2.17224	no_match
257311_at	AT3G26570	-2.54548	-3.40705	-2.81614	-2.65472	-2.76373	PHT2;1 (phosphate transporter 2;1)
257474_at	AT1G80850	-2.33069	-4.22722	-2.00095	-2.52391	-2.04357	methyladenine glycosylase family protein
257506_at	AT1G29440	-3.64172	-8.27534	-4.81391	-8.88256	-7.484	auxin-responsive family protein
257533_at	AT3G10840	-3.78591	-2.80019	-2.08225	-2.92279	-2.90853	hydrolase, alpha/beta fold family protein
257710_at	AT3G27350	-5.69488	-2.53671	-2.48872	-3.37923	-3.6144	similar to unknown protein [Arabidopsis thaliana] (TAIR:AT5G40700.1); similar to unnamed protein product [Vitis vinifera] (GB:CAO14633.1)
257794_at	AT3G27050	-3.10263	-3.38039	-2.68004	-4.07465	-3.96873	similar to unnamed protein product [Vitis vinifera] (GB:CAO49017.1)
258025_at	AT3G19480	-2.56944	-5.51569	-3.66593	-4.07194	-3.74653	D-3-phosphoglycerate dehydrogenase, putative / 3-PGDH, putative
258033_at	AT3G21250	-3.29236	-3.53935	-3.48133	-2.50701	-2.54001	ATMRP6 (Arabidopsis thaliana multidrug resistance-associated protein 6)
258101_at	AT3G23590	-2.72583	-2.34479	-2.17515	-2.61726	-2.15972	RFR1 (REF4-RELATED 1)
258125_s_at	AT3G23530;AT3G23510	-3.87885	-4.49507	-2.68734	-2.15811	-3.34299	[AT3G23530, cyclopropane fatty acid synthase, putative / CPA-FA synthase, putative];[AT3G23510, cyclopropane fatty acid synthase, putative / CPA-FA synthase, putative]
258181_at	AT3G21670	-5.47399	-3.52646	-17.4072	-3.43816	-11.6015	nitrate transporter (NTP3)
258250_at	AT3G15850	-2.51965	-10.8106	-3.83173	-4.43245	-2.75234	FAD5 (FATTY ACID DESATURASE 5); oxidoreductase
258333_at	AT3G16000	-2.0812	-3.1166	-2.36404	-2.51821	-2.91734	MFP1 (MAR BINDING FILAMENT-LIKE PROTEIN 1)
258349_at	AT3G17609	-8.10943	-5.14469	-2.61667	-3.26835	-2.31535	HYH (HY5-HOMOLOG); DNA binding / transcription factor
258353_s_at	AT3G17650;AT5G45450	-2.60385	-4.21155	-2.53583	-4.01969	-3.72873	[AT3G17650, YSL5 (YELLOW STRIPE LIKE 5); oligopeptide transporter];[AT5G45450, iron transporter-related]
258472_at	AT3G06080	-2.22602	-7.98181	-5.18149	-4.45078	-5.20365	similar to unknown protein [Arabidopsis thaliana] (TAIR:AT5G19160.1); similar to unnamed protein product [Vitis vinifera] (GB:CAO71110.1); contains InterPro domain Protein of unknown function DUF231, plant (InterPro:IPR004253)
258495_at	AT3G02690	-2.11026	-3.04279	-2.37444	-3.38965	-3.30497	integral membrane family protein
258497_at	AT3G02380	-4.79936	-7.80025	-6.2957	-9.53088	-15.2908	COL2 (CONSTANS-LIKE 2); transcription factor/ zinc ion binding
258723_at	AT3G09600	-3.31079	-2.08972	-2.02173	-2.0015	-4.13982	myb family transcription factor
258724_at	AT3G09600	-3.70109	-2.19535	-2.20732	-2.40627	-6.04212	myb family transcription factor
258919_at	AT3G10525	-3.03707	-4.42178	-3.36872	-4.6971	-3.81642	similar to SIM (SIAMESE) [Arabidopsis thaliana] (TAIR:AT5G04470.1)
259185_at	AT3G01550	-3.37243	-7.34433	-8.16203	-11.0491	-7.45454	triose phosphate/phosphate translocator, putative
259275_at	AT3G01060	-2.18347	-4.03622	-2.74083	-3.3891	-4.2018	similar to unnamed protein product [Vitis vinifera] (GB:CAO15045.1); similar to unknown [Brassica rapa] (GB:ABC41272.1)
259348_at	AT3G03770	-3.84651	-5.88567	-4.12802	-2.1934	-3.9892	leucine-rich repeat transmembrane protein kinase, putative
259460_at	AT1G44000	-2.75214	-2.86414	-2.56564	-3.00509	-3.15245	similar to unknown protein [Arabidopsis thaliana] (TAIR:AT4G11911.1); similar to hypothetical protein [Vitis vinifera] (GB:CAN81476.1)
259476_at	AT1G19000	-2.18596	-2.806	-3.30709	-3.27326	-3.01386	myb family transcription factor
259775_at	AT1G29530	-2.5347	-4.37981	-3.12995	-3.33784	-2.8434	similar to unknown protein [Arabidopsis thaliana] (TAIR:AT2G34310.1); similar to unknown protein [Arabidopsis thaliana] (TAIR:AT2G34310.2); similar to unknown protein [Arabidopsis thaliana] (TAIR:AT2G34310.3)
259783_at	AT1G29510	-4.42673	-15.3231	-9.72697	-14.1697	-7.60336	SAUR68 (SMALL AUXIN UPREGULATED 68)
259790_s_at	AT1G29430;AT5G27780	-2.84152	-20.7964	-4.01058	-13.4786	-8.19182	[AT1G29430, auxin-responsive family protein];[AT5G27780, auxin-responsive family protein]
259825_at	AT1G66260	-2.21299	-2.35535	-2.33579	-3.09124	-3.43393	RNA and export factor-binding protein, putative
259856_at	AT1G68440	-6.92605	-2.39913	-5.63159	-4.82534	-4.07869	similar to unknown protein [Arabidopsis thaliana] (TAIR:AT1G25400.1); similar to unnamed protein product [Vitis vinifera] (GB:CAO42150.1)
259934_at	AT1G71340	-2.91202	-2.45332	-2.56087	-2.97387	-3.84863	glycerophosphoryl diester phosphodiesterase family protein
259970_at	AT1G76570	-2.71439	-2.86012	-4.41705	-5.49111	-5.1566	chlorophyll A-B binding family protein
259981_at	AT1G76450	-2.05179	-2.54405	-2.24819	-2.40011	-3.07442	oxygen-evolving complex-related
260380_at	AT1G73870	-3.4385	-5.84858	-4.55137	-4.43689	-11.3121	zinc finger (B-box type) family protein
260388_at	AT1G74070	-2.63247	-5.31592	-2.47527	-2.35108	-3.74744	peptidyl-prolyl cis-trans isomerase cyclophilin-type family protein
260427_at	AT1G72430	-3.49327	-12.3847	-3.13428	-2.76432	-3.09254	auxin-responsive protein-related
260603_at	AT1G55960	-7.51817	-19.4474	-16.6653	-23.1257	-16.4009	similar to unknown protein [Arabidopsis thaliana] (TAIR:AT3G13062.2); similar to unknown protein [Arabidopsis thaliana] (TAIR:AT3G13062.1); similar to unnamed protein product [Vitis vinifera] (GB:CAO41766.1); contains InterPro domain Lipid-binding START (InterPro:IPR002913)
260660_at	AT1G19485	-1.98419	-2.71258	-2.3492	-2.18066	-3.85	AT hook motif-containing protein
260696_at	AT1G32520	-2.2144	-2.28949	-2.39012	-3.58509	-2.52147	similar to unnamed protein product [Vitis vinifera] (GB:CAO63428.1)
260769_at	AT1G49010	-3.72717	-3.34988	-2.84903	-3.19296	-2.98946	myb family transcription factor
260774_at	AT1G78290	-3.4587	-5.16999	-4.96653	-8.13834	-5.75376	serine/threonine protein kinase, putative
260867_at	AT1G43790	-2.3459	-2.84492	-1.98423	-2.51452	-2.04533	similar to hydroxyproline-rich glycoprotein family protein [Arabidopsis thaliana] (TAIR:AT5G48920.1); similar to hypothetical protein [Vitis vinifera] (GB:CAN71192.1)
260968_at	AT1G12250	-1.99917	-3.38812	-3.14557	-4.46851	-4.01498	thylakoid lumenal protein-related
261016_at	AT1G26560	-4.15447	-3.35654	-5.02719	-5.7243	-4.0722	glycosyl hydrolase family 1 protein
261031_at	AT1G17360	-2.86799	-3.00086	-3.19484	-3.58193	-2.76844	COP1-interacting protein-related
261108_at	AT1G62960	-2.5514	-7.42793	-3.49012	-3.57604	-2.79967	ACS10 (ACC SYNTHASE 10); 1-aminocyclopropane-1-carboxylate synthase
261133_at	AT1G19715	-2.20704	-6.06392	-5.33314	-6.70536	-8.46617	jacalin lectin family protein
261135_at	AT1G19610	-4.85068	-5.1953	-4.36416	-5.23445	-6.44144	LCR78/PDF1.4 (Low-molecular-weight cysteine-rich 78)
261177_at	AT1G04770	-2.04318	-3.94283	-2.54449	-2.78428	-3.04654	male sterility MS5 family protein
261191_at	AT1G32900	-6.6746	-2.72125	-5.03127	-2.72336	-7.11594	starch synthase, putative
261376_at	AT1G18660	-2.58536	-3.63704	-2.5449	-2.84959	-3.58478	zinc finger (C3HC4-type RING finger) family protein
261422_at	AT1G18730	-2.01301	-2.33155	-2.42016	-2.9184	-3.17812	similar to unknown [Populus trichocarpa] (GB:ABK95263.1)
261488_at	AT1G14345	-3.31676	-3.11838	-2.19454	-3.31364	-2.04857	oxidoreductase
261507_at	AT1G71720	-2.17154	-4.07276	-2.69139	-2.83373	-4.05489	S1 RNA-binding domain-containing protein
261569_at	AT1G01060	-9.75922	-2.41599	-2.77852	-3.21786	-2.00201	LHY (LATE ELONGATED HYPOCOTYL); DNA binding / transcription factor
261788_at	AT1G15980	-2.19996	-2.9599	-2.77194	-3.52561	-2.71901	similar to unnamed protein product [Vitis vinifera] (GB:CAO49411.1); contains domain G3DSA:3.40.50.2000 (G3DSA:3.40.50.2000); contains domain SSF53756 (SSF53756)
261801_at	AT1G30520	-2.2596	-2.73836	-3.16606	-2.8769	-4.17215	AAE14 (ACYL-ACTIVATING ENZYME 14); AMP binding
261861_at	AT1G50450	-3.12588	-2.11619	-1.995	-2.03636	-2.00772	binding / catalytic
261931_at	AT1G22430	-2.34116	-4.42708	-2.73458	-3.69389	-3.52094	alcohol dehydrogenase, putative
261942_at	AT1G22590	-2.08884	-2.89902	-2.83781	-3.41181	-2.45066	AGL87; transcription factor
261958_at	AT1G64500	-5.65578	-7.86031	-4.83906	-6.41611	-4.57155	glutaredoxin family protein
262346_at	AT1G63980	-2.54473	-4.31846	-2.70745	-3.12919	-4.97108	D111/G-patch domain-containing protein
262473_at	AT1G50250	-2.23853	-3.41573	-3.58713	-3.96216	-3.20231	FTSH1 (FtsH protease 1); ATP-dependent peptidase/ ATPase/ metallopeptidase
262526_at	AT1G17050	-4.07188	-2.36859	-4.4897	-5.04006	-2.75759	SPS2 (SOLANESYL DIPHOSPHATE SYNTHASE 2); dimethylallyltranstransferase/ trans-octaprenyltranstransferase
262538_at	AT1G17140	-2.39391	-3.19314	-2.33109	-2.14507	-2.43447	tropomyosin-related
262569_at	AT1G15180	-2.93486	-3.10157	-2.54713	-2.59955	-4.35888	MATE efflux family protein
262645_at	AT1G62750	-2.67938	-4.68824	-2.91443	-3.42155	-2.85112	ATSCO1/ATSCO1/CPEF-G/SCO1 (SNOWY COTYLEDON1); translation elongation factor/ translation factor, nucleic acid binding
262796_at	AT1G20850	-2.76273	-3.50424	-3.29368	-3.35943	-3.04958	XCP2 (XYLEM CYSTEINE PEPTIDASE 2); cysteine-type peptidase/ peptidase
262879_at	AT1G64860	-2.04931	-4.37561	-3.14079	-3.18803	-4.38551	SIGA (SIGMA FACTOR A); DNA binding / DNA-directed RNA polymerase/ transcription factor
262883_at	AT1G64780	-25.1497	-14.8696	-3.13548	-2.89183	-4.37381	ATAMT1;2 (AMMONIUM TRANSPORTER 1;2); ammonium transmembrane transporter
262947_at	AT1G75750	-3.68543	-3.05895	-3.388	-3.02737	-2.26753	GASA1 (GAST1 PROTEIN HOMOLOG 1)
263048_s_at	AT4G13500;AT2G05310	-2.3845	-2.81201	-2.72916	-3.42544	-2.85934	[AT4G13500, similar to unknown protein [Arabidopsis thaliana] (TAIR:AT2G05310.1); similar to unnamed protein product [Vitis vinifera] (GB:CAO41162.1)];[AT2G05310, similar to unknown protein [Arabidopsis thaliana] (TAIR:AT4G13500.1); similar to unnamed protein product [Vitis vinifera] (GB:CAO41162.1)]
263122_at	AT1G78510	-2.38152	-2.4767	-2.73799	-3.38313	-2.47028	SPS1 (SOLANESYL DIPHOSPHATE SYNTHASE 1); dimethylallyltranstransferase/ trans-octaprenyltranstransferase
263252_at	AT2G31380	-3.34009	-5.52479	-2.48148	-3.48686	-3.38883	STH (salt tolerance homologue); transcription factor/ zinc ion binding
263410_at	AT2G04039	-2.31804	-2.88967	-2.50461	-2.80372	-3.07249	similar to unnamed protein product [Vitis vinifera] (GB:CAO41070.1)
263668_at	AT1G04350	-2.15177	-3.47671	-3.37423	-4.50052	-4.20471	2-oxoglutarate-dependent dioxygenase, putative
263676_at	AT1G09340	-2.01944	-2.46069	-2.11596	-2.42652	-2.21836	CRB; binding / catalytic/ coenzyme binding
263763_at	AT2G21385	-2.40973	-3.09155	-2.28562	-2.10093	-2.1501	similar to Os09g0531100 [Oryza sativa (japonica cultivar-group)] (GB:NP_001063753.1); similar to unknown [Picea sitchensis] (GB:ABK27019.1)
263842_at	AT2G36835	-2.22519	-3.92273	-2.34542	-3.67634	-2.01622	similar to hypothetical protein [Vitis vinifera] (GB:CAN81061.1)
263846_at	AT2G36990	-2.28364	-4.08033	-2.37169	-2.90607	-2.94272	SIGF (RNA POLYMERASE SIGMA-70 FACTOR); DNA binding / DNA-directed RNA polymerase/ transcription factor
264017_s_at	AT2G21190;AT4G38790	-2.72413	-2.30795	-2.20981	-2.89473	-3.45358	[AT2G21190, ER lumen protein retaining receptor family protein];[AT4G38790, ER lumen protein retaining receptor family protein]
264201_at	AT1G22630	-2.01598	-5.05941	-2.9101	-5.56612	-4.77671	heat shock protein binding / unfolded protein binding
264397_at	no_match	-2.70882	-2.73172	-2.08357	-2.06923	-2.23487	no_match
264546_at	AT1G55805	-3.12522	-2.80488	-2.03475	-2.37621	-2.05061	BolA-like family protein
264605_at	AT1G04550	-2.47801	-3.01087	-2.4082	-2.65241	-2.43406	IAA12 (AUXIN-INDUCED PROTEIN 12); transcription factor
264636_at	AT1G65490	-9.69211	-12.7531	-9.47206	-20.6755	-4.32836	similar to unknown protein [Arabidopsis thaliana] (TAIR:AT1G65486.1)
264692_at	AT1G70000	-3.019	-2.95073	-2.35465	-2.35545	-2.93204	DNA-binding family protein
264694_at	AT1G70250	-2.22691	-2.65604	-2.71541	-3.16719	-2.52636	receptor serine/threonine kinase, putative
264839_at	AT1G03630	-2.06372	-3.10803	-3.07868	-3.17313	-3.62204	POR C (PROTOCHLOROPHYLLIDE OXIDOREDUCTASE); NADPH dehydrogenase/ oxidoreductase/ protochlorophyllide reductase
264840_at	AT1G03440	-2.35475	-5.15995	-3.55423	-4.77376	-2.64565	leucine-rich repeat family protein
264885_s_at	AT1G61190;AT1G61180;AT1G61300;AT1G61310	-2.43349	-4.56612	-3.19306	-4.29103	-4.26518	[AT1G61190, disease resistance protein (CC-NBS-LRR class), putative];[AT1G61180, disease resistance protein (CC-NBS-LRR class), putative];[AT1G61300, disease resistance protein (NBS-LRR class), putative];[AT1G61310, disease resistance protein (CC-NBS-LRR class), putative]
264920_at	AT1G60550	-3.9014	-7.34645	-5.30708	-5.4653	-4.43629	naphthoate synthase, putative / dihydroxynaphthoic acid synthetase, putative / DHNA synthetase, putative
265073_at	AT1G55480	-2.16926	-2.01298	-2.15265	-2.99681	-2.39862	binding / protein binding
265079_at	AT1G55460	-2.23138	-2.40019	-2.49123	-2.49374	-3.54851	Kin17 DNA-binding protein-related
265175_at	AT1G23480	-2.61748	-8.32368	-4.21819	-2.49864	-2.8179	ATCSLA03 (Cellulose synthase-like A3); transferase, transferring glycosyl groups
265182_at	AT1G23740	-3.65391	-2.75437	-3.62503	-4.50748	-3.7968	oxidoreductase, zinc-binding dehydrogenase family protein
265387_at	AT2G20670	-4.33119	-7.0554	-12.8882	-12.5784	-10.0601	similar to unknown protein [Arabidopsis thaliana] (TAIR:AT4G32480.1); similar to unnamed protein product [Vitis vinifera] (GB:CAO69754.1); contains InterPro domain Protein of unknown function DUF506, plant (InterPro:IPR006502)
265547_at	AT2G28305	-3.09809	-3.83997	-5.04052	-4.62356	-11.995	similar to unknown protein [Arabidopsis thaliana] (TAIR:AT2G37210.1); similar to unnamed protein product [Vitis vinifera] (GB:CAO21862.1); contains InterPro domain Conserved hypothetical protein CHP00730 (InterPro:IPR005269)
265722_at	AT2G40100	-2.35478	-2.53862	-1.98487	-3.32408	-2.94384	LHCB4.3 (LIGHT HARVESTING COMPLEX PSII); chlorophyll binding
265990_at	AT2G24280	-4.376	-4.97379	-5.11591	-7.61001	-5.19384	serine carboxypeptidase S28 family protein
265998_at	AT2G24270	-2.78015	-2.74705	-3.21396	-3.48397	-3.18428	ALDH11A3 (Aldehyde dehydrogenase 11A3); 3-chloroallyl aldehyde dehydrogenase/ glyceraldehyde-3-phosphate dehydrogenase (NADP+)
266012_s_at	ATMG00410;AT2G07741;ATMG01170;AT2G07699	-2.22695	-3.02257	-3.21635	-3.08688	-3.49833	[ATMG00410, ATPase subunit 6];[AT2G07741, ATPase subunit 6, putative];[ATMG01170, ATPase subunit 6];[AT2G07699, pseudogene, similar to ATPase subunit 6, blastp match of 80% identity and 7.4e-154 P-value to GP|515963|gb|AAA72061.1||M24672 ATPase subunit 6 {Raphanus sativus}]
266279_at	AT2G29290	-1.99524	-5.89714	-3.00914	-11.3965	-8.24208	tropinone reductase, putative / tropine dehydrogenase, putative
266361_at	AT2G32450	-2.40369	-2.78553	-2.05389	-2.44958	-3.05728	calcium-binding EF hand family protein
266363_at	AT2G41250	-7.92131	-4.53545	-6.26006	-10.5431	-11.3269	haloacid dehalogenase-like hydrolase family protein
266391_at	AT2G41290	-4.92809	-4.37094	-3.66257	-3.01814	-6.66728	strictosidine synthase family protein
266624_s_at	AT1G32380;AT2G35390	-1.99488	-2.43932	-2.24188	-2.58984	-2.50077	[AT1G32380, ribose-phosphate pyrophosphokinase 2 / phosphoribosyl diphosphate synthetase 2 (PRS2)];[AT2G35390, ribose-phosphate pyrophosphokinase 1 / phosphoribosyl diphosphate synthetase 1 (PRSI)]
266717_at	AT2G46735	-2.29569	-2.24732	-2.90092	-3.68106	-2.11994	unknown protein
266719_at	AT2G46830	-5.41326	-3.07788	-6.65019	-8.71513	-10.3004	CCA1 (CIRCADIAN CLOCK ASSOCIATED 1); transcription factor
266892_at	AT2G26080	-2.25924	-3.40268	-2.96223	-3.75817	-3.0184	ATGLDP2 (ARABIDOPSIS THALIANA GLYCINE DECARBOXYLASE P-PROTEIN 2); glycine dehydrogenase (decarboxylating)
266992_at	AT2G39200	-4.55878	-2.83502	-2.13422	-4.37904	-2.01346	MLO12 (MILDEW RESISTANCE LOCUS O 12); calmodulin binding
267005_at	AT2G34460	-2.74518	-2.18989	-2.33624	-2.65396	-2.25221	flavin reductase-related
267063_at	AT2G41120	-3.03655	-3.17086	-3.06057	-3.83783	-2.71595	similar to unnamed protein product [Vitis vinifera] (GB:CAO18305.1); contains InterPro domain Protein of unknown function DUF309 (InterPro:IPR005500)
267066_at	AT2G41040	-3.61642	-6.73834	-4.36405	-5.79224	-6.81536	methyltransferase-related
267130_at	AT2G23390	-2.61117	-3.73033	-2.92863	-3.18314	-4.76093	similar to hypothetical protein OsI_015489 [Oryza sativa (indica cultivar-group)] (GB:EAY94256.1); similar to Os04g0442200 [Oryza sativa (japonica cultivar-group)] (GB:NP_001052881.1); contains InterPro domain Acyl-CoA N-acyltransferase (InterPro:IPR016181); contains InterPro domain Protein of unknown function DUF482 (InterPro:IPR007434)
267135_at	AT2G23430	-2.78241	-2.75176	-2.50334	-3.01011	-4.77951	ICK1 (KIP-RELATED PROTEIN 1)
267138_s_at	AT2G38230;AT2G38210	-3.04268	-9.41555	-8.97631	-9.25564	-7.99109	[AT2G38230, ATPDX1.1 (PYRIDOXINE BIOSYNTHESIS 1.1); protein heterodimerization];[AT2G38210, PDX1L4 (PUTATIVE PDX1-LIKE PROTEIN 4)]
267294_at	AT2G23670	-2.26412	-4.10841	-2.23834	-2.48817	-2.35444	YCF37 (Arabidopsis homolog of Synechocystis YCF37)
267299_at	AT2G30150	-4.04332	-3.06072	-2.43958	-2.44455	-3.11667	UDP-glucoronosyl/UDP-glucosyl transferase family protein
267357_at	AT2G40000	-2.15877	-7.37374	-11.0098	-24.6818	-14.6315	similar to unknown protein [Arabidopsis thaliana] (TAIR:AT3G55840.1); similar to unnamed protein product [Vitis vinifera] (GB:CAO41329.1); contains InterPro domain Hs1pro-1, C-terminal (InterPro:IPR009743); contains InterPro domain Hs1pro-1, N-terminal (InterPro:IPR009869)
267517_at	AT2G30520	-3.06537	-2.54435	-2.81869	-4.51157	-2.375	RPT2 (ROOT PHOTOTROPISM 2); protein binding
267640_at	AT2G32950	-3.00084	-2.94829	-2.56079	-3.08311	-2.81276	COP1 (CONSTITUTIVE PHOTOMORPHOGENIC 1)

## Sheet: SD8(g) Bc+All Up
Supplementary Dataset 8. (G) List of probe IDs/array elements and locus identifiers corresponding to genes that are commonly up-regulated by B. cinerea and all tested stresses.
Probe ID	Locus Identifier	Annotation
254232_at	AT4G23600	CORI3 (CORONATINE INDUCED 1, JASMONIC ACID RESPONSIVE 2); transaminase

## Sheet: SD8(h) Bc+All Down
Supplementary Dataset 8. (H) List of probe IDs/array elements and locus identifiers corresponding to genes that are commonly down-regulated by B. cinerea and all tested stresses.
FC: Fold Change.
Probe Set ID	Locus Identifier	Annotation
255926_at	AT1G22190	AP2 domain-containing transcription factor, putative
256337_at	AT1G72060	serine-type endopeptidase inhibitor
265387_at	AT2G20670	similar to unknown protein [Arabidopsis thaliana] (TAIR:AT4G32480.1); similar to unnamed protein product [Vitis vinifera] (GB:CAO69754.1); contains InterPro domain Protein of unknown function DUF506, plant (InterPro:IPR006502)
