# Supplementary material for: Metatranscriptomic Analysis of Multiple Environmental Stresses Identifies RAP2.4 Gene Associated with Arabidopsis Immunity to Botrytis cinerea
Source: Sci Rep. 2019 Nov 18;9:17010. doi: 10.1038/s41598-019-53694-1 (PMC6861241; doi:10.1038/s41598-019-53694-1)
Supplement: Supplementary file 13 — Supplementary information13 [file 41598_2019_53694_MOESM13_ESM.xlsx]

## Sheet: SD9 STRING PAR2.4
Supplementary Dataset 9. (B) STRING-based interactions along with edge scores supporting the high degree scores with PAR2.4 as a central hub/node.
#node1	node2	node1_string_internal_id	node2_string_internal_id	node1_external_id	node2_external_id	neighborhood_on_chromosome	gene_fusion	phylogenetic_cooccurrence	homology	coexpression	experimentally_determined_interaction	database_annotated	automated_textmining	combined_score
RAP2.4	RCD1	614623	611031	3702.AT1G78080.1	3702.AT1G32230.1	0	0	0	0	0.052	0.765	0	0.411	0.857
RD20	RAP2.4	617579	614623	3702.AT2G33380.1	3702.AT1G78080.1	0	0	0	0	0	0	0	0.712	0.712
BPM1	RAP2.4	630548	614623	3702.AT5G19000.2	3702.AT1G78080.1	0	0	0	0	0	0.562	0	0.307	0.683
RAP2.4	ADH1	614623	614521	3702.AT1G78080.1	3702.AT1G77120.1	0	0	0	0	0	0	0	0.635	0.635
BPM4	RAP2.4	619472	614623	3702.AT3G03740.1	3702.AT1G78080.1	0	0	0	0	0	0.562	0	0.154	0.613
BPM5	RAP2.4	630760	614623	3702.AT5G21010.1	3702.AT1G78080.1	0	0	0	0	0	0.562	0	0.135	0.604
BPM2	RAP2.4	619757	614623	3702.AT3G06190.1	3702.AT1G78080.1	0	0	0	0	0	0.562	0	0.11	0.593
BPM6	RAP2.4	622504	614623	3702.AT3G43700.1	3702.AT1G78080.1	0	0	0	0	0	0.562	0	0.094	0.586
WRKY47	RAP2.4	624799	614623	3702.AT4G01720.1	3702.AT1G78080.1	0	0	0	0	0	0	0	0.583	0.583
BPM3	RAP2.4	618261	614623	3702.AT2G39760.1	3702.AT1G78080.1	0	0	0	0	0	0.562	0	0.081	0.58
